# Supplementary material for: General and species-specific transcriptional responses to downy mildew infection in a susceptible (Vitis vinifera) and a resistant (V. riparia) grapevine species
Source: BMC Genomics. 2010 Feb 18;11:117. doi: 10.1186/1471-2164-11-117 (PMC2831845; doi:10.1186/1471-2164-11-117)
Supplement: Additional file 1 — Differences in basal gene expression levels between the two species at 12 h after mock-inoculation with distilled water. The file contains a list of transcripts showing statistically significant differential expression, with a False Discovery Rate (FDR) ≤5%. The fold change of V. vinifera vs. V. riparia expression levels (Fold Change Vv/Vr) is reported, along with the q-value (%) indicating the FDR. A separate list reports the subset of defense-related genes, functionally categorized as 'resistance', 'stress', 'cell wall' and 'secondary metabolism' considered in Additional file 3. [file 1471-2164-11-117-S1.XLS]

## Sheet: 12h_water
All genes						Subset of defense-related genes
Name	Target Description	Functional Category	Fold Change Vv/Vr	q-value (%)		Name	Target Description	Functional Category	Fold Change Vv/Vr	q-value (%)
CF415135	EST sequence: Q41268 OsNramp1 (Integral membrane protein).;	cell component	0.183334	0.237152		TC55540	Tentative consensus: similar to (Q9FY03) Putative pectin methylesterase precursor (EC 3.1.1.11), partial (36%);	cell wall	0.0996915	0
TC69532	Tentative consensus: similar to (Q6ZCE6) Putative integral membrane protein, partial (43%);	cell component	0.375258	0.84049		TC68811	Tentative consensus: similar to (Q9LEB0) Pectin methylesterase, partial (29%);	cell wall	0.118045	0
TC56576	Tentative consensus: (Q43594) Tubulin beta-1 chain (Beta-1 tubulin), complete;	cell component	0.386085	0.198397		TC54422	Tentative consensus: similar to (Q9FY03) Putative pectin methylesterase precursor (EC 3.1.1.11), partial (31%); similar to (Q9FY03) Putative pectin methylesterase precursor (EC 3.1.1.11), partial (36%);	cell wall	0.140079	0
TC69730	Tentative consensus: homologue to (P13362) Actin-1, partial (78%);	cell component	0.429657	0.648584		CK906709	EST sequence: Q7XB15 Endo-1,4-beta-glucanase (EC 3.2.1.4).;	cell wall	0.194426	0.051173
TC62609	Tentative consensus: weakly similar to microtubule motor {Arabidopsis thaliana} (exp=-1; wgp=0; cg=0), partial (94%);	cell component	0.45292	2.72936		TC61174	Tentative consensus: similar to (Q9M7P0) Proline-rich protein 2, partial (9%); weakly similar to (O82066) Proline-rich protein, partial (9%);	cell wall	0.219723	4.18205
TC63601	Tentative consensus: (P33629) Tubulin alpha chain, complete;	cell component	0.500238	1.683		TC68519	Tentative consensus: (Q84US7) Expansin, complete; (Q84US7) Expansin, partial (86%);	cell wall	0.231818	0
TC55334	Tentative consensus: homologue to (Q9XHH1) Actin, partial (35%); homologue to (Q7XZJ2) Actin, complete;	cell component	0.542278	1.93463		TC55188	Tentative consensus: similar to (Q9FT04) Putative proline-rich protein APG isolog (Fragment), partial (87%);	cell wall	0.244116	0.358998
TC57426	Tentative consensus: similar to (Q5K9A7) Cytoskeletal regulatory protein binding protein putative, partial (1%);	cell component	0.548785	2.72936		TC52948	Tentative consensus: weakly similar to (O04887) Pectinesterase-2 precursor (Pectin methylesterase) (PE) (EC 3.1.1.11 EC 3.1.1.11), partial (47%);	cell wall	0.254777	0.051173
NP596384	Genomic sequence: GB|AF196485.1|AAF25842.1 beta-tubulin [Vitis vinifera]; (Q43594) Tubulin beta-1 chain (Beta-1 tubulin), complete; homologue to (P37832) Tubulin beta-7 chain (Beta-7 tubulin) (pTUB22), partial (89%);	cell component	0.554798	5.25171		TC68017	Tentative consensus: similar to (Q5BM98) Secondary cell wall-related glycosyltransferase family 47, partial (38%);	cell wall	0.25701	0.141074
TC52507	Tentative consensus: similar to (Q9XHE5) Microtubule-associated protein, partial (14%);	cell component	0.577748	4.18205		TC51828	Tentative consensus: homologue to (Q6XZC2) Cellulose synthase 6, partial (35%);	cell wall	0.291552	0.237152
TC52210	Tentative consensus: homologue to (Q56YW9) Tubulin beta-2/beta-3 chain, partial (93%); homologue to (Q8H7U1) Tubulin beta-2 chain (Beta-2 tubulin), complete; similar to TBC1 domain family member 10; EBP50-PDZ interactor of 64 kD; AC004997.C22.2, partia	cell component	0.598446	3.28232		TC59657	Tentative consensus: similar to (Q5BM98) Secondary cell wall-related glycosyltransferase family 47, partial (22%);	cell wall	0.309956	0.508865
TC61083	Tentative consensus: similar to ATMAMI MEMBRANE-ASSOCIATED MANNITOL-INDUCED); structural molecule {Arabidopsis thaliana}, partial (77%);	cell component	0.606838	2.59783		TC53652	Tentative consensus: similar to (P83948) Pectinesterase-3 precursor (Pectin methylesterase 3) (PE 3) (EC 3.1.1.11 EC 3.1.1.11), partial (36%);	cell wall	0.316581	0.146418
TC71157	Tentative consensus: similar to (P93040) Membrane associated protein, partial (36%);	cell component	0.608356	5.25171		TC55770	Tentative consensus: weakly similar to (Q850K7) Expansin-like protein B (Fragment), partial (47%); None;	cell wall	0.320117	2.59783
TC57963	Tentative consensus: similar to (Q7VQP9) Putative membrane protein, partial (1%);	cell component	0.617093	3.28232		TC63907	Tentative consensus: similar to (Q5DNZ7) Putative proline-rich protein (Fragment), partial (84%);	cell wall	0.341148	1.03056
TC54907	Tentative consensus: weakly similar to (Q82KN0) Putative membrane protein, partial (6%);	cell component	1.59412	4.89822		TC61543	Tentative consensus: homologue to (Q9M4I2) Putative proline-rich cell wall protein, partial (75%); homologue to (Q9M4I2) Putative proline-rich cell wall protein, partial (92%); (Q9M4I2) Putative proline-rich cell wall protein, partial (97%); (Q9M4I2) P	cell wall	0.350083	1.23906
CD799111	EST sequence: Q56X35 Membrane related protein CP5.;	cell component	1.67356	4.89822		TC69415	Tentative consensus: similar to (Q27U80) Pectin methylesterase (Fragment), partial (54%);	cell wall	0.351946	0.196154
TC68179	Tentative consensus: (Q84JW2) 2S albumin, complete; weakly similar to (O18465) Tractin, partial (4%); similar to (Q9VN36) CG12586-PA, partial (11%); weakly similar to (Q9VN36) CG12586-PA, partial (12%); similar to (Q8T018) LD39545p (CG10625-PA isoform	cell component	1.72024	2.87267		TC52380	Tentative consensus: homologue to (Q6QLN2) Endo-1 4-beta-glucanase (EC 3.2.1.4), partial (75%);	cell wall	0.360172	0.403835
TC54273	Tentative consensus: similar to (Q8S3S1) Putative kinesin light chain, partial (43%); None;	cell component	1.72449	3.28232		TC58019	Tentative consensus: similar to (Q2PGX7) Putative fasciclin-like arabinogalactan protein, partial (37%);	cell wall	0.374732	0.539757
TC53414	Tentative consensus: homologue to (Q2TFP2) Tubulin A, partial (39%);	cell component	1.72902	2.30687		TC54436	Tentative consensus: similar to polygalacturonase {Arabidopsis thaliana} (exp=-1; wgp=0; cg=0), partial (35%);	cell wall	0.389099	3.50024
TC55609	Tentative consensus: weakly similar to (Q4A263) Putative membrane protein, partial (8%);	cell component	1.77926	1.13941		TC63800	Tentative consensus: weakly similar to putative glucan endo-1 3-beta-D-glucosidase {Oryza sativa (japonica cultivar-group)}, partial (6%);	cell wall	0.391612	0.607171
TC63034	Tentative consensus: similar to (Q9AVP4) BY-2 kinesin-like protein 10, partial (9%);	cell component	1.81324	1.09607		TC59236	Tentative consensus: similar to (Q4JLV6) Pectate lyase, partial (95%);	cell wall	0.406185	2.06352
TC62387	Tentative consensus: similar to tubulin folding cofactor E {Arabidopsis thaliana} (exp=-1; wgp=0; cg=0), partial (32%); None;	cell component	1.85356	1.09607		TC65009	Tentative consensus: (Q9M4I1) Putative proline-rich cell wall protein, partial (40%); (Q9M4I1) Putative proline-rich cell wall protein, partial (55%);	cell wall	0.406328	2.42068
TC58416	Tentative consensus: similar to (Q59S66) Spindle assembly checkpoint kinase (Aurora kinase) (EC 2.7.11.1 EC 2.7.1.37), partial (3%);	cell component	1.92785	2.72936		TC54523	Tentative consensus: homologue to AXS2 (UDP-D-APIOSE/UDP-D-XYLOSE SYNTHASE 2) {Arabidopsis thaliana} (exp=-1; wgp=0; cg=0), complete;	cell wall	0.407941	0.508865
TC70540	Tentative consensus: None; similar to (Q2M5F0) Membrane protein, complete;	cell component	2.04936	0.557865		TC65045	Tentative consensus: homologue to (Q9M4H9) Putative proline-rich cell wall protein, complete; (Q6VEQ6) Putative ripening-induced protein 1 precursor, complete; homologue to (Q9M4H9) Putative proline-rich cell wall protein, partial (71%); similar to (Q9M4	cell wall	0.409204	0.607171
TC67645	Tentative consensus: homologue to (Q8L5F9) Microtubule associated protein, partial (40%); homologue to (Q8L5F9) Microtubule associated protein, partial (96%);	cell component	2.11709	1.19823		TC57247	Tentative consensus: weakly similar to putative pectinesterase {Oryza sativa (japonica cultivar-group)} (exp=-1; wgp=0; cg=0), partial (31%);	cell wall	0.409939	2.72936
TC56834	Tentative consensus: homologue to (Q852C5) Putative actin-related complex protein, complete;	cell component	2.29396	1.23906		TC55376	Tentative consensus: weakly similar to (Q09084) Extensin (Class II) precursor, partial (15%);	cell wall	0.411531	2.22836
TC54725	Tentative consensus: similar to (Q93J93) Putative integral membrane binding-protein-dependent transport protein, partial (4%);	cell component	2.29628	0.17188		TC57577	Tentative consensus: weakly similar to (Q7XJ98) Xyloglucan galactosyltransferase KATAMARI 1 (MURUS3 protein) (EC 2.4.1.- EC 2.4.1.-), partial (9%);	cell wall	0.417622	1.19823
TC57269	Tentative consensus: similar to (Q8L5R5) Tubulin folding cofactor B, partial (94%);	cell component	2.62503	0.198397		TC53552	Tentative consensus: similar to (Q2PGX7) Putative fasciclin-like arabinogalactan protein, partial (42%);	cell wall	0.417629	1.13941
TC67725	Tentative consensus: (Q8XSG2) PROBABLE TRANSMEMBRANE PROTEIN, partial (2%);	cell component	2.64664	0.0488676		TC70493	Tentative consensus: (Q2UVB4) Beta-1 2-xylosyltransferase (Fragment) (EC 2.4.2.38), partial (69%);	cell wall	0.421068	0.602298
CF405105	EST sequence: P20364 Tubulin beta-1 chain (Beta-1 tubulin) (Fragment).;	cell component	2.64859	0.0530965		TC55493	Tentative consensus: similar to (Q9AT33) Endoxyloglucan transferase, partial (89%);	cell wall	0.431795	0.358998
TC71184	Tentative consensus: similar to (Q5HT47) Membrane protein putative, partial (3%);	cell component	2.70098	0.109014		TC57509	Tentative consensus: (Q9M4I1) Putative proline-rich cell wall protein, partial (23%); similar to Contains similarity to AP2/EREBP-like transcription factor from gb|AF216581 and contains Bacterial, partial (35%);	cell wall	0.435835	0.378763
TC61113	Tentative consensus: similar to (Q2A9N9) Integral membrane protein putative, partial (34%);	cell component	2.76148	0		TC53176	Tentative consensus: homologue to (Q93XJ1) Pectate lyase, partial (47%);	cell wall	0.439446	1.40878
TC57400	Tentative consensus: similar to (Q8S8N9) Golgin-84, partial (25%);	cell component	2.8571	0		TC56091	Tentative consensus: similar to (Q3Y6V1) Cellulose synthase-like protein CslG, partial (32%);	cell wall	0.444057	1.19823
TC64644	Tentative consensus: None; (Q9SE40) Putative integral membrane protein, partial (6%);	cell component	3.04649	0		TC51824	Tentative consensus: similar to (O23950) Endo-xyloglucan transferase (Fragment), partial (97%);	cell wall	0.448419	1.5929
TC58881	Tentative consensus: similar to (Q9C7A3) Actin-like protein; 86009-89485, partial (44%);	cell component	3.9922	0		TC51700	Tentative consensus: (Q84XY9) Wax synthase isoform 1 (EC 2.3.1.75), complete;	cell wall	0.451505	3.75236
TC61079	Tentative consensus: homologue to (P12411) Tubulin beta-1 chain (Beta-1 tubulin), complete;	cell component	4.17597	0		CK906518	EST sequence: Q6WGM8 Beta 1,3 glucan synthase.;	cell wall	0.456723	1.19823
TC53769	Tentative consensus: similar to (Q7XI54) Putative transmembrane protein, partial (78%);	cell component	4.26559	0		TC62957	Tentative consensus: homologue to (Q2IB38) Cellulose synthase 6, partial (3%);	cell wall	0.458559	1.03056
TC59923	Tentative consensus: homologue to (Q60DU0) Putative transmembrane protein, partial (10%);	cell component	4.35499	0		TC51768	Tentative consensus: (Q5TIN5) Alpha-1 6-xylosyltransferase, complete;	cell wall	0.476785	0.835292
TC56016	Tentative consensus: (Q8SAG3) Actin-depolymerizing factor (ADF), complete;	cell component	4.46218	0		TC58660	Tentative consensus: weakly similar to (Q04130) Glycine-rich protein (Fragment), partial (39%);	cell wall	0.487635	1.19823
TC68266	Tentative consensus: similar to structural constituent of nuclear pore {Arabidopsis thaliana} (exp=-1; wgp=0; cg=0), partial (6%);	cell component	4.54552	0		TC67969	Tentative consensus: weakly similar to Hyp-rich glycoprotein. {Sorghum bicolor} (exp=-1; wgp=-1; cg=-1), partial (9%);	cell wall	0.495251	0.789164
TC68881	Tentative consensus: similar to (Q57GT4) Putative integral membrane protein, partial (2%);	cell component	4.60024	0		TC58119	Tentative consensus: similar to (Q9T0K5) Extensin-like protein, partial (7%);	cell wall	0.495319	1.03056
TC69529	Tentative consensus: similar to (Q5L6F5) Membrane protein, partial (6%);	cell component	4.82078	0		TC63941	Tentative consensus: similar to (Q43867) Pectinesterase-1 precursor (Pectin methylesterase 1) (PE 1) (EC 3.1.1.11 EC 3.1.1.11), partial (48%);	cell wall	0.501074	1.93463
TC64648	Tentative consensus: homologue to (Q4JHK7) Actin depolymerizing factor, complete;	cell component	5.34586	0		TC68391	Tentative consensus: homologue to (Q94FT5) Pectate lyase (Fragment), complete;	cell wall	0.509143	4.89822
TC52793	Tentative consensus: similar to (Q9SJX2) Putative kinesin light chain, partial (34%);	cell component	8.72698	0		TC56385	Tentative consensus: homologue to (Q9M4I2) Putative proline-rich cell wall protein, partial (86%); (Q9M4I1) Putative proline-rich cell wall protein, complete; homologue to (Q9M4I1) Putative proline-rich cell wall protein, partial (87%);	cell wall	0.512806	4.18205
TC62742	Tentative consensus: (Q31ID4) Integral membrane protein MviN, partial (2%);	cell component	10.1295	0		TC66909	Tentative consensus: weakly similar to (Q41695) Pectinacetylesterase precursor, partial (28%);	cell wall	0.526356	1.93463
TC57695	Tentative consensus: (Q9FUS4) Actin, partial (17%);	cell component	41.2369	0		TC54702	Tentative consensus: similar to (Q5DNZ7) Putative proline-rich protein (Fragment), partial (82%); similar to (Q5DNZ7) Putative proline-rich protein (Fragment), partial (84%); similar to (Q06763) ADR11 protein (Fragment), partial (82%);	cell wall	0.554503	3.10555
TC55540	Tentative consensus: similar to (Q9FY03) Putative pectin methylesterase precursor (EC 3.1.1.11), partial (36%);	cell wall	0.0996915	0		TC63043	Tentative consensus: similar to (Q6I6X1) Xylogen protein 1, partial (48%);	cell wall	0.563495	3.50024
TC68811	Tentative consensus: similar to (Q9LEB0) Pectin methylesterase, partial (29%);	cell wall	0.118045	0		TC64761	Tentative consensus: similar to (Q42487) Extensin like protein, partial (70%);	cell wall	0.57668	2.72936
TC54422	Tentative consensus: similar to (Q9FY03) Putative pectin methylesterase precursor (EC 3.1.1.11), partial (31%); similar to (Q9FY03) Putative pectin methylesterase precursor (EC 3.1.1.11), partial (36%);	cell wall	0.140079	0		CF212592	EST sequence: P24806 Xyloglucan endotransglucosylase/hydrolase protein 24 precursor (EC 2.4.1.207) (At-XTH24) (XTH-24) (Meristem protein 5) (MERI-5 protein) (MERI5 protein) (Endo-xyloglucan transferase) (Xyloglucan endo-1,4-beta-D-glucanase).;	cell wall	0.583974	2.87267
CK906709	EST sequence: Q7XB15 Endo-1,4-beta-glucanase (EC 3.2.1.4).;	cell wall	0.194426	0.051173		TC61561	Tentative consensus: similar to (Q6S352) Putative cellulose synthase catalytic subunit, partial (15%);	cell wall	0.599404	4.45368
TC61174	Tentative consensus: similar to (Q9M7P0) Proline-rich protein 2, partial (9%); weakly similar to (O82066) Proline-rich protein, partial (9%);	cell wall	0.219723	4.18205		TC55634	Tentative consensus: weakly similar to (Q3Y6V1) Cellulose synthase-like protein CslG, partial (10%);	cell wall	0.63794	3.93309
TC68519	Tentative consensus: (Q84US7) Expansin, complete; (Q84US7) Expansin, partial (86%);	cell wall	0.231818	0		TC55060	Tentative consensus: similar to (Q4F8J6) Putative beta-expansin (Fragment), partial (57%);	cell wall	1.57911	4.18205
TC55188	Tentative consensus: similar to (Q9FT04) Putative proline-rich protein APG isolog (Fragment), partial (87%);	cell wall	0.244116	0.358998		TC57093	Tentative consensus: similar to (Q6Z1G1) Proline-rich protein family-like, partial (55%); None;	cell wall	1.58715	3.75236
TC52948	Tentative consensus: weakly similar to (O04887) Pectinesterase-2 precursor (Pectin methylesterase) (PE) (EC 3.1.1.11 EC 3.1.1.11), partial (47%);	cell wall	0.254777	0.051173		TC68875	Tentative consensus: None; homologue to (Q93XP0) Expansin, partial (28%);	cell wall	1.63021	2.06352
TC68017	Tentative consensus: similar to (Q5BM98) Secondary cell wall-related glycosyltransferase family 47, partial (38%);	cell wall	0.25701	0.141074		TC60685	Tentative consensus: similar to xyloglucan endo-transglycosylase-like protein {Arabidopsis thaliana} (exp=0; wgp=1; cg=0), partial (49%); similar to xyloglucan endo-transglycosylase-like protein {Arabidopsis thaliana} (exp=0; wgp=1; cg=0), partial (83%)	cell wall	1.7933	2.06352
TC51828	Tentative consensus: homologue to (Q6XZC2) Cellulose synthase 6, partial (35%);	cell wall	0.291552	0.237152		TC65557	Tentative consensus: weakly similar to AGP13 (ARABINOGALACTAN PROTEIN 13) {Arabidopsis thaliana} (exp=-1; wgp=0; cg=0), partial (72%);	cell wall	1.88579	0.993594
TC59657	Tentative consensus: similar to (Q5BM98) Secondary cell wall-related glycosyltransferase family 47, partial (22%);	cell wall	0.309956	0.508865		TC57673	Tentative consensus: similar to (Q4F986) Xyloglucan endotransglycosylase/hydrolase 16 protein (Fragment) (EC 2.4.1.207), complete; None;	cell wall	1.89411	2.87267
TC53652	Tentative consensus: similar to (P83948) Pectinesterase-3 precursor (Pectin methylesterase 3) (PE 3) (EC 3.1.1.11 EC 3.1.1.11), partial (36%);	cell wall	0.316581	0.146418		TC60509	Tentative consensus: homologue to (Q6K1Q6) Putative hydroxyproline-rich glycoprotein 1, partial (97%);	cell wall	2.00262	1.03056
TC55770	Tentative consensus: weakly similar to (Q850K7) Expansin-like protein B (Fragment), partial (47%); None;	cell wall	0.320117	2.59783		TC64309	Tentative consensus: weakly similar to (Q9SMT3) Endo-polygalacturonase-like protein (Glycoside hydrolase family 28 protein), partial (26%);	cell wall	2.02401	2.30687
TC63907	Tentative consensus: similar to (Q5DNZ7) Putative proline-rich protein (Fragment), partial (84%);	cell wall	0.341148	1.03056		CF404655	EST sequence: Q27U75 Pectate lyase (Fragment).;	cell wall	2.08469	1.3274
TC61543	Tentative consensus: homologue to (Q9M4I2) Putative proline-rich cell wall protein, partial (75%); homologue to (Q9M4I2) Putative proline-rich cell wall protein, partial (92%); (Q9M4I2) Putative proline-rich cell wall protein, partial (97%); (Q9M4I2) P	cell wall	0.350083	1.23906		TC63171	Tentative consensus: similar to (Q9LJN4) Beta-1 4-xylosidase, partial (2%);	cell wall	2.21782	2.87267
TC69415	Tentative consensus: similar to (Q27U80) Pectin methylesterase (Fragment), partial (54%);	cell wall	0.351946	0.196154		TC67884	Tentative consensus: similar to enzyme inhibitor/ pectinesterase {Arabidopsis thaliana} (exp=-1; wgp=0; cg=0), partial (3%); similar to (Q9LYT5) Pectinesterase-like protein (AT3g59010/F17J16_60), partial (50%);	cell wall	2.2245	0.299963
TC52380	Tentative consensus: homologue to (Q6QLN2) Endo-1 4-beta-glucanase (EC 3.2.1.4), partial (75%);	cell wall	0.360172	0.403835		TC63097	Tentative consensus: homologue to (Q6K1Q6) Putative hydroxyproline-rich glycoprotein 1, partial (71%);	cell wall	2.3058	0.196154
TC58019	Tentative consensus: similar to (Q2PGX7) Putative fasciclin-like arabinogalactan protein, partial (37%);	cell wall	0.374732	0.539757		TC67357	Tentative consensus: homologue to (Q84UT0) Expansin, partial (91%);	cell wall	2.33747	3.50024
TC54436	Tentative consensus: similar to polygalacturonase {Arabidopsis thaliana} (exp=-1; wgp=0; cg=0), partial (35%);	cell wall	0.389099	3.50024		TC63356	Tentative consensus: homologue to (Q4PKB6) Cellulose synthase CesA1 (Fragment), partial (46%);	cell wall	2.38936	0.539757
TC63800	Tentative consensus: weakly similar to putative glucan endo-1 3-beta-D-glucosidase {Oryza sativa (japonica cultivar-group)}, partial (6%);	cell wall	0.391612	0.607171		TC67294	Tentative consensus: similar to (Q5QMK9) Proline-rich family protein-like, partial (6%);	cell wall	2.69748	0.464308
TC59236	Tentative consensus: similar to (Q4JLV6) Pectate lyase, partial (95%);	cell wall	0.406185	2.06352		TC63680	Tentative consensus: similar to (Q39789) Proline-rich cell wall protein, partial (41%);	cell wall	2.73932	0.648584
TC65009	Tentative consensus: (Q9M4I1) Putative proline-rich cell wall protein, partial (40%); (Q9M4I1) Putative proline-rich cell wall protein, partial (55%);	cell wall	0.406328	2.42068		TC62666	Tentative consensus: weakly similar to glycine-rich protein {Arabidopsis thaliana} (exp=0; wgp=1; cg=0), partial (78%);	cell wall	3.44982	0
TC54523	Tentative consensus: homologue to AXS2 (UDP-D-APIOSE/UDP-D-XYLOSE SYNTHASE 2) {Arabidopsis thaliana} (exp=-1; wgp=0; cg=0), complete;	cell wall	0.407941	0.508865		TC70572	Tentative consensus: similar to polygalacturonase {Arabidopsis thaliana} (exp=-1; wgp=0; cg=0), partial (21%);	cell wall	3.60265	0
TC65045	Tentative consensus: homologue to (Q9M4H9) Putative proline-rich cell wall protein, complete; (Q6VEQ6) Putative ripening-induced protein 1 precursor, complete; homologue to (Q9M4H9) Putative proline-rich cell wall protein, partial (71%); similar to (Q9M4	cell wall	0.409204	0.607171		TC59496	Tentative consensus: similar to (Q5YJR2) Cell wall hydrolase (Fragment), partial (33%);	cell wall	3.68889	0
TC57247	Tentative consensus: weakly similar to putative pectinesterase {Oryza sativa (japonica cultivar-group)} (exp=-1; wgp=0; cg=0), partial (31%);	cell wall	0.409939	2.72936		TC55011	Tentative consensus: similar to (Q5CHL3) Hydroxyproline-rich glycoprotein dz-hrgp, partial (10%);	cell wall	3.71563	0.0893928
TC55376	Tentative consensus: weakly similar to (Q09084) Extensin (Class II) precursor, partial (15%);	cell wall	0.411531	2.22836		TC57188	Tentative consensus: similar to (O23954) Endo-1 4-beta-glucanase (Fragment), partial (74%); similar to (Q2HZY0) Endo-1 4-beta-glucanase (Fragment) (EC 3.2.1.4), partial (64%);	cell wall	3.82926	0
TC57577	Tentative consensus: weakly similar to (Q7XJ98) Xyloglucan galactosyltransferase KATAMARI 1 (MURUS3 protein) (EC 2.4.1.- EC 2.4.1.-), partial (9%);	cell wall	0.417622	1.19823		TC70494	Tentative consensus: similar to (Q9M3Y2) Glycine-rich protein precursor, partial (8%);	cell wall	4.04371	0
TC53552	Tentative consensus: similar to (Q2PGX7) Putative fasciclin-like arabinogalactan protein, partial (42%);	cell wall	0.417629	1.13941		TC53913	Tentative consensus: homologue to (Q6K1Q6) Putative hydroxyproline-rich glycoprotein 1, partial (97%); homologue to (Q6K1Q6) Putative hydroxyproline-rich glycoprotein 1, partial (71%);	cell wall	4.26213	0
TC70493	Tentative consensus: (Q2UVB4) Beta-1 2-xylosyltransferase (Fragment) (EC 2.4.2.38), partial (69%);	cell wall	0.421068	0.602298		TC56951	Tentative consensus: (Q8LGR5) Proline rich protein 2, complete;	cell wall	4.66512	0
TC55493	Tentative consensus: similar to (Q9AT33) Endoxyloglucan transferase, partial (89%);	cell wall	0.431795	0.358998		TC56317	Tentative consensus: similar to (Q9M5J0) Pectin methylesterase isoform alpha (Fragment) (EC 3.1.1.11), partial (71%);	cell wall	5.06503	0.539757
TC57509	Tentative consensus: (Q9M4I1) Putative proline-rich cell wall protein, partial (23%); similar to Contains similarity to AP2/EREBP-like transcription factor from gb|AF216581 and contains Bacterial, partial (35%);	cell wall	0.435835	0.378763		TC63179	Tentative consensus: weakly similar to (Q3Y6V1) Cellulose synthase-like protein CslG, partial (10%);	cell wall	5.19362	0
TC53176	Tentative consensus: homologue to (Q93XJ1) Pectate lyase, partial (47%);	cell wall	0.439446	1.40878		TC64043	Tentative consensus: homologue to (Q95JD1) Basic proline-rich protein, partial (6%); similar to (Q00487) Mini-collagen (Fragment), partial (28%); homologue to alpha-5 type IV collagen {Homo sapiens} (exp=-1; wgp=0; cg=0), partial (4%);	cell wall	5.29818	0
TC56091	Tentative consensus: similar to (Q3Y6V1) Cellulose synthase-like protein CslG, partial (32%);	cell wall	0.444057	1.19823		TC69709	Tentative consensus: similar to (Q9M3B0) Pectinesterase-like protein (At3g49220), partial (48%);	cell wall	5.83733	0
TC51824	Tentative consensus: similar to (O23950) Endo-xyloglucan transferase (Fragment), partial (97%);	cell wall	0.448419	1.5929		TC63420	Tentative consensus: weakly similar to (Q9MBB8) Polygalacturonase, partial (49%);	cell wall	6.14144	0
TC51700	Tentative consensus: (Q84XY9) Wax synthase isoform 1 (EC 2.3.1.75), complete;	cell wall	0.451505	3.75236		TC71102	Tentative consensus: weakly similar to (Q45HK7) Lipoxygenase LOX1 (EC 1.13.11.12), partial (12%);	resistance	0.0847784	0
CK906518	EST sequence: Q6WGM8 Beta 1,3 glucan synthase.;	cell wall	0.456723	1.19823		TC56791	Tentative consensus: homologue to (Q6V5H9) Autophagocytosis protein, partial (32%);	resistance	0.0860135	0
TC62957	Tentative consensus: homologue to (Q2IB38) Cellulose synthase 6, partial (3%);	cell wall	0.458559	1.03056		TC69449	Tentative consensus: similar to (Q8H4X8) Putative subtilisin-like serine protease AIR3, partial (3%);	resistance	0.108081	0
TC51768	Tentative consensus: (Q5TIN5) Alpha-1 6-xylosyltransferase, complete;	cell wall	0.476785	0.835292		TC51909	Tentative consensus: similar to (Q8W418) Lipoxygenase, partial (32%); similar to (O49888) Loxc homologue protein (Fragment), partial (61%);	resistance	0.117853	0
TC58660	Tentative consensus: weakly similar to (Q04130) Glycine-rich protein (Fragment), partial (39%);	cell wall	0.487635	1.19823		TC56012	Tentative consensus: similar to (Q9ZNT7) Prohibitin 2 (Prohibitin-like protein), partial (38%);	resistance	0.12298	0
TC67969	Tentative consensus: weakly similar to Hyp-rich glycoprotein. {Sorghum bicolor} (exp=-1; wgp=-1; cg=-1), partial (9%);	cell wall	0.495251	0.789164		TC65635	Tentative consensus: similar to (Q6X5R6) Lipoxygenase (Fragment), partial (26%); similar to (O49888) Loxc homologue protein (Fragment), partial (61%);	resistance	0.132157	0.0881602
TC58119	Tentative consensus: similar to (Q9T0K5) Extensin-like protein, partial (7%);	cell wall	0.495319	1.03056		TC66669	Tentative consensus: similar to (Q9C5N5) Putative subtilisin serine protease, partial (49%);	resistance	0.146213	0
TC63941	Tentative consensus: similar to (Q43867) Pectinesterase-1 precursor (Pectin methylesterase 1) (PE 1) (EC 3.1.1.11 EC 3.1.1.11), partial (48%);	cell wall	0.501074	1.93463		TC67011	Tentative consensus: similar to (Q7XAU6) Class IV chitinase, partial (15%); similar to (Q7XAU6) Class IV chitinase, complete;	resistance	0.159436	0.508865
TC68391	Tentative consensus: homologue to (Q94FT5) Pectate lyase (Fragment), complete;	cell wall	0.509143	4.89822		TC60651	Tentative consensus: homologue to (Q69D51) Beta-1 3-glucanase, partial (39%);	resistance	0.18537	2.59783
TC56385	Tentative consensus: homologue to (Q9M4I2) Putative proline-rich cell wall protein, partial (86%); (Q9M4I1) Putative proline-rich cell wall protein, complete; homologue to (Q9M4I1) Putative proline-rich cell wall protein, partial (87%);	cell wall	0.512806	4.18205		TC58431	Tentative consensus: similar to (Q6U1L7) Bax inhibitor, complete;	resistance	0.187559	0
TC66909	Tentative consensus: weakly similar to (Q41695) Pectinacetylesterase precursor, partial (28%);	cell wall	0.526356	1.93463		TC63122	Tentative consensus: weakly similar to (O24248) Major allergen Pru av 1 (Pru a 1), partial (86%); weakly similar to (Q6QHU2) Major cherry allergen Pru av 1.0202, complete;	resistance	0.210096	0.156732
TC54702	Tentative consensus: similar to (Q5DNZ7) Putative proline-rich protein (Fragment), partial (82%); similar to (Q5DNZ7) Putative proline-rich protein (Fragment), partial (84%); similar to (Q06763) ADR11 protein (Fragment), partial (82%);	cell wall	0.554503	3.10555		TC52748	Tentative consensus: weakly similar to (Q5NE32) Type 1 non-specific lipid transfer protein precursor, partial (64%);	resistance	0.21949	0.184781
TC63043	Tentative consensus: similar to (Q6I6X1) Xylogen protein 1, partial (48%);	cell wall	0.563495	3.50024		TC61803	Tentative consensus: similar to (Q9LVB8) HSR203J protein-like protein, partial (15%);	resistance	0.245003	0.302201
TC64761	Tentative consensus: similar to (Q42487) Extensin like protein, partial (70%);	cell wall	0.57668	2.72936		BQ795661	EST sequence: O81228 PR-4 type protein.;	resistance	0.246695	0.607171
CF212592	EST sequence: P24806 Xyloglucan endotransglucosylase/hydrolase protein 24 precursor (EC 2.4.1.207) (At-XTH24) (XTH-24) (Meristem protein 5) (MERI-5 protein) (MERI5 protein) (Endo-xyloglucan transferase) (Xyloglucan endo-1,4-beta-D-glucanase).;	cell wall	0.583974	2.87267		TC67637	Tentative consensus: similar to (Q5MJV5) Avr9/Cf-9 rapidly elicited protein 256 (Fragment), partial (15%); similar to (Q8SAY5) Hypothetical protein OSJNBa0010E04.17, partial (2%);	resistance	0.257265	0.184781
TC61561	Tentative consensus: similar to (Q6S352) Putative cellulose synthase catalytic subunit, partial (15%);	cell wall	0.599404	4.45368		TC62701	Tentative consensus: weakly similar to (Q6URA3) Putative TIR-NBS type R protein 4, partial (15%); None;	resistance	0.262311	2.96765
TC55634	Tentative consensus: weakly similar to (Q3Y6V1) Cellulose synthase-like protein CslG, partial (10%);	cell wall	0.63794	3.93309		TC54638	Tentative consensus: weakly similar to (Q2QCI7) Non-specific lipid transfer protein, partial (72%); weakly similar to (Q9M6B6) Lipid transfer protein precursor, partial (70%);	resistance	0.272883	1.5929
TC55060	Tentative consensus: similar to (Q4F8J6) Putative beta-expansin (Fragment), partial (57%);	cell wall	1.57911	4.18205		TC58094	Tentative consensus: similar to (Q4F8J0) Putative endo-1 4-beta-glucanase (Fragment), partial (42%);	resistance	0.27483	1.93463
TC57093	Tentative consensus: similar to (Q6Z1G1) Proline-rich protein family-like, partial (55%); None;	cell wall	1.58715	3.75236		TC70707	Tentative consensus: similar to (Q6X5R6) Lipoxygenase (Fragment), partial (12%);	resistance	0.332615	0.692741
TC68875	Tentative consensus: None; homologue to (Q93XP0) Expansin, partial (28%);	cell wall	1.63021	2.06352		TC68754	Tentative consensus: similar to (P52911) Glucan 1 3-beta-glucosidase 2 precursor (Exo-1 3-beta-glucanase 2), partial (3%);	resistance	0.337801	0.730134
TC60685	Tentative consensus: similar to xyloglucan endo-transglycosylase-like protein {Arabidopsis thaliana} (exp=0; wgp=1; cg=0), partial (49%); similar to xyloglucan endo-transglycosylase-like protein {Arabidopsis thaliana} (exp=0; wgp=1; cg=0), partial (83%)	cell wall	1.7933	2.06352		TC56659	Tentative consensus: similar to (Q94G86) Beta-1 3-glucanase-like protein, partial (39%);	resistance	0.340049	0.508865
TC65557	Tentative consensus: weakly similar to AGP13 (ARABINOGALACTAN PROTEIN 13) {Arabidopsis thaliana} (exp=-1; wgp=0; cg=0), partial (72%);	cell wall	1.88579	0.993594		TC54898	Tentative consensus: similar to (Q9M435) Phase-change related protein precursor, partial (68%); similar to (Q9M435) Phase-change related protein precursor, partial (68%);	resistance	0.353623	2.06352
TC57673	Tentative consensus: similar to (Q4F986) Xyloglucan endotransglycosylase/hydrolase 16 protein (Fragment) (EC 2.4.1.207), complete; None;	cell wall	1.89411	2.87267		TC62281	Tentative consensus: similar to (Q708X5) Leucine rich repeat protein precursor, partial (73%);	resistance	0.356328	1.5929
TC60509	Tentative consensus: homologue to (Q6K1Q6) Putative hydroxyproline-rich glycoprotein 1, partial (97%);	cell wall	2.00262	1.03056		TC64809	Tentative consensus: (Q9M3U4) Beta 1-3 glucanase, complete;	resistance	0.36437	2.42068
TC64309	Tentative consensus: weakly similar to (Q9SMT3) Endo-polygalacturonase-like protein (Glycoside hydrolase family 28 protein), partial (26%);	cell wall	2.02401	2.30687		TC61642	Tentative consensus: (Q6BAB9) Stilbene synthase (Fragment), complete; (P28343) Stilbene synthase 1 (Resveratrol synthase 1) (Trihydroxystilbene synthase 1) (PSV25), complete; homologue to (Q2HY10) Resveratrol synthase, complete; (Q9FRW2) Stilbene synthas	resistance	0.384155	2.30687
CF404655	EST sequence: Q27U75 Pectate lyase (Fragment).;	cell wall	2.08469	1.3274		TC63608	Tentative consensus: weakly similar to (Q9FKN9) Disease resistance protein, partial (5%);	resistance	0.384776	0.84049
TC63171	Tentative consensus: similar to (Q9LJN4) Beta-1 4-xylosidase, partial (2%);	cell wall	2.21782	2.87267		TC53847	Tentative consensus: homologue to (Q84N26) Leucine-rich repeat protein, partial (84%);	resistance	0.393516	0.868377
TC67884	Tentative consensus: similar to enzyme inhibitor/ pectinesterase {Arabidopsis thaliana} (exp=-1; wgp=0; cg=0), partial (3%); similar to (Q9LYT5) Pectinesterase-like protein (AT3g59010/F17J16_60), partial (50%);	cell wall	2.2245	0.299963		TC58707	Tentative consensus: similar to (Q9M435) Phase-change related protein precursor, partial (68%); similar to (Q9M435) Phase-change related protein precursor, partial (68%); similar to (Q9M435) Phase-change related protein precursor, partial (68%); simila	resistance	0.39546	0.789164
TC63097	Tentative consensus: homologue to (Q6K1Q6) Putative hydroxyproline-rich glycoprotein 1, partial (71%);	cell wall	2.3058	0.196154		TC55105	Tentative consensus: similar to (Q9M7A8) LRR receptor-like protein kinase, partial (35%);	resistance	0.422494	0.607171
TC67357	Tentative consensus: homologue to (Q84UT0) Expansin, partial (91%);	cell wall	2.33747	3.50024		TC56186	Tentative consensus: similar to (Q84XG7) Erwinia induced protein 1, partial (36%);	resistance	0.441796	0.607171
TC63356	Tentative consensus: homologue to (Q4PKB6) Cellulose synthase CesA1 (Fragment), partial (46%);	cell wall	2.38936	0.539757		NP596490	Genomic sequence: GB|AF369823.1|AAM21280.1 resistance gene analog [Vitis vinifera];	resistance	0.4443	1.683
TC67294	Tentative consensus: similar to (Q5QMK9) Proline-rich family protein-like, partial (6%);	cell wall	2.69748	0.464308		TC60526	Tentative consensus: (Q8S568) Catalase, partial (52%); (Q8S568) Catalase, complete; homologue to (Q8S568) Catalase, partial (37%);	resistance	0.447416	0.557865
TC63680	Tentative consensus: similar to (Q39789) Proline-rich cell wall protein, partial (41%);	cell wall	2.73932	0.648584		NP596488	Genomic sequence: GB|AF369825.1|AAM21282.1 resistance gene analog [Vitis vinifera];	resistance	0.458796	1.93463
TC62666	Tentative consensus: weakly similar to glycine-rich protein {Arabidopsis thaliana} (exp=0; wgp=1; cg=0), partial (78%);	cell wall	3.44982	0		TC52983	Tentative consensus: weakly similar to (Q947E3) Resistance gene analog NBS5 (Fragment), partial (45%);	resistance	0.459178	0.648584
TC70572	Tentative consensus: similar to polygalacturonase {Arabidopsis thaliana} (exp=-1; wgp=0; cg=0), partial (21%);	cell wall	3.60265	0		TC69602	Tentative consensus: similar to (Q6U5H3) 1-aminocyclopropane-1-carboxylate synthase, partial (43%);	resistance	0.477414	2.72936
TC59496	Tentative consensus: similar to (Q5YJR2) Cell wall hydrolase (Fragment), partial (33%);	cell wall	3.68889	0		TC70224	Tentative consensus: similar to (Q9M435) Phase-change related protein precursor, partial (68%); similar to (Q9M435) Phase-change related protein precursor, partial (68%); similar to (Q9M435) Phase-change related protein precursor, partial (68%); simila	resistance	0.482387	2.59783
TC55011	Tentative consensus: similar to (Q5CHL3) Hydroxyproline-rich glycoprotein dz-hrgp, partial (10%);	cell wall	3.71563	0.0893928		TC70144	Tentative consensus: homologue to (Q8S568) Catalase, partial (37%); (Q8S568) Catalase, partial (52%); (Q8S568) Catalase, complete;	resistance	0.489808	0.718278
TC57188	Tentative consensus: similar to (O23954) Endo-1 4-beta-glucanase (Fragment), partial (74%); similar to (Q2HZY0) Endo-1 4-beta-glucanase (Fragment) (EC 3.2.1.4), partial (64%);	cell wall	3.82926	0		TC62915	Tentative consensus: similar to (Q8H811) Putative leucine-rich repeat transmembrane protein kinase, partial (12%);	resistance	0.492677	2.72936
TC70494	Tentative consensus: similar to (Q9M3Y2) Glycine-rich protein precursor, partial (8%);	cell wall	4.04371	0		TC64622	Tentative consensus: similar to (Q9M435) Phase-change related protein precursor, partial (69%); similar to (Q9M435) Phase-change related protein precursor, partial (68%);	resistance	0.500945	1.852
TC53913	Tentative consensus: homologue to (Q6K1Q6) Putative hydroxyproline-rich glycoprotein 1, partial (97%); homologue to (Q6K1Q6) Putative hydroxyproline-rich glycoprotein 1, partial (71%);	cell wall	4.26213	0		TC63092	Tentative consensus: similar to LCR74/PDF2.5 {Arabidopsis thaliana} (exp=-1; wgp=0; cg=0), partial (21%);	resistance	0.505594	3.10555
TC56951	Tentative consensus: (Q8LGR5) Proline rich protein 2, complete;	cell wall	4.66512	0		TC58740	Tentative consensus: similar to lipoxygenase AtLOX2 {Arabidopsis thaliana} (exp=-1; wgp=0; cg=0), partial (2%);	resistance	0.506086	1.63342
TC56317	Tentative consensus: similar to (Q9M5J0) Pectin methylesterase isoform alpha (Fragment) (EC 3.1.1.11), partial (71%);	cell wall	5.06503	0.539757		TC60968	Tentative consensus: weakly similar to putative disease resistant protein rga2 {Solanum bulbocastanum} (exp=0; wgp=1; cg=0), partial (4%);	resistance	0.508393	1.51766
TC63179	Tentative consensus: weakly similar to (Q3Y6V1) Cellulose synthase-like protein CslG, partial (10%);	cell wall	5.19362	0		TC68949	Tentative consensus: (Q9FS43) Pathogenesis-related protein 10, complete;	resistance	0.511921	3.93309
TC64043	Tentative consensus: homologue to (Q95JD1) Basic proline-rich protein, partial (6%); similar to (Q00487) Mini-collagen (Fragment), partial (28%); homologue to alpha-5 type IV collagen {Homo sapiens} (exp=-1; wgp=0; cg=0), partial (4%);	cell wall	5.29818	0		BQ795788	EST sequence: Q94EN5 Beta-1,3-glucanase (EC 3.2.1.39).;	resistance	0.512514	2.87267
TC69709	Tentative consensus: similar to (Q9M3B0) Pectinesterase-like protein (At3g49220), partial (48%);	cell wall	5.83733	0		TC51734	Tentative consensus: similar to (Q6JX04) Chitinase-like protein (EC 3.2.1.14), partial (89%);	resistance	0.523225	2.22836
TC63420	Tentative consensus: weakly similar to (Q9MBB8) Polygalacturonase, partial (49%);	cell wall	6.14144	0		TC67986	Tentative consensus: weakly similar to (Q6URA2) TIR-NBS-LRR type R protein 7, partial (4%);	resistance	0.524933	2.72936
TC66028	Tentative consensus: similar to (Q85ZD3) NADH dehydrogenase subunit 4 (Fragment), partial (5%);	electr./energy	0.422595	0.993594		CF517459	EST sequence: Q1S8B9 Disease resistance protein; Heat shock protein DnaJ, N-terminal; AAA ATPase.;	resistance	0.52496	1.683
TC55123	Tentative consensus: similar to oxidoreductase {Arabidopsis thaliana} (exp=-1; wgp=0; cg=0), partial (96%);	electr./energy	0.42436	1.23906		TC63365	Tentative consensus: weakly similar to (Q8H9B7) Putative lipid transfer protein, partial (86%); weakly similar to (Q6PW56) Probable lipid transfer protein family protein, partial (76%);	resistance	0.533857	2.59783
CA809015	EST sequence: Q9SQ64 Putative NADPH-dependent oxidoreductase.;	electr./energy	0.485705	0.835292		TC70080	Tentative consensus: similar to (Q7XAU6) Class IV chitinase, complete;	resistance	0.537281	1.8049
TC69942	Tentative consensus: similar to oxidoreductase {Arabidopsis thaliana} (exp=-1; wgp=0; cg=0), partial (97%);	electr./energy	0.494777	2.42068		TC71100	Tentative consensus: weakly similar to (Q42428) Chitinase Ib (Endochitinase), partial (46%);	resistance	0.542765	4.89822
TC58356	Tentative consensus: weakly similar to oxidoreductase {Arabidopsis thaliana} (exp=-1; wgp=0; cg=0), partial (11%);	electr./energy	0.501447	0.789164		TC62708	Tentative consensus: similar to (Q9M435) Phase-change related protein precursor, partial (68%); similar to (Q9M435) Phase-change related protein precursor, partial (68%); similar to (Q9M435) Phase-change related protein precursor, partial (68%); simila	resistance	0.547751	2.96765
TC59818	Tentative consensus: similar to NADH dehydrogenase 4-like ORF 509B. {Nicotiana tabacum} (exp=-1; wgp=0; cg=0), partial (32%);	electr./energy	0.512079	1.23906		TC61888	Tentative consensus: similar to (Q9ZT97) Putative inhibitor of apoptosis (Hypothetical protein AT4g03000), partial (6%);	resistance	0.559132	2.59783
TC56753	Tentative consensus: similar to (Q2HST1) Ferric reductase-like transmembrane component, partial (17%);	electr./energy	0.513389	1.23906		NP596493	Genomic sequence: GB|AF369819.1|AAM21277.1 resistance gene analog [Vitis vinifera];	resistance	0.569529	3.28232
TC56269	Tentative consensus: homologue to (Q43840) NADH dehydrogenase (EC 1.6.99.3), complete;	electr./energy	0.551654	1.5929		TC56070	Tentative consensus: similar to (Q84QE1) Avr9/Cf-9 rapidly elicited protein 189, partial (25%);	resistance	0.572518	1.93463
TC69119	Tentative consensus: homologue to (Q8M8A9) NADH dehydrogenase subunit 4, partial (50%);	electr./energy	1.72846	1.93463		TC61176	Tentative consensus: weakly similar to (Q45W75) Disease resistance-responsive family protein, partial (64%);	resistance	0.587551	3.93309
TC70346	Tentative consensus: similar to (Q5SCS8) NADH dehydrogenase subunit 2, partial (3%);	electr./energy	1.89994	0.557865		BQ798612	EST sequence: Q9FI00 MLO-like protein 11 (AtMlo11).;	resistance	0.590027	2.72936
TC58524	Tentative consensus: homologue to (Q8M8A9) NADH dehydrogenase subunit 4, partial (33%);	electr./energy	2.14173	0.322942		TC57915	Tentative consensus: weakly similar to (Q2L3E2) Nucleotide binding site/leucine rich repeat (NBS/LRR) kinase, partial (2%);	resistance	0.590646	4.18205
TC66837	Tentative consensus: weakly similar to (Q8H011) Putative NADPH-dependent oxidoreductase, partial (84%);	electr./energy	4.16294	0		TC65446	Tentative consensus: weakly similar to (Q94J89) Putative NBS-LRR type resistance protein, partial (2%);	resistance	0.625599	5.25171
TC64199	Tentative consensus: similar to (Q9SXZ7) NADPH oxidoreductase homolog (Fragment), partial (13%);	electr./energy	6.10494	0		CN006227	EST sequence: Q8S7M7 Putative leucine-rich repeat protein (Os10g0572300 protein) (Leucine Rich Repeat family protein, expressed).;	resistance	1.6131	3.10555
TC64650	Tentative consensus: weakly similar to electron transporter {Arabidopsis thaliana} (exp=-1; wgp=0; cg=0), partial (13%);	electr./energy	0.290571	0.107699		TC55638	Tentative consensus: weakly similar to (Q8SA81) Ve resistance gene analog (Fragment), partial (8%);	resistance	1.62097	2.87267
TC69504	Tentative consensus: similar to (Q95AH9) Putative thioredoxin m2, partial (68%);	electr./energy	0.519638	1.51766		TC54086	Tentative consensus: weakly similar to (Q947E3) Resistance gene analog NBS5 (Fragment), partial (45%); weakly similar to (Q947E3) Resistance gene analog NBS5 (Fragment), partial (45%);	resistance	1.69274	3.50024
TC59921	Tentative consensus: similar to (Q5JBR7) Peroxiredoxin, partial (63%);	electr./energy	0.520386	3.50024		BQ796623	EST sequence: Q1S347 Leucine-rich repeat.;	resistance	1.72694	3.75236
TC63430	Tentative consensus: similar to (O04434) Putative NADPH-cytochrome P450 reductase, partial (19%);	electr./energy	0.534443	1.51766		BQ798928	EST sequence: Q3ZUT6 Putative LZ-NBS-LRR resistance protein (Fragment).;	resistance	1.76881	5.25171
TC66560	Tentative consensus: similar to thioredoxin m3 {Arabidopsis thaliana} (exp=-1; wgp=0; cg=0), partial (35%); None;	electr./energy	0.53616	2.42068		TC60231	Tentative consensus: similar to (Q75GV0) Putative leucine-rich repeat receptor kinase (Leucine Rich Repeat putative), partial (3%);	resistance	1.77031	1.5929
TC56529	Tentative consensus: similar to (Q6Q8B8) Chloroplast ferredoxin I, partial (97%); similar to (Q6Q8B8) Chloroplast ferredoxin I, partial (96%);	electr./energy	0.563063	2.22836		TC65533	Tentative consensus: similar to (Q45W75) Disease resistance-responsive family protein, partial (70%);	resistance	1.77313	2.72936
TC56685	Tentative consensus: similar to electron transporter {Arabidopsis thaliana} (exp=-1; wgp=0; cg=0), partial (21%);	electr./energy	0.566055	2.87267		TC59490	Tentative consensus: weakly similar to (P10973) Nonspecific lipid-transfer protein A (NS-LTP A) (Phospholipid transfer protein) (PLTP), partial (70%); weakly similar to (O22484) Lipid transfer protein LPT III, partial (49%);	resistance	1.77634	1.683
TC65168	Tentative consensus: similar to (Q948P6) Ferritin-3 chloroplast precursor (SFerH-3) (EC 1.16.3.1 EC 1.16.3.1), partial (42%);	electr./energy	0.573688	4.18205		TC53791	Tentative consensus: homologue to (Q7XTK9) Catalase (EC 1.11.1.6), partial (50%); None;	resistance	1.78445	1.19823
TC62811	Tentative consensus: similar to (Q655G1) Putative external rotenone-insensitive NADPH dehydrogenase, partial (21%);	electr./energy	0.57969	3.10555		TC55328	Tentative consensus: similar to (Q56R03) EDS1, partial (23%);	resistance	1.87599	0.692741
TC68506	Tentative consensus: weakly similar to (Q944N6) Cytochrome P450 (Fragment), partial (68%);	electr./energy	0.582048	3.10555		TC57169	Tentative consensus: weakly similar to (Q947E1) Resistance gene analog NBS7 (Fragment), partial (49%);	resistance	1.9238	0.607171
TC52333	Tentative consensus: similar to (Q948P6) Ferritin-3 chloroplast precursor (SFerH-3) (EC 1.16.3.1 EC 1.16.3.1), partial (82%);	electr./energy	0.593139	5.25171		TC57759	Tentative consensus: weakly similar to ethylene-forming-enzyme-like dioxygenase-like protein {Oryza sativa (japonica cultivar-group)}, partial (33%);	resistance	1.96356	2.06352
TC64093	Tentative consensus: weakly similar to (Q8T311) Ferritin type 1, partial (19%);	electr./energy	0.595486	4.18205		TC59313	Tentative consensus: (Q850K5) Lipid transfer protein isoform 4, complete;	resistance	1.98739	2.72936
TC61264	Tentative consensus: similar to oxidoreductase {Arabidopsis thaliana} (exp=-1; wgp=0; cg=0), complete;	electr./energy	0.598653	4.18205		TC67218	Tentative consensus: similar to (Q6Z387) Lipid transfer protein-like, partial (36%);	resistance	1.99661	0.310212
TC60956	Tentative consensus: similar to (Q8L8T2) Glutaredoxin-like protein, partial (92%);	electr./energy	0.599968	2.87267		TC54028	Tentative consensus: weakly similar to a novel fungal inducible gene {Oryza sativa} (exp=-1; wgp=0; cg=0), partial (78%);	resistance	2.0439	1.40878
TC52892	Tentative consensus: similar to (Q2PXN7) Chloroplast thioredoxin M-type (Fragment), partial (72%);	electr./energy	0.6046	3.10555		TC67507	Tentative consensus: weakly similar to (Q84Q56) Putative disease resistance gene homolog, partial (8%);	resistance	2.1055	0.302201
TC59249	Tentative consensus: similar to (Q3HVL5) NADPH quinone oxidoreductase-like protein, partial (38%);	electr./energy	0.617767	4.45368		TC55892	Tentative consensus: similar to (Q69VA2) Putative leucine rich repeat protein, partial (6%); similar to (Q69VA2) Putative leucine rich repeat protein, partial (6%); similar to AIR9; protein binding {Arabidopsis thaliana} (exp=-1; wgp=0; cg=0), partial	resistance	2.29215	1.8049
TC65632	Tentative consensus: similar to (Q6K6A4) Putative NADH dehydrogenase, partial (20%);	electr./energy	0.621927	5.25171		TC51703	Tentative consensus: (Q9FS45) Chitinase precursor (EC 3.2.1.14), complete;	resistance	2.31296	0.152907
TC61546	Tentative consensus: similar to (Q85ZC2) NADH dehydrogenase subunit 4 (Fragment), partial (42%);	electr./energy	0.648577	5.25171		TC64563	Tentative consensus: similar to (Q7XB39) Class IV chitinase, partial (94%); None;	resistance	2.32125	0.718278
TC52928	Tentative consensus: similar to (Q6K6A4) Putative NADH dehydrogenase, partial (39%);	electr./energy	1.55056	4.18205		CN548368	EST sequence: Q5MJV5 Avr9/Cf-9 rapidly elicited protein 256 (Fragment).;	resistance	2.36012	0.648584
TC70000	Tentative consensus: similar to oxidoreductase {Arabidopsis thaliana} (exp=-1; wgp=0; cg=0), partial (17%); weakly similar to (Q94C81) Putative tropinone reductase, partial (25%);	electr./energy	1.55864	2.96765		TC64854	Tentative consensus: similar to (Q851U1) Putative leucine-rich repeat protein, partial (55%); similar to (Q851U1) Putative leucine-rich repeat protein, partial (86%); similar to (Q851U1) Putative leucine-rich repeat protein, partial (80%); similar to (	resistance	2.40712	0.0470142
TC59946	Tentative consensus: homologue to (Q43KL0) NADH:flavin oxidoreductase/NADH oxidase, partial (3%);	electr./energy	1.60235	2.96765		TC64623	Tentative consensus: similar to (Q8S932) 1-aminocyclopropane-1-carboxylate oxidase (ACC oxidase) (Ethylene-forming enzyme) (EFE), partial (29%); similar to (Q5VLJ5) 1-aminocyclopropane-1-carboxylate oxidase, complete;	resistance	2.43694	0.602298
TC57983	Tentative consensus: similar to (Q7Y8D4) NADH dehydrogenase subunit 4, partial (4%);	electr./energy	1.71387	2.30687		TC62958	Tentative consensus: (Q7XAU7) Thaumatin-like protein, complete;	resistance	2.48393	1.13941
TC60478	Tentative consensus: similar to oxidoreductase {Arabidopsis thaliana} (exp=-1; wgp=0; cg=0), complete;	electr./energy	1.81726	1.3274		TC64957	Tentative consensus: weakly similar to (Q5VQJ0) Putative disease resistance protein RPS2, partial (4%);	resistance	2.50077	0.358998
TC53784	Tentative consensus: similar to (Q6TBK5) NADH dehydrogenase subunit F (Fragment), partial (8%);	electr./energy	1.97759	0.835292		TC63535	Tentative consensus: similar to (Q9ZWF3) Lycopersicon esculentum DNA similar to hsr203J complete cds, partial (60%);	resistance	2.55354	0.237152
TC54170	Tentative consensus: similar to (Q2HT27) Cupredoxin, partial (53%);	electr./energy	2.05437	1.683		TC52328	Tentative consensus: similar to (Q3HRX2) Meloidogyne-induced giant cell protein-like protein, partial (86%);	resistance	2.5866	0
TC69253	Tentative consensus: similar to electron transporter {Arabidopsis thaliana} (exp=-1; wgp=0; cg=0), partial (57%); similar to electron transporter {Arabidopsis thaliana} (exp=-1; wgp=0; cg=0), partial (32%);	electr./energy	2.2152	0.508865		TC51771	Tentative consensus: similar to (Q8W5A3) Lethal leaf spot 1-like protein, partial (39%); similar to (Q8W5A3) Lethal leaf spot 1-like protein, partial (54%);	resistance	2.6362	0
TC52073	Tentative consensus: similar to (Q94HZ6) Putative electron transfer oxidoreductase, partial (40%);	electr./energy	2.3654	0.136019		TC55263	Tentative consensus: homologue to (Q6L4B0) Putative hypersensitive-induced reaction protein, partial (53%);	resistance	2.68956	0.0482465
TC59808	Tentative consensus: similar to electron transporter {Arabidopsis thaliana} (exp=-1; wgp=0; cg=0), partial (73%);	electr./energy	3.1862	0		TC60096	Tentative consensus: homologue to (Q850K5) Lipid transfer protein isoform 4, complete; weakly similar to (Q41413) Epoxide hydrolase, partial (87%);	resistance	2.78004	0.106267
TC69169	Tentative consensus: weakly similar to (Q658E2) Putative iron/ascorbate-dependent oxidoreductase, partial (6%);	electr./energy	0.305059	0.868377		TC61082	Tentative consensus: similar to (Q9M3U4) Beta 1-3 glucanase, partial (97%);	resistance	2.78798	0.152907
TC55012	Tentative consensus: similar to (O49856) Ferredoxin-thioredoxin reductase catalytic chain chloroplast precursor (FTR-C), partial (88%);	electr./energy	0.346602	1.13941		TC61222	Tentative consensus: similar to (Q84QE1) Avr9/Cf-9 rapidly elicited protein 189, partial (50%);	resistance	2.797	0.164961
TC61835	Tentative consensus: similar to (Q5PY86) NADH:cytochrome b5 reductase (EC 1.6.2.2), partial (94%);	electr./energy	0.425582	1.3274		TC56557	Tentative consensus: similar to (Q9SVT3) Subtilisin-like protease, partial (13%);	resistance	2.82997	0.16657
TC65041	Tentative consensus: homologue to (Q9LYR2) Ubiquinol--cytochrome-c reductase-like protein, partial (44%); similar to (Q38M54) Rieske iron-sulfur protein-like, partial (90%); similar to (Q38M54) Rieske iron-sulfur protein-like, partial (58%);	electr./energy	0.548619	4.89822		TC61443	Tentative consensus: similar to (Q9FKE5) Disease resistance protein RPS4, partial (1%);	resistance	2.87572	5.25171
TC63921	Tentative consensus: homologue to (Q6X2H7) NADH dehydrogenase subunit 4 (Fragment), partial (5%);	electr./energy	1.93183	0.868377		TC69514	Tentative consensus: similar to (Q56R03) EDS1, partial (18%);	resistance	2.90626	0
TC63095	Tentative consensus: homologue to (Q6PNA4) NADH dehydrogenase subunit 5, partial (3%);	electr./energy	1.9638	2.42068		TC63269	Tentative consensus: similar to (Q8S902) Syringolide-induced protein 19-1-5, partial (58%); None;	resistance	2.93954	0.539757
TC58919	Tentative consensus: (Q9B8Y0) NADH dehydrogenase subunit 6, partial (8%);	electr./energy	0.597289	5.25171		TC58217	Tentative consensus: homologue to (Q84N26) Leucine-rich repeat protein, partial (87%);	resistance	3.0682	0.0520501
TC55227	Tentative consensus: (Q2V2T4) Protein AtMg01120 (NADH dehydrogenase subunit 1) (Protein AtMg01275) (Protein AtMg00516), partial (11%);	electr./energy	0.559079	2.87267		TC69599	Tentative consensus: weakly similar to (Q2QWU6) Leucine Rich Repeat putative, partial (14%);	resistance	3.19687	0.0470142
TC64812	Tentative consensus: similar to (Q9SDS7) Vacuolar ATP synthase subunit C (V-ATPase C subunit) (Vacuolar proton pump C subunit), partial (20%);	electr./energy	2.11119	0.198397		CD802478	EST sequence: Q8L4V9 Disease resistance-like protein GS0-1 (Disease resistance-like protein GS0-2) (Fragment).;	resistance	3.1997	0
TC58078	Tentative consensus: similar to (Q2PYY0) Mitochondrial carrier-like protein, complete;	electr./energy	1.55445	4.89822		TC64236	Tentative consensus: similar to (Q9M435) Phase-change related protein precursor, partial (46%); similar to (O08677) Kininogen-1 precursor, partial (3%); similar to (Q9M435) Phase-change related protein precursor, partial (46%);	resistance	3.21363	0.607171
TC68177	Tentative consensus: homologue to (P29790) ATP synthase gamma chain chloroplast precursor (EC 3.6.3.14 EC 3.6.3.14), partial (85%);	electr./energy	0.197773	0		TC61210	Tentative consensus: similar to (O49621) MLO-like protein 1 (AtMlo1) (MLO protein homolog 1) (AtMLO-H1), partial (39%);	resistance	3.46379	0
TC61363	Tentative consensus: similar to (Q6L460) Putative mitochondrial ATP synthase, complete;	electr./energy	0.26705	0.0911364		TC51704	Tentative consensus: (P51613) Basic endochitinase precursor (EC 3.2.1.14 EC 3.2.1.14), complete;	resistance	3.46783	0.0283843
TC69639	Tentative consensus: similar to ATP binding {Arabidopsis thaliana} (exp=-1; wgp=0; cg=0), partial (19%);	electr./energy	0.306427	4.89822		TC59864	Tentative consensus: weakly similar to (O24017) Resistance complex protein I2C-3 (Fragment), partial (15%);	resistance	3.58038	0
TC70793	Tentative consensus: similar to ATP binding {Arabidopsis thaliana} (exp=-1; wgp=0; cg=0), partial (41%);	electr./energy	0.340873	0.135155		TC51796	Tentative consensus: similar to (Q8S902) Syringolide-induced protein 19-1-5, partial (77%); None;	resistance	3.59407	0.142492
TC57743	Tentative consensus: similar to similar to ATP-binding cassette sub-family C (CFTR/MRP) member 4 {Strongylocentrotus purpuratus}, partial (1%);	electr./energy	0.391568	0.310212		TC58029	Tentative consensus: weakly similar to (Q9M6E7) UDP-glucose:salicylic acid glucosyltransferase, partial (36%); weakly similar to (Q9M6E7) UDP-glucose:salicylic acid glucosyltransferase, partial (51%);	resistance	3.63355	0
TC66649	Tentative consensus: similar to ATP binding {Arabidopsis thaliana} (exp=-1; wgp=0; cg=0), partial (23%); None;	electr./energy	0.397559	0.663717		TC70536	Tentative consensus: similar to (P36910) Acidic endochitinase SE2 precursor (EC 3.2.1.14 EC 3.2.1.14), partial (7%); similar to (P29060) Acidic endochitinase precursor (EC 3.2.1.14 EC 3.2.1.14), partial (91%);	resistance	3.64392	0.139775
TC57615	Tentative consensus: similar to ATP binding {Arabidopsis thaliana} (exp=-1; wgp=0; cg=0), partial (20%);	electr./energy	0.404526	0.974982		TC65214	Tentative consensus: similar to (O24531) Class IV endochitinase (EC 3.2.1.14), partial (56%); None; None;	resistance	3.66365	0.0467249
TC55212	Tentative consensus: similar to ATP binding {Arabidopsis thaliana} (exp=-1; wgp=0; cg=0), partial (2%);	electr./energy	0.433135	0.557865		TC58397	Tentative consensus: similar to LSD1 (LESION SIMULATING DISEASE) {Arabidopsis thaliana} (exp=-1; wgp=0; cg=0), partial (89%);	resistance	3.67261	0
TC53033	Tentative consensus: similar to (Q40089) ATP synthase delta' chain mitochondrial precursor (EC 3.6.3.14 EC 3.6.3.14), partial (56%);	electr./energy	0.449436	3.50024		TC55556	Tentative consensus: similar to (O04681) Pathogenesis-related genes transcriptional activator PTI5 (PTO-interacting protein 5), partial (57%); similar to (O04681) Pathogenesis-related genes transcriptional activator PTI5 (PTO-interacting protein 5), par	resistance	3.76001	0
TC60922	Tentative consensus: similar to EMB2458; ATP binding {Arabidopsis thaliana} (exp=-1; wgp=0; cg=0), partial (7%);	electr./energy	0.46367	1.19823		TC62916	Tentative consensus: similar to (Q93YW0) EXECUTER1 protein chloroplast precursor, partial (15%);	resistance	3.92054	0
TC55708	Tentative consensus: similar to (P32980) ATP synthase delta chain chloroplast precursor (EC 3.6.3.14 EC 3.6.3.14), partial (75%);	electr./energy	0.466111	1.8049		TC63883	Tentative consensus: (Q6YCG8) Putative hypersensitive-induced response protein (Fragment), complete; None; similar to (Q6UNT3) Hypersensitive-induced response protein, complete;	resistance	3.96296	0
TC55395	Tentative consensus: homologue to (Q6QY79) ATP synthase CF0 A chain, complete;	electr./energy	0.496572	1.40878		TC63410	Tentative consensus: (Q9M563) Beta-1 3-glucanase, complete;	resistance	4.15549	0.027787
TC56163	Tentative consensus: similar to (P28552) ATP synthase gamma chain chloroplast precursor (EC 3.6.3.14 EC 3.6.3.14), partial (51%);	electr./energy	0.501926	2.22836		TC70248	Tentative consensus: weakly similar to (Q7XC83) Ethylene-forming enzyme putative, partial (47%);	resistance	4.48532	0
TC57493	Tentative consensus: homologue to (Q01908) ATP synthase gamma chain 1 chloroplast precursor (EC 3.6.3.14 EC 3.6.3.14), partial (58%); homologue to (P29790) ATP synthase gamma chain chloroplast precursor (EC 3.6.3.14 EC 3.6.3.14), partial (85%);	electr./energy	0.512083	1.40878		TC55119	Tentative consensus: similar to (Q4ZJ73) 12-oxophytodienoate reductase, partial (89%);	resistance	4.80712	0
TC53029	Tentative consensus: similar to ATP binding {Arabidopsis thaliana} (exp=-1; wgp=0; cg=0), partial (36%);	electr./energy	0.525453	1.5929		TC60548	Tentative consensus: similar to (Q9M435) Phase-change related protein precursor, partial (68%); weakly similar to (Q37BC6) Hydrogenase accessory protein HypB, partial (11%); similar to (Q9M435) Phase-change related protein precursor, partial (67%);	resistance	5.2431	0.557865
TC52420	Tentative consensus: similar to (Q9SP55) Vacuolar ATP synthase subunit G (V-ATPase G subunit) (Vacuolar proton pump G subunit), complete; similar to (Q9SP55) Vacuolar ATP synthase subunit G (V-ATPase G subunit) (Vacuolar proton pump G subunit), complete	electr./energy	0.545988	1.93463		TC51855	Tentative consensus: similar to (Q6W0C7) Pto-like serine/threonine kinase (Fragment), partial (34%);	resistance	5.31283	0
TC68130	Tentative consensus: similar to ATP binding {Arabidopsis thaliana} (exp=-1; wgp=0; cg=0), partial (63%);	electr./energy	0.547372	2.42068		TC59503	Tentative consensus: weakly similar to (P16273) Pathogen-related protein, partial (38%);	resistance	5.39208	0
TC59069	Tentative consensus: homologue to ATP binding {Arabidopsis thaliana} (exp=-1; wgp=0; cg=0), partial (25%);	electr./energy	0.556182	2.72936		TC60571	Tentative consensus: similar to (Q688J9) Putative MLO family protein, partial (28%);	resistance	5.51777	0
TC55535	Tentative consensus: weakly similar to ATP binding {Arabidopsis thaliana} (exp=-1; wgp=0; cg=0), partial (10%);	electr./energy	0.568807	2.87267		TC56756	Tentative consensus: homologue to (Q20BD2) Pathogenesis-related protein 10.3, complete; (Q9FS42) Pathogenesis-related protein 10, complete;	resistance	6.39671	0
TC67420	Tentative consensus: similar to ATP binding {Arabidopsis thaliana} (exp=-1; wgp=0; cg=0), partial (9%);	electr./energy	0.57064	2.72936		TC65292	Tentative consensus: weakly similar to (Q700J9) Putative pathogenesis-related protein, partial (52%);	resistance	6.52877	0
TC53466	Tentative consensus: homologue to (Q01859) ATP synthase beta chain mitochondrial precursor (EC 3.6.3.14), partial (55%);	electr./energy	0.583403	2.87267		TC62913	Tentative consensus: homologue to (Q7XAU7) Thaumatin-like protein, partial (69%); (Q7XAU7) Thaumatin-like protein, complete; homologue to (P93621) Osmotin-like protein precursor, partial (71%); homologue to (P93621) Osmotin-like protein precursor, part	resistance	7.1574	0
TC61763	Tentative consensus: similar to (Q9LKI3) UMP synthase, partial (53%);	electr./energy	0.601982	2.96765		TC65849	Tentative consensus: similar to (O24531) Class IV endochitinase (EC 3.2.1.14), partial (68%);	resistance	7.4103	0
TC64453	Tentative consensus: similar to (Q9LKI3) UMP synthase, partial (31%);	electr./energy	0.630692	3.10555		TC66967	Tentative consensus: (Q7XAU6) Class IV chitinase, partial (51%); homologue to (Q7XAU6) Class IV chitinase, complete; (O24530) Class IV endochitinase (EC 3.2.1.14), complete;	resistance	8.10651	0
TC57903	Tentative consensus: similar to (Q9LKI3) UMP synthase, partial (28%);	electr./energy	0.652353	3.93309		TC63891	Tentative consensus: similar to (Q7XAU7) Thaumatin-like protein, complete;	resistance	17.4452	0
TC69578	Tentative consensus: similar to ATP binding {Arabidopsis thaliana} (exp=-1; wgp=0; cg=0), partial (4%);	electr./energy	1.5616	4.18205		TC61483	Tentative consensus: similar to (O49621) MLO-like protein 1 (AtMlo1) (MLO protein homolog 1) (AtMLO-H1), partial (22%);	resistance	17.5351	0
TC70573	Tentative consensus: similar to ATIPT9; ATP binding {Arabidopsis thaliana} (exp=-1; wgp=0; cg=0), partial (39%); None;	electr./energy	1.6257	3.10555		TC60929	Tentative consensus: (O24530) Class IV endochitinase (EC 3.2.1.14), complete; homologue to (Q7XAU6) Class IV chitinase, complete;	resistance	21.2959	0
TC62922	Tentative consensus: similar to (Q29596) ATP synthase alpha chain liver isoform mitochondrial precursor (Fragment), partial (8%);	electr./energy	1.68398	2.06352		TC56559	Tentative consensus: weakly similar to (Q688M9) 'putative endo-1 3;1 4-beta-D-glucanase', partial (92%);	resistance	26.3486	0
TC52004	Tentative consensus: homologue to ATPK3; ATP binding {Arabidopsis thaliana} (exp=-1; wgp=0; cg=0), partial (81%);	electr./energy	1.69722	4.18205		CN007267	EST sequence: Q5SMW3 Cyst nematode resistance protein-like.;	resistance	71.6242	0
TC52973	Tentative consensus: similar to (Q9SWE7) Vacuolar ATP synthase subunit E (V-ATPase E subunit) (Vacuolar proton pump E subunit), complete; similar to (Q9SWE7) Vacuolar ATP synthase subunit E (V-ATPase E subunit) (Vacuolar proton pump E subunit), complete	electr./energy	1.7368	4.18205		TC53261	Tentative consensus: (Q8S568) Catalase, partial (39%); similar to F2D10.11 {Arabidopsis thaliana} (exp=0; wgp=1; cg=0), partial (85%); similar to unknown protein {Arabidopsis thaliana} (exp=0; wgp=1; cg=0), partial (28%); homologue to unknown protein {	resistance	114.055	0
TC63198	Tentative consensus: (P59227) Vacuolar ATP synthase 16 kDa proteolipid subunit 1/3/5, complete; (P59227) Vacuolar ATP synthase 16 kDa proteolipid subunit 1/3/5, complete;	electr./energy	1.75826	1.93463		TC51997	Tentative consensus: weakly similar to (Q700J9) Putative pathogenesis-related protein, partial (86%);	resistance	145.591	0
TC53317	Tentative consensus: similar to ATP binding {Arabidopsis thaliana} (exp=-1; wgp=0; cg=0), partial (64%);	electr./energy	1.76334	2.59783		TC63611	Tentative consensus: similar to (Q6H7E3) Putative elicitor-responsive gene-3, partial (83%);	resistance	1.75032	2.42068
TC70212	Tentative consensus: weakly similar to ATP binding {Arabidopsis thaliana} (exp=-1; wgp=0; cg=0), partial (11%);	electr./energy	1.81003	3.75236		TC62685	Tentative consensus: similar to (Q6RJY7) Elicitor-inducible protein EIG-J7, partial (71%);	resistance	1.78545	3.93309
TC53199	Tentative consensus: similar to (Q3HVL5) NADPH quinone oxidoreductase-like protein, complete; similar to (Q3HVL5) NADPH quinone oxidoreductase-like protein, partial (68%);	electr./energy	1.99673	0.993594		TC70208	Tentative consensus: similar to (Q9FXS2) P-rich protein NtEIG-C29, partial (70%);	resistance	3.83347	0.0280436
TC56678	Tentative consensus: homologue to (Q6KAA4) Putative Vacuolar ATP synthase subunit F, complete;	electr./energy	2.07194	1.3274		TC57386	Tentative consensus: similar to (Q30D02) Putative 3-deoxy-D-arabino-heptulosonate 7-phosphate synthase 3, partial (48%); homologue to (O24051) 3-deoxy-D-arabino-heptulosonate 7-phosphate synthase precursor (EC 4.1.2.15), partial (70%);	secondary metab.	0.0678569	0
TC58108	Tentative consensus: similar to ATP binding {Arabidopsis thaliana} (exp=-1; wgp=0; cg=0), partial (23%);	electr./energy	2.30157	0.146418		TC65532	Tentative consensus: (Q2I0B6) Flavonoid 3' 5'-hydroxylase (Fragment), partial (14%);	secondary metab.	0.0795254	0
TC61943	Tentative consensus: weakly similar to ATP binding {Arabidopsis thaliana} (exp=-1; wgp=0; cg=0), partial (19%);	electr./energy	2.49491	0.663717		TC70185	Tentative consensus: weakly similar to (Q8LFT5) Anthranilate N-benzoyltransferase, partial (15%); weakly similar to (Q2Z1Y0) Alcohol acyl-transferase, partial (23%); weakly similar to (Q8LFT5) Anthranilate N-benzoyltransferase, partial (15%);	secondary metab.	0.21307	0.0493841
TC58045	Tentative consensus: (P59227) Vacuolar ATP synthase 16 kDa proteolipid subunit 1/3/5, complete;	electr./energy	2.92909	0.0547229		TC51695	Tentative consensus: (Q3C210) Flavonoid 3' 5'-hydroxylase, complete;	secondary metab.	0.235367	0.260763
TC68614	Tentative consensus: similar to ATP binding {Arabidopsis thaliana} (exp=-1; wgp=0; cg=0), partial (39%);	electr./energy	3.61058	0		TC62434	Tentative consensus: similar to (Q9FLW4) Acetyl-CoA:benzylalcohol acetyltranferase-like protein, partial (4%); Q9M5K9 F21J9.20-like protein (Fragment).;	secondary metab.	0.260641	0
TC59886	Tentative consensus: similar to epsilon subunit of mitochondrial F1-ATPase {Arabidopsis thaliana} (exp=-1; wgp=0; cg=0), partial (95%);	electr./energy	4.08337	0		TC57447	Tentative consensus: similar to (Q8S342) Putative anthocyanidine rhamnosyl-transferase, partial (27%);	secondary metab.	0.293023	0.106267
TC65553	Tentative consensus: (Q6PNB2) ATP synthase F0 subunit 6, partial (5%);	electr./energy	6.49288	0.0275851		TC59817	Tentative consensus: similar to (Q8H6A8) 5-alpha-taxadienol-10-beta-hydroxylase, partial (3%);	secondary metab.	0.302877	0.427569
TC61119	Tentative consensus: similar to epsilon subunit of mitochondrial F1-ATPase {Arabidopsis thaliana} (exp=-1; wgp=0; cg=0), partial (81%);	electr./energy	8.4488	0		CF403644	EST sequence: Q5UFQ7 Anthranilate N-hydroxycinnamoyl/benzoyltransferase (Fragment).;	secondary metab.	0.303455	0.358998
TC55910	Tentative consensus: similar to (Q6EEW1) Cyclin T1, partial (29%);	metabolism	0.446437	0.648584		TC69585	Tentative consensus: homologue to (P45735) Phenylalanine ammonia-lyase (Fragment) (EC 4.3.1.5 EC 4.3.1.5), partial (90%);	secondary metab.	0.314237	0.247802
TC59354	Tentative consensus: similar to (Q5BHR6) Cell Division Protein AAA ATPase family, partial (32%); similar to (Q5XWR4) Hypothetical protein, partial (26%); similar to (Q5XWR4) Hypothetical protein, partial (45%);	metabolism	0.495191	2.30687		TC53168	Tentative consensus: similar to (Q9SE60) Methylenetetrahydrofolate reductase 1 (AtMTHFR1) (EC 1.5.1.20 EC 1.5.1.20), partial (25%);	secondary metab.	0.325105	0.0493841
TC70505	Tentative consensus: similar to CYCD6;1; cyclin-dependent protein kinase {Arabidopsis thaliana} (exp=-1; wgp=0; cg=0), partial (18%);	metabolism	0.526033	3.75236		TC64939	Tentative consensus: homologue to (Q8W250) 1-deoxy-D-xylulose 5-phosphate reductoisomerase precursor (EC 1.1.1.-), partial (39%);	secondary metab.	0.328127	0.051173
TC55099	Tentative consensus: (Q5U8T5) Cyclin B-like protein, partial (2%);	metabolism	0.537122	2.30687		TC58172	Tentative consensus: weakly similar to (Q6Q3H2) Terpenoid synthetase, partial (33%);	secondary metab.	0.341258	0.403835
TC66977	Tentative consensus: weakly similar to (Q9FJK6) Cyclin C-like protein, partial (11%);	metabolism	0.544098	2.72936		TC66577	Tentative consensus: homologue to (Q2PGC5) Flavonol synthase, partial (41%); None;	secondary metab.	0.370596	0.237152
TC56472	Tentative consensus: similar to (Q6Z6I8) Cyclin T2-like protein, partial (17%);	metabolism	0.565352	3.50024		TC52353	Tentative consensus: similar to (Q9SPV4) S-adenosyl-L-methionine:salicylic acid carboxyl methyltransferase, partial (76%); None;	secondary metab.	0.371449	0.310212
TC66470	Tentative consensus: similar to (P93411) G1/S-specific cyclin C-type, partial (61%);	metabolism	0.572991	3.10555		TC59598	Tentative consensus: similar to (Q9SMT7) 4-coumarate-CoA ligase-like protein (Adenosine monophosphate binding protein 3 AMPBP3), partial (59%);	secondary metab.	0.379512	0.730134
TC70097	Tentative consensus: similar to (Q9FFF9) Meiotic check point regulator-like protein, partial (2%);	metabolism	0.588757	4.89822		TC60943	Tentative consensus: similar to (Q9LL50) 4-coumarate:coA ligase 2 (EC 6.2.1.12), partial (97%);	secondary metab.	0.387482	0.789164
TC68482	Tentative consensus: similar to (Q8GTX9) Cell cycle control crn (Crooked neck) protein-like, partial (17%);	metabolism	0.66686	5.25171		TC65127	Tentative consensus: weakly similar to (Q8GSN8) Malonyl CoA:anthocyanin 3-O-glucoside-6''-O-malonyltransferase, partial (20%);	secondary metab.	0.395101	0.247802
TC59713	Tentative consensus: similar to (P93320) Cdc2MsC protein, partial (43%);	metabolism	1.60984	4.45368		TC51709	Tentative consensus: similar to (Q5CAR5) Putative phytoene synthase (Fragment), partial (73%);	secondary metab.	0.40967	0.789164
TC66373	Tentative consensus: weakly similar to similar to G2/mitotic-specific cyclin F {Strongylocentrotus purpuratus} (exp=-1; wgp=0; cg=0), partial (2%);	metabolism	1.86392	2.30687		TC59619	Tentative consensus: similar to (Q9C8J3) Cinnamyl alcohol dehydrogenase putative; 82967-79323, partial (12%);	secondary metab.	0.417996	2.72936
TC67132	Tentative consensus: similar to (Q94L33) Ania-6a type cyclin, partial (7%);	metabolism	2.06737	0.302201		TC62144	Tentative consensus: similar to (Q9SMT7) 4-coumarate-CoA ligase-like protein (Adenosine monophosphate binding protein 3 AMPBP3), partial (31%); similar to (Q9SMT7) 4-coumarate-CoA ligase-like protein (Adenosine monophosphate binding protein 3 AMPBP3), p	secondary metab.	0.449634	0.835292
TC70804	Tentative consensus: similar to (O22993) Cell division protein isolog (Cell division protein-like), partial (13%);	metabolism	2.12669	0.602298		TC52614	Tentative consensus: similar to (Q6PWU2) Terpenoid synthase, partial (37%);	secondary metab.	0.456207	3.10555
TC69365	Tentative consensus: similar to (Q9LU17) Cell division protein FtsH-like, partial (32%);	metabolism	2.50918	0.0470142		TC60180	Tentative consensus: similar to (Q6UD65) Phenylalanine ammonia lyase (EC 4.3.1.5), partial (97%);	secondary metab.	0.468239	0.90549
CF406013	EST sequence: Q1S6Y2 Cyclin-like F-box; FBD.;	metabolism	2.5731	0		CN007512	EST sequence: Q1KMK7 Phytoene desaturase.;	secondary metab.	0.481242	0.993594
TC56372	Tentative consensus: similar to (Q9FJK7) Cyclin C-like protein (At5g48630), partial (66%);	metabolism	2.93214	0		TC52083	Tentative consensus: similar to (O65152) Putative cinnamyl alcohol dehydrogenase, partial (97%);	secondary metab.	0.48587	0.889442
TC63035	Tentative consensus: homologue to (Q6T300) Cyclin-dependent kinases regulatory subunit, complete;	metabolism	3.93431	0		TC57642	Tentative consensus: homologue to (O24051) 3-deoxy-D-arabino-heptulosonate 7-phosphate synthase precursor (EC 4.1.2.15), partial (70%);	secondary metab.	0.49335	1.63342
TC67393	Tentative consensus: similar to (Q9P425) CLG1 cyclin-like protein (Fragment), partial (5%);	metabolism	4.5032	0.0527278		TC61248	Tentative consensus: similar to (P45726) Phenylalanine ammonia-lyase (EC 4.3.1.5 EC 4.3.1.5), partial (96%); None;	secondary metab.	0.496351	2.72936
TC63283	Tentative consensus: similar to (Q9AU06) NADPH-cytochrome P450 oxydoreductase isoform 3, partial (13%);	metabolism	0.531676	2.96765		TC55132	Tentative consensus: homologue to (Q98RL5) Geranylgeranyl transferase, partial (4%);	secondary metab.	0.499328	1.23906
TC58469	Tentative consensus: similar to (P29871) Cytochrome c oxidase subunit 2 (Cytochrome c oxidase polypeptide II), partial (9%);	metabolism	0.552926	4.18205		TC60351	Tentative consensus: similar to (Q6Z244) Putative flavonol synthase, partial (9%);	secondary metab.	0.540137	4.18205
TC62227	Tentative consensus: similar to (Q9AU07) NADPH-cytochrome P450 oxydoreductase isoform 2, partial (61%);	metabolism	2.53921	0.196154		TC62584	Tentative consensus: weakly similar to (Q43609) Caffeic acid 3-O-methyltransferase, partial (75%);	secondary metab.	0.542228	2.22836
TC67521	Tentative consensus: weakly similar to (Q9SVB0) Cytochrome P450-like protein, partial (18%);	metabolism	0.256791	0.358998		TC66289	Tentative consensus: weakly similar to (Q9T003) O-methyltransferase-like protein, partial (20%);	secondary metab.	0.545196	2.87267
TC69562	Tentative consensus: similar to (Q8LCF8) Cytochrome P450 putative, partial (3%);	metabolism	0.262967	0		TC58768	Tentative consensus: similar to (Q6PWU2) Terpenoid synthase, partial (12%);	secondary metab.	0.550151	2.72936
CN006632	EST sequence: Q2QYH7 Cytochrome P450 family protein, expressed (Os12g0119000 protein).;	metabolism	0.275802	0.90549		TC65089	Tentative consensus: Q1RSG5 Strictosidine synthase.;	secondary metab.	0.552979	4.45368
BQ799114	EST sequence: Q2QYH7 Cytochrome P450 family protein, expressed (Os12g0119000 protein).;	metabolism	0.313426	0.184781		TC51705	Tentative consensus: homologue to (Q2UYU6) Flavonoid-3'-hydroxylase, complete;	secondary metab.	0.567764	3.75236
TC70478	Tentative consensus: weakly similar to (Q8H0I6) Cytochrome P450, partial (26%);	metabolism	0.328365	0.322942		TC67424	Tentative consensus: (Q3KN70) Isoflavone reductase-like protein 3, complete; None;	secondary metab.	0.575619	4.18205
TC64481	Tentative consensus: weakly similar to (Q8W228) Cytochrome P450, partial (39%);	metabolism	0.37903	0.730134		TC63412	Tentative consensus: similar to (Q336P0) Cinnamoyl-CoA reductase putative, partial (57%);	secondary metab.	0.595216	5.25171
TC67077	Tentative consensus: similar to (Q83CY5) Cytochrome d ubiquinol oxidase subunit II (EC 1.10.3.-), partial (3%);	metabolism	0.386609	0.260763		CK906569	EST sequence: Q2HXK3 Carotenoid isomerase.;	secondary metab.	0.605015	3.10555
TC55265	Tentative consensus: similar to (P37123) Cytochrome P450 77A1 (CYPLXXVIIA1) (P-450EG6) (Fragment) (EC 1.14.-.- EC 1.14.-.-), partial (33%);	metabolism	0.41811	1.93463		TC57455	Tentative consensus: similar to (Q5ZTH6) Polyketide synthase type I, partial (0%);	secondary metab.	0.616719	4.45368
TC57466	Tentative consensus: similar to (Q2LAK2) Cytochrome P450 monooxygenase CYP90A (Fragment), partial (57%);	metabolism	0.422703	0.378763		TC68011	Tentative consensus: homologue to (Q6JJ41) Putative dihydroflavonol reductase, partial (66%);	secondary metab.	0.620168	5.25171
TC61996	Tentative consensus: similar to (Q8LE60) Cytochrome b561, partial (86%);	metabolism	0.425769	0.835292		TC59396	Tentative consensus: similar to (Q30D02) Putative 3-deoxy-D-arabino-heptulosonate 7-phosphate synthase 3, partial (50%); None;	secondary metab.	1.59636	4.89822
TC70349	Tentative consensus: weakly similar to (Q2LAL4) Cytochrome P450 monooxygenase CYP83A, partial (32%); weakly similar to (Q2MJ14) Cytochrome P450 monooxygenase CYP83C, partial (55%);	metabolism	0.429316	0.789164		TC63368	Tentative consensus: similar to (Q04903) Protein farnesyltransferase beta subunit (CAAX farnesyltransferase beta subunit), partial (40%);	secondary metab.	1.59919	3.10555
TC59729	Tentative consensus: similar to (Q6H4M9) Putative ubiquinol-cytochrome c reductase iron-sulfur subunit mitochondrial, partial (34%);	metabolism	0.436052	0.508865		TC53536	Tentative consensus: similar to (Q30CZ9) Putative shikimate kinase, partial (81%); None;	secondary metab.	1.60287	4.45368
TC53649	Tentative consensus: weakly similar to (Q5ZE52) Cytochrome P450-like, partial (51%);	metabolism	1.83398	0.464308		TC56404	Tentative consensus: similar to (Q6L3K1) Putative cinnamoyl-CoA reductase, complete;	secondary metab.	1.65287	3.50024
TC61187	Tentative consensus: similar to (Q7XZW4) Putative cytochrome c oxidase subunit VIa, partial (86%); similar to unknown protein {Arabidopsis thaliana} (exp=0; wgp=1; cg=0), partial (72%); similar to (Q7XZW4) Putative cytochrome c oxidase subunit VIa, par	metabolism	2.03399	1.5929		TC64264	Tentative consensus: weakly similar to (Q9M0X9) 4-coumarate-CoA ligase-like protein, partial (25%);	secondary metab.	1.7217	4.45368
TC54047	Tentative consensus: similar to (Q8LHA3) Putative cytochrome c oxidase subunit 6b-1, partial (43%);	metabolism	2.04722	0.90549		TC64518	Tentative consensus: similar to cinnamoyl-CoA reductase {Arabidopsis thaliana} (exp=-1; wgp=0; cg=0), partial (36%);	secondary metab.	1.73761	3.10555
TC60353	Tentative consensus: similar to (Q9AU08) NADPH-cytochrome P450 oxydoreductase isoform 1, partial (32%);	metabolism	2.11066	1.683		TC67855	Tentative consensus: (O80407) Chalcone synthase (EC 2.3.1.74), complete;	secondary metab.	1.8308	4.89822
TC64540	Tentative consensus: similar to (Q2MJ18) Cytochrome P450 monooxygenase CYP72B, partial (19%);	metabolism	2.13964	0.302201		TC52848	Tentative consensus: (Q3KN67) Isoflavone reductase-like protein 6, complete;	secondary metab.	1.84071	2.22836
TC64351	Tentative consensus: weakly similar to (Q6QNI1) Cytochrome P450, partial (70%);	metabolism	2.18326	1.19823		TC70299	Tentative consensus: similar to (Q2YHM9) Caffeoyl-CoA O-methyltransferase (Fragment), partial (86%);	secondary metab.	1.88887	2.06352
TC51964	Tentative consensus: similar to (Q6K7S7) Cytochrome c biogenesis protein-like, partial (85%);	metabolism	2.24826	0.557865		TC57464	Tentative consensus: (Q3KN68) Isoflavone reductase-like protein 5, partial (53%); (Q3KN68) Isoflavone reductase-like protein 5, complete;	secondary metab.	1.95536	0.692741
TC51789	Tentative consensus: similar to (Q8LHA3) Putative cytochrome c oxidase subunit 6b-1, partial (43%);	metabolism	2.39672	1.8049		TC70298	Tentative consensus: (P41090) Naringenin 2-oxoglutarate 3-dioxygenase (Flavonone-3-hydroxylase) (F3H) (FHT), complete;	secondary metab.	2.01778	2.30687
TC61729	Tentative consensus: similar to (Q3G892) Cytochrome c assembly protein precursor, partial (5%);	metabolism	2.5093	0.247802		TC51691	Tentative consensus: (P43311) Polyphenol oxidase chloroplast precursor (PPO) (Catechol oxidase), complete;	secondary metab.	2.05417	0.90549
TC62178	Tentative consensus: similar to (Q9ZSP7) Cytochrome b5 DIF-F, partial (53%);	metabolism	2.6434	1.23906		TC54034	Tentative consensus: similar to (Q5I6D6) Sinapyl alcohol dehydrogenase-like protein, complete;	secondary metab.	2.08176	4.45368
TC71042	Tentative consensus: weakly similar to (Q9LUD3) Cytochrome P450, partial (46%);	metabolism	2.69032	0		TC60329	Tentative consensus: similar to cinnamoyl-CoA reductase {Arabidopsis thaliana} (exp=-1; wgp=0; cg=0), partial (14%);	secondary metab.	2.12046	0.868377
TC67082	Tentative consensus: weakly similar to (Q9ATU4) Putative cytochrome P450, partial (28%);	metabolism	3.01135	0		TC62918	Tentative consensus: weakly similar to (Q59J80) Cyclo-DOPA 5-O-glucosyltransferase, partial (17%); similar to (Q59J80) Cyclo-DOPA 5-O-glucosyltransferase, partial (30%);	secondary metab.	2.12935	0.138051
TC52829	Tentative consensus: similar to (Q84WN3) Putative cytochrome c oxidoreductase, partial (26%);	metabolism	3.06649	0.84049		TC51867	Tentative consensus: homologue to (Q5PT36) Homogentisate geranylgeranyl transferase, complete;	secondary metab.	2.18042	0.90549
TC54721	Tentative consensus: weakly similar to (Q2MJ18) Cytochrome P450 monooxygenase CYP72B, partial (30%);	metabolism	3.18602	0.0476038		TC70715	Tentative consensus: homologue to (Q3HM04) Cinnamate-4-hydroxylse, complete; homologue to (Q3HM04) Cinnamate-4-hydroxylse, complete; None; homologue to (Q3HM04) Cinnamate-4-hydroxylse, partial (60%);	secondary metab.	2.25325	0.196154
TC65542	Tentative consensus: similar to (Q2LAK3) Cytochrome P450 monooxygenase CYP89A (Fragment), partial (46%);	metabolism	3.76127	0		TC55340	Tentative consensus: similar to (Q1W5D1) Solanesyl diphosphate synthase, partial (83%);	secondary metab.	2.38811	0.136019
TC61982	Tentative consensus: similar to (O99338) Cytochrome b, partial (5%);	metabolism	4.25803	0		TC63811	Tentative consensus: similar to (Q9SCP7) Caffeic acid O-methyltransferase-like protein (AT3g53140/T4D2_70), partial (95%);	secondary metab.	2.45165	0.299963
TC64553	Tentative consensus: weakly similar to (O65815) Cytochrome P450, partial (22%);	metabolism	4.74338	0		TC70164	Tentative consensus: weakly similar to (Q6X0N8) Putative spermine/spermidine synthase, partial (14%);	secondary metab.	2.51688	0.403835
TC55343	Tentative consensus: similar to (Q2LAK3) Cytochrome P450 monooxygenase CYP89A (Fragment), partial (41%);	metabolism	5.28081	0		TC66067	Tentative consensus: similar to (Q5C9I9) (-)-isopiperitenol dehydrogenase, partial (22%); similar to (Q9SQJ3) Short-chain alcohol dehydrogenase, partial (72%);	secondary metab.	2.59242	0.209346
TC61438	Tentative consensus: weakly similar to (Q2MJ14) Cytochrome P450 monooxygenase CYP83C, partial (47%);	metabolism	5.46285	0		TC68369	Tentative consensus: homologue to (Q3HM04) Cinnamate-4-hydroxylse, partial (60%); homologue to (Q3HM04) Cinnamate-4-hydroxylse, partial (60%); homologue to (Q3HM04) Cinnamate-4-hydroxylse, complete; None;	secondary metab.	2.73632	0.0488676
TC54233	Tentative consensus: similar to (Q2MJ18) Cytochrome P450 monooxygenase CYP72B, partial (50%);	metabolism	5.75631	0		TC68863	Tentative consensus: weakly similar to (Q76G23) Anthocyanin 3-O-galactosyltransferase, partial (59%);	secondary metab.	2.75928	0.602298
TC61939	Tentative consensus: weakly similar to (Q9STK8) Cytochrome P450 71A25 (EC 1.14.-.- EC 1.14.-.-), partial (45%);	metabolism	6.04267	0		TC67643	Tentative consensus: similar to (Q5DQ95) 4-amino-4-deoxychorismate lyase, partial (20%);	secondary metab.	2.80243	0
TC58762	Tentative consensus: weakly similar to (Q2MJ18) Cytochrome P450 monooxygenase CYP72B, partial (35%);	metabolism	6.24596	0		TC58641	Tentative consensus: weakly similar to (Q40288) Anthocyanidin 3-O-glucosyltransferase (Flavonol 3-O-glucosyltransferase 6), partial (42%);	secondary metab.	2.87517	0.138051
TC60781	Tentative consensus: similar to (Q3LGX4) Cytochrome b561, partial (85%);	metabolism	6.35722	0		TC63533	Tentative consensus: weakly similar to (Q9LFB5) Anthranilate N-benzoyltransferase-like protein (AT5g01210/F7J8_190), partial (21%);	secondary metab.	3.00709	0.369168
TC59227	Tentative consensus: weakly similar to (Q76M94) Cytochrome P450, partial (27%); None;	metabolism	7.2269	0		TC57640	Tentative consensus: (Q3KN68) Isoflavone reductase-like protein 5, complete;	secondary metab.	3.24104	0.0520501
TC52128	Tentative consensus: similar to (Q5VR12) Putative cytochrome b5 reductase, partial (75%);	metabolism	8.1219	0		TC62548	Tentative consensus: homologue to (Q2W368) Geranylgeranyl pyrophosphate synthase, partial (3%);	secondary metab.	3.41824	0
TC62893	Tentative consensus: weakly similar to cytochrome P450-like protein {Arabidopsis thaliana} (exp=0; wgp=1; cg=0), partial (58%);	metabolism	11.2863	0		BQ798895	EST sequence: Q1EP78 Isochorismatase hydrolase family protein.;	secondary metab.	3.4268	0
TC55296	Tentative consensus: similar to (Q2MJ18) Cytochrome P450 monooxygenase CYP72B, partial (34%);	metabolism	13.7294	0		TC62307	Tentative consensus: similar to (Q30CZ6) Putative chorismate mutase, partial (42%);	secondary metab.	3.57355	0
TC55811	Tentative consensus: similar to (Q9LW15) Cytochrome c oxidase subunit Vb-like protein (AT3g15640/MSJ11_4), partial (62%); similar to (Q9LW15) Cytochrome c oxidase subunit Vb-like protein (AT3g15640/MSJ11_4), partial (62%);	metabolism	16.9717	0		TC62865	Tentative consensus: homologue to (O82147) Spermidine synthase (Putrescine aminopropyltransferase) (SPDSY) (EC 2.5.1.16 EC 2.5.1.16), partial (93%); homologue to (O82147) Spermidine synthase (Putrescine aminopropyltransferase) (SPDSY) (EC 2.5.1.16 EC	secondary metab.	3.63842	0
TC69958	Tentative consensus: similar to (Q6JCQ7) Cytochrome b (Fragment), partial (6%);	metabolism	46.6613	0		TC67181	Tentative consensus: homologue to (P41090) Naringenin 2-oxoglutarate 3-dioxygenase (Flavonone-3-hydroxylase) (F3H) (FHT), partial (91%); (P41090) Naringenin 2-oxoglutarate 3-dioxygenase (Flavonone-3-hydroxylase) (F3H) (FHT), complete;	secondary metab.	3.81893	0.464308
TC55439	Tentative consensus: weakly similar to (Q9FPN1) Putative cytochrome P450, partial (31%);	metabolism	47.0227	0		TC60611	Tentative consensus: similar to (P80042) Geranylgeranyl pyrophosphate synthetase chloroplast precursor (GGPP synthetase) (GGPS), partial (83%);	secondary metab.	4.25871	0
TC65721	Tentative consensus: weakly similar to (Q9SZ46) Cytochrome P450-like protein, partial (60%); None;	metabolism	57.3973	0		TC52853	Tentative consensus: similar to (Q2Z1Z0) Cinnamyl alcohol dehydrogenase, complete;	secondary metab.	4.30863	0
CA817595	EST sequence: Q2MJ01 Cytochrome P450 monooxygenase CYP704G2.;	metabolism	330.356	0		TC54321	Tentative consensus: (Q6YH16) 3-deoxy-D-arabino-heptulosonate 7-phosphate synthase (Fragment), complete; None;	secondary metab.	5.65798	0
TC63958	Tentative consensus: similar to (Q6K4T4) Putative SERK2 protein, partial (22%); None;	metabolism	0.572272	2.72936		TC63806	Tentative consensus: (O22519) Chalcone synthase, complete;	secondary metab.	5.74115	0
TC53885	Tentative consensus: homologue to (Q9M4H0) Putative ripening-related protein, complete; Q9M4H0 Putative ripening-related protein.;	metabolism	0.0282542	0		TC67409	Tentative consensus: (Q8W3P6) Chalcone synthase (EC 2.3.1.74), complete; (Q8W3P6) Chalcone synthase (EC 2.3.1.74), partial (87%);	secondary metab.	6.72264	0.136019
TC64997	Tentative consensus: weakly similar to (O22612) Dormancy-associated protein, partial (18%);	metabolism	0.0302947	0		TC53331	Tentative consensus: similar to (Q9FLV0) Flavanone 3-hydroxylase-like protein, partial (77%);	secondary metab.	7.05556	0
TC59580	Tentative consensus: weakly similar to (Q94D97) Nodulin-like protein, partial (50%);	metabolism	0.200017	0.109014		TC54722	Tentative consensus: similar to (Q2Z1Z0) Cinnamyl alcohol dehydrogenase, partial (93%);	secondary metab.	7.14968	0
TC58366	Tentative consensus: homologue to (Q9M4H5) Putative ripening-related protein, complete;	metabolism	0.282886	0.0470142		TC56795	Tentative consensus: homologue to (P41090) Naringenin 2-oxoglutarate 3-dioxygenase (Flavonone-3-hydroxylase) (F3H) (FHT), partial (58%); (P41090) Naringenin 2-oxoglutarate 3-dioxygenase (Flavonone-3-hydroxylase) (F3H) (FHT), complete;	secondary metab.	7.33768	0
TC62625	Tentative consensus: similar to (Q56TL1) Late elongated hypocotyl, partial (47%);	metabolism	0.287923	0.84049		TC68821	Tentative consensus: homologue to (O22519) Chalcone synthase, partial (18%); (O22519) Chalcone synthase, complete;	secondary metab.	8.47391	0
BQ795365	EST sequence: O81366 Late embryogenesis-like protein (Fragment).;	metabolism	0.322546	0.0923839		CF209780	EST sequence: Q8GU23 Orcinol O-methyltransferase (Orcinol O-methyltransferase 2) (EC 2.1.1.6).;	secondary metab.	9.56911	0.0541859
TC67145	Tentative consensus: similar to (Q45TX7) Putative shrunken seed protein, partial (58%);	metabolism	0.36199	0.156732		TC53505	Tentative consensus: similar to (Q41399) Chalcone reductase, partial (20%);	secondary metab.	10.9915	0
TC63765	Tentative consensus: similar to (Q8LL10) Hairy meristem, partial (8%);	metabolism	0.411601	0.302201		TC51699	Tentative consensus: (P93799) Dihydroflavonol 4-reductase (EC 1.1.1.219), complete;	secondary metab.	14.8537	0
TC70312	Tentative consensus: (Q6VEQ6) Putative ripening-induced protein 1 precursor, partial (60%);	metabolism	0.424293	0.302201		TC54822	Tentative consensus: weakly similar to (Q9SDZ2) 2'-hydroxy isoflavone/dihydroflavonol reductase homolog (Fragment), partial (82%);	secondary metab.	24.1599	0
TC57072	Tentative consensus: (Q9M4H2) Putative ripening-related protein, complete; similar to (Q9ZSW9) Translationally-controlled tumor protein homolog (TCTP), complete;	metabolism	0.430986	2.59783		BQ792152	EST sequence: similar to putative CAAX prenyl protease {Gossypium herbaceum}, partial (42%);	secondary metab.	24.8322	0
TC67631	Tentative consensus: weakly similar to (Q1W3A4) Epicotyl-specific tissue protein (Fragment), partial (39%);	metabolism	0.463716	1.93463		TC58115	Tentative consensus: similar to (Q6Q9W1) Ultraviolet-B-repressible protein, partial (82%);	stress response	0.557588	2.96765
TC64882	Tentative consensus: homologue to (Q8RVQ6) SEC6, partial (23%);	metabolism	0.472977	1.13941		TC53047	Tentative consensus: similar to (Q4VT47) RD22-like protein, partial (48%); similar to (Q4VT47) RD22-like protein, partial (87%);	stress response	0.109305	0.0911364
TC69301	Tentative consensus: weakly similar to (Q8LGC4) Contains similarity to integral membrane protein nodulin, partial (15%);	metabolism	0.474331	2.06352		TC53485	Tentative consensus: similar to (Q70CE4) Superoxide dismutase (Fragment) (EC 1.15.1.1), partial (91%); similar to (Q70CE4) Superoxide dismutase (Fragment) (EC 1.15.1.1), partial (96%);	stress response	0.120829	0
TC60249	Tentative consensus: homologue to (Q8GV45) Fertilization independent endosperm development protein, partial (42%);	metabolism	0.474683	0.993594		TC51969	Tentative consensus: similar to (O49235) 2 4-D inducible glutathione S-transferase (EC 2.5.1.18), complete; similar to (Q84VH2) Glutathione S-transferase U1, partial (80%);	stress response	0.179431	0
TC71108	Tentative consensus: homologue to (Q6VEQ6) Putative ripening-induced protein 1 precursor, partial (73%); similar to unknown protein {Arabidopsis thaliana} (exp=0; wgp=1; cg=0), partial (14%);	metabolism	0.477197	1.683		TC63426	Tentative consensus: similar to (O81187) Glutaredoxin, partial (97%); similar to (Q945T3) Glutaredoxin, partial (87%);	stress response	0.184667	0.0911364
TC60344	Tentative consensus: similar to (Q682S0) Root phototropism protein 2, partial (88%);	metabolism	0.484474	3.10555		TC62591	Tentative consensus: similar to (Q9SJZ2) Peroxidase 17 precursor (Atperox P17) (ATP25a) (EC 1.11.1.7 EC 1.11.1.7), partial (84%);	stress response	0.243202	0
TC54039	Tentative consensus: similar to (Q9FL41) MtN21 nodulin protein-like, partial (29%);	metabolism	0.500607	2.96765		TC54041	Tentative consensus: similar to (Q9SWE4) Low molecular weight heat-shock protein, partial (94%);	stress response	0.244065	0.369168
TC65970	Tentative consensus: (Q9M4H4) Ripening-related protein grip22 precursor, partial (53%); homologue to (Q9M4H4) Ripening-related protein grip22 precursor, partial (67%); (Q9M4H4) Ripening-related protein grip22 precursor, complete; homologue to (Q9M4H4) R	metabolism	0.512307	2.30687		TC61717	Tentative consensus: similar to (O04683) Ferredoxin-1 chloroplast precursor (Ferredoxin I), partial (68%); similar to (Q6Q8B8) Chloroplast ferredoxin I, partial (85%); similar to (Q6Q8B8) Chloroplast ferredoxin I, partial (97%); similar to (Q6Q8B8) Ch	stress response	0.278577	0.158367
CF208353	EST sequence: Q6BEL5 APETALA2B.;	metabolism	0.529136	5.25171		TC52220	Tentative consensus: (Q4VT47) RD22-like protein, partial (65%); Q4VT47 RD22-like protein.;	stress response	0.28978	0.0911364
TC58084	Tentative consensus: similar to (Q6H975) STY-L protein, partial (40%);	metabolism	0.531278	3.50024		TC56760	Tentative consensus: similar to (Q9LWS6) Ozone-responsive stress-related protein-like, partial (84%); similar to (Q9LWS6) Ozone-responsive stress-related protein-like, partial (84%);	stress response	0.31345	0.974982
TC58460	Tentative consensus: similar to (O80960) Nodulin-like protein (At2g39210/T16B24.15), partial (21%);	metabolism	0.535888	3.10555		TC51992	Tentative consensus: similar to ACD11 (ACCELERATED CELL DEATH 11) {Arabidopsis thaliana} (exp=-1; wgp=0; cg=0), partial (82%);	stress response	0.324677	0.0476038
TC58166	Tentative consensus: weakly similar to (Q9M4G8) Putative ripening-related P-450 enzyme, partial (55%);	metabolism	0.540578	1.93463		TC67928	Tentative consensus: homologue to (Q9XHP4) Peroxisomal copper-containing amine oxidase, partial (32%);	stress response	0.331036	0.156732
CN548860	EST sequence: Q52S92 FRIGIDA.;	metabolism	0.548878	4.45368		TC69818	Tentative consensus: (O65199) Superoxide dismutase [Cu-Zn] chloroplast precursor (EC 1.15.1.1 EC 1.15.1.1), complete;	stress response	0.34396	1.852
TC69391	Tentative consensus: similar to (Q6EPP9) Growth-regulating factor 1-like (Growth-regulating factor 10), partial (24%);	metabolism	0.55376	3.28232		NP842538	Genomic sequence: GB|AY348574.1|AAQ55292.1 class III peroxidase GvPx2b [Vitis vinifera]; None;	stress response	0.344697	0.889442
TC64584	Tentative consensus: similar to (Q208P4) RAMOSUS4, partial (26%);	metabolism	0.556607	3.93309		TC62549	Tentative consensus: similar to (P46423) Glutathione S-transferase (GST class-phi) (25 kDa auxin-binding protein), partial (95%);	stress response	0.363837	0.310212
TC66179	Tentative consensus: similar to (Q8H6R3) Nodulin-like protein, partial (40%);	metabolism	0.564685	2.59783		TC54331	Tentative consensus: (Q21E97) Cold shock protein, partial (2%);	stress response	0.392262	1.51766
TC64164	Tentative consensus: similar to (Q9FJT7) Pollen specific protein SF21 (AT5g56750/MIK19_22), partial (93%);	metabolism	0.568808	3.10555		TC68956	Tentative consensus: similar to (Q96509) Peroxidase 55 precursor (Atperox P55) (ATP20a) (EC 1.11.1.7 EC 1.11.1.7), partial (48%);	stress response	0.400649	2.59783
TC62086	Tentative consensus: similar to (Q9FGL0) Nodulin-like protein, partial (21%); similar to (Q2A9N9) Integral membrane protein putative, partial (34%);	metabolism	0.569773	2.06352		TC63527	Tentative consensus: similar to (Q2KP21) Stress regulated protein, partial (30%);	stress response	0.418369	0.993594
TC53718	Tentative consensus: similar to (Q84U24) LIPLESS1, partial (19%);	metabolism	0.570484	4.18205		TC52603	Tentative consensus: similar to (Q8LBU2) Probable glutathione peroxidase 8 (EC 1.11.1.9), partial (95%);	stress response	0.427269	0.247802
TC64792	Tentative consensus: weakly similar to (Q8LL10) Hairy meristem, partial (12%);	metabolism	0.571793	1.852		TC60172	Tentative consensus: similar to (Q9BBU5) Cu/Zn-superoxide dismutase copper chaperone precursor, partial (79%);	stress response	0.429583	5.25171
TC58644	Tentative consensus: similar to (Q8H7P0) Putative ripening regulated protein, partial (46%);	metabolism	0.571816	2.72936		TC53502	Tentative consensus: similar to (Q948P6) Ferritin-3 chloroplast precursor (SFerH-3) (EC 1.16.3.1 EC 1.16.3.1), partial (70%);	stress response	0.443153	0.378763
BQ798061	EST sequence: Q6BE26 Somatic embryogenesis receptor kinase 1.;	metabolism	0.635089	5.25171		TC53438	Tentative consensus: similar to (Q308N9) Salt-tolerance protein, partial (73%); None;	stress response	0.444115	0.198397
TC68417	Tentative consensus: similar to nutrient reservoir {Arabidopsis thaliana} (exp=-1; wgp=0; cg=0), partial (19%);	metabolism	0.660508	5.25171		TC55889	Tentative consensus: similar to oxidoreductase {Arabidopsis thaliana} (exp=-1; wgp=0; cg=0), complete; None;	stress response	0.459366	0.993594
TC64214	Tentative consensus: similar to (Q8RU28) Putative SHORT-ROOT (SHR) protein (Fragment), partial (19%);	metabolism	1.52309	4.89822		TC54967	Tentative consensus: similar to (Q45TE3) Senescence-associated protein, partial (61%);	stress response	0.466783	0.84049
CN007543	EST sequence: Q9ZUV4 Nodulin-like protein (At2g28120/F24D13.9).;	metabolism	1.82624	4.18205		TC59106	Tentative consensus: similar to (Q6K4N9) 101 kDa heat shock protein-like, partial (1%);	stress response	0.472557	1.63342
TC66492	Tentative consensus: weakly similar to (Q8LCL4) Putative non-green plastid inner envelope membrane protein, partial (24%);	metabolism	1.89381	2.30687		TC69778	Tentative consensus: weakly similar to (Q9C7Z0) Dessication-related protein putative; 70055-71849, partial (79%);	stress response	0.476369	1.63342
TC58950	Tentative consensus: similar to (Q9ZT87) Pelota (PEL1), complete;	metabolism	1.94619	0.84049		TC68433	Tentative consensus: similar to (Q41350) Osmotin-like protein precursor, partial (73%); None;	stress response	0.48864	3.10555
TC68259	Tentative consensus: similar to (Q4PRK8) Sensitivity to red light reduced protein 1, partial (54%);	metabolism	1.96262	1.5929		TC53722	Tentative consensus: similar to heat shock protein binding {Arabidopsis thaliana} (exp=-1; wgp=0; cg=0), partial (39%); similar to heat shock protein binding {Arabidopsis thaliana} (exp=-1; wgp=0; cg=0), partial (39%);	stress response	0.496963	2.22836
TC54716	Tentative consensus: similar to (Q6V0J8) Short vegetative phase protein, partial (68%);	metabolism	2.12888	1.09607		TC52283	Tentative consensus: similar to (Q6PQ36) Putative stress-responsive protein, partial (82%);	stress response	0.502652	2.87267
TC60036	Tentative consensus: similar to (Q9FR34) Ripening regulated protein DDTFR8, partial (77%);	metabolism	2.17067	0.310212		TC53231	Tentative consensus: homologue to (Q5QHT3) 70 kDa heat shock cognate protein 2, partial (86%);	stress response	0.504394	2.22836
TC63854	Tentative consensus: similar to STT3A (STAUROSPORIN AND TEMPERATURE SENSITIVE 3-LIKE A); oligosaccharyl transferase, partial (4%);	metabolism	2.18073	0.310212		TC63062	Tentative consensus: similar to (Q6AUN9) Putative iron-sulfur cluster assembly complex protein (Putative nifU-like protein), partial (74%);	stress response	0.511813	1.51766
TC54826	Tentative consensus: similar to (Q9XET1) Seed maturation protein PM31, partial (67%);	metabolism	2.19875	0.109014		TC65593	Tentative consensus: weakly similar to (Q8LPA7) Cold shock protein-1, partial (23%);	stress response	0.518241	2.87267
TC58681	Tentative consensus: similar to (Q6YBV9) Cryptochrome 1 apoprotein, partial (48%);	metabolism	2.68279	0.17188		TC63068	Tentative consensus: similar to (Q6V7W6) Class III peroxidase GvPx2b (Fragment), partial (54%);	stress response	0.520702	3.93309
TC64891	Tentative consensus: similar to (Q56TL1) Late elongated hypocotyl, partial (11%); similar to (Q56TL1) Late elongated hypocotyl, partial (47%);	metabolism	2.70607	0.247802		TC62393	Tentative consensus: similar to oxidoreductase {Arabidopsis thaliana} (exp=-1; wgp=0; cg=0), partial (5%);	stress response	0.521817	2.06352
TC54866	Tentative consensus: (Q9M4H0) Putative ripening-related protein, partial (60%); Q9M4H0 Putative ripening-related protein.;	metabolism	2.90641	0		TC68911	Tentative consensus: weakly similar to peroxidase ATP26a {Arabidopsis thaliana} (exp=-1; wgp=0; cg=0), partial (48%);	stress response	0.522011	1.852
TC68079	Tentative consensus: (Q2I307) Pollen-specific protein, partial (68%); (Q2I307) Pollen-specific protein, complete;	metabolism	2.91496	0.164961		TC53559	Tentative consensus: homologue to (Q5QHT3) 70 kDa heat shock cognate protein 2, partial (24%); homologue to (Q5QHT3) 70 kDa heat shock cognate protein 2, partial (67%);	stress response	0.533007	1.683
TC54063	Tentative consensus: similar to (Q9FR34) Ripening regulated protein DDTFR8, partial (73%);	metabolism	2.95269	0.161644		TC51915	Tentative consensus: similar to (Q9FHH2) 101 kDa heat shock protein; HSP101-like protein, partial (6%);	stress response	0.533083	2.42068
TC53629	Tentative consensus: similar to (Q9FJY6) Apospory-associated protein C-like protein, partial (86%);	metabolism	3.21497	0		TC62336	Tentative consensus: homologue to (Q9XHP4) Peroxisomal copper-containing amine oxidase, partial (27%);	stress response	0.534129	3.50024
TC63109	Tentative consensus: similar to (Q941Q1) Non-symbiotic hemoglobin class 1, partial (51%); None;	metabolism	3.70649	0		TC53287	Tentative consensus: similar to heat shock protein binding {Arabidopsis thaliana} (exp=-1; wgp=0; cg=0), partial (49%);	stress response	0.540671	5.25171
TC62507	Tentative consensus: similar to (Q38M75) Ripening regulated protein-like, partial (29%);	metabolism	4.07608	0		TC60549	Tentative consensus: similar to (Q308N9) Salt-tolerance protein, partial (18%); similar to (Q308N9) Salt-tolerance protein, partial (73%);	stress response	0.540911	1.8049
TC54894	Tentative consensus: similar to (P93735) Early light-induced protein (AT3g22840/MWI23_21) (Early light-inducable protein-like), partial (63%); similar to (P93735) Early light-induced protein (AT3g22840/MWI23_21) (Early light-inducable protein-like), par	metabolism	5.00723	0.0482465		TC64375	Tentative consensus: (Q9M4H3) Putative metallothionein-like protein, complete; similar to (Q93YG1) Monodehydroascorbate reductase, partial (64%);	stress response	0.544898	1.51766
TC60033	Tentative consensus: similar to (Q84XA0) Early tobacco anther 1, partial (37%);	metabolism	5.76755	0		TC69227	Tentative consensus: similar to (Q8I3J0) Hsp70 interacting protein putative, partial (4%);	stress response	0.556809	1.93463
CF414729	EST sequence: Q8W0Y7 Enod8.3 (Fragment).;	metabolism	7.29733	0		TC54150	Tentative consensus: similar to (Q9SW70) Stress-related protein, partial (81%);	stress response	0.562392	2.59783
TC60252	Tentative consensus: similar to (Q9M4G8) Putative ripening-related P-450 enzyme, partial (63%);	metabolism	12.074	0		TC57559	Tentative consensus: homologue to (Q8GSN4) Non-cell-autonomous heat shock cognate protein 70, partial (31%);	stress response	0.562702	3.93309
TC51899	Tentative consensus: (Q9M4G8) Putative ripening-related P-450 enzyme, complete;	metabolism	12.2991	0		TC56060	Tentative consensus: similar to (Q38M54) Rieske iron-sulfur protein-like, partial (58%); similar to (Q38M54) Rieske iron-sulfur protein-like, partial (90%);	stress response	0.563871	3.28232
TC63211	Tentative consensus: similar to (Q945B9) Growth-on protein GRO11, partial (28%);	metabolism	19.5519	0		TC53184	Tentative consensus: similar to (Q6WHC0) Chloroplast small heat shock protein class I, partial (88%); similar to (P27396) 17.8 kDa class I heat shock protein (Clone DCHSP17.7), partial (84%);	stress response	0.565951	3.75236
TC55316	Tentative consensus: similar to diaminopimelate decarboxylase {Arabidopsis thaliana} (exp=-1; wgp=0; cg=0), partial (37%); None;	metabolism	0.0995958	0		TC60774	Tentative consensus: similar to heat shock protein binding {Arabidopsis thaliana} (exp=-1; wgp=0; cg=0), partial (28%); None;	stress response	0.567337	3.50024
TC52452	Tentative consensus: similar to (Q84L89) L-asparaginase, complete;	metabolism	0.17207	0		TC57984	Tentative consensus: homologue to (Q84N22) Glutathione-S-transferase, partial (79%);	stress response	0.587646	2.72936
TC55574	Tentative consensus: similar to (Q5MYA1) Serine O-acetyltransferase 1 (Fragment) (EC 2.3.1.30), partial (79%);	metabolism	0.194592	0		TC62176	Tentative consensus: similar to (Q9FEV2) Putative phospholipid hydroperoxide glutathione peroxidase (EC 1.11.1.9), partial (47%); similar to (Q9LYB4) Probable glutathione peroxidase 5 (EC 1.11.1.9 EC 1.11.1.9), partial (94%);	stress response	0.592381	2.59783
TC51795	Tentative consensus: similar to (Q4JR85) Dehydroascorbate reductase, partial (79%); None;	metabolism	0.242912	0.0520501		TC55226	Tentative consensus: weakly similar to (Q9FKW8) Senescence-associated protein sen1-like protein (AT5g66170/K2A18_25), partial (72%);	stress response	0.595416	4.89822
TC56503	Tentative consensus: similar to (Q6J5M7) Purple acid phosphatase 1, partial (78%); similar to (Q6J5M7) Purple acid phosphatase 1, partial (44%);	metabolism	0.265435	0.184781		TC64295	Tentative consensus: similar to (Q8RXH5) Osmotic stress-activated protein kinase, partial (64%);	stress response	0.614686	2.96765
TC69223	Tentative consensus: similar to (P93470) Cholinephosphate cytidylyltransferase, partial (50%);	metabolism	0.32058	0.209346		TC69896	Tentative consensus: similar to (Q3HA26) Stress protein, partial (6%);	stress response	0.626459	4.89822
TC68356	Tentative consensus: weakly similar to (Q4HLC9) Phospho-N-acetylmuramoyl-pentapeptide-transferase (EC 2.7.8.13), partial (9%);	metabolism	0.337975	0.299963		TC51851	Tentative consensus: similar to (Q53YQ4) Peroxidase ATPA2, partial (87%);	stress response	0.655901	5.25171
TC52317	Tentative consensus: similar to 3-methyl-2-oxobutanoate dehydrogenase (2-methylpropanoyl-transferring)/ oxidoreductase acting on, partial (46%);	metabolism	0.369219	0.84049		TC68269	Tentative consensus: similar to (Q53D73) Fe-superoxide dismutase 1 (EC 1.15.1.1), partial (80%);	stress response	1.51388	4.45368
TC58547	Tentative consensus: similar to (Q4ADY5) Spermine synthase, partial (40%);	metabolism	0.4333	0.184781		TC67756	Tentative consensus: homologue to (Q5QHW7) Chloroplast thylakoid-bound ascorbate peroxidase, partial (34%); similar to (O81333) Thylakoid-bound L-ascorbate peroxidase (EC 1.11.1.11), partial (86%);	stress response	1.68132	3.50024
TC63423	Tentative consensus: similar to (Q9XEX5) Cytidine deaminase (EC 3.5.4.5), partial (46%); similar to (Q9XEX5) Cytidine deaminase (EC 3.5.4.5), partial (74%);	metabolism	0.434615	1.93463		TC65394	Tentative consensus: similar to heat shock protein binding {Arabidopsis thaliana} (exp=-1; wgp=0; cg=0), partial (22%);	stress response	1.7116	3.10555
TC63725	Tentative consensus: similar to (Q94FN1) Phosphatidylinositol transfer-like protein III, partial (50%);	metabolism	0.443544	1.19823		TC60924	Tentative consensus: similar to (O81333) Thylakoid-bound L-ascorbate peroxidase (EC 1.11.1.11), partial (86%);	stress response	1.71511	2.22836
TC70392	Tentative consensus: similar to (Q8LGH6) Dihydrolipoamide S-acetyltransferase putative, partial (22%);	metabolism	0.447004	1.5929		TC54145	Tentative consensus: similar to (Q5PXN9) Salt tolerance protein, partial (85%);	stress response	1.7252	2.42068
TC63504	Tentative consensus: similar to (Q944G2) Mevalonate kinase, partial (44%);	metabolism	0.452087	1.51766		TC70328	Tentative consensus: homologue to (Q5QHT3) 70 kDa heat shock cognate protein 2, complete;	stress response	1.72703	1.93463
TC55907	Tentative consensus: similar to homocysteine S-methyltransferase AtHMT-2 {Arabidopsis thaliana} (exp=-1; wgp=0; cg=0), partial (75%); None;	metabolism	0.454644	0.692741		TC67395	Tentative consensus: similar to (Q9FQE5) Glutathione S-transferase GST 13 (EC 2.5.1.18), partial (61%);	stress response	1.77884	5.25171
TC57702	Tentative consensus: homologue to (Q42699) 5-methyltetrahydropteroyltriglutamate--homocysteine methyltransferase, partial (61%);	metabolism	0.502433	1.8049		TC66115	Tentative consensus: homologue to (Q4LDR0) Heat shock protein, partial (34%);	stress response	1.79858	2.30687
TC56909	Tentative consensus: similar to (Q84QE4) Putative chloroplast thiazole biosynthetic protein, partial (88%); similar to (Q38709) Thiazole biosynthetic enzyme chloroplast precursor (AG6), partial (37%);	metabolism	0.507438	0.718278		TC63556	Tentative consensus: weakly similar to (Q7Y0E8) Putative trypanothione-dependent peroxidase, partial (10%); weakly similar to (Q5DMW9) Protein disulfide isomerase (PDI)-like protein 3, partial (14%);	stress response	1.81778	1.40878
TC62614	Tentative consensus: weakly similar to (Q2QVJ8) Allyl alcohol dehydrogenase, partial (31%);	metabolism	0.519506	1.5929		TC60094	Tentative consensus: similar to (Q38M54) Rieske iron-sulfur protein-like, partial (90%);	stress response	1.85739	0.993594
TC64172	Tentative consensus: similar to (Q42622) CTP:phosphocholine cytidylyltransferase (EC 2.7.7.15), partial (76%);	metabolism	1.77388	2.22836		TC55726	Tentative consensus: similar to (P27788) Ferredoxin-3 chloroplast precursor (Ferredoxin III) (Fd III), partial (65%); similar to (P27788) Ferredoxin-3 chloroplast precursor (Ferredoxin III) (Fd III), partial (68%);	stress response	1.87985	1.5929
TC68941	Tentative consensus: similar to (Q9FJ44) Similarity to isoamyl acetate-hydrolyzing esterase, partial (96%);	metabolism	1.82515	0.84049		TC55245	Tentative consensus: similar to (Q5ZAV7) Universal stress protein-like, partial (22%);	stress response	1.89824	1.19823
TC66337	Tentative consensus: similar to 3-deoxy-manno-octulosonate cytidylyltransferase/ nucleotidyltransferase {Arabidopsis thaliana}, partial (91%);	metabolism	1.84708	1.3274		TC54161	Tentative consensus: homologue to (O04056) Heat shock protein 70 precursor, partial (63%);	stress response	1.89992	1.8049
TC65382	Tentative consensus: similar to (Q39350) Biotin carboxyl carrier protein, partial (31%);	metabolism	2.34827	0.16657		TC69557	Tentative consensus: similar to (Q67X37) Putative salt tolerance protein 5, partial (54%);	stress response	1.93063	0.557865
TC56568	Tentative consensus: similar to (Q43072) Imidazoleglycerol-phosphate dehydratase (IGPD) (EC 4.2.1.19 EC 4.2.1.19), partial (70%);	metabolism	2.95234	0.198397		TC68068	Tentative consensus: homologue to (Q337F8) Peroxidase putative, partial (4%);	stress response	1.93176	0.84049
TC57613	Tentative consensus: weakly similar to (Q76E11) Soluble epoxide hydrolase, partial (63%);	metabolism	3.06233	0		TC54264	Tentative consensus: weakly similar to (Q76KW1) Glutathione S-transferase, partial (96%);	stress response	1.96246	0.868377
TC53197	Tentative consensus: similar to (Q56X96) Cyclopropyl isomerase, partial (97%); None;	metabolism	3.0789	0.0283843		TC61389	Tentative consensus: weakly similar to (Q84LB7) Cysteine protease inhibitor cystatin (Fragment), partial (75%);	stress response	1.96377	1.5929
TC61258	Tentative consensus: similar to (Q76E11) Soluble epoxide hydrolase, partial (60%);	metabolism	3.28673	0.0280436		TC52422	Tentative consensus: similar to (Q9SWE4) Low molecular weight heat-shock protein, partial (94%); similar to (Q9SWE4) Low molecular weight heat-shock protein, partial (94%); similar to (Q9SWE4) Low molecular weight heat-shock protein, partial (94%);	stress response	2.01573	0.730134
TC67133	Tentative consensus: similar to dolichyl-diphosphooligosaccharide-protein glycotransferase/ oligosaccharyl transferase, partial (66%);	metabolism	3.37213	0		TC67111	Tentative consensus: similar to (Q84ZT5) Peroxidase precursor (EC 1.11.1.7), partial (45%);	stress response	2.0281	1.19823
TC62050	Tentative consensus: similar to (Q9LFG2) Diaminopimelate epimerase-like protein (AT3g53580/F4P12_280), partial (82%);	metabolism	3.37769	0.027787		TC69499	Tentative consensus: similar to (Q6V8P0) Phospholipid glutathione peroxidase (Fragment), partial (67%);	stress response	2.05252	0.322942
TC66163	Tentative consensus: similar to (Q8H9C3) Putative allantoinase (Fragment), partial (37%);	metabolism	3.38401	0		TC54924	Tentative consensus: similar to (Q9MB27) Cysteine protease, partial (90%);	stress response	2.06686	0.369168
TC56266	Tentative consensus: similar to formamidase/ hydrolase acting on carbon-nitrogen (but not peptide) bonds in linear amides, partial (82%); None;	metabolism	3.42115	0		TC69282	Tentative consensus: homologue to (Q5QHT2) 70 kDa heat shock cognate protein 3, partial (13%); homologue to (Q5QHT3) 70 kDa heat shock cognate protein 2, partial (86%); homologue to (Q6L9F6) Heat shock protein 70 (Fragment), partial (44%); similar to (	stress response	2.07373	0.835292
TC64485	Tentative consensus: similar to (Q9LUB2) Indole-3-glycerol phosphate synthase (AT5g48220/MIF21_11), partial (15%);	metabolism	4.74584	0		TC58971	Tentative consensus: similar to (Q700A7) Putative universal stress protein, partial (94%);	stress response	2.11888	0.868377
TC53761	Tentative consensus: weakly similar to (Q8GU23) Orcinol O-methyltransferase 2 (EC 2.1.1.6), partial (52%);	metabolism	6.19614	0		TC53832	Tentative consensus: weakly similar to (Q208N7) Peroxisomal small heat shock protein Acd31.2, partial (29%);	stress response	2.19715	0.993594
TC54992	Tentative consensus: similar to (Q5NT83) Phosphoethanolamine N-methyltransferase, partial (74%);	metabolism	6.8828	0		TC65150	Tentative consensus: similar to (O81656) Senescence-associated protein 6, partial (90%);	stress response	2.19875	0.141074
TC66742	Tentative consensus: similar to (Q9FVZ0) Putative folylpolyglutamate synthetase, partial (18%);	metabolism	11.4931	0		TC67124	Tentative consensus: similar to (Q8L7T2) Small heat shock protein, partial (67%);	stress response	2.22067	0.310212
TC57340	Tentative consensus: similar to (Q93Y57) Putative palmitoyl-protein thioesterase, partial (43%);	metabolism	35.1231	0		CN007004	EST sequence: Q93X55 Peroxin 6 (Fragment).;	stress response	2.23044	1.23906
TC53267	Tentative consensus: similar to (P93470) Cholinephosphate cytidylyltransferase, partial (88%); similar to (P93470) Cholinephosphate cytidylyltransferase, partial (73%);	metabolism	0.132267	0		TC61336	Tentative consensus: weakly similar to (Q9SWF0) Salt-induced SI2 protein, partial (24%);	stress response	2.24372	0.156732
CN006679	EST sequence: Q947K4 Thiohydroximate S-glucosyltransferase.;	metabolism	0.281229	0.868377		TC63472	Tentative consensus: similar to (Q39929) 18.6 kDa heat-shock protein, partial (92%);	stress response	2.29824	0.159662
TC62889	Tentative consensus: similar to (Q9LIG0) Clavaminate synthase-like protein At3g21360 (EC 1.-.-.- EC 1.-.-.-), partial (84%);	metabolism	0.315336	0.146418		TC57964	Tentative consensus: similar to (O65313) Cold-regulated LTCOR12, partial (89%); similar to (O65313) Cold-regulated LTCOR12, partial (89%); similar to (O65313) Cold-regulated LTCOR12, partial (89%);	stress response	2.30059	1.8049
TC57901	Tentative consensus: similar to (Q8LKH1) PIN1-like auxin transport protein, partial (46%);	metabolism	0.374633	0.90549		TC58823	Tentative consensus: similar to (Q9LKW3) Dehydration-induced protein ERD15, partial (41%);	stress response	2.31296	0.196154
TC70039	Tentative consensus: similar to (Q9AYL3) Putative carnitine/acylcarnitine translocase, partial (92%);	metabolism	0.435315	2.59783		TC63613	Tentative consensus: similar to (Q8L8S5) Putative heat shock protein, partial (56%);	stress response	2.34958	0.16657
TC61312	Tentative consensus: similar to (Q5Z4S4) Putative thionin Osthi1, partial (11%);	metabolism	0.441255	2.06352		TC58936	Tentative consensus: similar to oxidoreductase {Arabidopsis thaliana} (exp=-1; wgp=0; cg=0), partial (40%);	stress response	2.35016	0.209346
TC59770	Tentative consensus: weakly similar to (Q64K29) (-)-germacrene D synthase, partial (22%);	metabolism	0.459318	1.09607		TC66834	Tentative consensus: similar to (Q93YR3) HSP associated protein like, partial (45%);	stress response	2.36054	0.184781
TC61571	Tentative consensus: similar to (Q9XEX5) Cytidine deaminase (EC 3.5.4.5), partial (74%);	metabolism	0.465356	2.42068		TC61544	Tentative consensus: similar to (Q67UI1) Glutaredoxin-related-like protein, partial (13%);	stress response	2.36341	0.0901892
TC61440	Tentative consensus: similar to 3-phosphoserin phosphatase {Arabidopsis thaliana} (exp=-1; wgp=0; cg=0), partial (43%);	metabolism	0.517817	2.59783		TC60219	Tentative consensus: similar to (Q5JMX3) Putative 28 kDa heat-and acid-stable phosphoprotein, partial (92%); similar to (Q5JMX3) Putative 28 kDa heat-and acid-stable phosphoprotein, partial (92%);	stress response	2.36552	0.247802
TC69740	Tentative consensus: similar to (Q7XB43) Choline monooxygenase (EC 1.14.15.7), partial (14%);	metabolism	0.529978	3.93309		TC65940	Tentative consensus: similar to (O24528) Metallothionein-like protein 1 (MT-1), partial (57%); similar to (O24528) Metallothionein-like protein 1 (MT-1), partial (57%); similar to (Q9SXW2) Metallothionein-like protein (Fragment), partial (52%);	stress response	2.39288	0.142492
TC67817	Tentative consensus: similar to (Q8H5F0) Betaine aldehyde dehydrogenase-like, partial (24%);	metabolism	0.530125	2.30687		TC53716	Tentative consensus: similar to oxidoreductase {Arabidopsis thaliana} (exp=-1; wgp=0; cg=0), partial (79%);	stress response	2.4015	0.648584
TC54531	Tentative consensus: homologue to (Q8RW16) Aux/IAA protein, partial (72%); None;	metabolism	0.533497	2.72936		TC58384	Tentative consensus: similar to (O49931) Rieske iron-sulfur protein Tic55 precursor, partial (33%);	stress response	2.41662	0.0488676
TC62343	Tentative consensus: weakly similar to (Q6J5M7) Purple acid phosphatase 1, partial (14%);	metabolism	0.53558	2.59783		TC63503	Tentative consensus: (Q9M4H3) Putative metallothionein-like protein, complete;	stress response	2.43333	0.358998
TC53512	Tentative consensus: similar to (Q40984) Amygdalin hydrolase isoform AH I precursor (EC 3.2.1.117), partial (42%);	metabolism	0.542299	3.10555		NP864089	Genomic sequence: GB|AY156050.1|AAN85828.1 glutathione S-transferase [Vitis vinifera];	stress response	2.44813	0.161644
TC56885	Tentative consensus: similar to (O24407) Auxin-responsive protein IAA16 (Indoleacetic acid-induced protein 16), partial (50%);	metabolism	0.544528	1.93463		TC69681	Tentative consensus: similar to (Q7XZT0) Glutathione S-transferase 5, partial (13%);	stress response	2.48229	0.835292
TC56398	Tentative consensus: similar to (Q2HT34) Fumarylacetoacetase, partial (33%);	metabolism	0.548881	1.5929		TC63060	Tentative consensus: similar to (Q52QX8) Cysteine protease CP1, partial (37%); similar to (Q52QX8) Cysteine protease CP1, partial (94%); similar to (Q52QX8) Cysteine protease CP1, partial (33%);	stress response	2.48441	0.16657
TC58202	Tentative consensus: similar to (Q2R483) 2 3-diketo-5-methylthio-1-phosphopentane phosphatase putative, partial (70%);	metabolism	0.550231	1.852		TC61062	Tentative consensus: weakly similar to (Q9FQE4) Glutathione S-transferase GST 14 (Fragment) (EC 2.5.1.18), partial (91%); None;	stress response	2.48754	0.358998
TC65753	Tentative consensus: similar to (Q6KC47) S-adenosylmethionine decarboxylase (Fragment), partial (95%);	metabolism	0.550401	2.87267		TC58286	Tentative consensus: similar to (Q9M1C7) Multidrug resistance-associated protein 9 (Glutathione S-conjugate transporting ATPase 9) , partial (18%);	stress response	2.49494	0.17188
TC70158	Tentative consensus: similar to AXS1 (UDP-D-APIOSE/UDP-D-XYLOSE SYNTHASE 1) {Arabidopsis thaliana} (exp=-1; wgp=0; cg=0), partial (24%); homologue to AXS2 (UDP-D-APIOSE/UDP-D-XYLOSE SYNTHASE 2) {Arabidopsis thaliana} (exp=-1; wgp=0; cg=0), complete;	metabolism	0.550948	2.22836		TC53975	Tentative consensus: similar to (Q9ZRV0) Metallothionein-like protein class II, complete;	stress response	2.4993	1.40878
CN007188	EST sequence: P93082 Tryptophan decarboxylase (EC 4.1.1.28).;	metabolism	0.551484	1.93463		TC55031	Tentative consensus: similar to (Q8RVF8) Thioredoxin peroxidase, partial (79%);	stress response	2.54945	0.109014
TC59828	Tentative consensus: similar to (Q2PEQ8) Putative mitochondrial dicarboxylate carrier protein, partial (70%);	metabolism	0.551549	3.75236		TC57142	Tentative consensus: homologue to (Q6QPJ6) Peroxiredoxin Q, partial (75%); similar to (Q6QPJ6) Peroxiredoxin Q, complete;	stress response	2.56046	0.107699
TC54487	Tentative consensus: weakly similar to putative pseudouridylate synthase {Haemophilus ducreyi} (exp=-1; wgp=0; cg=0), partial (7%);	metabolism	0.551698	4.18205		TC61235	Tentative consensus: similar to (Q84UA9) Peroxidase 1, partial (95%);	stress response	2.596	0.0467249
TC61372	Tentative consensus: weakly similar to (Q23AP5) Dolichyl-diphosphooligosaccharide-protein glycosyltransferase 48kD subunit containing, partial (4%);	metabolism	0.55897	1.63342		TC69563	Tentative consensus: similar to (Q20BM7) Metallothionein-like protein, partial (26%); similar to (Q9SXW2) Metallothionein-like protein (Fragment), partial (52%); similar to (O24528) Metallothionein-like protein 1 (MT-1), partial (57%);	stress response	2.63482	0.141074
TC55528	Tentative consensus: similar to (Q9LDC0) 42 kDa peptidyl-prolyl isomerase (Peptidyl-prolyl cis-trans isomerase) (PPIase) (Rotamase), partial (70%);	metabolism	0.559936	2.42068		TC62586	Tentative consensus: weakly similar to (Q8H9E5) Glutathione S-transferase, partial (53%); None;	stress response	2.65143	0.247802
TC65204	Tentative consensus: similar to (O04866) Acetylornithine aminotransferase mitochondrial precursor (ACOAT), partial (11%);	metabolism	0.562306	4.18205		TC54818	Tentative consensus: similar to (Q9XIK3) Iron-sulfur assembly protein IscA chloroplast precursor, partial (66%);	stress response	2.65507	0.159662
TC64469	Tentative consensus: similar to (Q8H944) Choline monooxygenase, partial (27%);	metabolism	0.571794	3.28232		TC62935	Tentative consensus: (Q9M4H3) Putative metallothionein-like protein, complete; (Q9M4H3) Putative metallothionein-like protein, complete;	stress response	2.67422	0.051173
TC67356	Tentative consensus: homologue to (Q7RLD9) Amine oxidase flavin-containing putative (Fragment), partial (0%);	metabolism	0.57553	3.93309		TC56370	Tentative consensus: weakly similar to (Q52QX8) Cysteine protease CP1, partial (19%);	stress response	2.78183	0.0881602
TC66542	Tentative consensus: homologue to (Q3ZPN4) Anthraniloyal-CoA: methanol anthraniloyal transferase, partial (38%);	metabolism	0.595827	4.89822		TC61059	Tentative consensus: similar to (O49235) 2 4-D inducible glutathione S-transferase (EC 2.5.1.18), complete;	stress response	2.79194	0.0541859
TC65804	Tentative consensus: similar to (Q52T38) Palmitoyltransferase TIP1 (Ankyrin repeat-containing S-palmitoyltransferase), partial (18%);	metabolism	0.607058	2.96765		TC59292	Tentative consensus: (Q9M4H3) Putative metallothionein-like protein, complete;	stress response	2.81401	0.161644
TC58761	Tentative consensus: similar to formamidase/ hydrolase acting on carbon-nitrogen (but not peptide) bonds in linear amides, partial (96%);	metabolism	0.624139	3.50024		TC66438	Tentative consensus: similar to (Q20BM7) Metallothionein-like protein, partial (22%); similar to (Q20BM7) Metallothionein-like protein, partial (22%); homologue to (Q946Z2) Putative acyl-CoA synthetase, partial (10%);	stress response	3.0113	0
TC53879	Tentative consensus: similar to (Q5MAU7) Putative purple acid phosphatase, partial (12%);	metabolism	0.631069	5.25171		TC58947	Tentative consensus: similar to (O04056) Heat shock protein 70 precursor, partial (34%);	stress response	3.02024	0.051173
CN006913	EST sequence: O82768 Histidine biosynthesis bifunctional protein hisIE, chloroplast precursor [Includes: Phosphoribosyl-AMP cyclohydrolase (EC 3.5.4.19) (PRA-CH); Phosphoribosyl-ATP pyrophosphatase (EC 3.6.1.31) (PRA-PH)].;	metabolism	0.669062	5.25171		TC63831	Tentative consensus: similar to (Q8LBN6) Cystatin-like protein, partial (68%);	stress response	3.08787	0
TC70609	Tentative consensus: weakly similar to (Q9FF17) Probable dolichyl pyrophosphate Man9GlcNAc2 alpha-1 3-glucosyltransferase, partial (44%);	metabolism	1.58668	5.25171		TC59784	Tentative consensus: similar to osmotin-like {Theobroma cacao} (exp=-1; wgp=0; cg=0), partial (89%); similar to (Q7XAU7) Thaumatin-like protein, complete;	stress response	3.09259	0.299963
TC69284	Tentative consensus: similar to (Q2HV43) Flavoprotein pyridine nucleotide cytochrome reductase; Flavodoxin/nitric oxide synthase, partial (29%);	metabolism	1.59577	3.50024		TC55405	Tentative consensus: weakly similar to (Q2HTD9) 2OG-Fe(II) oxygenase, partial (60%); None;	stress response	3.10682	0.109014
TC57917	Tentative consensus: similar to (Q39017) Diacylglycerol kinase 1 (Diglyceride kinase 1) (DGK 1) (DAG kinase 1), partial (55%);	metabolism	1.64928	5.25171		TC62153	Tentative consensus: similar to (Q8RVR9) Putative heat shock protein (Fragment), partial (25%); similar to (Q8RVR9) Putative heat shock protein (Fragment), partial (25%);	stress response	3.1096	0
CK906495	EST sequence: Q30D01 Putative 3-dehydroquinate synthase.;	metabolism	1.72485	4.18205		TC59512	Tentative consensus: similar to (O65313) Cold-regulated LTCOR12, partial (89%); similar to (O65313) Cold-regulated LTCOR12, partial (89%); similar to (O65313) Cold-regulated LTCOR12, partial (89%);	stress response	3.12365	0.260763
TC67492	Tentative consensus: similar to (Q3ITV6) Homolog 7 to S-adenosylmethionine-dependent methyltransferase 3, partial (8%); homologue to (Q5QHT3) 70 kDa heat shock cognate protein 2, partial (86%); homologue to (Q6L9F6) Heat shock protein 70 (Fragment), pa	metabolism	1.80163	1.852		TC59763	Tentative consensus: similar to (Q8GWE0) Putative salt-inducible protein, partial (22%);	stress response	3.18788	0
TC59741	Tentative consensus: similar to (Q7Y073) Latex cyanogenic beta glucosidase, partial (12%);	metabolism	1.88678	0.692741		TC54858	Tentative consensus: weakly similar to oxidoreductase acting on paired donors with incorporation or reduction of molecular oxygen, partial (47%);	stress response	3.20581	0
TC55299	Tentative consensus: similar to (Q84P52) Gamma-aminobutyrate transaminase subunit isozyme 3 (EC 2.6.1.19), partial (10%);	metabolism	1.89002	2.96765		TC61981	Tentative consensus: similar to (Q40230) Thioredoxin, partial (64%);	stress response	3.26302	0
TC58440	Tentative consensus: similar to (Q75LI1) Putative deoxycytidine deaminase, complete;	metabolism	1.93869	2.42068		TC56654	Tentative consensus: similar to (P27788) Ferredoxin-3 chloroplast precursor (Ferredoxin III) (Fd III), partial (65%);	stress response	3.26708	0
TC61466	Tentative consensus: weakly similar to (Q41413) Epoxide hydrolase, partial (87%);	metabolism	2.20521	2.30687		TC66624	Tentative consensus: homologue to (Q09020) Wound-induced basic protein, complete;	stress response	3.3028	0.0506609
TC52336	Tentative consensus: similar to (Q8L8N0) Probable riboflavin biosynthesis related protein, partial (43%);	metabolism	2.25731	0.427569		TC64904	Tentative consensus: similar to (Q84ZT5) Peroxidase precursor (EC 1.11.1.7), partial (55%);	stress response	3.6076	0
TC69032	Tentative consensus: similar to (Q40901) Gamma-thionin homolog PPT precursor, partial (89%); similar to (Q39182) Low-molecular-weight cysteine-rich protein LCR69 precursor, complete;	metabolism	2.2672	0.730134		TC55612	Tentative consensus: similar to (Q9SE30) Glutathione S-transferase/peroxidase, partial (65%); similar to (O49235) 2 4-D inducible glutathione S-transferase (EC 2.5.1.18), complete; similar to (O49235) 2 4-D inducible glutathione S-transferase (EC 2.5.1	stress response	3.64316	0
TC67838	Tentative consensus: similar to (Q8UI71) Acetylornithine aminotransferase (ACOAT) (EC 2.6.1.11 EC 2.6.1.11), partial (3%);	metabolism	2.30162	0.184781		TC66215	Tentative consensus: similar to (Q20BM7) Metallothionein-like protein, partial (22%); similar to (Q9SXW2) Metallothionein-like protein (Fragment), partial (52%); similar to (O24528) Metallothionein-like protein 1 (MT-1), partial (57%);	stress response	3.65642	0
TC69858	Tentative consensus: similar to (Q2PHF8) Carotenoid cleavage dioxygenase 1, partial (34%);	metabolism	2.42476	0.159662		TC66956	Tentative consensus: similar to (Q9M4H3) Putative metallothionein-like protein, partial (73%); homologue to (Q9M4H3) Putative metallothionein-like protein, complete;	stress response	3.69809	0
TC60543	Tentative consensus: similar to (Q9FWE6) Mucin-like protein, partial (27%);	metabolism	2.5446	0.198397		TC69996	Tentative consensus: similar to (Q84VH0) Glutathione S-transferase Z1, partial (54%);	stress response	3.73379	0
TC55541	Tentative consensus: similar to (Q2PHF8) Carotenoid cleavage dioxygenase 1, partial (20%);	metabolism	2.57042	0.184781		TC70941	Tentative consensus: (Q9M4H3) Putative metallothionein-like protein, complete; (Q9M4H3) Putative metallothionein-like protein, complete; homologue to (O82531) Proteasome subunit beta type 1 (20S proteasome alpha subunit F), complete; (Q9M4H3) Putative me	stress response	4.1756	0
TC55273	Tentative consensus: homologue to (Q5W5X7) Zeta-carotene desaturase ZDS1, partial (34%);	metabolism	2.61624	0.159662		TC56532	Tentative consensus: similar to glutathione transferase {Arabidopsis thaliana} (exp=-1; wgp=0; cg=0), partial (90%);	stress response	4.32401	0
TC61371	Tentative consensus: similar to 10-formyltetrahydrofolate synthetase {Spinacia oleracea} (exp=-1; wgp=0; cg=0), partial (30%);	metabolism	1.60398	2.59783		TC60496	Tentative consensus: similar to (Q5GMM5) Glutathione S-transferase/peroxidase, partial (86%); similar to (Q5GMM5) Glutathione S-transferase/peroxidase, complete;	stress response	4.42356	0
TC69920	Tentative consensus: weakly similar to (Q9CAZ7) Strictosidine synthase-like protein (At1g73860) (Mucin-like protein) (AT3g51430/F26O13_70), partial (50%);	metabolism	1.62588	5.25171		TC59913	Tentative consensus: similar to (Q43636) Thioredoxin H-type (TRX-H), partial (93%); similar to (Q43636) Thioredoxin H-type (TRX-H), partial (93%);	stress response	4.45074	0
TC61140	Tentative consensus: similar to (Q05762) Bifunctional dihydrofolate reductase-thymidylate synthase 1 (DHFR-TS 1), partial (18%); similar to THY-2; dihydrofolate reductase/ thymidylate synthase {Arabidopsis thaliana} (exp=-1; wgp=0; cg=0), partial (34%);	metabolism	1.70858	4.45368		TC62796	Tentative consensus: homologue to (Q9M4H3) Putative metallothionein-like protein, complete; homologue to (Q9M4H3) Putative metallothionein-like protein, complete;	stress response	4.51722	0
TC57729	Tentative consensus: similar to hypoxanthine phosphoribosyltransferase/ transferase {Arabidopsis thaliana} (exp=-1; wgp=0; cg=0), partial (78%); None;	metabolism	1.72609	1.5929		TC62946	Tentative consensus: weakly similar to (Q8L8H3) Iron-stress related protein, partial (50%);	stress response	4.92036	0
TC66094	Tentative consensus: similar to (Q9M6U1) Homogentisate 1 2-dioxygenase (Fragment) (EC 1.13.11.5), partial (39%);	metabolism	1.72963	4.89822		TC70741	Tentative consensus: similar to (Q6L3K5) Putative senescence-associated protein, partial (49%); similar to (Q6L3K5) Putative senescence-associated protein, partial (73%); similar to At3g45600 {Arabidopsis thaliana} (exp=-1; wgp=0; cg=0), complete;	stress response	5.05673	0
TC63445	Tentative consensus: similar to strictosidine synthase {Arabidopsis thaliana} (exp=-1; wgp=0; cg=0), partial (95%);	metabolism	1.89214	1.13941		TC57692	Tentative consensus: homologue to (Q9M4H3) Putative metallothionein-like protein, complete; similar to (Q9LHE6) Arabidopsis thaliana genomic DNA chromosome 3 P1 clone: MZE19, partial (78%);	stress response	5.32708	0
TC55939	Tentative consensus: (Q5SGC9) Zeaxanthin epoxidase, complete;	metabolism	1.93451	0.602298		TC52245	Tentative consensus: similar to rieske FeS precursor protein. {Spinacia oleracea} (exp=-1; wgp=0; cg=0), partial (86%); None;	stress response	5.59204	0
TC63387	Tentative consensus: weakly similar to (Q9FWE6) Mucin-like protein, partial (12%);	metabolism	1.94631	0.974982		TC61908	Tentative consensus: (Q9M4H3) Putative metallothionein-like protein, complete; homologue to (Q9M4H3) Putative metallothionein-like protein, complete; homologue to (Q9M4H3) Putative metallothionein-like protein, partial (96%); homologue to (Q9M4H3) Putati	stress response	5.88683	0
TC59338	Tentative consensus: similar to (Q5NE21) Carbonic anhydrase (EC 4.2.1.1), partial (50%); similar to (P27141) Carbonic anhydrase chloroplast precursor (Carbonate dehydratase) (EC 4.2.1.1 EC 4.2.1.1), partial (78%);	metabolism	3.03308	0.0530965		TC65792	Tentative consensus: similar to (Q257C6) Putative thioredoxin precursor, partial (58%);	stress response	6.06419	0
TC68741	Tentative consensus: homologue to (Q3S9L6) Leucoanthocyanidin reductase 2, partial (17%); homologue to (Q4W2K6) Putative leucoanthocyanidin reductase 2, partial (59%); homologue to (Q4W2K6) Putative leucoanthocyanidin reductase 2, complete;	metabolism	3.24144	0		TC70251	Tentative consensus: homologue to (Q9M4H3) Putative metallothionein-like protein, complete; homologue to (Q9M4H3) Putative metallothionein-like protein, complete; homologue to (Q9M4H3) Putative metallothionein-like protein, complete;	stress response	6.15935	0
TC58822	Tentative consensus: homologue to (Q56CY4) Farnesyl diphosphate synthase, partial (38%);	metabolism	3.34025	0		TC54774	Tentative consensus: similar to (Q30E95) Type II SK2 dehydrin (Fragment), partial (33%); similar to (Q41111) Dehydrin, partial (74%);	stress response	7.40416	0
TC69077	Tentative consensus: weakly similar to Chain A A 30 Angstrom U-Shaped Catalytic Tunnel In The Crystal Structure Of Polyamine Oxidase., partial (57%);	metabolism	3.41559	0.159662		TC61910	Tentative consensus: weakly similar to (Q8VWQ1) Dehydration-induced protein RD22-like protein, partial (63%);	stress response	8.21011	0
TC63628	Tentative consensus: similar to (P27141) Carbonic anhydrase chloroplast precursor (Carbonate dehydratase) (EC 4.2.1.1 EC 4.2.1.1), partial (78%);	metabolism	3.55911	0		TC62740	Tentative consensus: weakly similar to (Q7NYU5) Probable small heat shock protein, partial (19%); weakly similar to (Q208N7) Peroxisomal small heat shock protein Acd31.2, partial (29%);	stress response	8.27963	0
TC53448	Tentative consensus: similar to (Q6Z8P2) Putative aminoacylase, partial (34%); None;	metabolism	3.58243	0		BQ799421	EST sequence: Q9FQE4 Glutathione S-transferase GST 14 (EC 2.5.1.18) (Fragment).;	stress response	9.1599	0
TC65875	Tentative consensus: similar to (Q949X0) Palmitoyl-monogalactosyldiacylglycerol delta-7 desaturase chloroplast precursor, partial (70%);	metabolism	3.84742	0		TC68436	Tentative consensus: similar to (Q07090) Thioredoxin H-type 2 (TRX-H2), partial (94%);	stress response	9.30209	0
TC56956	Tentative consensus: similar to (Q6L8K4) Phloroglucinol O-methyltransferase, partial (92%);	metabolism	4.60377	0		TC63431	Tentative consensus: (Q6YCG3) Wound induced protein-like (Fragment), complete;	stress response	9.99678	0
BQ794094	EST sequence: Q9SEX4 Ornithine carbamoyltransferase OOCT1 (EC 2.1.3.3).;	metabolism	4.75959	0		TC56127	Tentative consensus: similar to (Q9THX6) Putative L-ascorbate peroxidase chloroplast precursor (Thylakoid lumenal 29 kDa protein) , partial (87%);	stress response	13.2508	0
TC61972	Tentative consensus: homologue to (Q4W2K6) Putative leucoanthocyanidin reductase 2, complete;	metabolism	4.87191	0		TC56467	Tentative consensus: weakly similar to (O80432) Mitochondrial small heat shock protein, partial (68%);	stress response	14.0103	0
TC70207	Tentative consensus: homologue to (Q84V38) Aux/IAA protein, partial (9%); (Q84V38) Aux/IAA protein, complete; homologue to (Q84V38) Aux/IAA protein, partial (49%);	metabolism	5.74361	0		TC59857	Tentative consensus: similar to (Q2VT53) Metallothionein-like protein type 2, partial (40%); similar to (Q7XHJ3) Metallothionein-like protein (Fragment), partial (43%); similar to (Q39511) Metallothionein-like protein 1 (MT-1), partial (76%);	stress response	15.6567	0
TC66013	Tentative consensus: weakly similar to (Q56Y11) Dehydrodolichyl diphosphate synthase 2 (Dedol-PP synthase 2) (EC 2.5.1.- EC 2.5.1.-), partial (46%); None;	metabolism	5.976	0		TC66078	Tentative consensus: similar to (Q9FQE6) Glutathione S-transferase GST 12 (EC 2.5.1.18), partial (40%);	stress response	18.937	0
TC70498	Tentative consensus: weakly similar to (Q9LSM0) Anthocyanidin-3-glucoside rhamnosyltransferase, partial (27%);	metabolism	7.48733	0		TC52643	Tentative consensus: weakly similar to (Q8H9E5) Glutathione S-transferase, partial (73%);	stress response	19.1224	0
TC54322	Tentative consensus: homologue to (Q4W2K6) Putative leucoanthocyanidin reductase 2, partial (59%); homologue to (Q4W2K6) Putative leucoanthocyanidin reductase 2, complete;	metabolism	8.82359	0		TC70383	Tentative consensus: homologue to (Q9M4H3) Putative metallothionein-like protein, partial (20%); homologue to (Q9M4H3) Putative metallothionein-like protein, complete; homologue to (Q9M4H3) Putative metallothionein-like protein, partial (96%); homologue	stress response	23.5862	0
TC63568	Tentative consensus: homologue to (Q3T4H1) 9 10[9' 10']carotenoid cleavage dioxygenase, partial (6%); (Q3T4H1) 9 10[9' 10']carotenoid cleavage dioxygenase, complete;	metabolism	9.49582	0		TC58277	Tentative consensus: homologue to (Q9M4H3) Putative metallothionein-like protein, partial (96%); homologue to (Q9M4H3) Putative metallothionein-like protein, complete;	stress response	25.757	0
TC61032	Tentative consensus: similar to putative phytochelatin synthetase {Arabidopsis thaliana} (exp=0; wgp=1; cg=0), partial (27%);	metabolism	23.544	0		TC61414	Tentative consensus: weakly similar to (Q94JH8) Cold induced protein-like, partial (28%); weakly similar to (Q9M9N6) T17B22.14 protein, partial (26%);	stress response	27.7486	0
TC60374	Tentative consensus: homologue to (Q96551) S-adenosylmethionine synthetase 1 (Methionine adenosyltransferase 1) (AdoMet synthetase 1), complete;	metabolism	0.0341969	0		TC58959	Tentative consensus: weakly similar to (Q9FQE5) Glutathione S-transferase GST 13 (EC 2.5.1.18), partial (62%);	stress response	37.9653	0
TC61043	Tentative consensus: homologue to (P27774) Phosphoribulokinase chloroplast precursor (Phosphopentokinase) (PRKase) (PRK), partial (68%);	metabolism	0.0545573	0
TC58364	Tentative consensus: similar to (Q38JI4) Triose phosphate isomerase cytosolic isoform-like, complete;	metabolism	0.0628643	0
TC51711	Tentative consensus: (Q9M4S1) H+-pyrophosphatase (EC 3.6.1.1), complete;	metabolism	0.100459	0
TC54765	Tentative consensus: similar to (Q9LRC4) Oxygen evolving enhancer protein 1 precursor, complete;	metabolism	0.120572	0
TC66928	Tentative consensus: similar to (Q84LK2) Granule-bound starch synthase Ib precursor (EC 2.4.1.21), partial (43%);	metabolism	0.140755	0
TC58072	Tentative consensus: similar to ALDH3H1; aldehyde dehydrogenase {Arabidopsis thaliana} (exp=-1; wgp=0; cg=0), partial (14%);	metabolism	0.162143	0
TC58923	Tentative consensus: similar to (Q9XHC5) Precursor monofunctional aspartokinase, partial (27%); None;	metabolism	0.162278	0
TC68879	Tentative consensus: homologue to cobalamine-independent methionine synthase {Solenostemon scutellarioides} (exp=-1; wgp=0; cg=0), partial (14%);	metabolism	0.163806	0
TC58398	Tentative consensus: similar to (Q9LQL0) Probable glycine cleavage system H protein 2 mitochondrial precursor, partial (89%); similar to (Q7DLL8) H-protein (EC 2.1.2.10), complete; similar to (Q7DLL8) H-protein (EC 2.1.2.10), complete;	metabolism	0.189526	0
TC60296	Tentative consensus: weakly similar to lipid binding {Arabidopsis thaliana} (exp=-1; wgp=0; cg=0), partial (50%);	metabolism	0.196422	0
TC59483	Tentative consensus: similar to (Q3HNF3) ABA 8'-hydroxylase CYP707A2, partial (53%);	metabolism	0.204725	0
TC63529	Tentative consensus: similar to (Q8LAB2) Putative GDSL-motif lipase/hydrolase, partial (65%); None;	metabolism	0.211283	0.835292
CF404772	EST sequence: Q9FZP1 Heparanase-like protein 3 precursor (EC 3.2.-.-).;	metabolism	0.219135	0
TC52934	Tentative consensus: similar to (Q5WN00) Histidyl-tRNA synthetase, partial (21%);	metabolism	0.221456	0
TC66653	Tentative consensus: similar to (Q2QDF7) 24-sterol C-methyltransferase, complete;	metabolism	0.221466	0.0520501
TC66682	Tentative consensus: weakly similar to (Q8H7N2) Putative alcohol dehydrogenase, partial (27%);	metabolism	0.232704	0.663717
TC53581	Tentative consensus: similar to (Q4ACU2) Sterol C-24 reductase, partial (50%);	metabolism	0.238303	0.0482465
CO818805	EST sequence: Q2A9N4 Amidase, putative.;	metabolism	0.240511	0
TC61517	Tentative consensus: weakly similar to (Q8LF34) Putative esterase, partial (28%);	metabolism	0.25242	0.663717
TC54198	Tentative consensus: similar to (Q9SLN8) Allyl alcohol dehydrogenase, partial (78%);	metabolism	0.252795	0
TC59667	Tentative consensus: similar to (Q2QWT6) Branched-chain alpha keto-acid dehydrogenase E1 alpha subunit-like protein, partial (18%);	metabolism	0.253428	0.0881602
TC60223	Tentative consensus: weakly similar to (Q9FI96) Glucuronosyl transferase-like protein, partial (20%);	metabolism	0.253965	0
TC61149	Tentative consensus: homologue to (Q2QDF7) 24-sterol C-methyltransferase, partial (33%); similar to (Q2QDF7) 24-sterol C-methyltransferase, complete; homologue to (Q2QDF7) 24-sterol C-methyltransferase, partial (36%);	metabolism	0.259573	0.0530965
TC53510	Tentative consensus: similar to (Q3LAG6) Putative chloroplast cysteine synthase 1 (Fragment) (EC 2.5.1.47), partial (54%);	metabolism	0.261198	0.663717
TC64044	Tentative consensus: homologue to (Q2I314) Ribulose-1 5-bisphophate carboxylase/oxygenase small subunit, partial (46%);	metabolism	0.261616	0
TC68329	Tentative consensus: homologue to (Q39613) Peptidyl-prolyl cis-trans isomerase (PPIase) (Rotamase) (Cyclophilin), partial (59%); similar to (Q41119) Cyclophilin, partial (76%); similar to (Q8VX73) Cyclophilin (EC 5.2.1.8), complete;	metabolism	0.266614	0.144037
TC59485	Tentative consensus: similar to (Q3F8C4) Glycosyl transferase family 2, partial (4%); similar to (Q7SG26) Predicted protein, partial (1%);	metabolism	0.280243	0.146418
TC62527	Tentative consensus: weakly similar to (Q7Y055) GDSL-lipase, partial (33%);	metabolism	0.284685	0.184781
TC66001	Tentative consensus: similar to (Q8LCE7) Putativepod-specific dehydrogenase SAC25, partial (23%); similar to oxidoreductase {Arabidopsis thaliana} (exp=-1; wgp=0; cg=0), partial (96%);	metabolism	0.285183	0.607171
TC62511	Tentative consensus: similar to carboxylic ester hydrolase/ hydrolase acting on ester bonds {Arabidopsis thaliana}, partial (19%);	metabolism	0.288268	1.40878
TC56994	Tentative consensus: (Q8RE04) N-acetylmuramoyl-L-alanine amidase (EC 3.5.1.28), partial (2%);	metabolism	0.290368	0
TC61055	Tentative consensus: similar to putative phosphatidylinositol-4-phosphate 5-kinase; 11335-7537 {Arabidopsis thaliana}, partial (15%);	metabolism	0.29067	0.0493841
TC67435	Tentative consensus: weakly similar to (Q2HVK6) Short-chain dehydrogenase/reductase SDR, partial (39%);	metabolism	0.29239	0.16657
TC67038	Tentative consensus: similar to (Q69MW6) Putative phosphatidylinositol 3 5-kinase, partial (54%);	metabolism	0.3004	0.136019
TC55689	Tentative consensus: homologue to (Q2QDF7) 24-sterol C-methyltransferase, partial (36%); similar to (Q2QDF7) 24-sterol C-methyltransferase, complete; homologue to (Q2QDF7) 24-sterol C-methyltransferase, partial (33%);	metabolism	0.307075	0.0911364
CN007271	EST sequence: Q9M427 Oligouridylate binding protein.;	metabolism	0.3097	0.718278
TC56153	Tentative consensus: similar to (Q2A960) Acetylornithine deacetylase putative, partial (54%);	metabolism	0.309718	0.0530965
TC62644	Tentative consensus: similar to (Q2PF06) Putative hydroxymethylglutaryl-CoA lyase (Fragment), partial (39%); None;	metabolism	0.317516	0.0476038
TC57873	Tentative consensus: homologue to (Q4JZ28) Oligosaccharide repeat unit polymerase Wzy, partial (3%);	metabolism	0.318969	0.358998
TC63158	Tentative consensus: homologue to (Q2HTA8) Inorganic pyrophosphatase, partial (56%);	metabolism	0.320196	0.789164
TC65181	Tentative consensus: similar to copper ion binding {Arabidopsis thaliana} (exp=-1; wgp=0; cg=0), partial (19%);	metabolism	0.324756	0.135155
TC59492	Tentative consensus: similar to (Q8GTA1) Putative sterol 4-alpha-methyl-oxidase, partial (47%);	metabolism	0.330153	0.209346
TC61364	Tentative consensus: homologue to (Q7XJM7) Putative phosphatidate cytidylyltransferase, partial (11%); homologue to (Q7XJM7) Putative phosphatidate cytidylyltransferase, partial (12%);	metabolism	0.330719	0.260763
TC69626	Tentative consensus: weakly similar to catalytic/ hydrolase {Arabidopsis thaliana} (exp=-1; wgp=0; cg=0), partial (84%);	metabolism	0.338361	0.247802
CF415431	EST sequence: Q9MBD4 Acyltransferase homolog.;	metabolism	0.340023	0.993594
TC65296	Tentative consensus: weakly similar to (Q2HUM2) Oxysterol-binding protein, partial (35%);	metabolism	0.340054	0.184781
TC56333	Tentative consensus: similar to (Q7XIK0) Putative peptidyl-prolycis-trans isomerase protein, partial (42%); None;	metabolism	0.341952	0.730134
TC58854	Tentative consensus: similar to (Q5C9N9) Acetyl-CoA carboxylase beta subunit, partial (96%);	metabolism	0.343329	0.508865
BQ798966	EST sequence: Q9SJI7 Putative lipase.;	metabolism	0.346626	0.730134
TC69483	Tentative consensus: homologue to (Q4NC53) Trehalose-phosphatase, partial (1%);	metabolism	0.347278	0.138051
TC53149	Tentative consensus: (Q5ZW21) Methylase, partial (4%);	metabolism	0.347697	0.889442
TC55377	Tentative consensus: weakly similar to carboxylic ester hydrolase/ hydrolase acting on ester bonds {Arabidopsis thaliana}, partial (91%);	metabolism	0.348118	1.23906
TC60626	Tentative consensus: weakly similar to (Q2Z1Y0) Alcohol acyl-transferase, partial (23%); None;	metabolism	0.348412	0.369168
TC65476	Tentative consensus: similar to (Q2PEY2) Putative long chain acyl-CoA synthetase 9, partial (16%);	metabolism	0.348869	0.209346
TC64127	Tentative consensus: (P51119) Glutamine synthetase cytosolic isozyme 2 (Glutamate--ammonia ligase), complete;	metabolism	0.353007	0.539757
TC51697	Tentative consensus: (Q9FES0) NADH glutamate dehydrogenase (EC 1.4.1.2), complete;	metabolism	0.355574	0.310212
TC57844	Tentative consensus: similar to (Q41142) Phospholipase D alpha 1 precursor (PLD 1) (Choline phosphatase 1), complete;	metabolism	0.355675	0.663717
TC62242	Tentative consensus: similar to putative heme A farnesyltransferase homolog {Oryza sativa (japonica cultivar-group)}, partial (22%); None;	metabolism	0.358668	0.358998
CA809387	EST sequence: Q0VH86 3-ketoacyl-CoA reductase 3.;	metabolism	0.361848	4.18205
TC56263	Tentative consensus: similar to (Q338B1) Oxidoreductase aldo/keto reductase family, partial (89%);	metabolism	0.365253	0.539757
CF405136	EST sequence: Q5VQP1 Dehydrogenase-like protein (Os01g0809900 protein).;	metabolism	0.369488	0.692741
TC54756	Tentative consensus: homologue to (Q9S944) Vacuolar invertase 1 GIN1, partial (14%); homologue to (Q9S944) Vacuolar invertase 1 GIN1, partial (44%);	metabolism	0.376063	2.30687
TC56599	Tentative consensus: similar to hydrolase/ zinc ion binding {Arabidopsis thaliana} (exp=-1; wgp=0; cg=0), partial (1%);	metabolism	0.376559	0.730134
TC68264	Tentative consensus: similar to (Q9SPT6) Cystathionine-gamma-synthase (EC 4.2.99.9), partial (16%);	metabolism	0.377697	0.139775
TC69434	Tentative consensus: similar to (Q27F02) Pseudouridine synthase RluD, partial (4%);	metabolism	0.377965	0.84049
TC68204	Tentative consensus: homologue to (Q96552) S-adenosylmethionine synthetase 2 (Methionine adenosyltransferase 2) (AdoMet synthetase 2), partial (70%); homologue to (Q96551) S-adenosylmethionine synthetase 1 (Methionine adenosyltransferase 1) (AdoMet syn	metabolism	0.379859	0.369168
TC61612	Tentative consensus: similar to (Q3ZPN4) Anthraniloyal-CoA: methanol anthraniloyal transferase, partial (82%);	metabolism	0.382266	0.663717
TC53749	Tentative consensus: similar to (O82428) Rubisco activase, partial (64%);	metabolism	0.383694	0.663717
TC67871	Tentative consensus: similar to (Q9AT36) Putative short-chain type alcohol dehydrogenase, partial (21%); None; similar to (Q9AT36) Putative short-chain type alcohol dehydrogenase, partial (93%);	metabolism	0.386244	0.648584
TC55380	Tentative consensus: homologue to (Q338B5) GDP-mannose 3 5-epimerase 1 (GDP-Man 3 5-epimerase 1) (OsGME-1) (EC 5.1.3.18), complete;	metabolism	0.389605	0.184781
TC55916	Tentative consensus: weakly similar to (Q6ETL5) Putative glutamine amidotransferase class-I domain-containing protein, partial (58%);	metabolism	0.393142	0.90549
TC63279	Tentative consensus: similar to (Q9LIR6) Beta-amylase (AT3g23920/F14O13_11), partial (40%);	metabolism	0.396518	0.889442
TC64187	Tentative consensus: similar to (Q2R3E0) Alpha-mannosidase, partial (4%);	metabolism	0.397588	0.508865
TC64666	Tentative consensus: homologue to (Q40459) Oxygen-evolving enhancer protein 1 chloroplast precursor (OEE1), partial (46%);	metabolism	0.398463	5.25171
TC63403	Tentative consensus: similar to (Q9SG90) Putative alpha/beta hydrolase, partial (25%);	metabolism	0.398721	0.692741
TC63059	Tentative consensus: similar to (Q589Y2) Glycosyltransferase NTGT5a, partial (32%);	metabolism	0.399712	2.96765
TC59435	Tentative consensus: homologue to (O23946) Phosphoenolpyruvate carboxylase 1 (EC 4.1.1.31), partial (46%);	metabolism	0.401714	0.718278
TC64095	Tentative consensus: weakly similar to (Q2V6K0) UDP-glucose glucosyltransferase, partial (22%);	metabolism	0.407498	0.993594
TC52860	Tentative consensus: similar to (Q69XS8) Putative methionine sulfoxide reductase B, partial (78%);	metabolism	0.409016	0.835292
TC60979	Tentative consensus: similar to (Q2QXR8) Pyruvate kinase barrel domain, partial (23%);	metabolism	0.414885	0.730134
TC65005	Tentative consensus: similar to (Q93Y40) Oxysterol-binding protein, partial (43%);	metabolism	0.416721	0.730134
TC71016	Tentative consensus: similar to (Q9WXI8) Alpha-1 2-mannosidase precursor, partial (0%);	metabolism	0.417432	0.184781
TC60916	Tentative consensus: homologue to (Q38IX0) Glyceraldehyde-3-phosphate dehydrogenase B subunit, partial (49%); homologue to (Q38IX0) Glyceraldehyde-3-phosphate dehydrogenase B subunit, complete;	metabolism	0.419807	0.718278
TC61650	Tentative consensus: similar to (O81983) Seryl-tRNA synthetase (Serine--tRNA ligase) (SerRS) (EC 6.1.1.11 EC 6.1.1.11), partial (39%);	metabolism	0.420878	3.10555
CN006772	EST sequence: Q9LHN4 Probable 1-acyl-sn-glycerol-3-phosphate acyltransferase 5 (EC 2.3.1.51) (Lysophosphatidyl acyltransferase 5).;	metabolism	0.421107	0.993594
TC69946	Tentative consensus: similar to (Q93X57) Beta-galactosidase (EC 3.2.1.23), partial (7%);	metabolism	0.422861	1.63342
TC60434	Tentative consensus: (Q9S944) Vacuolar invertase 1 GIN1, partial (10%); homologue to (Q9S944) Vacuolar invertase 1 GIN1, partial (44%); (Q9S944) Vacuolar invertase 1 GIN1, partial (11%); homologue to (Q9S944) Vacuolar invertase 1 GIN1, partial (14	metabolism	0.423794	1.8049
TC66924	Tentative consensus: similar to (Q9LZ73) 3-oxoacyl-[acyl-carrier-protein] synthase-like protein, partial (19%);	metabolism	0.423862	1.93463
TC70389	Tentative consensus: similar to (Q9ATR0) Brassinosteroid biosynthetic protein LKB, partial (48%);	metabolism	0.425743	0.464308
TC67427	Tentative consensus: similar to (Q8LLW1) Phospholipase C, partial (59%);	metabolism	0.427608	0.889442
TC60421	Tentative consensus: similar to (Q94GF2) Putative phospholipase, partial (24%); similar to (Q94GF2) Putative phospholipase, partial (34%);	metabolism	0.431392	0.378763
TC56939	Tentative consensus: homologue to (O81396) Aconitase-iron regulated protein 1, partial (52%);	metabolism	0.431682	1.13941
TC63076	Tentative consensus: (Q3A2J7) Glutamate-ammonia ligase adenylyltransferase domain protein, partial (1%);	metabolism	0.432588	1.3274
TC53763	Tentative consensus: similar to (Q6L3P1) Putative methyltransferase, partial (16%);	metabolism	0.436319	0.508865
TC60452	Tentative consensus: similar to (Q6JJ36) Putative vacuolar assembling protein, partial (20%); None;	metabolism	0.439499	2.22836
TC58175	Tentative consensus: similar to (O04794) Acyl-ACP thioesterase, partial (21%);	metabolism	0.440896	0.607171
TC52910	Tentative consensus: similar to (Q9SLS2) Sucrose synthase, partial (43%);	metabolism	0.445924	1.683
TC57099	Tentative consensus: (Q3AB52) Fumarylacetoacetate hydrolase family protein, partial (3%);	metabolism	0.446416	0.835292
TC52827	Tentative consensus: similar to (Q2A9N4) Amidase putative, partial (26%);	metabolism	0.447441	0.602298
TC65760	Tentative consensus: homologue to (Q6CN27) Alpha-1 2 glucosyltransferase ALG10 (Alpha-2-glucosyltransferase ALG10), partial (2%);	metabolism	0.449268	0.835292
TC57875	Tentative consensus: similar to (O81362) Sulfite reductase (Fragment), partial (50%);	metabolism	0.44957	0.868377
TC63943	Tentative consensus: similar to L-allo-threonine aldolase like protein {Arabidopsis thaliana} (exp=-1; wgp=0; cg=0), partial (72%);	metabolism	0.450635	3.50024
CN007627	EST sequence: Q9FJC6 Aldo/keto reductase-like protein.;	metabolism	0.451137	2.72936
BQ797265	EST sequence: Q84V30 Phosphatidylserine decarboxylase.;	metabolism	0.45212	0.730134
DV939014	EST sequence: O81829 Indole-3-acetic acid-amido synthetase GH3.5 (EC 6.3.2.-) (Auxin- responsive GH3-like protein 5) (AtGH3-5).;	metabolism	0.452827	0.835292
TC69948	Tentative consensus: similar to (Q39659) Glyoxysomal fatty acid beta-oxidation multifunctional protein MFP-a, partial (24%);	metabolism	0.454119	1.683
TC55383	Tentative consensus: (Q9S944) Vacuolar invertase 1 GIN1, partial (11%); homologue to (Q9S944) Vacuolar invertase 1 GIN1, partial (44%); (Q9S944) Vacuolar invertase 1 GIN1, partial (10%); homologue to (Q9S944) Vacuolar invertase 1 GIN1, partial (14	metabolism	0.45449	5.25171
TC58004	Tentative consensus: similar to (Q9AT36) Putative short-chain type alcohol dehydrogenase, partial (93%); None;	metabolism	0.455394	1.63342
TC57852	Tentative consensus: weakly similar to (Q9FUJ6) UDP-glucosyltransferase HRA25, partial (27%);	metabolism	0.45627	1.8049
CN548314	EST sequence: Q9AUD8 Fatty acid hydroperoxide lyase.;	metabolism	0.458086	1.40878
TC68541	Tentative consensus: similar to (Q5I190) Beta-galactosidase, partial (44%); None;	metabolism	0.458104	1.93463
TC54376	Tentative consensus: similar to (Q5U789) L-galactose-1-phosphate phosphatase, partial (73%);	metabolism	0.458446	0.718278
TC69714	Tentative consensus: similar to (Q8LAM5) Protein disulfide isomerase-like, partial (21%);	metabolism	0.462396	0.718278
TC63204	Tentative consensus: weakly similar to (Q8LAF8) Fatty acid elongase-like protein (Cer2-like), partial (29%);	metabolism	0.464245	0.84049
TC64955	Tentative consensus: similar to (Q8RV42) Holocarboxylase synthetase 2 (Holocarboxylase synthetase hcs2.b), partial (61%);	metabolism	0.465726	0.993594
TC65645	Tentative consensus: similar to (P50433) Serine hydroxymethyltransferase mitochondrial precursor (Serine methylase), partial (16%);	metabolism	0.466817	0.889442
CF372125	EST sequence: Q9LSM9 Serine carboxypeptidase II-like protein.;	metabolism	0.469296	0.789164
TC66412	Tentative consensus: homologue to (Q3PXT5) Acetohydroxy acid isomeroreductase (EC 1.1.1.86), partial (3%);	metabolism	0.470995	0.789164
TC55455	Tentative consensus: similar to (Q9ASR4) Branched-chain-amino-acid aminotransferase-like protein 2, partial (51%);	metabolism	0.472396	0.993594
TC68219	Tentative consensus: similar to (P21240) RuBisCO large subunit-binding protein subunit beta chloroplast precursor, partial (13%);	metabolism	0.472597	0.974982
TC64928	Tentative consensus: similar to (O48919) Cytosolic ascorbate peroxidase (EC 1.11.1.11), partial (90%);	metabolism	0.472782	1.23906
TC51706	Tentative consensus: similar to (Q84NI6) Alkaline alpha galactosidase II, partial (30%);	metabolism	0.474404	2.96765
TC70524	Tentative consensus: homologue to (Q2R1V8) GDP-mannose 3 5-epimerase 2 (GDP-Man 3 5-epimerase 2) (EC 5.1.3.18), partial (16%); homologue to (Q338B5) GDP-mannose 3 5-epimerase 1 (GDP-Man 3 5-epimerase 1) (OsGME-1) (EC 5.1.3.18), complete;	metabolism	0.476188	2.59783
TC67076	Tentative consensus: similar to (Q6VWJ5) Fructokinase 3, partial (20%);	metabolism	0.480167	1.23906
TC52496	Tentative consensus: homologue to (Q2I314) Ribulose-1 5-bisphophate carboxylase/oxygenase small subunit, complete;	metabolism	0.481517	0.730134
TC56029	Tentative consensus: (Q9FVE1) Pyruvate decarboxylase 1 (Fragment), complete;	metabolism	0.481681	0.974982
TC53741	Tentative consensus: similar to (Q9SJU1) Putative xylulose kinase, partial (40%);	metabolism	0.482239	0.607171
TC54851	Tentative consensus: similar to (Q2R3E0) Alpha-mannosidase, partial (25%);	metabolism	0.484796	1.51766
TC55966	Tentative consensus: homologue to (Q2L8A7) Acetoacetyl-CoA thiolase, partial (39%);	metabolism	0.486717	4.18205
TC65671	Tentative consensus: similar to (Q9XGA7) Starch branching enzyme II precursor (Fragment) (EC 2.4.1.18), partial (9%); None;	metabolism	0.4896	1.09607
TC67404	Tentative consensus: similar to (Q9FV81) Glu-tRNA(Gln) amidotransferase subunit B (At1g48520/T1N15_12), partial (88%);	metabolism	0.489709	1.63342
TC56128	Tentative consensus: weakly similar to acyltransferase {Arabidopsis thaliana} (exp=-1; wgp=0; cg=0), partial (40%);	metabolism	0.49317	2.96765
TC63558	Tentative consensus: (Q5IA01) Succinate oxido-reductase subunit 4 (Fragment), partial (18%);	metabolism	0.494646	1.3274
TC60091	Tentative consensus: weakly similar to (Q9LUZ1) Gibberellin oxidase-like protein, partial (34%);	metabolism	0.494795	2.96765
TC59960	Tentative consensus: similar to (Q9ATC2) Rubisco activase (Fragment), partial (29%);	metabolism	0.495773	1.93463
TC53015	Tentative consensus: homologue to (Q9GI27) Maturase K (Fragment), partial (75%);	metabolism	0.497607	4.18205
TC59113	Tentative consensus: similar to (O49682) N-acetylornithine deacetylase-like protein (Fragment), partial (39%);	metabolism	0.49932	0.974982
TC59302	Tentative consensus: similar to (Q589Y1) Glycosyltransferase NTGT5b, partial (24%);	metabolism	0.504504	1.8049
BQ797192	EST sequence: similar to probable UDP-glucose sterol glucosyltransferase [imported] - Arabidopsis thaliana, partial (21%);	metabolism	0.506447	1.40878
TC51920	Tentative consensus: similar to (Q2VG85) Delta12-fatty acid desaturase, complete;	metabolism	0.507993	0.835292
TC59655	Tentative consensus: similar to (Q589Y2) Glycosyltransferase NTGT5a, partial (41%);	metabolism	0.513565	2.06352
TC59316	Tentative consensus: similar to (Q945U3) Acyl-CoA oxidase (EC 1.3.3.6), partial (29%);	metabolism	0.513727	1.683
TC65939	Tentative consensus: similar to (Q5QM96) Rubisco subunit binding-protein beta subunit-like, partial (5%);	metabolism	0.513822	2.87267
TC65071	Tentative consensus: homologue to (Q8W2E3) 3-hydroxy-3-methylglutaryl coenzyme A, partial (27%);	metabolism	0.514068	2.96765
TC53265	Tentative consensus: similar to (Q945U4) Acyl-CoA oxidase (EC 1.3.3.6), partial (32%);	metabolism	0.514124	2.59783
TC62907	Tentative consensus: similar to (O04709) Lysine-ketoglutarate reductase/saccharopine dehydrogenase bifunctional enzyme, partial (8%);	metabolism	0.51453	2.22836
TC54132	Tentative consensus: similar to (Q84UH4) Dehydroascorbate reductase, complete;	metabolism	0.514819	2.87267
TC67671	Tentative consensus: similar to (Q7X9T1) Alpha-amylase (EC 3.2.1.1), partial (34%);	metabolism	0.515485	3.50024
TC59404	Tentative consensus: aminopeptidase {Trypanosoma brucei} (exp=0; wgp=1; cg=0), partial (1%);	metabolism	0.516351	1.93463
TC53083	Tentative consensus: homologue to (Q308Y6) Ribulose-1 5-bisphosphate carboxylase/oxygenase activase alpha 2, partial (68%);	metabolism	0.517735	2.87267
TC55752	Tentative consensus: homologue to (Q07511) Formate dehydrogenase mitochondrial precursor (NAD-dependent formate dehydrogenase) (FDH), partial (93%);	metabolism	0.518624	1.19823
TC65775	Tentative consensus: similar to (Q9LZV3) (1-4)-beta-mannan endohydrolase-like protein (At5g01930), partial (38%);	metabolism	0.518685	2.30687
TC51791	Tentative consensus: similar to (Q4H1G2) Methionine synthase, partial (36%);	metabolism	0.520647	3.75236
TC62886	Tentative consensus: similar to (Q7MYC9) Bifunctional aspartokinase/homoserine dehydrogenase II (AKII-HDII), partial (1%);	metabolism	0.521742	1.683
TC63582	Tentative consensus: similar to (P53665) Acyl carrier protein mitochondrial precursor (ACP), partial (22%);	metabolism	0.522797	2.59783
TC63551	Tentative consensus: similar to (Q6JJ42) Putative phosphatidylcholine-sterol acyltransferase, partial (13%);	metabolism	0.523061	2.72936
TC60541	Tentative consensus: similar to (Q84YG7) Isoamylase isoform 1, partial (38%);	metabolism	0.524946	1.93463
TC64709	Tentative consensus: similar to glutamate-tRNA ligase {Arabidopsis thaliana} (exp=-1; wgp=0; cg=0), partial (35%);	metabolism	0.526581	2.59783
TC51907	Tentative consensus: homologue to (Q8GTQ9) Succinyl-CoA ligase alpha 1 subunit (EC 6.2.1.5), partial (12%);	metabolism	0.527422	2.72936
TC53733	Tentative consensus: similar to (O82515) Probable mannitol dehydrogenase (NAD-dependent mannitol dehydrogenase), complete; None;	metabolism	0.528759	3.75236
TC52494	Tentative consensus: homologue to (O65852) Isocitrate dehydrogenase (NAD+) precursor (EC 1.1.1.41), partial (93%);	metabolism	0.529147	2.22836
CF373718	EST sequence: Q1S9R3 Aldehyde dehydrogenase.;	metabolism	0.529753	2.87267
TC70187	Tentative consensus: homologue to (Q6ZGC2) Putative isoleucyl-tRNA synthetase, partial (2%);	metabolism	0.530185	1.93463
TC51815	Tentative consensus: homologue to cobalamine-independent methionine synthase {Solenostemon scutellarioides} (exp=-1; wgp=0; cg=0), partial (34%); homologue to cobalamine-independent methionine synthase {Solenostemon scutellarioides} (exp=-1; wgp=0; cg=0)	metabolism	0.531061	4.18205
TC59546	Tentative consensus: similar to (Q8H9A5) Cytosolic phosphoglucose isomerase, partial (33%);	metabolism	0.533305	1.40878
TC66468	Tentative consensus: similar to (Q9ZR47) Neutral invertase (EC 3.2.1.26), partial (31%);	metabolism	0.536722	2.72936
TC52039	Tentative consensus: similar to carboxylic ester hydrolase {Arabidopsis thaliana} (exp=-1; wgp=0; cg=0), partial (97%);	metabolism	0.537042	1.5929
TC52675	Tentative consensus: similar to (Q5ZAZ1) Putative low density lipoprotein B, partial (7%);	metabolism	0.537897	1.683
TC70833	Tentative consensus: similar to (Q6V4S3) Glycosyltransferase 5 (Fragment), partial (48%);	metabolism	0.539761	3.93309
CB342523	EST sequence: similar to GP|13123673|gb|AAK12939.1 molybdenum cofactor sulfurase {Arabidopsis thaliana}, partial (18%);	metabolism	0.544366	2.22836
TC68063	Tentative consensus: homologue to similar to aminopeptidase N {Danio rerio} (exp=-1; wgp=0; cg=0), partial (0%); similar to RNA binding {Arabidopsis thaliana} (exp=-1; wgp=0; cg=0), partial (45%);	metabolism	0.544605	1.5929
GSVIVT00011944001	Genomic sequence: None; Q1RVC0 Sterol desaturase.;	metabolism	0.546985	4.45368
TC60751	Tentative consensus: similar to (Q8ZHN4) Putative sugar-binding protein (Putative periplasmic binding protein), partial (2%); similar to (Q8S9L4) At2g43020/MFL8.12, partial (26%);	metabolism	0.547855	1.93463
TC70578	Tentative consensus: similar to (Q8GTA1) Putative sterol 4-alpha-methyl-oxidase, partial (17%);	metabolism	0.547886	3.50024
TC52500	Tentative consensus: (Q9S943) Vacuolar invertase 2 GIN2, partial (42%);	metabolism	0.548922	3.50024
TC54784	Tentative consensus: homologue to (Q9ZST3) Pyrophosphate-dependent phosphofructokinase beta subunit (EC 2.7.1.90), partial (73%);	metabolism	0.549964	2.72936
TC71093	Tentative consensus: similar to ALDH6B2; aldehyde dehydrogenase/ oxidoreductase {Arabidopsis thaliana} (exp=-1; wgp=0; cg=0), partial (77%);	metabolism	0.551517	1.93463
TC55945	Tentative consensus: weakly similar to (Q8S997) Glucosyltransferase-12, partial (48%);	metabolism	0.554746	5.25171
CN006197	EST sequence: Q94IF1 Glucosyltransferase (EC 2.4.1.-).;	metabolism	0.555642	4.45368
TC52261	Tentative consensus: homologue to (Q8LL68) Latex plastidic aldolase-like protein, complete;	metabolism	0.555853	1.93463
TC66651	Tentative consensus: similar to (Q2PEV5) Putative major surface like glycoprotein (Fragment), partial (81%);	metabolism	0.556109	2.59783
TC57608	Tentative consensus: similar to (P49299) Citrate synthase glyoxysomal precursor (GCS) (EC 2.3.3.1 EC 2.3.3.1), partial (91%);	metabolism	0.559286	2.06352
TC58640	Tentative consensus: similar to (Q8GRU9) Phosphoribulokinase, partial (36%);	metabolism	0.559889	2.96765
TC62753	Tentative consensus: similar to (P49244) 3-oxoacyl-[acyl-carrier-protein] synthase 3 A chloroplast precursor, partial (42%);	metabolism	0.561577	1.683
TC67966	Tentative consensus: similar to (Q94JJ0) Putative plastidic aldolase, partial (12%); weakly similar to unknown protein {Arabidopsis thaliana} (exp=0; wgp=1; cg=0), partial (82%);	metabolism	0.563416	2.87267
TC63185	Tentative consensus: similar to (Q84V96) Aldehyde dehydrogenase 1 precursor (EC 1.2.1.3), partial (29%);	metabolism	0.563423	1.5929
TC56480	Tentative consensus: similar to (Q944N0) Acyl carrier protein, partial (63%);	metabolism	0.564294	3.93309
TC53133	Tentative consensus: similar to (Q9FN30) Tyrosine aminotransferase, partial (92%);	metabolism	0.565525	1.93463
TC64975	Tentative consensus: weakly similar to (Q9M9Z4) Putative N-arginine dibasic convertase, partial (33%);	metabolism	0.565574	2.72936
TC70617	Tentative consensus: homologue to (Q9S943) Vacuolar invertase 2 GIN2, partial (46%);	metabolism	0.567221	1.683
TC67690	Tentative consensus: similar to (Q3ZTF5) Trehalose-phosphate phosphatase, partial (53%);	metabolism	0.568601	3.93309
CN006407	EST sequence: Q8RU71 Glucosyltransferase NTGT2 (EC 2.4.1.-).;	metabolism	0.568858	2.87267
TC52124	Tentative consensus: similar to (Q84LB7) Cysteine protease inhibitor cystatin (Fragment), partial (50%);	metabolism	0.570329	2.87267
TC61607	Tentative consensus: similar to (Q7X9A0) Ribulose bisphosphate carboxylase/oxygenase activase 1 chloroplast precursor, partial (93%);	metabolism	0.572605	4.89822
TC60467	Tentative consensus: similar to (Q2XPV0) Adenosine kinase isoform 1T-like protein, complete; None;	metabolism	0.57442	4.18205
TC54314	Tentative consensus: similar to (Q564G6) Galactomannan galactosyltransferase, partial (81%);	metabolism	0.57511	4.18205
TC54884	Tentative consensus: similar to (Q5K483) Putative fructose-2 6-bisphosphatase (Fragment), partial (54%);	metabolism	0.576069	2.72936
TC54922	Tentative consensus: similar to (Q8L6H7) Putative beta-glycosidase (Glycosyl hydrolase family 1 putative), partial (14%);	metabolism	0.576933	3.50024
TC56533	Tentative consensus: similar to GAE3 (UDP-D-GLUCURONATE 4-EPIMERASE 3); catalytic {Arabidopsis thaliana} (exp=-1; wgp=0; cg=0), partial (6%);	metabolism	0.577081	2.96765
TC53636	Tentative consensus: similar to (Q93Y40) Oxysterol-binding protein, partial (37%); similar to (Q93Y40) Oxysterol-binding protein, partial (86%);	metabolism	0.577755	2.59783
TC60734	Tentative consensus: (Q6XNL9) Probable oxygen-evolving enhancer protein 2 (Fragment), complete;	metabolism	0.577921	2.87267
CF373077	EST sequence: Q9SID3 Putative hydroxyacylglutathione hydrolase 2, mitochondrial precursor (EC 3.1.2.6) (Glyoxalase II) (Glx II).;	metabolism	0.57796	2.96765
TC51781	Tentative consensus: homologue to (Q38IX1) Glyceraldehyde-3-phosphate dehydrogenase A subunit, complete;	metabolism	0.579758	4.45368
TC65457	Tentative consensus: homologue to (P46276) Fructose-1 6-bisphosphatase cytosolic (D-fructose-1 6-bisphosphate 1-phosphohydrolase), partial (62%);	metabolism	0.580294	2.59783
TC59157	Tentative consensus: similar to (Q9SLS2) Sucrose synthase, partial (21%); similar to (Q9SLS2) Sucrose synthase, partial (85%);	metabolism	0.580755	4.18205
TC58348	Tentative consensus: similar to (Q9STG9) Amidophosphoribosyltransferase 2, partial (27%);	metabolism	0.58912	2.87267
TC52115	Tentative consensus: similar to (Q6ZIF8) Putative pectin-glucuronyltransferase, partial (9%);	metabolism	0.590393	2.59783
TC56524	Tentative consensus: similar to (Q94KS0) Histidine-containing phosphotransfer protein, complete;	metabolism	0.590427	5.25171
TC55957	Tentative consensus: similar to (P46644) Aspartate aminotransferase chloroplast precursor (Transaminase A), partial (89%);	metabolism	0.59114	3.93309
CN548666	EST sequence: Q0GYN4 Chloroplast omega-3 fatty acid desaturase.;	metabolism	0.592297	4.45368
TC63823	Tentative consensus: similar to (Q8S0I2) Methyltransferase-like, partial (23%);	metabolism	0.593954	4.18205
TC61488	Tentative consensus: homologue to (Q8GTA1) Putative sterol 4-alpha-methyl-oxidase, partial (32%);	metabolism	0.596819	4.45368
TC58853	Tentative consensus: similar to (Q42966) Nitrilase (EC 3.5.5.1), partial (14%);	metabolism	0.596939	2.59783
TC61696	Tentative consensus: similar to (Q84V96) Aldehyde dehydrogenase 1 precursor (EC 1.2.1.3), partial (34%);	metabolism	0.597207	3.93309
TC57680	Tentative consensus: similar to (Q5J3P0) Sucrose phosphate phosphatase (EC 3.1.3.24), partial (50%); similar to (Q5J3P0) Sucrose phosphate phosphatase (EC 3.1.3.24), partial (15%);	metabolism	0.598774	4.45368
TC64337	Tentative consensus: similar to (Q93Y40) Oxysterol-binding protein, partial (86%);	metabolism	0.599363	2.87267
TC68292	Tentative consensus: similar to (Q4H1G0) Putative serine decarboxylase, partial (61%);	metabolism	0.60134	4.89822
TC53684	Tentative consensus: similar to (Q8L794) Xylulose kinase like protein, partial (50%);	metabolism	0.601467	4.45368
TC52159	Tentative consensus: homologue to (Q9SXX4) Plastidic aldolase NPALDP1, partial (52%); homologue to (Q9SXX4) Plastidic aldolase NPALDP1, partial (57%); homologue to (Q9SXX4) Plastidic aldolase NPALDP1, partial (45%);	metabolism	0.603428	3.10555
TC53640	Tentative consensus: homologue to protoporphyrinogen oxidase precursor (PPO) (SW:P55826); coded for by A. thaliana cDNA T43573; coded , partial (15%);	metabolism	0.6046	3.75236
TC65612	Tentative consensus: similar to ALDH6B2; aldehyde dehydrogenase/ oxidoreductase {Arabidopsis thaliana} (exp=-1; wgp=0; cg=0), partial (34%);	metabolism	0.607718	3.75236
TC57752	Tentative consensus: similar to (Q5VRF2) Putative serine/threonine protein kinase, partial (28%);	metabolism	0.609913	5.25171
TC65417	Tentative consensus: similar to (Q84L60) Branched-chain amino acid aminotransferase-like protein (EC 2.6.1.42), partial (36%);	metabolism	0.613133	4.45368
TC68957	Tentative consensus: homologue to (Q1W376) Phosphomannomutase (EC 5.4.2.8), partial (12%);	metabolism	0.616958	5.25171
TC53351	Tentative consensus: similar to beta-glucosidase {Arabidopsis thaliana} (exp=0; wgp=1; cg=0), partial (62%);	metabolism	0.617722	5.25171
TC60200	Tentative consensus: weakly similar to (Q9LK01) Hydrolase-like protein (At3g24420), partial (56%);	metabolism	0.620196	3.10555
TC52831	Tentative consensus: homologue to (Q9MT28) Threonine synthase chloroplast precursor (TS) (EC 4.2.3.1 EC 4.2.3.1), partial (58%);	metabolism	0.62827	3.50024
CF405293	EST sequence: Q5QLG3 Phosphoribulokinase/uridine kinase-like (Os01g0682500 protein).;	metabolism	0.628437	3.93309
TC66047	Tentative consensus: weakly similar to (Q82FP0) Putative acyl-CoA dehydrogenase, partial (8%); None;	metabolism	0.632673	5.25171
TC54365	Tentative consensus: similar to acyl-CoA thioesterase/ catalytic/ hydrolase acting on ester bonds {Arabidopsis thaliana}, partial (74%);	metabolism	0.63336	4.18205
TC59256	Tentative consensus: similar to (Q5W6W7) Putative long chain acyl-CoA synthetase, partial (20%);	metabolism	0.635595	3.75236
TC60449	Tentative consensus: similar to (Q6T7F3) 5-phosphoribosyl-1-pyrophosphate amidotransferase (EC 2.4.2.14), partial (17%);	metabolism	0.635865	5.25171
TC52919	Tentative consensus: homologue to (Q39640) Glycolate oxidase (EC 1.1.3.1), complete;	metabolism	0.636572	5.25171
TC61795	Tentative consensus: similar to (P93390) Phosphate/phosphoenolpyruvate translocator, partial (18%);	metabolism	0.654182	4.89822
TC67245	Tentative consensus: homologue to (Q6A4W9) GTP cyclohydrolase II/3 4-dihydroxy-2-butanone 4-phosphate synthase, partial (3%); Q6A4W9 GTP cyclohydrolase II/3,4-dihydroxy-2-butanone 4-phosphate synthase.;	metabolism	0.658929	5.25171
TC68279	Tentative consensus: similar to (O48939) Polyphosphoinositide binding protein Ssh1p, partial (64%); similar to (O48939) Polyphosphoinositide binding protein Ssh1p, partial (97%);	metabolism	1.51624	4.18205
TC61826	Tentative consensus: similar to (Q6ZLL2) Immunophilin/FKBP-type peptidyl-prolyl cis-trans isomerase-like protein, partial (64%);	metabolism	1.54134	3.93309
TC70689	Tentative consensus: homologue to (Q9XGA1) Ribose-phosphate pyrophosphokinase 4 (Phosphoribosyl pyrophosphate synthetase 4), partial (44%);	metabolism	1.55885	2.42068
TC56777	Tentative consensus: similar to (Q9CAR6) Putative alpha-amylase; 60344-64829, partial (32%);	metabolism	1.5705	3.93309
TC60825	Tentative consensus: similar to (P54240) Glucose-6-phosphate isomerase cytosolic 1 (GPI) (Phosphoglucose isomerase) (PGI), partial (36%);	metabolism	1.58248	3.50024
TC52196	Tentative consensus: weakly similar to (Q6KA57) Lipase class 3-like, partial (79%);	metabolism	1.58502	2.59783
TC68617	Tentative consensus: similar to (Q3LHL1) Short chain dehydrogenase, partial (37%);	metabolism	1.58748	4.18205
TC55825	Tentative consensus: homologue to (Q9ZNX1) NAD-dependent isocitrate dehydrogenase precursor (EC 1.1.1.41), partial (41%);	metabolism	1.5906	1.8049
TC67419	Tentative consensus: similar to (P27061) Acid phosphatase 1 precursor (Apase-1(1)) (EC 3.1.3.2 EC 3.1.3.2 EC 3.1.3.2), partial (80%);	metabolism	1.59283	2.22836
TC52098	Tentative consensus: homologue to (Q9FT00) Cytosolic malate dehydrogenase (EC 1.1.1.37), partial (60%);	metabolism	1.59852	3.75236
TC52224	Tentative consensus: homologue to (P54260) Aminomethyltransferase mitochondrial precursor (Glycine cleavage system T protein) (GCVT), complete;	metabolism	1.60903	3.93309
TC53308	Tentative consensus: Q9XG10 Lectin.;	metabolism	1.62403	3.28232
TC54877	Tentative consensus: similar to (Q43593) Acyl-[acyl-carrier-protein] desaturase chloroplast precursor (Stearoyl-ACP desaturase), partial (32%); similar to (Q43593) Acyl-[acyl-carrier-protein] desaturase chloroplast precursor (Stearoyl-ACP desaturase)	metabolism	1.62605	3.28232
TC55956	Tentative consensus: homologue to Solanum nigrum chloroplast tRNA-Ala tRNA-Ile 16S rRNA tRNA-Val rps12 rps7 ndhB genes, complete;	metabolism	1.63837	2.96765
TC64615	Tentative consensus: homologue to (Q9M462) Glucose-1-phosphate adenylyltransferase small subunit chloroplast precursor, partial (42%);	metabolism	1.6426	3.50024
TC55997	Tentative consensus: similar to (O24447) Carbamoyl phosphate synthetase small subunit (EC 6.3.5.5), partial (28%);	metabolism	1.64465	2.96765
TC62313	Tentative consensus: similar to (Q6ED34) Methylesterase, partial (41%);	metabolism	1.64497	3.75236
CF405991	EST sequence: Q8L7Q2 Putative casein kinase.;	metabolism	1.64621	1.93463
TC59850	Tentative consensus: homologue to (Q9LTH1) 4-nitrophenylphosphatase-like, partial (66%);	metabolism	1.64862	3.93309
TC63226	Tentative consensus: weakly similar to (Q8L857) 3-beta-hydroxysteroid dehydrogenase, partial (35%);	metabolism	1.66965	2.42068
TC64631	Tentative consensus: homologue to (Q2SW23) Hydrolase alpha/beta fold family putative, partial (4%);	metabolism	1.67095	5.25171
TC51870	Tentative consensus: similar to (Q84XU3) Putative 6-phosphogluconolactonase (Fragment), partial (65%);	metabolism	1.67953	4.89822
TC53304	Tentative consensus: similar to (Q3MST6) Peptidyl prolyl cis-trans isomerase, partial (97%);	metabolism	1.68495	3.28232
TC61755	Tentative consensus: similar to (O49124) Putative serine-glyoxylate aminotransferase, complete;	metabolism	1.68586	2.30687
TC57332	Tentative consensus: similar to Mo-molybdopterin cofactor sulfurase {Arabidopsis thaliana} (exp=-1; wgp=0; cg=0), partial (73%);	metabolism	1.68626	4.89822
TC61208	Tentative consensus: similar to (Q56WB3) Short-chain acyl CoA oxidase, partial (64%);	metabolism	1.69028	4.45368
TC62106	Tentative consensus: similar to (Q9XGG4) Putative galactinol synthase (EC 2.4.1.123), partial (25%); similar to (Q9XEJ7) Galactinol synthase (Fragment), partial (87%);	metabolism	1.70789	2.96765
CO819295	EST sequence: Q6F3E4 Putative glutathione synthetase.;	metabolism	1.70814	2.72936
TC65942	Tentative consensus: weakly similar to (Q2SN86) Probable mercuric reductase (EC 1.16.1.1), partial (2%);	metabolism	1.71479	2.59783
TC67379	Tentative consensus: homologue to Solanum nigrum chloroplast tRNA-Ala tRNA-Ile 16S rRNA tRNA-Val rps12 rps7 ndhB genes, complete; homologue to Solanum nigrum chloroplast tRNA-Ala tRNA-Ile 16S rRNA tRNA-Val rps12 rps7 ndhB genes, complete;	metabolism	1.71726	3.75236
TC59678	Tentative consensus: similar to (O04794) Acyl-ACP thioesterase, partial (27%);	metabolism	1.72161	2.06352
TC68275	Tentative consensus: similar to (Q6QPJ4) Methionine sulfoxide reductase A, partial (26%); similar to (Q9SEC2) Peptide methionine sulfoxide reductase (Protein-methionine-S-oxide reductase), partial (70%); similar to (Q6QPJ4) Methionine sulfoxide reducta	metabolism	1.72703	3.75236
TC57314	Tentative consensus: similar to (P94078) Alpha-mannosidase (AT3g26720/MLJ15_12), partial (28%);	metabolism	1.72746	3.50024
TC59556	Tentative consensus: similar to (Q94LX7) Phosphoenolpyruvate carboxykinase (EC 4.1.1.49), partial (35%); None;	metabolism	1.7329	3.50024
TC69775	Tentative consensus: similar to (Q9SV89) Isoleucine-tRNA ligase-like protein (EC 6.1.1.5), partial (32%); None;	metabolism	1.74109	0.993594
TC67728	Tentative consensus: weakly similar to (Q8LD01) Lipase/hydrolase putative, partial (42%);	metabolism	1.74775	2.06352
TC65341	Tentative consensus: weakly similar to (Q5DMW9) Protein disulfide isomerase (PDI)-like protein 3, partial (14%);	metabolism	1.7481	1.5929
TC58355	Tentative consensus: similar to galactose-1-phosphate uridyl transferase-like protein {Arabidopsis thaliana} (exp=-1; wgp=0; cg=0), partial (65%);	metabolism	1.74956	3.93309
TC55861	Tentative consensus: similar to (P48496) Triosephosphate isomerase chloroplast precursor (TIM) (Triose-phosphate isomerase), partial (43%); similar to (P48496) Triosephosphate isomerase chloroplast precursor (TIM) (Triose-phosphate isomerase), parti	metabolism	1.76552	1.63342
TC60328	Tentative consensus: weakly similar to (Q5JMX5) Putative Lipid-A-disaccharide synthase, partial (13%);	metabolism	1.76583	1.09607
TC69569	Tentative consensus: similar to (Q9FRX3) Sucrose synthase 1, partial (4%);	metabolism	1.76959	2.22836
TC61278	Tentative consensus: homologue to (O23255) Adenosylhomocysteinase 1 (S-adenosyl-L-homocysteine hydrolase 1) (SAH hydrolase 1), complete;	metabolism	1.77216	1.852
TC70592	Tentative consensus: similar to (O80437) Glycerol-3-phosphate acyltransferase 6 (AtGPAT6) (EC 2.3.1.15 EC 2.3.1.15), partial (61%);	metabolism	1.77847	5.25171
TC64338	Tentative consensus: similar to (Q6ZHJ6) Putative short-chain dehydrogenase/reductase, partial (58%);	metabolism	1.78225	0.889442
TC56052	Tentative consensus: weakly similar to (Q5Z7X8) Putative endo-beta-1 4-mannanase, partial (20%); weakly similar to (Q5Z7X8) Putative endo-beta-1 4-mannanase, partial (8%);	metabolism	1.78515	1.63342
TC70437	Tentative consensus: homologue to (Q7Y256) Beta-cyanoalanine synthase, partial (79%);	metabolism	1.78739	1.93463
TC55412	Tentative consensus: homologue to (Q42966) Nitrilase (EC 3.5.5.1), partial (63%); similar to (Q42966) Nitrilase (EC 3.5.5.1), partial (96%);	metabolism	1.79184	1.93463
TC54281	Tentative consensus: similar to tryptophan synthase {Arabidopsis thaliana} (exp=-1; wgp=0; cg=0), partial (95%);	metabolism	1.8042	3.10555
TC60585	Tentative consensus: similar to (Q8LAV0) Succinyl-CoA ligase beta subunit, partial (87%);	metabolism	1.81345	2.06352
TC53662	Tentative consensus: similar to putative branched-chain amino acid aminotransferase {Arabidopsis thaliana} (exp=0; wgp=1; cg=0), partial (28%); similar to (Q9ASR4) Branched-chain-amino-acid aminotransferase-like protein 2, partial (51%);	metabolism	1.816	0.868377
TC59200	Tentative consensus: similar to Mo-molybdopterin cofactor sulfurase {Arabidopsis thaliana} (exp=-1; wgp=0; cg=0), partial (63%);	metabolism	1.81652	3.75236
TC56624	Tentative consensus: similar to (Q9LYC1) Probable gibberellin receptor GID1L2 (GID1-like protein 2) (EC 3.-.-.- EC 3.-.-.-), partial (37%);	metabolism	1.81734	0.993594
TC51843	Tentative consensus: homologue to (Q6IVK4) Putative UDP-glucuronate decarboxylase 2 (EC 4.1.1.35), complete; None;	metabolism	1.82721	1.19823
TC62482	Tentative consensus: homologue to (P51118) Glutamine synthetase cytosolic isozyme 1 (Glutamate--ammonia ligase), partial (35%); (P51118) Glutamine synthetase cytosolic isozyme 1 (Glutamate--ammonia ligase), complete;	metabolism	1.83201	3.50024
TC64265	Tentative consensus: homologue to (P93394) Uracil phosphoribosyltransferase (UMP pyrophosphorylase) (UPRTase), partial (23%);	metabolism	1.83219	4.18205
TC67963	Tentative consensus: similar to (Q2PEP1) Putative rubisco subunit binding-protein alpha subunit, partial (93%);	metabolism	1.83509	3.93309
TC57864	Tentative consensus: similar to (Q9MAW1) Oxygen evolving enhancer protein 3 (Fragment), partial (60%);	metabolism	1.83948	3.10555
TC53325	Tentative consensus: similar to (Q8H8D0) Putative serine acetyltransferase, partial (25%);	metabolism	1.86302	1.03056
TC55547	Tentative consensus: weakly similar to valyl-tRNA synthetase {Oryza sativa (japonica cultivar-group)} (exp=0; wgp=1; cg=0), partial (17%);	metabolism	1.86933	1.683
TC64738	Tentative consensus: similar to Inositol monophosphatase-like protein {Arabidopsis thaliana} (exp=0; wgp=1; cg=0), partial (32%);	metabolism	1.86965	1.09607
TC60940	Tentative consensus: similar to (P47920) Nucleoside diphosphate kinase B (NDK B) (NDP kinase B) (EC 2.7.4.6 EC 2.7.4.6), partial (87%); similar to (P47920) Nucleoside diphosphate kinase B (NDK B) (NDP kinase B) (EC 2.7.4.6 EC 2.7.4.6), complete; simi	metabolism	1.87204	1.40878
TC62325	Tentative consensus: weakly similar to carboxylic ester hydrolase/ hydrolase acting on ester bonds {Arabidopsis thaliana}, partial (18%);	metabolism	1.87322	3.50024
TC59793	Tentative consensus: similar to (Q8GXR9) Putative NADH dehydrogenase, partial (27%);	metabolism	1.8752	0.835292
TC54116	Tentative consensus: homologue to (Q4KNC9) Putative peptidyl-prolyl cis-trans isomerase, complete;	metabolism	1.88168	2.30687
TC52661	Tentative consensus: similar to (O81008) Putative amino acid acetyltransferase, partial (36%);	metabolism	1.88393	1.51766
TC59263	Tentative consensus: homologue to (Q41135) Beta-ketoacyl-ACP synthase precursor, partial (26%); Q41135 Beta-ketoacyl-ACP synthase precursor.;	metabolism	1.88879	1.03056
TC54043	Tentative consensus: similar to (Q5F306) Copper-containing amine oxidase (Fragment) (EC 1.4.3.6), partial (50%);	metabolism	1.89476	1.03056
TC70717	Tentative consensus: similar to (O57427) Hyaluronan synthase 2 (Hyaluronate synthase 2) (Hyaluronic acid synthase 2), partial (2%);	metabolism	1.91331	0.648584
TC56946	Tentative consensus: similar to (Q7Y1F0) Putative glycine hydroxymethyltransferase, partial (22%);	metabolism	1.91398	1.51766
TC55793	Tentative consensus: homologue to (Q9FGX1) ATP-citrate lyase subunit B, partial (60%); homologue to (Q93YH4) ATP citrate lyase a-subunit (EC 4.1.3.8), partial (18%);	metabolism	1.9191	0.90549
TC62912	Tentative consensus: weakly similar to carbon-sulfur lyase {Arabidopsis thaliana} (exp=-1; wgp=0; cg=0), partial (53%);	metabolism	1.94806	1.3274
TC70746	Tentative consensus: homologue to (Q3S2U2) Transesterase, partial (3%); similar to (Q9XGN4) Galactinol synthase isoform GolS-1 (EC 2.4.1.123), partial (92%); similar to (Q9XGN4) Galactinol synthase isoform GolS-1 (EC 2.4.1.123), partial (92%); simi	metabolism	1.95964	1.852
TC57705	Tentative consensus: similar to (Q9FLD7) Glycosylation enzyme-like protein (At5g39990), partial (60%);	metabolism	1.96005	0.508865
TC61635	Tentative consensus: similar to (Q84XU4) Protein disulphide isomerase (Fragment), partial (34%);	metabolism	1.96042	0.789164
TC61467	Tentative consensus: similar to hydrolase hydrolyzing O-glycosyl compounds {Arabidopsis thaliana} (exp=-1; wgp=0; cg=0), partial (47%);	metabolism	1.9626	0.730134
TC65950	Tentative consensus: similar to (Q9M0Z1) Putative adenosine deaminase, partial (35%);	metabolism	1.96278	0.464308
TC61000	Tentative consensus: similar to (Q2XPW2) Putative arginine/serine-rich protein, partial (58%);	metabolism	1.96386	0.198397
TC53486	Tentative consensus: weakly similar to (Q6K852) Putative methyltransferase, partial (27%);	metabolism	1.96568	0.90549
TC59422	Tentative consensus: similar to (P35493) 2 3-bisphosphoglycerate-independent phosphoglycerate mutase (Phosphoglyceromutase), partial (78%);	metabolism	1.97742	0.90549
TC52495	Tentative consensus: homologue to magnesium-chelatase subunit CHLD precursor {Arabidopsis thaliana} (exp=-1; wgp=0; cg=0), partial (34%);	metabolism	1.97906	0.84049
TC52487	Tentative consensus: similar to acyl-CoA oxidase ACX3 {Arabidopsis thaliana} (exp=-1; wgp=0; cg=0), partial (24%);	metabolism	1.9803	1.13941
TC66268	Tentative consensus: similar to (Q8YYS5) 4-hydroxyphenylpyruvate dioxygenase, partial (5%);	metabolism	1.99266	1.93463
TC57825	Tentative consensus: similar to (O65781) UDP-glucose 4-epimerase GEPI48 (Galactowaldenase) (UDP-galactose 4-epimerase), partial (44%);	metabolism	2.00512	2.22836
TC67795	Tentative consensus: similar to (Q9M314) Prolyl aminopeptidase-like protein (AT3g61540/F2A19_140), partial (29%);	metabolism	2.00815	0.539757
TC64051	Tentative consensus: similar to (Q6VMN8) Putative aminotransferase AGD2, partial (56%); None;	metabolism	2.0179	0.557865
TC56369	Tentative consensus: weakly similar to UDP-glycosyltransferase/ transferase transferring glycosyl groups {Arabidopsis thaliana}, partial (35%);	metabolism	2.03067	0.730134
TC52170	Tentative consensus: (O22511) Glutathione reductase (NADPH) (Fragment) (EC 1.6.4.2), complete;	metabolism	2.04722	0.260763
TC60587	Tentative consensus: similar to AXS1 (UDP-D-APIOSE/UDP-D-XYLOSE SYNTHASE 1) {Arabidopsis thaliana} (exp=-1; wgp=0; cg=0), partial (30%);	metabolism	2.04733	0.539757
CF405506	EST sequence: Q5XMB7 Peroxisomal acetoacetyl-coenzyme A thiolase.;	metabolism	2.04981	0.237152
TC57058	Tentative consensus: similar to (O04924) ADP-glucose pyrophosphorylase large subunit 1 (EC 2.7.7.27), partial (40%);	metabolism	2.06621	2.30687
CF517350	EST sequence: Q1RYZ6 Glycoside hydrolase, family 1.;	metabolism	2.06694	0.184781
TC67008	Tentative consensus: similar to (Q66PF3) UDP-glucose glucosyltransferase, partial (28%);	metabolism	2.07037	1.93463
TC56560	Tentative consensus: similar to (Q6ZGZ7) Putative glucosyltransferase, partial (32%);	metabolism	2.073	1.03056
CF404835	EST sequence: Q94IF1 Glucosyltransferase (EC 2.4.1.-).;	metabolism	2.07904	0.993594
TC70114	Tentative consensus: weakly similar to (Q4PSG2) Hydrolase, partial (78%);	metabolism	2.08853	0.358998
TC62599	Tentative consensus: similar to (Q9SLY2) Sucrose synthase, partial (47%);	metabolism	2.10008	0.378763
TC64870	Tentative consensus: similar to (Q5N9Z8) Putative aspartate aminotransferase, partial (63%);	metabolism	2.10114	0.84049
CF404439	EST sequence: Q1RV97 Adenosine/AMP deaminase.;	metabolism	2.10176	0.508865
TC55776	Tentative consensus: similar to 3-ketoacyl-CoA thiolase {Arabidopsis thaliana} (exp=-1; wgp=0; cg=0), partial (58%); similar to (P93112) 3-ketoacyl-CoA thiolase precursor (EC 2.3.1.16), complete;	metabolism	2.10683	0.403835
TC56975	Tentative consensus: similar to (Q93X75) Putative beta-mannosidase, partial (31%);	metabolism	2.128	0.508865
TC69448	Tentative consensus: similar to (Q7XAS3) Beta-D-glucosidase, partial (23%);	metabolism	2.12967	1.40878
CF372858	EST sequence: Q6VAB3 UDP-glycosyltransferase 85A8.;	metabolism	2.13676	0.835292
TC63227	Tentative consensus: homologue to (Q38IX1) Glyceraldehyde-3-phosphate dehydrogenase A subunit, partial (31%);	metabolism	2.13864	0.237152
TC56803	Tentative consensus: homologue to (Q6WB92) Enolase, partial (51%);	metabolism	2.14283	0.209346
TC58606	Tentative consensus: similar to (Q70E96) Putative aldehyde dehydrogenase (EC 1.2.1.3), partial (36%);	metabolism	2.1542	0.464308
TC56220	Tentative consensus: (Q6Q4I0) Glutamate decarboxylase 1 (Fragment) (EC 4.1.1.15), partial (24%);	metabolism	2.15975	0.835292
TC60806	Tentative consensus: weakly similar to (Q5W722) Putative GDSL lipase/acylhydrolase, partial (29%);	metabolism	2.18002	0.539757
TC56801	Tentative consensus: similar to (Q2P9V0) Soluble inorganic pyrophosphatase, partial (82%);	metabolism	2.18274	0.602298
CB342456	EST sequence: similar to GP|13123673|gb|AAK12939.1 molybdenum cofactor sulfurase {Arabidopsis thaliana}, partial (26%);	metabolism	2.20146	0.508865
TC63971	Tentative consensus: homologue to aminolevulinate dehydratase. {Spinacia oleracea} (exp=-1; wgp=-1; cg=-1), partial (24%);	metabolism	2.20154	0.730134
TC51951	Tentative consensus: homologue to (Q84VE1) Adenosylhomocysteinase-like protein, partial (51%); homologue to (O23255) Adenosylhomocysteinase 1 (S-adenosyl-L-homocysteine hydrolase 1) (SAH hydrolase 1), complete;	metabolism	2.22791	0.247802
TC52995	Tentative consensus: similar to (Q9ZPK0) Thiosulfate sulfurtransferase, partial (84%);	metabolism	2.23087	0.158367
TC56022	Tentative consensus: similar to (O04189) Aminoalcoholphosphotransferase, partial (63%);	metabolism	2.25073	0.164961
TC60292	Tentative consensus: similar to (Q9FH04) Alcohol dehydrogenase, partial (93%);	metabolism	2.26231	0.868377
TC60100	Tentative consensus: homologue to (Q9ZSQ4) Phosphoglucomutase cytoplasmic (Glucose phosphomutase) (PGM) (EC 5.4.2.2 EC 5.4.2.2), partial (50%);	metabolism	2.29029	0.198397
TC65561	Tentative consensus: weakly similar to hydrolase {Arabidopsis thaliana} (exp=-1; wgp=0; cg=0), partial (35%);	metabolism	2.30105	0.184781
TC65309	Tentative consensus: similar to (O04893) Alpha-glucosidase precursor (Maltase) (EC 3.2.1.20 EC 3.2.1.20), partial (29%);	metabolism	2.32895	0.161644
TC67151	Tentative consensus: (Q2I306) Cysteine synthase, partial (59%);	metabolism	2.33031	0.139775
TC61997	Tentative consensus: similar to (Q9SW73) NADP-isocitrate dehydrogenase, partial (48%);	metabolism	2.33851	0.557865
TC69131	Tentative consensus: similar to (Q6ZJ59) Putative glycine-rich protein, partial (35%); similar to unknown {Arabidopsis thaliana} (exp=0; wgp=1; cg=0), partial (44%);	metabolism	2.35393	0.0901892
TC58063	Tentative consensus: similar to (Q655Y9) Putative ructose 1 6-bisphosphatase, partial (38%);	metabolism	2.36362	0.051173
TC62939	Tentative consensus: similar to (Q97LI3) Cobalamine-dependent methionine synthase I, partial (1%);	metabolism	2.36424	0.184781
TC52548	Tentative consensus: similar to (Q5VNW1) Putative transketolase 1, partial (58%);	metabolism	2.36691	2.96765
TC55614	Tentative consensus: similar to (Q9LXC9) Chloroplast inorganic pyrophosphatase (EC 3.6.1.1), partial (83%);	metabolism	2.39819	0.138051
TC53983	Tentative consensus: similar to (Q8H965) Phosphatidylglycerol specific phospholipase C, partial (74%);	metabolism	2.40875	0.310212
TC58611	Tentative consensus: similar to (Q5Z7I8) Aspartate transaminase mitochondrial, partial (93%);	metabolism	2.41629	0.106267
TC57830	Tentative consensus: homologue to (Q84NG9) 2S albumin, partial (74%); (Q84NG9) 2S albumin, partial (21%);	metabolism	2.42616	0.648584
TC64514	Tentative consensus: similar to (Q2V6K0) UDP-glucose glucosyltransferase, partial (16%);	metabolism	2.43114	0.161644
TC57918	Tentative consensus: similar to (Q38944) Probable steroid reductase DET2 (EC 1.3.99.- EC 1.3.99.-), partial (87%);	metabolism	2.43687	0.378763
TC54138	Tentative consensus: similar to (Q8VWL8) Beta-mannosidase enzyme, partial (89%);	metabolism	2.45751	0.152907
TC58794	Tentative consensus: similar to (Q2QCX2) Nitrilase-like protein NIT (Fragment), partial (84%); similar to (Q42966) Nitrilase (EC 3.5.5.1), partial (96%);	metabolism	2.45831	0.051173
TC68898	Tentative consensus: homologue to (P27774) Phosphoribulokinase chloroplast precursor (Phosphopentokinase) (PRKase) (PRK), partial (76%);	metabolism	2.48651	0.106267
TC52367	Tentative consensus: weakly similar to (Q8H011) Putative NADPH-dependent oxidoreductase, partial (84%);	metabolism	2.50833	0.730134
TC52595	Tentative consensus: similar to hydrolase {Arabidopsis thaliana} (exp=-1; wgp=0; cg=0), partial (74%);	metabolism	2.56474	0.0893928
TC53377	Tentative consensus: similar to (Q8H3Q7) Putative xylose isomerase, partial (36%);	metabolism	2.57103	0.16657
TC63159	Tentative consensus: similar to (Q84LI1) Galactose dehydrogenase, partial (33%);	metabolism	2.59836	0.209346
TC66218	Tentative consensus: (Q9M6B4) Alcohol dehydrogenase 7, partial (27%);	metabolism	2.60345	0.16657
TC62042	Tentative consensus: similar to (Q41140) Pyrophosphate--fructose 6-phosphate 1-phosphotransferase alpha subunit (PFP), partial (6%); None;	metabolism	2.61927	0.0280436
TC51728	Tentative consensus: (P51118) Glutamine synthetase cytosolic isozyme 1 (Glutamate--ammonia ligase), complete;	metabolism	2.62209	0.158367
TC56219	Tentative consensus: similar to (Q8L993) Carbohydrate kinase-like protein, partial (57%); similar to (Q9T084) Carbohydrate kinase-like protein, partial (86%);	metabolism	2.62852	0.16657
TC63407	Tentative consensus: homologue to (Q6ZDX3) Putative acyl-CoA dehydrogenase, partial (19%);	metabolism	2.62889	0
TC60288	Tentative consensus: weakly similar to (Q2HVV9) Glycoside hydrolase family 28, partial (42%);	metabolism	2.66319	0.107699
TC59947	Tentative consensus: similar to (Q2WFI1) Sulfite oxidase, complete;	metabolism	2.6682	0
TC65495	Tentative consensus: similar to (Q9FN49) Acetyl-CoA synthetase-like protein, partial (12%);	metabolism	2.68277	0.161644
TC58076	Tentative consensus: similar to (Q33T21) Pseudouridine synthase, partial (3%);	metabolism	2.69869	0.0541859
TC64110	Tentative consensus: homologue to (Q45FF0) Pyridoxine biosynthesis protein, partial (31%);	metabolism	2.7133	0.196154
TC70588	Tentative consensus: weakly similar to (Q2R2Q2) Tyrosine aminotransferase, partial (35%); None;	metabolism	2.7159	0.141074
TC69699	Tentative consensus: similar to (Q9FVL1) Phosphatidic acid phosphatase beta (EC 3.1.3.4), partial (13%);	metabolism	2.73317	0
TC62537	Tentative consensus: weakly similar to (Q2HVK6) Short-chain dehydrogenase/reductase SDR, partial (44%); weakly similar to (Q2HVK6) Short-chain dehydrogenase/reductase SDR, partial (39%);	metabolism	2.7412	0.0502419
TC57858	Tentative consensus: similar to (P93133) NADP-isocitrate dehydrogenase, partial (12%);	metabolism	2.76611	0.0527278
TC67194	Tentative consensus: similar to (Q338B1) Oxidoreductase aldo/keto reductase family, partial (60%);	metabolism	2.76895	0.0541859
TC58127	Tentative consensus: similar to (Q7XTQ5) Maltose excess protein 1-like chloroplast precursor, partial (77%);	metabolism	2.77201	0.302201
TC54895	Tentative consensus: similar to (Q84QA6) Putative transformer serine/arginine-rich ribonucleoprotein, partial (12%); similar to (Q84QA6) Putative transformer serine/arginine-rich ribonucleoprotein, partial (29%);	metabolism	2.78792	0.0911364
TC66652	Tentative consensus: homologue to (Q952R1) Succinate dehydrogenase subunit 3, partial (90%);	metabolism	2.83668	0.142492
TC66293	Tentative consensus: similar to (Q9SA77) UDP-arabinose 4-epimerase 1 (UDP-D-xylose 4-epimerase 1) (EC 5.1.3.5 EC 5.1.3.5), partial (81%);	metabolism	2.84992	0
TC56587	Tentative consensus: similar to (Q3LRV4) Nitrilase 4B, partial (88%); None;	metabolism	2.91836	0.138051
TC54393	Tentative consensus: similar to (Q7XAE3) Putative fructokinase 2, partial (96%); None; similar to (Q7XAE3) Putative fructokinase 2, partial (57%);	metabolism	2.93337	0
TC57633	Tentative consensus: similar to (Q6Z4H0) Putative 6-phosphogluconolactonase, partial (86%);	metabolism	2.95219	0.0537068
TC56704	Tentative consensus: weakly similar to (Q6TY50) Reductase 2, partial (74%);	metabolism	2.96453	0.464308
TC55271	Tentative consensus: similar to (Q9LLQ7) Phosphatidic acid phosphatase alpha (EC 3.1.3.4), partial (70%);	metabolism	2.96681	0
TC67479	Tentative consensus: similar to (Q6A4W9) GTP cyclohydrolase II/3 4-dihydroxy-2-butanone 4-phosphate synthase, partial (26%);	metabolism	2.99767	0.322942
TC61685	Tentative consensus: similar to (Q9M432) Alternative oxidase, partial (86%); None;	metabolism	2.99956	0.602298
TC56733	Tentative consensus: similar to (Q9AQU0) Putative peptidyl-prolyl cis-trans isomerase chloroplast, partial (66%);	metabolism	3.02458	0
TC63311	Tentative consensus: similar to (P28734) Aspartate aminotransferase cytoplasmic (Transaminase A) (EC 2.6.1.1 EC 2.6.1.1), complete;	metabolism	3.02747	0
TC70557	Tentative consensus: similar to (Q4JR85) Dehydroascorbate reductase, partial (79%);	metabolism	3.05523	0.0470142
TC57244	Tentative consensus: similar to (Q6V3B0) Adenosine 5' phosphosulfate reductase, partial (35%);	metabolism	3.08934	0.027787
TC66387	Tentative consensus: similar to (Q84R73) Putative pyruvate kinase, partial (2%);	metabolism	3.0938	0.136019
TC63825	Tentative consensus: homologue to (Q7DH22) Putative tRNA ribosyltransferase, partial (3%);	metabolism	3.18351	0.607171
TC70502	Tentative consensus: homologue to (Q2QCX5) Gibberellin 20-oxidase 1, partial (25%); homologue to (Q2QCX5) Gibberellin 20-oxidase 1, partial (93%);	metabolism	3.19309	0.0923839
TC70789	Tentative consensus: similar to (Q66PF2) Putative UDP-rhamnose:rhamnosyltransferase, partial (24%);	metabolism	3.22525	0.0901892
TC57786	Tentative consensus: (Q6XGX9) Putative oxalyl-CoA decarboxylase (Fragment), complete;	metabolism	3.26962	0.0893928
TC65129	Tentative consensus: homologue to (Q7XZQ9) S-adenosylmethionine decarboxylase proenzyme (EC 4.1.1.50), complete;	metabolism	3.28346	0.508865
TC64426	Tentative consensus: weakly similar to (Q6QUQ2) Protein disulfide isomerase, partial (86%);	metabolism	3.29035	0.0283843
TC57226	Tentative consensus: homologue to (Q93XV7) Hydroxypyruvate reductase (EC 1.1.1.29), partial (65%); homologue to (Q93XV7) Hydroxypyruvate reductase (EC 1.1.1.29), partial (76%);	metabolism	3.30702	0
TC70808	Tentative consensus: weakly similar to (Q5Z7X8) Putative endo-beta-1 4-mannanase, partial (8%);	metabolism	3.33278	0.0488676
TC69458	Tentative consensus: homologue to (Q50L63) Fatty acid elongase, partial (4%);	metabolism	3.33458	0
TC67368	Tentative consensus: similar to (Q8LFZ4) Short chain alcohol dehydrogenase-like, partial (40%); similar to oxidoreductase {Arabidopsis thaliana} (exp=-1; wgp=0; cg=0), partial (94%);	metabolism	3.39637	0
TC68051	Tentative consensus: similar to (Q9FUC2) Nitrate reductase, partial (12%); None;	metabolism	3.40617	0
TC58417	Tentative consensus: similar to acyltransferase {Arabidopsis thaliana} (exp=-1; wgp=0; cg=0), partial (28%);	metabolism	3.48925	0.161644
TC66033	Tentative consensus: similar to (Q9AWB6) Phospholipase PLDb2, partial (8%);	metabolism	3.51528	0
TC65426	Tentative consensus: similar to (Q6PP99) Mitochondrial pyruvate dehydrogenase kinase isoform 1 (EC 2.7.1.99), complete;	metabolism	3.53614	0
TC65342	Tentative consensus: similar to (Q6Z702) Putative 3-isopropylmalate dehydratase large subunit, partial (43%);	metabolism	3.54378	0
TC61358	Tentative consensus: homologue to (O81394) Phosphoglycerate kinase, partial (67%);	metabolism	3.60163	0
TC54960	Tentative consensus: similar to (Q7XAE3) Putative fructokinase 2, partial (57%); similar to (Q7XAE3) Putative fructokinase 2, partial (96%);	metabolism	3.62014	0
TC65979	Tentative consensus: similar to (Q9LEC9) Alpha-glucosidase (EC 3.2.1.20), partial (37%);	metabolism	3.65119	0.135155
TC51713	Tentative consensus: similar to (Q9XGN4) Galactinol synthase isoform GolS-1 (EC 2.4.1.123), partial (92%);	metabolism	3.65538	0
CV179294	EST sequence: O24358 Glucose-6-phosphate dehydrogenase (EC 1.1.1.49) (Fragment).;	metabolism	3.65888	0
TC65639	Tentative consensus: similar to (Q84UE9) UDP-glucosyl transferase, partial (40%); similar to (Q9MB73) Limonoid UDP-glucosyltransferase (Limonoid glucosyltransferase) (Limonoid GTase) (LGTase) , partial (72%);	metabolism	3.65973	0.237152
TC66899	Tentative consensus: homologue to (Q9LEI9) Enolase 2 (2-phosphoglycerate dehydratase 2) (2-phospho-D-glycerate hydro-lyase 2), partial (80%);	metabolism	3.71485	0.16657
TC61165	Tentative consensus: weakly similar to (Q2HU31) Glycoside hydrolase family 18, partial (88%);	metabolism	3.7167	0.109014
TC57217	Tentative consensus: similar to (Q8S5M6) Glutamyl-tRNA synthetase, partial (72%);	metabolism	3.7754	0
TC64500	Tentative consensus: similar to starch synthase {Ipomoea batatas} (exp=-1; wgp=0; cg=0), partial (6%); similar to (O82627) Granule-bound starch synthase 1 chloroplast precursor (Granule-bound starch synthase I), partial (15%);	metabolism	3.79907	0.161644
CO819126	EST sequence: Q9LFQ7 Lysophospholipase-like protein (Esterase/lipase/thioesterase family protein).;	metabolism	3.80562	0.0541859
TC52705	Tentative consensus: (Q9XGC4) Pyrroline-5-carboxylate synthetase (EC 2.7.2.11), complete;	metabolism	3.82245	0
TC62348	Tentative consensus: homologue to (P46488) Malate dehydrogenase glyoxysomal precursor (EC 1.1.1.37 EC 1.1.1.37), partial (56%);	metabolism	3.8272	0
CN545282	EST sequence: O82585 NADP-dependent isocitrate dehydrogenase.;	metabolism	3.84495	0
TC53166	Tentative consensus: similar to (Q9FIJ7) Probable adenylate kinase 2 chloroplast precursor (ATP-AMP transphosphorylase), partial (71%);	metabolism	3.86861	0
TC58205	Tentative consensus: homologue to (Q8L7J5) Pyruvate kinase (EC 2.7.1.40), partial (88%);	metabolism	3.94131	0
TC51968	Tentative consensus: similar to (Q7Y256) Beta-cyanoalanine synthase, partial (96%);	metabolism	4.08181	0
TC55450	Tentative consensus: weakly similar to (Q6ED34) Methylesterase, partial (69%); None;	metabolism	4.19597	0
TC66658	Tentative consensus: similar to (Q5CCQ1) Beta-D-galactosidase (EC 3.2.1.23), partial (30%); None;	metabolism	4.21531	0
TC65210	Tentative consensus: similar to (Q43116) Protein disulfide-isomerase precursor (PDI) (EC 5.3.4.1 EC 5.3.4.1), partial (32%); similar to (Q43116) Protein disulfide-isomerase precursor (PDI) (EC 5.3.4.1 EC 5.3.4.1), partial (26%); similar to (Q43116)	metabolism	4.2379	0
TC68501	Tentative consensus: similar to (Q9SQJ3) Short-chain alcohol dehydrogenase, partial (72%);	metabolism	4.24516	0
TC60377	Tentative consensus: similar to (Q9AUD8) Fatty acid hydroperoxide lyase, partial (27%); similar to (Q76LM3) Hydroperoxide lyase, partial (42%); similar to (Q9AUD8) Fatty acid hydroperoxide lyase, partial (86%);	metabolism	4.25156	0.0881602
TC70326	Tentative consensus: similar to (Q8LJT6) Asparagine synthetase (EC 6.3.5.4), partial (18%); None;	metabolism	4.27318	0
TC66665	Tentative consensus: homologue to (O98997) Ribulose bisphosphate carboxylase/oxygenase activase chloroplast precursor, partial (11%);	metabolism	4.2941	0
TC69789	Tentative consensus: similar to (Q8S8L0) Putative prolylcarboxypeptidase, partial (53%);	metabolism	4.29459	0
TC54126	Tentative consensus: homologue to (Q93XR7) Fructose-6-phosphate 2-kinase/fructose-2 6-bisphosphatase, partial (40%);	metabolism	4.29582	0
TC55453	Tentative consensus: homologue to (Q9MSB6) Triose phosphate/phosphate translocator, partial (86%);	metabolism	4.30275	0
TC66939	Tentative consensus: similar to (Q7Y0R6) Putative urease accessory protein F, partial (92%);	metabolism	4.33112	0
TC67062	Tentative consensus: similar to (Q27U83) (1-4)-beta-mannan endohydrolase (Fragment), partial (37%);	metabolism	4.33553	0
TC60387	Tentative consensus: similar to (Q9FR03) Granule-bound starch synthase, partial (40%);	metabolism	4.39288	0
TC63955	Tentative consensus: similar to (Q6VWJ5) Fructokinase 3, partial (16%); similar to (Q6VWJ5) Fructokinase 3, partial (20%);	metabolism	4.43913	0
TC54396	Tentative consensus: similar to (Q6QPJ4) Methionine sulfoxide reductase A, partial (58%); similar to (Q9SEC2) Peptide methionine sulfoxide reductase (Protein-methionine-S-oxide reductase), partial (70%);	metabolism	4.50476	0
TC68695	Tentative consensus: similar to (Q6L8G3) Ferric reductase, partial (2%);	metabolism	4.52589	0
TC52974	Tentative consensus: weakly similar to (Q7F188) Putative phosphohydrolase, partial (63%); similar to (Q3E701) Protein At1g28960, partial (63%);	metabolism	4.67463	0
TC63653	Tentative consensus: similar to (O22659) ADP-glucose pyrophosphorylase large subunit 2 (Fragment) (EC 2.7.7.27), partial (24%);	metabolism	4.69548	0
TC54668	Tentative consensus: similar to putative oxalyl-CoA decarboxylase {Oryza sativa (japonica cultivar-group)} (exp=-1; wgp=0; cg=0), partial (32%);	metabolism	4.70199	0
TC53482	Tentative consensus: homologue to (Q8RXX1) Putative uridine kinase (Fragment), partial (73%);	metabolism	4.76085	0
TC57513	Tentative consensus: similar to (P08926) RuBisCO large subunit-binding protein subunit alpha chloroplast precursor, partial (43%); similar to (Q2PEP1) Putative rubisco subunit binding-protein alpha subunit, partial (93%);	metabolism	4.8153	0
TC53599	Tentative consensus: homologue to (Q6PW70) Soluble inorganic pyrophosphatase (EC 3.6.1.1), partial (91%); None;	metabolism	4.8574	0
TC53841	Tentative consensus: weakly similar to (Q9SQJ3) Short-chain alcohol dehydrogenase, partial (75%);	metabolism	5.00198	0
TC63926	Tentative consensus: similar to (Q84P54) Gamma-aminobutyrate transaminase subunit isozyme 1 (EC 2.6.1.19), partial (43%);	metabolism	5.10277	0
TC52180	Tentative consensus: similar to (Q589Y1) Glycosyltransferase NTGT5b, partial (30%);	metabolism	5.18792	0
TC57572	Tentative consensus: similar to (Q6IVD5) Arginine/serine-rich splicing factor 1, partial (17%); similar to (P92964) Arginine/serine-rich splicing factor RSP31, partial (71%);	metabolism	5.41484	0
TC54303	Tentative consensus: homologue to Chain A Mature And Translocatable Forms Of Glyoxysomal Malate Dehydrogenase Have Different, complete;	metabolism	5.57411	0
TC65260	Tentative consensus: similar to (Q94LX9) Phosphoenolpyruvate carboxykinase (EC 4.1.1.49), partial (19%); homologue to (Q94LX9) Phosphoenolpyruvate carboxykinase (EC 4.1.1.49), partial (50%);	metabolism	6.10449	0
TC58112	Tentative consensus: similar to (O64894) Acyl-coenzyme A oxidase peroxisomal precursor (AOX) (Long-chain acyl-CoA oxidase), partial (41%);	metabolism	6.36774	0
TC66017	Tentative consensus: weakly similar to (Q8RU71) Glucosyltransferase NTGT2 (EC 2.4.1.-), partial (27%); Q8RU71 Glucosyltransferase NTGT2 (EC 2.4.1.-).;	metabolism	6.41374	0
TC53137	Tentative consensus: similar to (Q2V997) Adenine phosphoribosyltransferase-like, partial (93%);	metabolism	6.58243	0
TC65369	Tentative consensus: similar to (Q84LM4) Acylamino acid-releasing enzyme, partial (30%);	metabolism	6.73008	0
TC55278	Tentative consensus: similar to (Q52QX9) Aldo/keto reductase AKR, complete;	metabolism	6.78769	0
BQ795970	EST sequence: Q5BMC5 Phosphomannose isomerase.;	metabolism	6.87957	0
TC54377	Tentative consensus: similar to (Q6L3J4) Putative dioxygenase, partial (76%);	metabolism	6.89657	0
TC63639	Tentative consensus: similar to (Q6SLA4) Putative histidine kinase TCS1p, partial (1%);	metabolism	7.57354	0
TC57014	Tentative consensus: similar to (Q9FKX6) Prolyl 4-hydroxylase alpha subunit-like protein, complete;	metabolism	7.5911	0
TC52007	Tentative consensus: similar to alpha-galactosidase/ hydrolase hydrolyzing O-glycosyl compounds {Arabidopsis thaliana}, partial (82%);	metabolism	7.62222	0
TC58743	Tentative consensus: homologue to (Q68HC8) Glucose-6-phosphate isomerase, partial (47%);	metabolism	7.6857	0
TC62775	Tentative consensus: weakly similar to (Q6VAB2) UDP-glycosyltransferase 71E1, partial (28%);	metabolism	7.79939	0
TC52599	Tentative consensus: similar to (Q43781) Aspartate aminotransferase (EC 2.6.1.1), partial (34%);	metabolism	8.0465	0
TC55030	Tentative consensus: similar to (Q7XAS4) Transaldolase, partial (12%);	metabolism	8.30513	0
TC51806	Tentative consensus: similar to (Q43317) Cysteine synthase (Beta-pyrazolylalanine synthase) (Beta-PA/CSase) (L-mimosine synthase) , complete;	metabolism	8.44465	0
TC54599	Tentative consensus: similar to (Q2A9Q5) Acyl carrier protein putative, partial (76%);	metabolism	8.45889	0
TC61922	Tentative consensus: similar to (Q6PMT1) Methylthioribose kinase (EC 2.7.1.100), partial (95%);	metabolism	9.11521	0
TC56247	Tentative consensus: homologue to (Q9FT00) Cytosolic malate dehydrogenase (EC 1.1.1.37), partial (51%);	metabolism	9.77817	0
TC58563	Tentative consensus: homologue to (Q9FEK8) Ferrochelatase, partial (23%);	metabolism	9.87326	0
TC55594	Tentative consensus: homologue to (Q93XV7) Hydroxypyruvate reductase (EC 1.1.1.29), partial (40%);	metabolism	10.2059	0
TC59070	Tentative consensus: homologue to (Q9SXX4) Plastidic aldolase NPALDP1, partial (45%);	metabolism	10.4971	0
CD800358	EST sequence: Q1S9M3 Lipase, active site.;	metabolism	10.6496	0
TC62847	Tentative consensus: weakly similar to (Q2R0J2) Serine carboxypeptidase I putative, partial (12%); weakly similar to SCPL4; catalytic/ serine carboxypeptidase {Arabidopsis thaliana} (exp=-1; wgp=0; cg=0), partial (60%);	metabolism	10.7222	0.0506609
TC54048	Tentative consensus: weakly similar to (Q2V6K0) UDP-glucose glucosyltransferase, partial (35%);	metabolism	10.8479	0
TC67449	Tentative consensus: similar to (Q93XS0) Nitrite reductase (Fragment), partial (6%);	metabolism	10.9215	0
TC64784	Tentative consensus: weakly similar to (Q8S999) Glucosyltransferase-10, partial (45%);	metabolism	11.5581	0
TC58833	Tentative consensus: similar to (Q94DR5) P0460E08.35 protein (Phospholipase-like), partial (6%);	metabolism	11.6237	0
TC60677	Tentative consensus: homologue to (Q9SPJ1) Glutamine synthetase precursor (EC 6.3.1.2), partial (90%); None;	metabolism	11.87	0
TC53221	Tentative consensus: similar to (O20250) Transketolase chloroplast precursor (TK) (EC 2.2.1.1 EC 2.2.1.1), partial (23%);	metabolism	15.3275	0
TC64206	Tentative consensus: similar to (Q9M444) Lectin-like protein, partial (22%); homologue to (Q9XG10) Lectin, partial (19%);	metabolism	15.3961	0
TC56698	Tentative consensus: similar to (Q9ZRQ2) 2-oxoglutarate dehydrogenase E1 subunit (EC 1.2.4.2), partial (9%);	metabolism	15.9025	0
TC53503	Tentative consensus: similar to (Q2QPD4) Phenylalanyl-tRNA synthetase, partial (79%);	metabolism	18.2584	0
TC64382	Tentative consensus: (Q9M6B5) Alcohol dehydrogenase 6, partial (39%); (Q9FZ01) Alcohol dehydrogenase 2 (EC 1.1.1.1), complete;	metabolism	20.9052	0
TC68819	Tentative consensus: (Q9SDP2) Serine acetyltransferase, partial (6%);	metabolism	20.9718	0
TC69024	Tentative consensus: homologue to (P80572) Alcohol dehydrogenase class 3 (Alcohol dehydrogenase class III) (S-(hydroxymethyl), partial (44%);	metabolism	21.448	0
TC67979	Tentative consensus: similar to (Q5F305) Beta-amylase (EC 3.2.1.2), partial (85%);	metabolism	24.3543	0
TC69582	Tentative consensus: similar to (Q838H7) Ribonucleoside-diphosphate reductase 2 alpha subunit, partial (2%); similar to (Q59S66) Spindle assembly checkpoint kinase (Aurora kinase) (EC 2.7.11.1 EC 2.7.1.37), partial (3%);	metabolism	24.4574	0
TC65267	Tentative consensus: similar to (Q7EYT3) Peptidyl-prolyl cis-trans isomerase-related-like protein, partial (28%);	metabolism	26.6234	0
TC54299	Tentative consensus: weakly similar to (Q8LKG3) UDP-glucosyltransferase, partial (30%);	metabolism	26.9258	0
BQ799688	EST sequence: Q6AV32 Putative oxidoreductase (Oxidoreductase, 2OG-Fe oxygenase family protein, expressed).;	metabolism	28.8613	0
TC62370	Tentative consensus: homologue to (Q96552) S-adenosylmethionine synthetase 2 (Methionine adenosyltransferase 2) (AdoMet synthetase 2), partial (70%); homologue to (Q96551) S-adenosylmethionine synthetase 1 (Methionine adenosyltransferase 1) (AdoMet syn	metabolism	32.509	0
TC59505	Tentative consensus: similar to ALDH3H1; aldehyde dehydrogenase {Arabidopsis thaliana} (exp=-1; wgp=0; cg=0), partial (71%);	metabolism	32.946	0
TC61778	Tentative consensus: similar to (Q43593) Acyl-[acyl-carrier-protein] desaturase chloroplast precursor (Stearoyl-ACP desaturase), partial (13%); similar to (Q43593) Acyl-[acyl-carrier-protein] desaturase chloroplast precursor (Stearoyl-ACP desaturase)	metabolism	34.1403	0
TC65883	Tentative consensus: similar to (Q9LEC9) Alpha-glucosidase (EC 3.2.1.20), partial (46%);	metabolism	38.9442	0
TC52651	Tentative consensus: similar to (Q9MAW7) NAD-dependent sorbitol dehydrogenase (EC 1.1.1.14), partial (92%);	metabolism	42.48	0
TC63051	Tentative consensus: similar to Chain A Crystal Structure Of The Human Aag Dna Repair Glycosylase Complexed With 1, partial (6%);	metabolism	0.0974303	0
TC62690	Tentative consensus: similar to (O48890) 15.9 kDa subunit of RNA polymerase II, partial (82%); homologue to (O48890) 15.9 kDa subunit of RNA polymerase II, complete; homologue to (O48890) 15.9 kDa subunit of RNA polymerase II, complete;	metabolism	0.111573	0
BQ792556	EST sequence: Q0Z9W3 Histone deacetylase HDAC2.;	metabolism	0.126056	0
TC52783	Tentative consensus: homologue to (O77360) Helicase putative, partial (0%);	metabolism	0.18286	4.89822
TC56980	Tentative consensus: (Q2EE30) Resolvase N-terminal:Recombinase, partial (3%);	metabolism	0.206027	0.0506609
TC60218	Tentative consensus: similar to (Q338A2) Endonuclease/Exonuclease/phosphatase family putative, partial (29%);	metabolism	0.303385	0.299963
CD799103	EST sequence: Q5K545 Bromodomain-containing RNA-binding protein 1.;	metabolism	0.346571	0.718278
TC61147	Tentative consensus: similar to (Q9FFD3) Mutator-like transposase-like protein, partial (49%);	metabolism	0.417909	0.602298
TC59036	Tentative consensus: similar to exonuclease {Arabidopsis thaliana} (exp=-1; wgp=0; cg=0), partial (59%);	metabolism	0.418829	0.648584
TC62938	Tentative consensus: similar to (Q2LVR6) TRNA (5-methylaminomethyl-2-thiouridylate)-methyltransferase (EC 2.1.1.61), partial (9%);	metabolism	0.47423	1.93463
TC56715	Tentative consensus: similar to (Q6R4Q7) Splicing factor-like protein, partial (39%);	metabolism	0.477923	3.75236
TC68365	Tentative consensus: homologue to (Q9M531) Histone H2A, partial (51%);	metabolism	0.479556	2.96765
TC61152	Tentative consensus: similar to nucleotide binding {Arabidopsis thaliana} (exp=-1; wgp=0; cg=0), partial (10%); None;	metabolism	0.485853	3.10555
TC56113	Tentative consensus: similar to (O81190) Putative transposase, partial (9%);	metabolism	0.495983	0.889442
TC60437	Tentative consensus: similar to 5'-nucleotidase {Arabidopsis thaliana} (exp=-1; wgp=0; cg=0), partial (41%);	metabolism	0.516624	1.40878
TC68776	Tentative consensus: similar to DNA-directed RNA polymerase III {Trypanosoma cruzi strain CL Brener} (exp=-1; wgp=0; cg=0), partial (5%); similar to similar to Retinitis pigmentosa 9 protein (Pim-1 associated protein) (PAP-1) {Gallus gallus}, partial (9	metabolism	0.517455	1.23906
TC58888	Tentative consensus: weakly similar to (Q7G6C4) Putative gag-pol polyprotein (Retrotransposon protein putative Ty1-copia sub-class), partial (5%);	metabolism	0.517541	1.93463
TC66635	Tentative consensus: similar to (Q9Z9S6) Sam-pr protein, partial (5%); similar to (Q9FRL4) 3-methyladenine DNA glycosylase putative; 31680-30045, partial (48%);	metabolism	0.533813	1.63342
TC51755	Tentative consensus: similar to (Q9M6E4) Poly(A)-binding protein (Fragment), partial (45%);	metabolism	0.538488	2.22836
TC54804	Tentative consensus: similar to DNA polymerase {Mus musculus} (exp=-1; wgp=0; cg=0), partial (0%);	metabolism	0.538879	3.50024
TC56856	Tentative consensus: similar to (Q94C60) Transcription elongation factor SPT4 homolog 2, partial (94%);	metabolism	0.540785	1.8049
CD799397	EST sequence: Q1S897 Helicase, C-terminal.;	metabolism	0.544743	4.89822
TC69754	Tentative consensus: weakly similar to (Q69UI3) Putative RNA-binding protein RNP-D, partial (43%);	metabolism	0.549111	2.06352
TC65661	Tentative consensus: similar to (Q33A97) Endonuclease putative, partial (8%);	metabolism	0.55371	3.93309
TC53127	Tentative consensus: similar to (Q5L4Q2) RNA polymerase sigma-54 factor, partial (4%);	metabolism	0.553942	2.72936
TC63579	Tentative consensus: weakly similar to RNA binding {Arabidopsis thaliana} (exp=-1; wgp=0; cg=0), partial (52%);	metabolism	0.556311	4.18205
TC64079	Tentative consensus: weakly similar to (Q2QXP9) Retrotransposon protein putative unclassified, partial (14%);	metabolism	0.558692	3.10555
TC63914	Tentative consensus: similar to (Q9M549) Poly(A)-binding protein, partial (51%);	metabolism	0.559049	2.87267
TC53991	Tentative consensus: similar to (Q338D5) Endonuclease/Exonuclease/phosphatase family putative, partial (40%);	metabolism	0.561539	1.683
TC66814	Tentative consensus: weakly similar to (Q319Z3) Putative nicotinamide nucleotide transhydrogenase subunit alpha 2 (A2), partial (16%);	metabolism	0.56696	3.75236
TC55821	Tentative consensus: similar to (Q5ZCD9) Putative splicing factor, partial (60%); similar to (Q5ZCD9) Putative splicing factor, partial (22%);	metabolism	0.571639	1.93463
TC68384	Tentative consensus: similar to (Q9M549) Poly(A)-binding protein, partial (15%);	metabolism	0.579624	3.75236
TC60354	Tentative consensus: None; weakly similar to (Q2QSD3) Retrotransposon protein putative unclassified, partial (3%);	metabolism	0.580265	3.10555
TC65027	Tentative consensus: weakly similar to (O22058) Plastid RNA polymerase sigma-subunit precursor, partial (24%);	metabolism	0.581852	5.25171
TC58848	Tentative consensus: similar to (Q2QSH6) Retrotransposon protein putative unclassified, partial (4%);	metabolism	0.587046	2.87267
TC53982	Tentative consensus: similar to (Q9SU83) Nucleotide pyrophosphatase-like protein (EC 3.6.1.9), partial (44%);	metabolism	0.591839	2.72936
TC57664	Tentative consensus: similar to RNA-binding protein-like protein {Arabidopsis thaliana} (exp=-1; wgp=0; cg=0), partial (60%);	metabolism	0.5924	2.72936
BQ796346	EST sequence: Q9LJX4 RNA binding protein-like.;	metabolism	0.59764	3.10555
TC55220	Tentative consensus: weakly similar to (Q2QXP9) Retrotransposon protein putative unclassified, partial (2%);	metabolism	0.597783	5.25171
TC67103	Tentative consensus: homologue to (Q6E7D1) DNA damage binding protein 1 (UV-damaged DNA-binding protein 1), partial (9%);	metabolism	0.598327	2.59783
TC64948	Tentative consensus: similar to (Q9SI41) Putative chromodomain-helicase-DNA-binding protein, partial (2%);	metabolism	0.59935	3.50024
CD799216	EST sequence: Q1SE68 Aminoacyl-tRNA synthetase, class Ia; Nucleic acid-binding, OB-fold, subgroup.;	metabolism	0.600032	3.93309
TC58866	Tentative consensus: homologue to (Q8TPU4) Replication factor C large subunit (RFC large subunit) (Clamp loader large subunit), partial (2%);	metabolism	0.600516	4.89822
TC53899	Tentative consensus: similar to (Q9XFD1) Nuclear cap-binding protein (Nuclear cap-binding protein; CBP20) (At5g44200), partial (69%);	metabolism	0.603829	4.18205
TC68352	Tentative consensus: homologue to (Q84JJ2) Putative cleavage and polyadenylation specifity factor, partial (8%);	metabolism	0.606577	2.72936
TC66895	Tentative consensus: similar to 3'-5'-exoribonuclease/ RNA binding {Arabidopsis thaliana} (exp=-1; wgp=0; cg=0), partial (87%);	metabolism	0.611165	5.25171
TC67209	Tentative consensus: similar to (Q69MX3) Putative U4/U6.U5 tri-snRNP-associated 65 kDa protein, partial (51%); homologue to (Q69MX3) Putative U4/U6.U5 tri-snRNP-associated 65 kDa protein, partial (31%);	metabolism	0.615113	5.25171
TC64321	Tentative consensus: similar to RNA binding {Arabidopsis thaliana} (exp=-1; wgp=0; cg=0), partial (94%);	metabolism	0.620473	4.89822
TC55360	Tentative consensus: weakly similar to (Q2HSF9) Polynucleotidyl transferase Ribonuclease H fold, partial (6%);	metabolism	0.635195	3.75236
TC61065	Tentative consensus: similar to (Q2HVL4) RNA-binding region RNP-1 (RNA recognition motif), partial (46%);	metabolism	0.64248	3.93309
TC55808	Tentative consensus: (O65275) F6N23.6 protein (Putative RNA helicase), partial (28%); homologue to (O65275) F6N23.6 protein (Putative RNA helicase), partial (16%);	metabolism	0.650015	3.75236
TC67647	Tentative consensus: homologue to (Q8SAG9) Reverse transcriptase (Fragment), partial (12%);	metabolism	0.653959	3.93309
TC55511	Tentative consensus: similar to nucleic acid binding {Arabidopsis thaliana} (exp=-1; wgp=0; cg=0), partial (44%);	metabolism	0.654002	4.89822
TC69773	Tentative consensus: similar to RNA binding {Arabidopsis thaliana} (exp=-1; wgp=0; cg=0), partial (16%);	metabolism	0.657576	5.25171
TC59323	Tentative consensus: similar to mRNA 3'-UTR binding {Arabidopsis thaliana} (exp=-1; wgp=0; cg=0), partial (44%); similar to (Q8LAP3) Oligouridylate binding protein putative, partial (78%);	metabolism	1.54607	3.75236
TC67771	Tentative consensus: similar to (Q2R0P4) RNA recognition motif. (A.k.a. RRM RBD or RNP domain) putative, partial (7%);	metabolism	1.55137	5.25171
TC70038	Tentative consensus: (Q9FNF5) Similarity to En/Spm-like transposon protein, partial (0%);	metabolism	1.5692	5.25171
TC62659	Tentative consensus: homologue to (Q2HU25) Pyridine nucleotide-disulphide oxidoreductase class I, partial (38%);	metabolism	1.58362	2.87267
TC65471	Tentative consensus: similar to (Q2XPV2) RRM-containing RNA-binding protein-like protein, partial (31%);	metabolism	1.59929	3.10555
TC65239	Tentative consensus: (Q8IHJ3) Putative RNA polymerase B, partial (3%);	metabolism	1.61249	3.28232
TC67921	Tentative consensus: similar to (Q2AA50) Retrotransposon gag protein, partial (6%);	metabolism	1.61938	4.45368
TC67504	Tentative consensus: similar to nucleotide binding {Arabidopsis thaliana} (exp=-1; wgp=0; cg=0), partial (61%);	metabolism	1.62076	3.93309
TC58700	Tentative consensus: similar to (Q9M5Q3) S-ribonuclease binding protein SBP1 (Fragment), partial (27%);	metabolism	1.63272	2.72936
TC64470	Tentative consensus: homologue to (Q69MX3) Putative U4/U6.U5 tri-snRNP-associated 65 kDa protein, partial (31%); None;	metabolism	1.65149	3.50024
TC68690	Tentative consensus: similar to (Q93Y25) Splicing factor-like protein, partial (65%);	metabolism	1.65315	1.3274
TC53586	Tentative consensus: weakly similar to (Q8LEE2) Glycine-rich RNA-binding protein-like, partial (16%);	metabolism	1.66773	2.06352
TC69584	Tentative consensus: similar to (Q9SF02) Putative pre-rRNA processing protein 5' partial (Fragment), partial (11%);	metabolism	1.67795	2.42068
TC66719	Tentative consensus: similar to (Q2PEX8) Putative replication protein A1, partial (55%); similar to (Q2PEX8) Putative replication protein A1, partial (55%); None;	metabolism	1.67879	4.45368
TC66887	Tentative consensus: weakly similar to 3'-5' exonuclease/ nucleic acid binding {Arabidopsis thaliana} (exp=-1; wgp=0; cg=0), partial (7%);	metabolism	1.68192	4.89822
TC52438	Tentative consensus: similar to RNA binding {Arabidopsis thaliana} (exp=-1; wgp=0; cg=0), partial (57%);	metabolism	1.6893	4.18205
TC64467	Tentative consensus: similar to (Q6DQL6) DNA mismatch repair protein, partial (1%);	metabolism	1.71525	1.93463
TC53303	Tentative consensus: similar to (Q6YH14) Putative heterogeneous nuclear ribonucleoprotein (Fragment), partial (45%);	metabolism	1.73281	2.59783
TC68874	Tentative consensus: similar to nucleotidyltransferase {Arabidopsis thaliana} (exp=-1; wgp=0; cg=0), partial (77%);	metabolism	1.73689	1.683
TC66245	Tentative consensus: similar to (O65759) Histone H2A, partial (95%);	metabolism	1.73964	4.18205
TC68619	Tentative consensus: similar to (Q7G6C4) Putative gag-pol polyprotein (Retrotransposon protein putative Ty1-copia sub-class), partial (7%);	metabolism	1.74011	4.89822
TC66097	Tentative consensus: similar to (Q8EVB9) DNA topoisomerase IV subunit A, partial (1%);	metabolism	1.76656	2.42068
TC60106	Tentative consensus: (Q6LB28) Histone H3 variant H3.3, complete;	metabolism	1.76903	2.22836
TC64905	Tentative consensus: similar to (Q5WAB4) Putative splicing factor Prp8, partial (10%);	metabolism	1.77243	2.30687
TC69154	Tentative consensus: similar to (Q69W70) Putative DNA methyltransferase, partial (2%);	metabolism	1.77919	2.59783
BQ793022	EST sequence: Q8GUG7 DEAD-box ATP-dependent RNA helicase 50 (EC 3.6.1.-).;	metabolism	1.80164	1.683
TC64427	Tentative consensus: weakly similar to (Q2QYQ5) Retrotransposon protein putative unclassified, partial (1%);	metabolism	1.80347	1.40878
TC60330	Tentative consensus: similar to (Q9SF31) Putative RNA helicase, partial (10%);	metabolism	1.80408	0.889442
TC66780	Tentative consensus: similar to (Q8SMH8) RNA-binding protein, partial (23%);	metabolism	1.80807	1.23906
TC61070	Tentative consensus: similar to (Q62J40) tRNA(Ile)-lysidine synthase (tRNA(Ile)-lysidine synthetase) (tRNA(Ile)-2-lysyl-cytidine, partial (3%);	metabolism	1.82868	1.5929
TC61904	Tentative consensus: homologue to (Q811M0) Hist1h4h protein (Fragment), partial (97%);	metabolism	1.83945	3.10555
TC64686	Tentative consensus: (Q86H97) Similar to putative mitochondrial rna splicing protein, partial (2%);	metabolism	1.84298	2.87267
TC57835	Tentative consensus: similar to (Q7XI72) Putative pre-mRNA splicing factor SF2, partial (21%);	metabolism	1.84904	1.40878
TC62391	Tentative consensus: similar to (Q9LEB4) RNA Binding Protein 45, partial (75%);	metabolism	1.87825	0.730134
TC57607	Tentative consensus: homologue to (Q2W0U1) Single-stranded DNA-specific exonuclease, partial (2%);	metabolism	1.8783	0.90549
TC62054	Tentative consensus: similar to ribonuclease/ transcriptional repressor {Arabidopsis thaliana} (exp=-1; wgp=0; cg=0), partial (82%);	metabolism	1.89766	1.5929
TC60474	Tentative consensus: similar to (Q5Z6G3) Putative RNA polymerase I II and III 16.5 kDa subunit, partial (35%);	metabolism	1.93102	1.683
TC62266	Tentative consensus: weakly similar to (Q9SVY0) DNA-directed RNA polymerase I 190K chain-like protein (EC 2.7.7.6), partial (12%); None;	metabolism	1.9511	0.974982
TC68461	Tentative consensus: weakly similar to (Q84LH3) Werner Syndrome-like exonuclease (At4g13870), partial (52%);	metabolism	1.95891	0.90549
TC58618	Tentative consensus: similar to (Q9FFE6) AMP-binding protein (Adenosine monophosphate binding protein 5 AMPBP5), partial (41%); None;	metabolism	1.98179	4.45368
TC68990	Tentative consensus: similar to (Q8H8C9) Putative AMP-binding protein, partial (16%);	metabolism	1.98944	0.993594
TC62546	Tentative consensus: homologue to (Q2HUG0) Ribosomal RNA methyltransferase RrmJ/FtsJ, partial (36%);	metabolism	2.00412	1.23906
TC55371	Tentative consensus: similar to nucleotidyltransferase {Arabidopsis thaliana} (exp=-1; wgp=0; cg=0), partial (33%);	metabolism	2.00543	0.539757
TC61117	Tentative consensus: homologue to (Q9SAU1) TATA-box binding protein, complete;	metabolism	2.03267	0.198397
TC59410	Tentative consensus: homologue to (Q9FEL1) Lysyl-tRNA synthetase (Fragment), partial (57%);	metabolism	2.04552	0.539757
TC54635	Tentative consensus: homologue to (Q5WMV0) Putative small nuclear ribonucleoprotein D2, partial (92%);	metabolism	2.05176	0.730134
TC55510	Tentative consensus: homologue to similar to germinal histone H4 gene {Canis familiaris} (exp=-1; wgp=0; cg=0), partial (44%);	metabolism	2.06269	0.164961
TC61060	Tentative consensus: weakly similar to (Q5Z7R3) Putative nicotianamine aminotransferase A, partial (46%);	metabolism	2.06802	0.403835
TC56302	Tentative consensus: similar to nucleotide binding {Arabidopsis thaliana} (exp=-1; wgp=0; cg=0), partial (44%);	metabolism	2.07982	0.358998
TC62830	Tentative consensus: similar to (Q8RY91) Putative RNA helicase (Fragment), partial (16%);	metabolism	2.09331	0.539757
GSVIVT00013506001	Genomic sequence: None; Q1T0L0 DNA repair exonuclease.;	metabolism	2.09855	0.196154
TC65234	Tentative consensus: similar to (Q64MA3) Putative single-strand DNA endonuclease-1 (Putative nuclease), partial (17%);	metabolism	2.11814	0.161644
TC66695	Tentative consensus: homologue to (P60290) DNA-directed RNA polymerase beta'' chain (PEP), partial (1%);	metabolism	2.12603	0.237152
TC64084	Tentative consensus: weakly similar to nucleic acid binding {Arabidopsis thaliana} (exp=-1; wgp=0; cg=0), partial (6%);	metabolism	2.14698	0.152907
TC58243	Tentative consensus: similar to (Q2HSH7) Histone deacetylase superfamily, partial (64%);	metabolism	2.1744	0.17188
TC64398	Tentative consensus: similar to (Q8SMH8) RNA-binding protein, partial (71%); None;	metabolism	2.21018	0.427569
TC53807	Tentative consensus: similar to (Q9LT43) DNA topoisomerase VI subunit B-like protein, partial (21%);	metabolism	2.21981	0.164961
TC68218	Tentative consensus: similar to (Q6Z7L0) Putative DNA-3-methyladenine glycosylase, partial (57%);	metabolism	2.23895	0.302201
TC62772	Tentative consensus: similar to (Q9FMP3) Dihydropyrimidinase (Dihydropyrimidine amidohydrolase) (EC 3.5.2.2), partial (47%);	metabolism	2.24112	0.152907
TC56226	Tentative consensus: similar to (O13993) DNA-directed RNA polymerase mitochondrial precursor (EC 2.7.7.6 EC 2.7.7.6), partial (1%);	metabolism	2.25825	0.161644
CD799259	EST sequence: Q2HS37 Nucleic acid binding NABP.;	metabolism	2.27298	0.602298
TC58945	Tentative consensus: similar to nucleic acid binding {Arabidopsis thaliana} (exp=-1; wgp=0; cg=0), partial (17%);	metabolism	2.29189	0.161644
TC51877	Tentative consensus: weakly similar to (Q7XJ35) Histone H1, partial (60%); similar to (Q84NF9) Histone H1 (Fragment), partial (62%);	metabolism	2.29877	3.50024
TC53866	Tentative consensus: similar to nucleotide binding {Arabidopsis thaliana} (exp=-1; wgp=0; cg=0), partial (62%);	metabolism	2.34845	0.136019
TC55240	Tentative consensus: similar to (Q2AA50) Retrotransposon gag protein, partial (2%);	metabolism	2.37041	0.0527278
TC62410	Tentative consensus: similar to (Q8LSQ3) Putative AMP-binding protein, partial (22%);	metabolism	2.38882	0.835292
TC53210	Tentative consensus: homologue to (Q4UBL2) Histone deacetylase family protein putative, partial (0%);	metabolism	2.39672	0.0493841
TC62063	Tentative consensus: similar to (Q3LHL0) TATA binding protein associated factor, partial (4%);	metabolism	2.41014	0.138051
TC51767	Tentative consensus: weakly similar to (Q60DD2) Integrase core domain containing protein, partial (6%);	metabolism	2.41759	0.557865
TC67221	Tentative consensus: similar to (Q2HSH7) Histone deacetylase superfamily, partial (52%);	metabolism	2.43302	0.146418
TC61959	Tentative consensus: weakly similar to (Q6ZKI2) Putative RNA recognition motif (RRM)-containing protein, partial (60%);	metabolism	2.47144	0.027787
TC66116	Tentative consensus: similar to (Q5KGK2) Small nuclear ribonucleoprotein putative, partial (3%);	metabolism	2.51453	0.247802
TC61794	Tentative consensus: homologue to (Q53LH8) Dna-directed rna polymerase ii 8.2 kDa polypeptide (Ec 2.7.7.6)(Rpb10) (Rp10) (Abc10), partial (94%);	metabolism	2.54414	0.164961
TC69423	Tentative consensus: homologue to (Q6Z2M5) Putative small nuclear ribonucleoprotein polypeptide E, complete;	metabolism	2.57458	0.247802
TC65326	Tentative consensus: weakly similar to (P49311) Glycine-rich RNA-binding protein GRP2A, partial (14%);	metabolism	2.58243	0.152907
TC65891	Tentative consensus: weakly similar to nucleic acid binding {Arabidopsis thaliana} (exp=-1; wgp=0; cg=0), partial (24%); similar to nucleic acid binding {Arabidopsis thaliana} (exp=-1; wgp=0; cg=0), partial (48%);	metabolism	2.60866	0.146418
TC66349	Tentative consensus: homologue to (Q9XE60) Ribonucleotide reductase small subunit, partial (16%);	metabolism	2.65393	0.16657
TC64014	Tentative consensus: similar to (Q2PEX8) Putative replication protein A1, partial (35%); None;	metabolism	2.65536	0
TC55944	Tentative consensus: homologue to (Q2HS37) Nucleic acid binding NABP, partial (10%);	metabolism	2.66251	0.0541859
TC60730	Tentative consensus: similar to (Q9XGI7) Nicotianamine synthase, partial (89%);	metabolism	2.69912	0.0467249
TC54301	Tentative consensus: (Q4FLW2) Integrase/recombinase xerD-like protein, partial (4%);	metabolism	2.72852	0.0923839
TC61041	Tentative consensus: similar to nucleic acid binding {Arabidopsis thaliana} (exp=-1; wgp=0; cg=0), partial (5%);	metabolism	2.73113	0.027787
TC52965	Tentative consensus: similar to (O81098) RNA polymerase I II and III 24.3 kDa subunit (AT3g22320/MCB17_5), complete;	metabolism	2.73589	0.299963
TC55857	Tentative consensus: similar to (Q9FMP4) Pre-mRNA branch site p14-like protein, partial (96%);	metabolism	2.81531	0.247802
TC70752	Tentative consensus: similar to (Q8RWX0) Putative ATP-dependent RNA helicase (Fragment), partial (31%);	metabolism	2.85375	0
TC60181	Tentative consensus: similar to (Q6ERL4) Putative tRNA splicing protein, partial (48%);	metabolism	2.85739	0
TC55737	Tentative consensus: similar to (Q9LEB4) RNA Binding Protein 45, partial (21%);	metabolism	3.03857	0
TC61559	Tentative consensus: similar to (Q6ZA70) Putative RNA-binding region RNP-1 and Splicing factor PWI family member protein, partial (33%);	metabolism	3.26671	0.136019
TC58669	Tentative consensus: similar to (Q9FFQ1) RNA helicase, partial (22%);	metabolism	3.3557	0
TC54558	Tentative consensus: similar to (Q9ZRX3) RNA-directed RNA polymerase (Fragment), partial (22%);	metabolism	3.3584	0.027787
TC64320	Tentative consensus: similar to (Q2V9A2) Putative RNA processing factor 1-like, partial (94%);	metabolism	3.37605	0
TC70566	Tentative consensus: similar to (Q2PYX7) 3'-5'-exoribonuclease/RNA binding-like protein, partial (24%);	metabolism	3.51461	0
TC59737	Tentative consensus: weakly similar to similar to Heterogeneous nuclear ribonucleoproteins A2/B1 (hnRNP A2 {Strongylocentrotus purpuratus} , partial (34%); weakly similar to (Q4P459) Hypothetical protein, partial (11%);	metabolism	3.53927	0
TC62562	Tentative consensus: homologue to DNA directed RNA polymerase II polypeptide K {Arabidopsis thaliana} (exp=-1; wgp=0; cg=0), complete; homologue to DNA directed RNA polymerase II polypeptide K {Arabidopsis thaliana} (exp=-1; wgp=0; cg=0), complete; homolo	metabolism	3.76283	0
TC63724	Tentative consensus: homologue to (Q6K950) Nucleolar RNA-binding Nop10p-like protein, partial (25%);	metabolism	3.77163	0
TC68438	Tentative consensus: similar to (Q6Z7V4) Putative poly(A) binding protein, partial (10%);	metabolism	3.79674	0.0470142
TC58463	Tentative consensus: similar to nucleic acid binding {Arabidopsis thaliana} (exp=-1; wgp=0; cg=0), partial (24%); similar to nucleic acid binding {Arabidopsis thaliana} (exp=-1; wgp=0; cg=0), partial (24%); weakly similar to unknown protein {Arabidopsis	metabolism	3.79816	0
TC53786	Tentative consensus: similar to (Q84LJ8) Putative RNA-binding protein (Fragment), partial (36%);	metabolism	3.80188	0
TC58898	Tentative consensus: weakly similar to (Q9SGH7) Putative RNase H, partial (77%);	metabolism	3.88592	0
TC58340	Tentative consensus: similar to (Q2VCH8) RNA binding protein-like protein, partial (83%);	metabolism	3.93561	0
DV939304	EST sequence: Q1SM58 SAM (And some other nucleotide) binding motif; Skb1 methyltransferase.;	metabolism	3.9816	0
TC64787	Tentative consensus: homologue to (O82209) Copia-like retroelement pol polyprotein, partial (24%);	metabolism	4.07968	0
TC63783	Tentative consensus: weakly similar to RNA binding {Arabidopsis thaliana} (exp=-1; wgp=0; cg=0), partial (29%);	metabolism	4.11617	0
TC59521	Tentative consensus: similar to (Q9C578) Probable RNA 3'-terminal phosphate cyclase-like protein, partial (89%);	metabolism	4.38414	0
TC62579	Tentative consensus: similar to nucleic acid binding {Arabidopsis thaliana} (exp=-1; wgp=0; cg=0), partial (68%);	metabolism	4.5244	0
TC58152	Tentative consensus: similar to (O65154) RNA polymerase II transcriptional coactivator KIWI, partial (57%);	metabolism	4.74953	0
TC68298	Tentative consensus: similar to (Q9LSQ0) AMP-binding protein, partial (70%);	metabolism	5.60902	0
TC66328	Tentative consensus: homologue to (Q852H9) Putative splicing factor, partial (33%); None;	metabolism	6.25361	0
TC52951	Tentative consensus: similar to (Q9LLS1) S-like ribonuclease (RNase PD2) (Fragment), complete;	metabolism	6.29248	0
TC66504	Tentative consensus: similar to nucleic acid binding {Arabidopsis thaliana} (exp=-1; wgp=0; cg=0), partial (9%); similar to (Q9FNZ2) Zfwd1 protein (Fragment), partial (84%);	metabolism	6.69658	0
TC52735	Tentative consensus: similar to (P19177) Histone H2A, complete;	metabolism	6.75852	0
TC52763	Tentative consensus: similar to (Q9M549) Poly(A)-binding protein, partial (26%); similar to (Q9M549) Poly(A)-binding protein, partial (51%);	metabolism	6.79581	0
TC62277	Tentative consensus: similar to nicotinamide-nucleotide adenylyltransferase/ nucleotidyltransferase {Arabidopsis thaliana}, partial (85%);	metabolism	7.27916	0
TC55238	Tentative consensus: similar to (Q84NN3) Putative DNA-directed RNA polymerase III subunit 22.9 kDa polypeptide, partial (12%);	metabolism	7.73679	0
TC64262	Tentative consensus: similar to (Q41124) Chloroplast RNA binding protein precursor, partial (21%);	metabolism	8.22213	0
TC66627	Tentative consensus: similar to nucleotide binding {Arabidopsis thaliana} (exp=-1; wgp=0; cg=0), partial (1%);	metabolism	8.75254	0.0280436
TC62839	Tentative consensus: similar to (Q6ELF9) Poly(A)-binding protein C-terminal interacting protein 6, partial (42%);	metabolism	12.4288	0
TC64991	Tentative consensus: homologue to (Q8H4L0) Putative U4/U6 snRNP-associated 61 kDa protein, partial (31%);	metabolism	17.6786	0
TC66842	Tentative consensus: homologue to (O91724) RNA-dependent RNA polymerase, partial (6%);	metabolism	20.5093	0
TC61253	Tentative consensus: homologue to (Q9XG77) Proteasome subunit alpha type 6 (20S proteasome alpha subunit A), partial (91%);	metabolism	0.0837105	0
TC51783	Tentative consensus: similar to (Q84WM9) Elongation factor 1-beta 1 (EF-1-beta 1) (Elongation factor 1B-alpha 1) (eEF-1B alpha 1), partial (92%);	metabolism	0.0887599	0
TC58054	Tentative consensus: homologue to (Q8L5P9) Putative ubiquitin-conjugating enzyme, partial (85%);	metabolism	0.172591	0
TC65513	Tentative consensus: (Q50177) Probable cyclic synthetase (Probable peptide synthase), partial (0%);	metabolism	0.17535	0.0493841
TC65817	Tentative consensus: similar to Peptidase-like protein {Arabidopsis thaliana} (exp=0; wgp=1; cg=0), partial (11%);	metabolism	0.181082	0
TC59061	Tentative consensus: similar to (Q6EW27) ATP-dependent Clp protease proteolytic subunit (Endopeptidase Clp), partial (40%);	metabolism	0.279278	0.0502419
TC52884	Tentative consensus: homologue to (Q5J1K3) Elongation factor 1-alpha 1, partial (78%);	metabolism	0.299077	0.0470142
BQ793095	EST sequence: Q6QJL5 Aspartic protease (Aspartic proteinase-like protein).;	metabolism	0.306202	0.302201
TC62120	Tentative consensus: similar to (Q2HSZ6) Dual specificity protein phosphatase, partial (31%);	metabolism	0.306534	0.0493841
TC51854	Tentative consensus: similar to SPPA; protease IV/ serine-type endopeptidase {Arabidopsis thaliana} (exp=-1; wgp=0; cg=0), partial (27%);	metabolism	0.3161	0.0476038
TC61840	Tentative consensus: weakly similar to aspartic-type endopeptidase/ pepsin A {Arabidopsis thaliana} (exp=-1; wgp=0; cg=0), partial (25%);	metabolism	0.325704	0.730134
TC60974	Tentative consensus: weakly similar to (Q235N6) Protein kinase domain containing protein, partial (4%);	metabolism	0.340874	0.358998
TC61239	Tentative consensus: similar to SCPL35; catalytic/ serine carboxypeptidase {Arabidopsis thaliana} (exp=-1; wgp=0; cg=0), partial (68%);	metabolism	0.369869	0.648584
TC54723	Tentative consensus: similar to (Q4FGH2) ATP-depedent Clp protease proteolytic subunit (Fragment), partial (59%);	metabolism	0.385623	0.889442
TC62724	Tentative consensus: similar to acid phosphatase 1. {Lycopersicon esculentum} (exp=-1; wgp=-1; cg=-1), partial (9%);	metabolism	0.396719	0.237152
TC54124	Tentative consensus: homologue to (Q9FPS1) Ubiquitin-specific protease 26, partial (1%);	metabolism	0.404983	0.730134
TC63578	Tentative consensus: similar to (Q9XKK8) LON protease homologue (Fragment), partial (33%);	metabolism	0.405463	1.63342
TC65844	Tentative consensus: similar to (Q6K641) Putative eukaryotic initiation factor (Iso)4F subunit p82-34 (EIF-(Iso)4F p82-34), partial (29%);	metabolism	0.410099	2.59783
TC55448	Tentative consensus: homologue to (Q82ID5) Putative magnesium or manganese-dependent protein phosphatase, partial (1%);	metabolism	0.41185	1.40878
TC69840	Tentative consensus: similar to (Q9FJF3) Serine protease-like protein, partial (2%);	metabolism	0.412147	0.427569
TC52619	Tentative consensus: homologue to (Q5Z974) Putative chloroplast FtsH protease, partial (29%); homologue to (Q5Z974) Putative chloroplast FtsH protease, partial (37%);	metabolism	0.414626	1.8049
TC65807	Tentative consensus: homologue to (Q42897) Ubiquitin conjugating enzyme E2, complete;	metabolism	0.450272	2.06352
TC54655	Tentative consensus: similar to (Q4FGH4) ATP-depedent Clp protease proteolytic subunit (Fragment), partial (37%); similar to (Q4FGH2) ATP-depedent Clp protease proteolytic subunit (Fragment), partial (49%);	metabolism	0.451136	0.84049
TC57579	Tentative consensus: similar to (Q94ES0) AAA-metalloprotease FtsH, partial (19%);	metabolism	0.451173	1.19823
TC58736	Tentative consensus: homologue to (P31542) ATP-dependent Clp protease ATP-binding subunit clpA homolog CD4B chloroplast precursor, partial (23%); homologue to (P31542) ATP-dependent Clp protease ATP-binding subunit clpA homolog CD4B chloroplast precurs	metabolism	0.458208	1.03056
TC61942	Tentative consensus: weakly similar to ubiquitin-protein ligase/ zinc ion binding {Arabidopsis thaliana} (exp=-1; wgp=0; cg=0), partial (22%);	metabolism	0.460824	1.13941
TC52700	Tentative consensus: similar to (O04720) Cysteine proteinase inhibitor, partial (82%);	metabolism	0.475797	2.22836
TC61768	Tentative consensus: similar to (Q9FLH1) Lysosomal Pro-X carboxypeptidase, partial (56%);	metabolism	0.481693	0.718278
TC58058	Tentative consensus: similar to (Q2HSZ6) Dual specificity protein phosphatase, partial (88%);	metabolism	0.51075	1.8049
TC68020	Tentative consensus: similar to (Q7YYP3) Elongation factor-like protein, partial (2%);	metabolism	0.515051	2.06352
TC62798	Tentative consensus: similar to (Q6ESI7) Putative tripeptidyl peptidase II, partial (7%);	metabolism	0.521675	1.5929
TC57770	Tentative consensus: similar to (O49286) F22K20.10 protein (At1g77000) (F-box protein family AtFBL5), partial (44%);	metabolism	0.526904	1.5929
CF404318	EST sequence: O49286 F22K20.10 protein (At1g77000) (F-box protein family, AtFBL5).;	metabolism	0.52791	2.06352
TC67899	Tentative consensus: similar to peptidase {Arabidopsis thaliana} (exp=-1; wgp=0; cg=0), partial (37%);	metabolism	0.531268	2.72936
TC52960	Tentative consensus: homologue to (Q9ZWH9) Elongation factor-1 alpha, partial (51%); homologue to (Q9LN13) T6D22.2, partial (47%); homologue to (Q5J1K3) Elongation factor 1-alpha 1, partial (56%);	metabolism	0.531649	4.45368
TC70095	Tentative consensus: similar to ubiquitin-protein ligase {Arabidopsis thaliana} (exp=-1; wgp=0; cg=0), partial (48%);	metabolism	0.532567	1.51766
TC67909	Tentative consensus: similar to (Q8W424) 26S proteasome regulatory particle non-ATPase subunit8, partial (33%);	metabolism	0.537163	2.72936
TC67684	Tentative consensus: similar to (Q9FG10) Ubiquitin carboxyl-terminal hydrolase, partial (38%);	metabolism	0.540061	2.30687
TC69559	Tentative consensus: homologue to (Q9LN13) T6D22.2, partial (24%); homologue to (Q5J1K3) Elongation factor 1-alpha 1, complete; homologue to (Q9LN13) T6D22.2, partial (27%); homologue to (Q5J1K3) Elongation factor 1-alpha 1, partial (14%); similar to (	metabolism	0.541058	2.96765
TC59046	Tentative consensus: homologue to (Q8H8G9) Putative ubiquitin-conjugating enzyme, complete;	metabolism	0.54137	3.10555
TC55849	Tentative consensus: similar to (P93499) DnaJ-like protein (Fragment), partial (57%);	metabolism	0.544187	2.72936
TC64300	Tentative consensus: homologue to (Q5J1K3) Elongation factor 1-alpha 1, partial (17%); homologue to (Q5J1K3) Elongation factor 1-alpha 1, complete; homologue to (Q9LN13) T6D22.2, partial (24%);	metabolism	0.545673	4.89822
TC54139	Tentative consensus: weakly similar to peptidase/ serine-type peptidase {Arabidopsis thaliana} (exp=-1; wgp=0; cg=0), partial (61%); None;	metabolism	0.557428	2.87267
TC62698	Tentative consensus: homologue to 26S proteasome regulatory subunit {Arabidopsis thaliana} (exp=-1; wgp=0; cg=0), partial (38%);	metabolism	0.558684	2.87267
TC52425	Tentative consensus: similar to (Q6K649) Kelch repeat-containing F-box protein-like, partial (41%);	metabolism	0.5645	2.22836
TC65856	Tentative consensus: similar to (Q2QD24) Putative ubiquitin protease (Fragment), partial (40%); similar to (Q9FG10) Ubiquitin carboxyl-terminal hydrolase, partial (38%);	metabolism	0.566869	5.25171
TC54392	Tentative consensus: similar to (Q9SVK2) Putative serine/threonine kinase (Fragment), partial (24%);	metabolism	0.569065	3.50024
TC70407	Tentative consensus: similar to (Q9ZTT3) Subtilisin-like protease C1, partial (27%);	metabolism	0.574896	4.89822
TC58593	Tentative consensus: homologue to (Q5J1K3) Elongation factor 1-alpha 1, partial (56%); homologue to (Q9LN13) T6D22.2, partial (47%); homologue to (Q9ZWH9) Elongation factor-1 alpha, partial (51%);	metabolism	0.575709	4.18205
TC56565	Tentative consensus: similar to (Q6ZY50) Putative translation releasing factor 2, partial (37%);	metabolism	0.582106	2.06352
TC60253	Tentative consensus: weakly similar to PRT1 {Arabidopsis thaliana} (exp=-1; wgp=0; cg=0), partial (22%);	metabolism	0.584212	5.25171
TC52719	Tentative consensus: (Q49RB5) Ubiquitin carrier protein, complete;	metabolism	0.596887	4.89822
TC62813	Tentative consensus: homologue to (Q9SEI4) 26S protease regulatory subunit 6B homolog (26S proteasome AAA-ATPase subunit RPT3), partial (93%);	metabolism	0.608251	4.18205
TC52513	Tentative consensus: similar to SAE2 (SUMO-ACTIVATING ENZYME 2) {Arabidopsis thaliana} (exp=-1; wgp=0; cg=0), partial (14%); None;	metabolism	0.609894	2.96765
TC60203	Tentative consensus: homologue to (Q2QME5) Translation initiation factor eIF-2 gamma chain F20D22.6, partial (42%);	metabolism	0.611063	3.93309
TC59220	Tentative consensus: homologue to (Q06364) Probable 26S proteasome non-ATPase regulatory subunit 3 (26S proteasome subunit S3), partial (69%);	metabolism	0.614522	5.25171
TC56861	Tentative consensus: similar to (Q2HTK6) Protease-associated PA; Peptidase A22B minor histocompatibility antigen H13, partial (30%);	metabolism	0.616345	2.87267
TC67981	Tentative consensus: similar to phospholipase-like protein {Arabidopsis thaliana} (exp=-1; wgp=0; cg=0), partial (76%);	metabolism	0.622394	5.25171
TC57113	Tentative consensus: weakly similar to catalytic/ ubiquitin-protein ligase/ zinc ion binding {Arabidopsis thaliana} (exp=-1; wgp=0; cg=0), partial (80%);	metabolism	0.62441	5.25171
TC52959	Tentative consensus: homologue to (Q94F47) At1g64230/F22C12_17 (Ubiquitin conjugating enzyme UBC9A) (Ubiquitinating enzyme), complete;	metabolism	0.625101	5.25171
TC62150	Tentative consensus: homologue to (O22609) Protease Do-like 1 chloroplast precursor (EC 3.4.21.- EC 3.4.21.-), partial (38%); None;	metabolism	0.632044	5.25171
DV938887	EST sequence: Q75GJ2 Expressed protein (With alternative splicing) (Ubiquitin ligase protein FANCL, putative, expressed).;	metabolism	0.639578	5.25171
TC53410	Tentative consensus: similar to metalloendopeptidase/ protein binding {Arabidopsis thaliana} (exp=-1; wgp=0; cg=0), partial (40%);	metabolism	0.648217	4.45368
TC53674	Tentative consensus: homologue to translation elongation factor EF-G {Glycine max} (exp=-1; wgp=0; cg=0), partial (46%);	metabolism	1.52902	3.75236
TC54425	Tentative consensus: homologue to (Q5J1K3) Elongation factor 1-alpha 1, complete; (Q9ZWH9) Elongation factor-1 alpha, partial (32%);	metabolism	1.535	3.10555
TC52308	Tentative consensus: similar to (Q307Y5) F-box family protein-like, partial (95%);	metabolism	1.58713	4.89822
TC52483	Tentative consensus: similar to UPL7; ubiquitin-protein ligase {Arabidopsis thaliana} (exp=-1; wgp=0; cg=0), partial (21%);	metabolism	1.66339	2.59783
TC56676	Tentative consensus: similar to (Q6ZK12) Zinc metalloproteinase-like, partial (16%);	metabolism	1.68765	2.72936
TC68399	Tentative consensus: (P93272) Elongation factor 1 alpha (Fragment), partial (30%);	metabolism	1.72108	1.23906
TC53332	Tentative consensus: homologue to (Q71F50) Eukaryotic translation initiation factor 5A isoform II, complete;	metabolism	1.73104	2.72936
TC62235	Tentative consensus: similar to (Q8LGF3) Putative DnaJ protein, partial (19%); None;	metabolism	1.73228	1.5929
TC70993	Tentative consensus: similar to (Q9SPU4) Putative translation initiation factor 2B beta subunit, partial (97%);	metabolism	1.73234	1.5929
TC61825	Tentative consensus: similar to (Q8L7N0) TCP-1 chaperonin-like protein (At5g16070), partial (27%); homologue to (Q94EZ9) Putative chaperonin, partial (85%);	metabolism	1.74596	0.974982
TC57261	Tentative consensus: similar to (Q69S49) Putative eukaryotic translation initiation factor 4G, partial (19%);	metabolism	1.75296	3.28232
TC70253	Tentative consensus: homologue to (Q5K4K8) Putative papain-like cysteine proteinase, partial (46%);	metabolism	1.76562	2.87267
TC69752	Tentative consensus: weakly similar to UPL7; ubiquitin-protein ligase {Arabidopsis thaliana} (exp=-1; wgp=0; cg=0), partial (13%);	metabolism	1.79175	3.50024
TC53596	Tentative consensus: homologue to (Q9ZWK3) DnaJ homolog, complete;	metabolism	1.81096	2.42068
TC59526	Tentative consensus: similar to translation initiation factor {Arabidopsis thaliana} (exp=-1; wgp=0; cg=0), partial (64%); None;	metabolism	1.81379	1.93463
TC71150	Tentative consensus: homologue to poly-ubiquitin. {Zea mays} (exp=-1; wgp=0; cg=0), partial (58%);	metabolism	1.81856	4.18205
TC60823	Tentative consensus: similar to kinase {Arabidopsis thaliana} (exp=-1; wgp=0; cg=0), partial (7%);	metabolism	1.83356	1.93463
TC53105	Tentative consensus: similar to (Q8LD27) Proteasome subunit beta type 6 precursor (Proteasome subunit beta type 1), partial (97%);	metabolism	1.84981	1.63342
TC62989	Tentative consensus: similar to (Q8L6A7) Carboxypeptidase type III, partial (37%);	metabolism	1.87014	1.23906
TC66853	Tentative consensus: homologue to (O99018) Chloroplast protease precursor, partial (54%);	metabolism	1.90001	1.19823
TC58546	Tentative consensus: similar to (Q38934) Aspartic proteinase (Fragment), partial (34%); similar to (Q9FRW7) Aspartic proteinase 3, complete;	metabolism	1.96748	0.237152
TC53729	Tentative consensus: similar to bis(5'-nucleosyl)-tetraphosphatase (asymmetrical) {Arabidopsis thaliana} (exp=-1; wgp=0; cg=0), partial (85%);	metabolism	1.97012	0.835292
TC62320	Tentative consensus: similar to hydrolase/ protein serine/threonine phosphatase {Arabidopsis thaliana} (exp=-1; wgp=0; cg=0), partial (41%);	metabolism	1.9766	0.209346
TC65307	Tentative consensus: homologue to (Q9LJE4) GloEL protein; chaperonin 60 kDa, partial (14%); homologue to (P21240) RuBisCO large subunit-binding protein subunit beta chloroplast precursor, partial (27%);	metabolism	1.97924	0.322942
TC70910	Tentative consensus: None; similar to (Q9LLQ7) Phosphatidic acid phosphatase alpha (EC 3.1.3.4), partial (70%);	metabolism	1.98953	0.539757
TC55566	Tentative consensus: similar to (Q84U00) Ser-thr protein kinase (Fragment), partial (62%);	metabolism	1.99187	0.247802
TC68443	Tentative consensus: similar to (O04202) Eukaryotic translation initiation factor 3 subunit 5 (eIF-3 epsilon) (eIF3 p32 subunit), partial (25%);	metabolism	2.00198	0.358998
TC64499	Tentative consensus: similar to putative DnaJ protein {Arabidopsis thaliana} (exp=0; wgp=1; cg=0), partial (46%);	metabolism	2.01926	0.358998
TC62998	Tentative consensus: homologue to (Q6J338) Copper chaperone, partial (96%);	metabolism	2.06247	0.789164
TC61568	Tentative consensus: similar to catalytic/ protein phosphatase type 2C/ protein serine/threonine phosphatase {Arabidopsis thaliana} , partial (78%);	metabolism	2.07849	1.13941
CN006923	EST sequence: Q6H592 Proteasome protein-like (Os09g0386400 protein).;	metabolism	2.08151	1.13941
TC59373	Tentative consensus: homologue to (Q71F50) Eukaryotic translation initiation factor 5A isoform II, complete;	metabolism	2.10807	0.90549
TC52300	Tentative consensus: homologue to (Q2XTB8) Putative translation initiation factor eIF-1A-like, complete;	metabolism	2.14042	0.152907
TC67138	Tentative consensus: similar to (Q2QNJ8) Prefoldin subunit 3 putative, partial (8%);	metabolism	2.15144	0.158367
TC57941	Tentative consensus: similar to (Q948F9) Putative PAP-specific phosphatase, partial (22%);	metabolism	2.16992	0.403835
TC66902	Tentative consensus: homologue to (Q5ZBT6) Putative translation initiation factor, complete;	metabolism	2.17747	0.16657
TC55699	Tentative consensus: weakly similar to (Q84VQ4) DnaJ domain family, partial (69%);	metabolism	2.19951	0.144037
TC63116	Tentative consensus: homologue to (P35135) Ubiquitin-conjugating enzyme E2-17 kDa (Ubiquitin-protein ligase), complete; homologue to (P35135) Ubiquitin-conjugating enzyme E2-17 kDa (Ubiquitin-protein ligase), complete;	metabolism	2.20327	0.539757
TC59927	Tentative consensus: similar to (Q9XGX7) Mitochondrial import inner membrane translocase subunit Tim9, complete;	metabolism	2.21706	0.602298
TC62997	Tentative consensus: similar to (Q8H222) Putative RING protein, partial (61%);	metabolism	2.2281	0.607171
TC51993	Tentative consensus: similar to (Q9FV50) Methionine aminopeptidase 1D chloroplast/mitochondrial precursor (MetAP 1D) (MAP 1D), partial (97%);	metabolism	2.24376	0.90549
TC66117	Tentative consensus: homologue to translation elongation factor EF-G {Glycine max} (exp=-1; wgp=0; cg=0), partial (42%);	metabolism	2.26018	0.156732
TC55311	Tentative consensus: similar to (Q8RXQ7) Putative prolyl endopeptidase (Fragment), partial (19%);	metabolism	2.26416	3.28232
TC63706	Tentative consensus: similar to catalytic/ serine-type peptidase {Arabidopsis thaliana} (exp=-1; wgp=0; cg=0), partial (29%); similar to (Q683B7) Prolyl carboxypeptidase like protein (Fragment), partial (94%);	metabolism	2.27072	0.109014
TC52218	Tentative consensus: similar to UBP7 (UBIQUITIN-SPECIFIC PROTEASE 7); cysteine-type endopeptidase/ ubiquitin thiolesterase/, partial (85%);	metabolism	2.27107	0.198397
TC62903	Tentative consensus: homologue to (Q2XTB8) Putative translation initiation factor eIF-1A-like, partial (47%); homologue to (Q2XTB8) Putative translation initiation factor eIF-1A-like, partial (47%); homologue to (Q2XTB8) Putative translation initiation	metabolism	2.30147	0.868377
TC61193	Tentative consensus: similar to (Q2HUL1) Initiation factor eIF-4 gamma middle, partial (21%);	metabolism	2.30384	0.161644
TC65622	Tentative consensus: similar to (Q9FX91) Putative zinc metalloprotease, partial (12%); similar to At3g19170/MVI11_8 {Arabidopsis thaliana} (exp=-1; wgp=0; cg=0), partial (35%); similar to At3g19170/MVI11_8 {Arabidopsis thaliana} (exp=-1; wgp=0; cg=0),	metabolism	2.36158	0.247802
TC56764	Tentative consensus: similar to (Q4PZB3) Eukaryotic initiation factor 4E, partial (89%);	metabolism	2.36403	0.403835
TC61961	Tentative consensus: homologue to (Q6UJX6) Molecular chaperone Hsp90-1, partial (50%);	metabolism	2.36613	0.107699
TC67027	Tentative consensus: weakly similar to (Q9SJJ7) RING-H2 finger protein ATL2E, partial (22%);	metabolism	2.36973	0.378763
TC65147	Tentative consensus: weakly similar to (Q5QMD6) DNAJ heat shock N-terminal domain-containing protein-like, partial (10%); None;	metabolism	2.43928	0.141074
TC59911	Tentative consensus: homologue to (Q2XTB8) Putative translation initiation factor eIF-1A-like, complete; homologue to (Q2XTB8) Putative translation initiation factor eIF-1A-like, complete; homologue to (Q2XTB8) Putative translation initiation factor eIF-1	metabolism	2.5556	0.358998
TC68882	Tentative consensus: (Q6L0J3) Signal peptidase I (EC 3.4.21.89), partial (2%);	metabolism	2.58056	0.0881602
TC55704	Tentative consensus: homologue to (Q2V988) Proteasome-like protein alpha subunit-like, complete;	metabolism	2.60487	0.209346
TC57422	Tentative consensus: similar to (Q9LXP3) Protein kinase-like protein, partial (12%);	metabolism	2.65436	0.169251
TC69925	Tentative consensus: similar to (Q7XYB6) Elongation factor (Fragment), partial (61%);	metabolism	2.69515	1.3274
TC60588	Tentative consensus: similar to (Q9LIP2) Proteasome subunit beta type 5-B precursor (20S proteasome beta subunit E-2), complete;	metabolism	2.7665	0.196154
TC55483	Tentative consensus: homologue to (Q8LHP0) Transcription elongation factor 1 homolog, partial (96%);	metabolism	2.79436	0.142492
TC54806	Tentative consensus: homologue to (Q9AXQ2) Mitochondrial processing peptidase beta subunit, partial (92%);	metabolism	2.79951	0
TC67544	Tentative consensus: homologue to (Q43364) Elongation factor TuB chloroplast precursor (EF-TuB), partial (89%);	metabolism	2.80074	0.0893928
TC52145	Tentative consensus: similar to (Q2I309) Ubiquitin-conjugating enzyme, complete;	metabolism	2.82344	0.0275851
TC51896	Tentative consensus: similar to phospholipase C {Arabidopsis thaliana} (exp=-1; wgp=0; cg=0), complete;	metabolism	2.83803	0.90549
TC69987	Tentative consensus: homologue to (Q05046) Chaperonin CPN60-2 mitochondrial precursor (HSP60-2), complete;	metabolism	2.84839	0.0502419
TC57308	Tentative consensus: similar to (Q84PD6) Protein tyrosine phosphatase-like protein, partial (62%);	metabolism	2.926	0.106267
TC52223	Tentative consensus: similar to (Q93V89) Putative DnaJ-like protein (P0455C04.7 protein) (P0402A09.13 protein), partial (51%);	metabolism	2.95767	0.051173
TC53160	Tentative consensus: similar to protein kinase C binding {Arabidopsis thaliana} (exp=-1; wgp=0; cg=0), partial (89%);	metabolism	3.08011	0.158367
TC65278	Tentative consensus: similar to kinase {Arabidopsis thaliana} (exp=-1; wgp=0; cg=0), partial (30%);	metabolism	3.08125	0
TC67911	Tentative consensus: similar to (Q9LKQ7) Protein synthesis initiation factor 4G, partial (12%);	metabolism	3.19676	0.0488676
TC52683	Tentative consensus: homologue to (Q2XTB8) Putative translation initiation factor eIF-1A-like, complete; homologue to (Q2XTB8) Putative translation initiation factor eIF-1A-like, complete;	metabolism	3.19873	0.051173
TC67274	Tentative consensus: similar to N-myristoyl transferase {Arabidopsis thaliana} (exp=0; wgp=1; cg=0), partial (49%);	metabolism	3.32239	0
TC68134	Tentative consensus: similar to (Q9XG77) Proteasome subunit alpha type 6 (20S proteasome alpha subunit A), partial (48%);	metabolism	3.33927	0
TC68818	Tentative consensus: similar to (O23710) Proteasome subunit beta type 7-A precursor (Proteasome subunit beta type 2), complete;	metabolism	3.40538	0
TC62761	Tentative consensus: similar to (Q7XJB1) Eukaryotic translation initiation factor 4E, partial (81%);	metabolism	3.57147	0
TC54417	Tentative consensus: similar to ClpP protease complex subunit ClpR3 {Arabidopsis thaliana} (exp=-1; wgp=0; cg=0), partial (37%);	metabolism	3.57422	0
TC53313	Tentative consensus: homologue to (Q8H120) Casein kinase II alpha chain 2 (CK II), partial (86%);	metabolism	3.58694	0
TC63559	Tentative consensus: similar to (O04202) Eukaryotic translation initiation factor 3 subunit 5 (eIF-3 epsilon) (eIF3 p32 subunit), partial (90%);	metabolism	3.69916	0
TC69719	Tentative consensus: similar to (Q2R068) Peptide chain release factor 1, partial (59%);	metabolism	3.87615	0
TC55675	Tentative consensus: similar to (Q5Z9H2) F-box family protein-like, partial (64%);	metabolism	3.89387	0
TC57181	Tentative consensus: homologue to (O24240) Ubiquitin-conjugating enzyme (Fragment), partial (96%); homologue to (Q8L5P9) Putative ubiquitin-conjugating enzyme, partial (85%);	metabolism	4.00661	0
TC57947	Tentative consensus: similar to (Q9LEU7) Serine/threonine protein kinase-like protein (CBL-interacting protein kinase 5), partial (90%);	metabolism	4.11452	0
TC54619	Tentative consensus: similar to (Q9FUM1) Elongation factor 1-gamma (EF-1-gamma) (eEF-1B gamma), complete;	metabolism	4.19435	0
TC53106	Tentative consensus: homologue to (Q3HVN0) Ubiquitin-conjugating enzyme family protein-like, complete;	metabolism	4.324	0
TC69380	Tentative consensus: similar to (Q9LPS2) Putative ubiquitin carrier protein, partial (20%); similar to (Q8L8L3) E2 ubiquitin-conjugating enzyme putative, partial (71%);	metabolism	4.37281	0
TC54380	Tentative consensus: homologue to (P52427) Proteasome subunit alpha type 4 (20S proteasome alpha subunit C), complete;	metabolism	4.39666	0
TC53183	Tentative consensus: similar to (P93499) DnaJ-like protein (Fragment), partial (47%);	metabolism	4.63954	0.974982
TC52640	Tentative consensus: (O04829) Ubiquitin extension protein, complete;	metabolism	4.70376	0
TC69030	Tentative consensus: similar to (Q5KJ48) Peptidase putative, partial (0%);	metabolism	5.29368	0
TC62345	Tentative consensus: Q337F4 F-box domain containing protein, expressed (Os10g0502900 protein).;	metabolism	5.66496	0
TC65065	Tentative consensus: homologue to (O65844) Protein phosphatase 1 catalytic beta subunit, complete;	metabolism	5.956	0
TC66768	Tentative consensus: homologue to (Q94EZ9) Putative chaperonin, partial (85%);	metabolism	6.04725	0
TC67440	Tentative consensus: similar to (Q94B60) ATP-dependent Clp protease-like protein (At5g45390), partial (75%);	metabolism	6.14054	0
TC52525	Tentative consensus: similar to (Q8VWY0) Ubiquitin-like protein, partial (92%);	metabolism	7.61264	0
TC66235	Tentative consensus: similar to eukaryotic peptide chain release factor subunit 1-3 (eRF1-3) {Oryza sativa (japonica cultivar-group), partial (38%); similar to eukaryotic peptide chain release factor subunit 1-3 (eRF1-3) {Oryza sativa (japonica cultivar-	metabolism	7.65533	0
TC64673	Tentative consensus: similar to O-sialoglycoprotein endopeptidase {Arabidopsis thaliana} (exp=-1; wgp=0; cg=0), partial (14%);	metabolism	9.1994	0
TC62851	Tentative consensus: similar to (Q9ATG0) Putative chaperon P13.9, partial (56%);	metabolism	9.32144	0
TC62476	Tentative consensus: similar to (Q93X44) Protein tyrosine phosphatase, partial (81%);	metabolism	9.51464	0
TC55222	Tentative consensus: similar to (Q8L8S0) Ubiquitin-like protein (At5g57860), partial (94%); similar to (Q8VWY0) Ubiquitin-like protein, partial (92%);	metabolism	16.6653	0
TC51927	Tentative consensus: weakly similar to (Q9LKQ7) Protein synthesis initiation factor 4G, partial (12%);	metabolism	21.0014	0
TC67255	Tentative consensus: similar to (Q29VI1) Patatin-like protein (EC 3.1.1.26 EC 3.1.1.4), partial (21%);	metabolism	25.3035	0
TC51857	Tentative consensus: (Q39257) Ubiquitin, partial (45%); (Q39257) Ubiquitin, complete; None;	metabolism	26.1967	0
TC51750	Tentative consensus: (Q39257) Ubiquitin, complete; None;	metabolism	45.4324	0
TC68194	Tentative consensus: similar to (Q8GTE3) Ribosomal protein S3a, complete;	metabolism	0.0795452	0
TC52489	Tentative consensus: similar to (P35685) 60S ribosomal protein L7a, complete;	metabolism	0.221777	0
TC65480	Tentative consensus: similar to (Q68RY3) Chloroplast 50S ribosomal protein L20, partial (95%); similar to (Q68RY3) Chloroplast 50S ribosomal protein L20, complete;	metabolism	0.226062	0
TC53301	Tentative consensus: homologue to (Q93WA5) Ribosomal protein L32, complete; None;	metabolism	0.419207	3.50024
TC63834	Tentative consensus: similar to (Q5ZDK4) 50S ribosomal protein L22-like, partial (47%);	metabolism	0.42573	0.993594
TC61760	Tentative consensus: similar to (Q683D4) Ribosomal protein-like, complete; None;	metabolism	0.428111	1.23906
TC62282	Tentative consensus: similar to (Q2FQ36) Ribosomal protein 60S, partial (21%);	metabolism	0.428596	0.835292
TC67740	Tentative consensus: similar to (Q68RY3) Chloroplast 50S ribosomal protein L20, complete;	metabolism	0.436595	0.602298
TC55809	Tentative consensus: homologue to (Q49KZ6) Chloroplast 30S ribosomal protein S4, complete;	metabolism	0.443587	2.96765
TC58309	Tentative consensus: (Q677D1) Ribosomal protein S29 (Fragment), partial (47%);	metabolism	0.446172	2.06352
TC60873	Tentative consensus: similar to ribosomal protein L7. {Solanum tuberosum} (exp=-1; wgp=-1; cg=-1), complete;	metabolism	0.447487	0.403835
TC53064	Tentative consensus: similar to (Q6JJ61) Putative 50S ribosomal protein L9, partial (77%);	metabolism	0.474787	1.93463
TC65084	Tentative consensus: similar to (Q7XAM9) Putative 30S ribosomal protein S9, partial (41%);	metabolism	0.48596	1.40878
TC59897	Tentative consensus: similar to structural constituent of ribosome {Arabidopsis thaliana} (exp=-1; wgp=0; cg=0), partial (96%);	metabolism	0.486388	2.06352
TC55355	Tentative consensus: homologue to (Q6EN44) Putative 40S ribosomal protein S15A, partial (24%);	metabolism	0.533492	2.59783
TC62096	Tentative consensus: similar to (Q4GXM2) Ribosomal protein L7e, partial (61%);	metabolism	0.564017	2.42068
TC53349	Tentative consensus: similar to (Q6DL01) 60S ribosomal protein L10A, complete;	metabolism	0.586396	2.96765
TC63885	Tentative consensus: similar to cytoplasmic ribosomal protein L18 {Arabidopsis thaliana} (exp=-1; wgp=0; cg=0), partial (60%);	metabolism	0.599465	4.45368
TC53237	Tentative consensus: similar to (P34091) 60S ribosomal protein L6 (YL16-like), partial (94%);	metabolism	1.53685	3.75236
TC71105	Tentative consensus: homologue to Hamamelis virginiana large subunit 26S ribosomal RNA gene partial sequence, complete; homologue to (Q9MB47) Vacuolar H+-ATPase A subunit (Fragment), partial (67%);	metabolism	1.54588	3.28232
TC54906	Tentative consensus: (Q49KW1) Chloroplast 50S ribosomal protein L16, partial (97%);	metabolism	1.59344	5.25171
TC60523	Tentative consensus: homologue to (Q9M5L1) 40S ribosomal protein S16 (Fragment), complete;	metabolism	1.60802	4.18205
TC67654	Tentative consensus: homologue to Humulus lupulus 26S ribosomal RNA gene partial sequence; 18S ribosomal RNA gene internal, complete; homologue to Hamamelis virginiana large subunit 26S ribosomal RNA gene partial sequence, complete; homologue to Eucryp	metabolism	1.61013	3.75236
TC60580	Tentative consensus: similar to (Q9ZNS1) 40S ribosomal protein S7, partial (73%);	metabolism	1.64806	3.50024
TC53443	Tentative consensus: homologue to (Q9LTS6) 30S ribosomal protein S16, partial (80%);	metabolism	1.65857	1.51766
TC52246	Tentative consensus: similar to ribosomal protein L7. {Solanum tuberosum} (exp=-1; wgp=-1; cg=-1), complete;	metabolism	1.6857	3.28232
TC55425	Tentative consensus: similar to (Q9MAV8) Ribosomal protein L27, complete;	metabolism	1.71332	3.75236
TC70853	Tentative consensus: similar to (O22644) 60S ribosomal protein L23A, partial (94%);	metabolism	1.73613	4.18205
TC59333	Tentative consensus: similar to (Q250M3) 30S ribosomal protein S17, partial (17%);	metabolism	1.748	2.72936
TC55696	Tentative consensus: similar to (P42732) 30S ribosomal protein S13 chloroplast precursor (CS13), partial (84%); similar to (P42732) 30S ribosomal protein S13 chloroplast precursor (CS13), partial (84%);	metabolism	1.749	2.72936
TC58802	Tentative consensus: similar to (Q9M9W1) 60S ribosomal protein L22-2, partial (92%);	metabolism	1.7843	3.10555
TC55071	Tentative consensus: homologue to (P82412) Plastid-specific 30S ribosomal protein 3 chloroplast precursor (PSRP-3), partial (59%);	metabolism	1.79624	2.72936
TC55365	Tentative consensus: homologue to (Q2QNF3) 60s ribosomal protein l2, complete;	metabolism	1.81405	4.89822
TC54951	Tentative consensus: similar to (Q8H2J8) Putative 40S ribosomal protein S12, partial (92%);	metabolism	1.82071	1.8049
TC57057	Tentative consensus: homologue to ribosomal protein S19. {Solanum tuberosum} (exp=-1; wgp=-1; cg=-1), complete;	metabolism	1.84583	2.22836
TC54594	Tentative consensus: homologue to (Q9ATF4) Ribosomal protein L33, complete; None;	metabolism	1.85109	2.72936
CN546107	EST sequence: Q9SJ36 40S ribosomal protein S17-2.;	metabolism	1.85842	1.93463
CA817598	EST sequence: Q9FKP0 Plastid-specific 50S ribosomal protein 6, chloroplast precursor (PSRP- 6) (CL25).;	metabolism	1.86312	3.75236
TC57505	Tentative consensus: similar to (Q9FKC0) 60S ribosomal protein L13a-4, partial (83%); similar to (Q9FKC0) 60S ribosomal protein L13a-4, complete; similar to (Q9FKC0) 60S ribosomal protein L13a-4, partial (42%);	metabolism	1.86333	1.5929
TC70247	Tentative consensus: similar to (Q8H2J8) Putative 40S ribosomal protein S12, partial (82%); similar to (Q6ZLP8) Putative ribosomal protein S12, partial (94%);	metabolism	1.90984	1.40878
TC58308	Tentative consensus: similar to ribosomal protein L27 homolog {Pisum sativum} (exp=-1; wgp=0; cg=0), complete;	metabolism	1.94292	2.22836
TC70817	Tentative consensus: homologue to Peltoboykinia tellimoides large subunit 26S ribosomal RNA gene partial sequence, complete; homologue to Humulus lupulus 26S ribosomal RNA gene partial sequence; 18S ribosomal RNA gene internal, complete; similar to (O0	metabolism	1.95643	0.993594
TC70024	Tentative consensus: similar to (Q38HS8) Ribosomal protein L23 family protein, partial (73%);	metabolism	2.12917	0.993594
TC65231	Tentative consensus: similar to (P82277) Plastid-specific 30S ribosomal protein 2 chloroplast precursor (PSRP-2), partial (68%);	metabolism	2.20282	0.161644
TC55342	Tentative consensus: Vitis sp. Soltis and Soltis 2519 18S ribosomal RNA gene complete sequence, complete; Q9FDV6 Protein kinase.;	metabolism	2.27647	3.28232
TC52179	Tentative consensus: homologue to (Q60CZ2) Putative ribosomal protein, complete;	metabolism	2.28014	1.19823
TC61244	Tentative consensus: similar to ribosomal protein L36-like {Arabidopsis thaliana} (exp=-1; wgp=0; cg=0), partial (44%);	metabolism	2.28754	0.161644
TC59049	Tentative consensus: similar to (Q8H1Y2) 20S proteasome alpha 6 subunit, partial (42%); similar to (Q8H1Y2) 20S proteasome alpha 6 subunit, partial (82%); None;	metabolism	2.30589	0.247802
TC52189	Tentative consensus: similar to (Q9AVT4) 60S ribosomal protein L13E, complete;	metabolism	2.32923	0.169251
TC55093	Tentative consensus: similar to (Q9ZNS1) 40S ribosomal protein S7, complete;	metabolism	2.36577	1.13941
TC65422	Tentative consensus: similar to plastid ribosomal protein PRPL5 {Spinacia oleracea} (exp=-1; wgp=0; cg=0), partial (96%); similar to (P82192) 50S ribosomal protein L5 chloroplast, partial (95%);	metabolism	2.41462	0.107699
TC53627	Tentative consensus: similar to (O49884) 60S ribosomal protein L30, complete; similar to (O49884) 60S ribosomal protein L30, complete;	metabolism	2.44256	0.138051
TC55728	Tentative consensus: similar to (Q9M9W1) 60S ribosomal protein L22-2, complete;	metabolism	2.57437	0
TC52785	Tentative consensus: similar to (Q9LT09) 50S ribosomal protein L24 (At5g23535), complete;	metabolism	3.4595	0.144037
TC68977	Tentative consensus: similar to (Q2A9V6) Plastid ribosomal protein L19 putative, partial (58%);	metabolism	3.48766	0
TC68153	Tentative consensus: ribosomal protein L44 isoform b {Gossypium hirsutum} (exp=-1; wgp=0; cg=0), complete;	metabolism	3.52633	0.0280436
TC68750	Tentative consensus: similar to (Q2PYX6) Putative 60S ribosomal protein L7-like protein, partial (82%);	metabolism	3.57646	0
TC59873	Tentative consensus: similar to (P35687) 40S ribosomal protein S21, complete; similar to (P35687) 40S ribosomal protein S21, complete;	metabolism	3.9926	0
TC67499	Tentative consensus: similar to (P52855) 60S acidic ribosomal protein P1 (L12), partial (97%);	metabolism	4.0728	0
TC57275	Tentative consensus: similar to (Q9M9W1) 60S ribosomal protein L22-2, complete;	metabolism	4.36011	0
TC53188	Tentative consensus: similar to (Q8W423) 26S proteasome regulatory particle non-ATPase subunit12, complete;	metabolism	4.68238	0
TC68312	Tentative consensus: similar to (Q53PZ2) Ribosomal protein L24 putative, partial (58%); similar to (Q2QXN5) Ribosomal protein L24 putative, partial (96%);	metabolism	5.11454	0
TC63127	Tentative consensus: similar to (Q9SXQ8) Ribosome-sedimenting protein, partial (56%);	metabolism	5.62817	0
TC52588	Tentative consensus: similar to (Q8H8S1) Ribosomal protein L15, complete;	metabolism	5.65318	0
TC62646	Tentative consensus: similar to ribosomal protein L33-like {Arabidopsis thaliana} (exp=-1; wgp=0; cg=0), partial (82%);	metabolism	6.15405	0
TC56943	Tentative consensus: similar to (P41099) 60S acidic ribosomal protein P2, complete;	metabolism	6.25199	0
TC54009	Tentative consensus: similar to (P24613) 50S ribosomal protein L21 chloroplast precursor (CL21) (CS-L7), partial (51%);	metabolism	7.44689	0
TC67248	Tentative consensus: similar to (Q2PER2) Putative 60S ribosomal protein L1, partial (28%); similar to (Q9XF97) 60S ribosomal protein L4 (L1), complete;	metabolism	7.64567	0
TC53560	Tentative consensus: similar to structural constituent of ribosome {Arabidopsis thaliana} (exp=-1; wgp=0; cg=0), partial (25%);	metabolism	8.23398	0
TC53501	Tentative consensus: similar to (O65743) 60S ribosomal protein L24, complete;	metabolism	9.8304	0
TC64717	Tentative consensus: similar to (P35687) 40S ribosomal protein S21, complete;	metabolism	9.99058	0
TC56522	Tentative consensus: similar to (P35685) 60S ribosomal protein L7a, complete;	metabolism	17.4196	0
TC53814	Tentative consensus: similar to (Q2V999) 40S ribosomal protein S15-like, complete;	metabolism	39.9015	0
TC52063	Tentative consensus: similar to (P42791) 60S ribosomal protein L18, complete; similar to (P42791) 60S ribosomal protein L18, partial (78%);	metabolism	41.7816	0
TC55976	Tentative consensus: similar to (Q9SX68) 50S ribosomal protein L18 chloroplast precursor, partial (72%);	metabolism	44.2853	0
TC66294	Tentative consensus: (Q6K853) 40S ribosomal protein S30-like, complete;	metabolism	0.0371574	0
TC67689	Tentative consensus: homologue to Humulus lupulus 26S ribosomal RNA gene partial sequence; 18S ribosomal RNA gene internal, complete; similar to (Q8W418) Lipoxygenase, partial (32%); similar to (Q6X5R6) Lipoxygenase (Fragment), partial (26%);	metabolism	0.14521	0
TC53670	Tentative consensus: homologue to (Q9M4Y3) Plastid ribosomal protein S10 precursor, partial (57%);	metabolism	0.261058	0.0881602
TC54336	Tentative consensus: homologue to (Q49L09) Ribosomal protein S2, complete; homologue to (Q6QY79) ATP synthase CF0 A chain, complete;	metabolism	0.288518	0.993594
TC62260	Tentative consensus: homologue to ribosomal protein S17 {Arabidopsis thaliana} (exp=-1; wgp=0; cg=0), partial (49%);	metabolism	0.403515	0.90549
TC70375	Tentative consensus: ribosomal protein L44 isoform b {Gossypium hirsutum} (exp=-1; wgp=0; cg=0), partial (44%);	metabolism	0.511901	3.93309
TC70656	Tentative consensus: homologue to (O81340) 26S proteasome regulatory subunit S5A, partial (5%);	metabolism	0.514234	1.13941
TC69373	Tentative consensus: (Q9M5L1) 40S ribosomal protein S16 (Fragment), partial (22%); homologue to (Q9M5L1) 40S ribosomal protein S16 (Fragment), complete;	metabolism	1.66407	4.18205
TC65051	Tentative consensus: homologue to (Q6ER67) Putative ribosomal protein L10a, partial (34%);	metabolism	1.68786	4.89822
TC52607	Tentative consensus: homologue to (Q6RJY1) 60S ribosomal protein L12, complete;	metabolism	1.71767	3.50024
TC52945	Tentative consensus: homologue to (Q9SPB3) 60S ribosomal protein L10 (QM protein homolog), partial (67%); (Q9SPB3) 60S ribosomal protein L10 (QM protein homolog), complete;	metabolism	1.78805	1.13941
TC60011	Tentative consensus: homologue to (Q6SKP4) Ribosomal protein L3, partial (25%); homologue to (Q6SKP4) Ribosomal protein L3, complete;	metabolism	1.83457	0.868377
TC58402	Tentative consensus: homologue to (Q6ETN4) Putative small nuclear ribonucleoprotein polypeptide F, complete;	metabolism	1.83957	2.22836
TC62754	Tentative consensus: Crossosoma bigelovii small subunit ribosomal RNA (mtSSU) gene partial sequence; mitochondrial gene , complete;	metabolism	1.88484	1.40878
TC52680	Tentative consensus: homologue to (Q9SPB3) 60S ribosomal protein L10 (QM protein homolog), partial (97%);	metabolism	1.89997	1.683
TC56183	Tentative consensus: homologue to (Q6XJG4) 26S proteasome subunit RPN6a, partial (42%);	metabolism	1.90241	0.868377
TC67109	Tentative consensus: homologue to (P35685) 60S ribosomal protein L7a, partial (54%); similar to (P35685) 60S ribosomal protein L7a, complete;	metabolism	1.96309	0.835292
TC52369	Tentative consensus: homologue to (Q6L4B2) Cytoplasmic ribosomal protein S13, complete;	metabolism	1.99031	0.789164
TC53635	Tentative consensus: (Q9AV77) 60S ribosomal protein L17, complete;	metabolism	1.99188	0.310212
TC67961	Tentative consensus: homologue to ribosomal protein L12-1a {Nicotiana tabacum} (exp=0; wgp=1; cg=0), partial (18%); None; similar to ribosomal protein L12-1a {Nicotiana tabacum} (exp=0; wgp=1; cg=0), partial (73%);	metabolism	1.99502	0.835292
TC68764	Tentative consensus: homologue to cytoplasmic ribosomal protein S15a {Daucus carota} (exp=-1; wgp=0; cg=0), complete;	metabolism	2.01989	1.51766
TC55025	Tentative consensus: homologue to (Q6RJY1) 60S ribosomal protein L12, complete;	metabolism	2.0574	0.198397
NP1449020	Genomic sequence: GB|DQ424856.1|ABE47516.1 ribosomal protein S16 [Vitis vinifera]; homologue to (Q2L8Y7) Ribosomal protein S16, partial (85%);	metabolism	2.06071	0.427569
TC54269	Tentative consensus: homologue to (Q84M35) Putative 40S ribosomal protein S2, partial (44%);	metabolism	2.17527	0.198397
TC60789	Tentative consensus: homologue to (Q9SWS9) Ribosomal protein S26, partial (87%);	metabolism	2.19068	0.648584
TC56320	Tentative consensus: homologue to cytoplasmic ribosomal protein S15a {Daucus carota} (exp=-1; wgp=0; cg=0), complete; homologue to cytoplasmic ribosomal protein S15a {Daucus carota} (exp=-1; wgp=0; cg=0), complete;	metabolism	2.25748	0.358998
TC54104	Tentative consensus: homologue to Eucryphia lucida large subunit 26S ribosomal RNA gene partial sequence, complete; homologue to Hamamelis virginiana large subunit 26S ribosomal RNA gene partial sequence, complete;	metabolism	2.30595	0.358998
TC70956	Tentative consensus: Eucryphia lucida large subunit 26S ribosomal RNA gene partial sequence, complete; homologue to Humulus lupulus 26S ribosomal RNA gene partial sequence; 18S ribosomal RNA gene internal, complete; homologue to Peltoboykinia tellimoid	metabolism	2.35145	0.161644
TC63852	Tentative consensus: homologue to (Q3HVK9) Ribosomal protein S27-like protein, complete;	metabolism	2.49232	0.106267
TC51786	Tentative consensus: homologue to (O80377) 40S ribosomal protein SA (p40), partial (77%);	metabolism	2.49655	0.136019
TC63905	Tentative consensus: homologue to (Q9ZNS5) Ribosomal protein S28, complete; homologue to (Q9ZNS5) Ribosomal protein S28, complete;	metabolism	2.5011	0.237152
CO818776	EST sequence: Q9SH88 Ribosome biogenesis regulatory protein homolog.;	metabolism	2.69287	0.141074
TC66041	Tentative consensus: homologue to (O22860) 60S ribosomal protein L38, complete; homologue to (O22860) 60S ribosomal protein L38, complete;	metabolism	2.87645	0.0911364
TC61940	Tentative consensus: homologue to (Q6K8N7) Putative ribosomal protein L37, complete; None;	metabolism	3.21521	0.0467249
TC67418	Tentative consensus: homologue to (Q8H1Y2) 20S proteasome alpha 6 subunit, partial (43%); None;	metabolism	3.43729	0
TC53755	Tentative consensus: homologue to (P34788) 40S ribosomal protein S18, complete; homologue to (P34788) 40S ribosomal protein S18, complete;	metabolism	3.5016	0.0527278
TC66711	Tentative consensus: homologue to (Q9ZNS5) Ribosomal protein S28, complete; homologue to (Q9ZNS5) Ribosomal protein S28, complete;	metabolism	3.9456	0
TC63810	Tentative consensus: homologue to Vitis sp. Soltis and Soltis 2519 18S ribosomal RNA gene complete sequence, complete; similar to (Q681J9) Hypothetical protein At4g29070, partial (44%);	metabolism	4.17028	0
TC55873	Tentative consensus: homologue to (Q7XIK5) Putative 40S ribosomal protein S11, partial (96%);	metabolism	4.24416	0
TC70477	Tentative consensus: homologue to Humulus lupulus 26S ribosomal RNA gene partial sequence; 18S ribosomal RNA gene internal, complete; similar to (Q7XR81) OSJNBa0043A12.4 protein, partial (52%); similar to unknown protein {Arabidopsis thaliana} (exp=0;	metabolism	4.43412	0
TC55837	Tentative consensus: homologue to (Q94AF6) AT5g20160/F5O24_50 (Ribosomal protein L7Ae-like), complete; homologue to (Q94AF6) AT5g20160/F5O24_50 (Ribosomal protein L7Ae-like), complete;	metabolism	4.53211	0
TC68214	Tentative consensus: homologue to (O65059) 40S ribosomal protein S15, complete;	metabolism	4.83317	0
TC52135	Tentative consensus: homologue to (Q60CZ2) Putative ribosomal protein, complete;	metabolism	5.31714	0
TC57389	Tentative consensus: homologue to (Q9SIK2) 40S ribosomal protein S25-1, complete;	metabolism	5.33482	0
TC58699	Tentative consensus: homologue to (Q2QNF3) 60s ribosomal protein l2, partial (60%);	metabolism	5.54689	0
TC56164	Tentative consensus: (Q9AV77) 60S ribosomal protein L17, complete;	metabolism	6.00369	0
TC67900	Tentative consensus: homologue to structural constituent of ribosome {Arabidopsis thaliana} (exp=-1; wgp=0; cg=0), partial (35%);	metabolism	6.5088	0
TC52770	Tentative consensus: homologue to (Q93WA5) Ribosomal protein L32, complete; None;	metabolism	6.5635	0
TC64700	Tentative consensus: homologue to (P51413) 60S ribosomal protein L17-2, partial (73%); homologue to (Q947H2) Ribosomal protein, complete;	metabolism	6.97632	0
TC60980	Tentative consensus: (Q6RH11) 40S ribosomal protein S5, partial (57%);	metabolism	7.47575	0
TC53144	Tentative consensus: homologue to (Q9ATF5) 60S ribosomal protein L18a, complete;	metabolism	7.72239	0
BQ798805	EST sequence: similar to probable 40S ribosomal protein S7 homolog [imported] - Arabidopsis thaliana, partial (66%);	metabolism	10.4287	0
TC53025	Tentative consensus: homologue to (P42795) 60S ribosomal protein L11-1 (L16A), complete;	metabolism	18.1892	0
TC52028	Tentative consensus: homologue to (Q6H8J2) 40S ribosomal protein S9, complete;	metabolism	45.8043	0
TC60273	Tentative consensus: homologue to (Q6KAJ8) Putative 60S ribosomal protein L39, partial (44%);	metabolism	107.632	0
TC52630	Tentative consensus: similar to (Q3L0K1) Cysteine proteinase, partial (89%); similar to (Q3L0K1) Cysteine proteinase, partial (89%); homologue to (Q5K4K8) Putative papain-like cysteine proteinase, partial (46%);	metabolism	0.102363	0
TC64723	Tentative consensus: similar to (Q39840) Cysteine proteinase inhibitor (Fragment), partial (19%);	metabolism	15.9489	0
TC68093	Tentative consensus: similar to (Q3CPR5) Similar to Tfp pilus assembly protein tip-associated adhesin PilY1 precursor, partial (0%);	miscellanea	0.0421092	0
TC59834	Tentative consensus: similar to (O49888) Loxc homologue protein (Fragment), partial (61%);	miscellanea	0.058577	0
TC63197	Tentative consensus: weakly similar to (Q8LBV2) Major latex protein (MLP149) putative, partial (58%);	miscellanea	0.08407	0
TC52397	Tentative consensus: similar to (Q309E7) Cryptochrome 2, partial (5%); similar to (Q309E7) Cryptochrome 2, partial (29%);	miscellanea	0.0871356	0
TC52967	Tentative consensus: similar to (Q9SD82) Replication factor A-like protein, partial (44%);	miscellanea	0.134842	0
TC67100	Tentative consensus: similar to (Q9XYB0) PugilistDominant (Fragment), partial (19%);	miscellanea	0.148198	0
TC59162	Tentative consensus: similar to (Q20CD0) Fgenesh protein 81, partial (49%);	miscellanea	0.212786	0.0520501
TC62832	Tentative consensus: similar to (Q84QA6) Putative transformer serine/arginine-rich ribonucleoprotein, partial (9%);	miscellanea	0.229338	0.0506609
TC52780	Tentative consensus: similar to (Q8VX73) Cyclophilin (EC 5.2.1.8), complete; similar to (Q41119) Cyclophilin, partial (76%); homologue to (Q39613) Peptidyl-prolyl cis-trans isomerase (PPIase) (Rotamase) (Cyclophilin), partial (59%);	miscellanea	0.259043	0.169251
TC57996	Tentative consensus: homologue to (Q9SM62) Isovaleryl-CoA Dehydrogenase (Auxin binding protein (Abp44)) precursor (EC 1.3.99.10), partial (48%);	miscellanea	0.273467	0.0923839
TC58143	Tentative consensus: homologue to (Q49KZ4) NADH-plastoquinone oxidoreductase subunit K, partial (58%); homologue to (Q49KZ4) NADH-plastoquinone oxidoreductase subunit K, complete;	miscellanea	0.274329	0.139775
TC64512	Tentative consensus: homologue to similar to novel collagen protein {Gallus gallus} (exp=-1; wgp=0; cg=0), partial (2%);	miscellanea	0.281891	0.369168
TC57295	Tentative consensus: similar to (Q7XIH3) Putative insulin degrading enzyme, partial (7%); None;	miscellanea	0.297019	0.0470142
TC61213	Tentative consensus: similar to (Q84RS1) ZIK1 protein, partial (3%);	miscellanea	0.298587	0.0476038
TC62564	Tentative consensus: similar to (Q9STA6) RAD23 protein, partial (79%); None;	miscellanea	0.313089	0.141074
TC54499	Tentative consensus: similar to (Q84QA6) Putative transformer serine/arginine-rich ribonucleoprotein, partial (29%);	miscellanea	0.313505	0.0470142
TC59621	Tentative consensus: weakly similar to (Q2VT54) DC1.2-like, partial (84%); None;	miscellanea	0.317976	0.237152
TC60622	Tentative consensus: similar to (Q9AR85) Dhn1 protein (Fragment), partial (52%); similar to (Q41111) Dehydrin, partial (74%);	miscellanea	0.318983	0.607171
TC61162	Tentative consensus: similar to (Q6EPG3) ORMDL family protein-like, complete;	miscellanea	0.322386	0.184781
TC58411	Tentative consensus: similar to (Q9FZC2) T1K7.26 protein, partial (22%);	miscellanea	0.331716	1.40878
TC53953	Tentative consensus: weakly similar to (Q6VBJ4) Epa5p, partial (3%);	miscellanea	0.338193	0.184781
TC55533	Tentative consensus: similar to properdin P factor complement isoform 1 {Bos taurus} (exp=-1; wgp=0; cg=0), partial (2%);	miscellanea	0.338837	0.051173
TC68484	Tentative consensus: homologue to (Q6K8Z4) Diaphanous homologue-like, partial (1%);	miscellanea	0.340619	0.974982
TC63173	Tentative consensus: similar to (Q8VWP9) Fiddlehead-like protein, partial (65%);	miscellanea	0.342337	0.358998
TC70870	Tentative consensus: similar to (Q9M3Z3) Putative PTS protein, partial (75%);	miscellanea	0.348046	0.464308
TC60009	Tentative consensus: similar to mucin-associated surface protein (MASP) {Trypanosoma cruzi strain CL Brener} (exp=-1; wgp=0; cg=0), partial (5%); weakly similar to (Q9M660) Putative cell-wall P8 protein, partial (20%);	miscellanea	0.352124	2.06352
TC52329	Tentative consensus: similar to (Q69Y13) Formin-binding protein-related-like, partial (77%);	miscellanea	0.354307	0.0881602
TC62030	Tentative consensus: similar to (Q4UL76) Nifs protein homolog, partial (3%);	miscellanea	0.357095	0.247802
TC56837	Tentative consensus: similar to (Q9LXA7) Bromodomain protein-like, partial (32%);	miscellanea	0.360553	0.169251
TC59336	Tentative consensus: similar to (Q06763) ADR11 protein (Fragment), partial (82%); similar to (Q5DNZ7) Putative proline-rich protein (Fragment), partial (84%); similar to (Q5DNZ7) Putative proline-rich protein (Fragment), partial (82%);	miscellanea	0.360899	1.3274
CF404727	EST sequence: Q93ZH0 LysM domain GPI-anchored protein 1 precursor.;	miscellanea	0.363668	0.161644
TC61424	Tentative consensus: homologue to (P93356) LIM-domain SF3 protein (LIM domain protein WLIM2), partial (33%);	miscellanea	0.364064	4.89822
TC63057	Tentative consensus: homologue to (Q9MBA2) Septum site-determining MinD (At5g24020), partial (41%);	miscellanea	0.370213	0.508865
TC64564	Tentative consensus: similar to (Q2HTU9) Octicosapeptide/Phox/Bem1p, partial (41%);	miscellanea	0.370833	0.16657
CD798671	EST sequence: Q9FI55 Emb|CAB61034.1.;	miscellanea	0.372239	1.8049
TC62205	Tentative consensus: similar to (Q67U26) Putative villin 2, partial (8%);	miscellanea	0.374468	0.378763
TC60459	Tentative consensus: homologue to (Q9SJW0) Transfactor-like protein, partial (23%);	miscellanea	0.375921	1.09607
TC64635	Tentative consensus: similar to (Q5XPJ9) Protein SCAR2 (AtSCAR2) (Protein WAVE4) (Protein DISTORTED3), partial (2%); None;	miscellanea	0.37654	0.90549
TC56115	Tentative consensus: similar to (Q9SDM5) P-glycoprotein, partial (20%);	miscellanea	0.379681	0.692741
TC67983	Tentative consensus: trans-sialidase {Trypanosoma cruzi strain CL Brener} (exp=-1; wgp=0; cg=0), partial (1%);	miscellanea	0.383848	0.369168
TC55690	Tentative consensus: similar to (Q9HNW2) Protein crcB homolog 1, partial (16%);	miscellanea	0.384789	0.358998
TC61400	Tentative consensus: similar to (Q9N223) Olfactory receptor (Fragment), partial (6%);	miscellanea	0.386232	0.161644
TC59637	Tentative consensus: (Q2BFV1) Truncated lactocepin, partial (0%);	miscellanea	0.391485	0.198397
TC55730	Tentative consensus: similar to (Q2I824) ACS-like protein, partial (7%);	miscellanea	0.391544	0.835292
TC61924	Tentative consensus: similar to (Q9AR47) VIP3 protein, complete;	miscellanea	0.39305	0.607171
TC66953	Tentative consensus: (Q49KZ7) Ycf3 protein, partial (70%); GB|DQ424856.1|ABE47535.1 photosystem I assembly protein ycf3 [Vitis vinifera];	miscellanea	0.404275	0.90549
TC59107	Tentative consensus: similar to (Q5DW43) Phototropin, partial (32%);	miscellanea	0.408965	1.40878
TC53872	Tentative consensus: similar to (Q9SNV5) Squamosa promoter binding protein-homologue 3, partial (37%);	miscellanea	0.410469	0.993594
TC55998	Tentative consensus: similar to (Q60EC1) Putative clathrin assembly protein, partial (17%);	miscellanea	0.415291	0.539757
TC54958	Tentative consensus: similar to (Q6T7D1) Fiber protein Fb19 (Fragment), partial (54%);	miscellanea	0.418845	0.663717
TC64632	Tentative consensus: (Q6TKQ6) Putative ankyrin-repeat protein, partial (40%);	miscellanea	0.430394	0.260763
TC53511	Tentative consensus: weakly similar to (Q8LED5) Blue copper protein putative, partial (40%); None;	miscellanea	0.434067	3.50024
TC70121	Tentative consensus: similar to (Q9M622) ReMembR-H2 protein JR700, partial (13%);	miscellanea	0.434584	0.789164
TC62544	Tentative consensus: similar to PRT1 {Arabidopsis thaliana} (exp=-1; wgp=0; cg=0), partial (13%); None;	miscellanea	0.435292	0.378763
TC67355	Tentative consensus: similar to (Q6YYC5) Copine I-like protein, partial (38%);	miscellanea	0.436978	0.993594
TC61237	Tentative consensus: similar to PRT1 {Arabidopsis thaliana} (exp=-1; wgp=0; cg=0), partial (3%); similar to PRT1 {Arabidopsis thaliana} (exp=-1; wgp=0; cg=0), partial (13%);	miscellanea	0.438237	0.358998
TC64683	Tentative consensus: (Q2I313) Cyclase, partial (33%);	miscellanea	0.440135	0.889442
TC71171	Tentative consensus: similar to (Q8GT87) Fiber protein Fb2, partial (59%);	miscellanea	0.440138	0.993594
TC53777	Tentative consensus: weakly similar to (Q40335) Bimodular protein, partial (57%); weakly similar to (Q40335) Bimodular protein, partial (63%);	miscellanea	0.441101	2.22836
TC71039	Tentative consensus: weakly similar to (Q5VQM2) Pentatricopeptide (PPR) repeat-containing protein-like, partial (22%);	miscellanea	0.449681	3.93309
TC56600	Tentative consensus: (Q18281) Gex interacting protein protein 9 isoform a, partial (1%);	miscellanea	0.452311	3.10555
TC53458	Tentative consensus: homologue to (Q2I313) Cyclase, complete;	miscellanea	0.452744	0.889442
TC70086	Tentative consensus: similar to (Q9S7P5) Squamosa promoter-binding-like protein 12, partial (9%);	miscellanea	0.453559	5.25171
TC65122	Tentative consensus: weakly similar to (Q2XSW7) 11S globulin isoform 3, partial (25%); weakly similar to (Q8W1C2) 11S globulin-like protein, partial (57%); weakly similar to (Q8W1C2) 11S globulin-like protein, partial (25%); homologue to (Q95I98) Major	miscellanea	0.456428	2.22836
TC54944	Tentative consensus: homologue to (Q70I19) TCP-domain protein, partial (33%);	miscellanea	0.456605	0.90549
TC63738	Tentative consensus: similar to (Q6YUX6) Putative TCP-domain protein, partial (12%);	miscellanea	0.45951	2.72936
TC55055	Tentative consensus: weakly similar to (Q8L5L6) Vicilin-like protein (Fragment), partial (5%); weakly similar to (Q8S4P9) 48-kDa glycoprotein precursor, partial (51%);	miscellanea	0.471341	2.72936
TC59438	Tentative consensus: similar to (Q3XQM7) LPS biosynthesis protein WbpG, partial (4%);	miscellanea	0.471832	3.10555
TC61114	Tentative consensus: similar to (Q43644) NADH-ubiquinone oxidoreductase 75 kDa subunit mitochondrial precursor (Complex I-75KD), partial (50%);	miscellanea	0.471945	0.789164
TC58999	Tentative consensus: homologue to (O22466) WD-40 repeat protein MSI1, partial (70%);	miscellanea	0.474642	0.358998
TC60367	Tentative consensus: similar to (Q851S2) Putative zinc binding protein, partial (79%);	miscellanea	0.4788	1.13941
TC61706	Tentative consensus: homologue to (Q2VCJ3) NtK-1-like, complete;	miscellanea	0.480066	0.730134
TC64671	Tentative consensus: homologue to (Q49KZ4) NADH-plastoquinone oxidoreductase subunit K, complete;	miscellanea	0.480884	1.09607
TC54608	Tentative consensus: similar to similar to Adenylate cyclase type IX (ATP pyrophosphate-lyase 9) (Adenylyl cyclase 9) {Bos taurus} , partial (1%);	miscellanea	0.481617	0.868377
BQ792488	EST sequence: Q38732 DAG protein, chloroplast precursor.;	miscellanea	0.481637	0.84049
TC63072	Tentative consensus: homologue to (Q8H6X8) GSK-3-like protein MsK4, partial (44%); homologue to (Q8H6X8) GSK-3-like protein MsK4, partial (38%);	miscellanea	0.482431	1.09607
TC62296	Tentative consensus: weakly similar to (Q5UBW8) NAR2.2, partial (73%);	miscellanea	0.483094	2.22836
TC52000	Tentative consensus: similar to (Q9LSS5) Myosin heavy chain-like, partial (24%);	miscellanea	0.48844	0.835292
TC63439	Tentative consensus: weakly similar to (Q2VT54) DC1.2-like, partial (76%);	miscellanea	0.49013	1.23906
TC52560	Tentative consensus: similar to (Q9SZ63) Nudix hydrolase 14 mitochondrial precursor (AtNUDT14), partial (42%);	miscellanea	0.494581	1.13941
TC56001	Tentative consensus: similar to (Q84XL1) SP2G, partial (67%);	miscellanea	0.496347	3.93309
TC53945	Tentative consensus: similar to putative phytochelatin synthetase {Arabidopsis thaliana} (exp=0; wgp=1; cg=0), partial (39%);	miscellanea	0.496679	1.19823
TC52485	Tentative consensus: similar to (Q8LPI8) G2484-1 protein (At4g17330), partial (36%);	miscellanea	0.499927	2.59783
TC52583	Tentative consensus: similar to (Q9XJ35) NClpP5 (F2J10.14 protein) (At1g49970/F2J10_5), partial (66%);	miscellanea	0.50063	2.30687
TC70304	Tentative consensus: similar to (Q9SMB6) Phragmoplastin, partial (27%);	miscellanea	0.502013	1.683
TC67766	Tentative consensus: similar to (Q39828) SDL5A, partial (47%);	miscellanea	0.502386	1.03056
TC58154	Tentative consensus: similar to (Q8RZU5) MCT-1 protein-like, complete;	miscellanea	0.504727	3.93309
TC55860	Tentative consensus: replication factor C 37 kDa subunit {Oryza sativa (japonica cultivar-group)} (exp=-1; wgp=0; cg=0), partial (14%);	miscellanea	0.504969	4.89822
TC66297	Tentative consensus: similar to pepsin A {Arabidopsis thaliana} (exp=-1; wgp=0; cg=0), partial (50%);	miscellanea	0.507581	2.59783
TC52902	Tentative consensus: similar to (O81488) PHD finger protein At5g26210, partial (72%);	miscellanea	0.508322	0.692741
TC66325	Tentative consensus: similar to (Q5XWK9) Gag-pol polyprotein-like, partial (10%);	miscellanea	0.508432	2.96765
TC51990	Tentative consensus: homologue to (Q6JJ39) Putative adapitin protein, partial (10%);	miscellanea	0.508999	1.40878
TC58995	Tentative consensus: similar to (Q4QXL8) Autophagy protein ATG7 (Fragment), partial (47%);	miscellanea	0.509669	1.3274
TC56705	Tentative consensus: similar to Isp4-like protein {Arabidopsis thaliana} (exp=-1; wgp=0; cg=0), partial (47%);	miscellanea	0.51042	1.852
TC71146	Tentative consensus: homologue to (Q6K701) Putative fibrillarin, partial (26%);	miscellanea	0.51157	1.93463
TC53753	Tentative consensus: similar to IMS1 {Arabidopsis thaliana} (exp=-1; wgp=0; cg=0) (EC 4.1.3.12), partial (13%);	miscellanea	0.512646	1.40878
TC61207	Tentative consensus: similar to (Q8RVQ5) Exocyst complex component 5 (Exocyst complex component Sec10), partial (37%);	miscellanea	0.513262	2.42068
TC54789	Tentative consensus: similar to (Q6K3R8) Putative chaperonin containing TCP1 subunit 3 (Gamma), partial (27%);	miscellanea	0.513975	1.03056
TC65959	Tentative consensus: homologue to (Q44BH8) Putative bacteriophage-related protein, partial (8%);	miscellanea	0.515991	2.22836
TC61634	Tentative consensus: similar to (Q6L975) GAG-POL, partial (32%);	miscellanea	0.517941	3.10555
CF404680	EST sequence: Q9C8K2 White-brown complex homolog protein 12 (Protein ECERIFERUM5).;	miscellanea	0.518317	2.87267
TC64423	Tentative consensus: similar to staufen {Gallus gallus} (exp=-1; wgp=0; cg=0), partial (2%);	miscellanea	0.522364	1.5929
TC57589	Tentative consensus: similar to (Q58FS3) RADIALIS, partial (80%); None;	miscellanea	0.523631	2.72936
TC70264	Tentative consensus: homologue to (Q711G6) Cullin 1C (Fragment), partial (58%);	miscellanea	0.52606	1.852
TC51905	Tentative consensus: similar to (Q2HRW5) T-snare, partial (89%);	miscellanea	0.526151	3.93309
TC55954	Tentative consensus: weakly similar to (Q69SJ3) Clathrin assembly protein AP180 short form-like, partial (26%); None;	miscellanea	0.526362	1.683
TC58844	Tentative consensus: similar to (Q9M6S0) Pumilio domain-containing protein PPD1, partial (17%);	miscellanea	0.526563	2.72936
TC66381	Tentative consensus: similar to villin 2 {Arabidopsis thaliana} (exp=-1; wgp=0; cg=0), partial (20%);	miscellanea	0.526897	2.30687
TC70747	Tentative consensus: similar to similar to Forkhead box protein P4 (Fork head-related protein like A) {Bos taurus}, partial (2%);	miscellanea	0.529035	1.19823
TC66133	Tentative consensus: similar to (Q6JJ39) Putative adapitin protein, partial (43%);	miscellanea	0.530051	2.22836
TC70215	Tentative consensus: similar to (Q93WX6) NIFS-like protein CpNifsp precursor (Cysteine desulfurase) (At1g08490/T27G7_14), partial (41%);	miscellanea	0.530989	1.5929
TC53488	Tentative consensus: homologue to (Q6GV25) SET domain protein, partial (4%);	miscellanea	0.533942	1.852
TC67389	Tentative consensus: similar to (Q6J739) AML1, partial (7%); None;	miscellanea	0.534347	4.18205
TC59925	Tentative consensus: similar to GS1-like protein {Arabidopsis thaliana} (exp=-1; wgp=0; cg=0), partial (89%);	miscellanea	0.535487	3.50024
TC63348	Tentative consensus: similar to (Q5JKX0) Putative FY protein, partial (36%);	miscellanea	0.536115	3.75236
TC60843	Tentative consensus: similar to (Q8H4H5) Putative Nramp1 protein, partial (35%);	miscellanea	0.541691	4.45368
TC58213	Tentative consensus: similar to (O24292) CP12 precursor, partial (61%); similar to (O24292) CP12 precursor, partial (61%);	miscellanea	0.541963	5.25171
TC63082	Tentative consensus: similar to (O65850) NTH23 protein, partial (6%);	miscellanea	0.545834	3.75236
TC59347	Tentative consensus: similar to (Q5SND4) Putative GAMYB-binding protein, partial (38%);	miscellanea	0.551087	2.22836
TC56138	Tentative consensus: similar to (Q9XE55) Scarecrow-like 8 (Fragment), partial (30%); similar to (Q9FYR7) SCARECROW transcriptional regulator-like, partial (39%);	miscellanea	0.551335	4.89822
TC58327	Tentative consensus: similar to (Q9SJ70) Putative mitochondrial carrier protein, partial (16%);	miscellanea	0.552728	2.96765
TC63803	Tentative consensus: weakly similar to ATPP2-B10 {Arabidopsis thaliana} (exp=-1; wgp=0; cg=0), partial (41%);	miscellanea	0.555036	3.50024
TC58508	Tentative consensus: homologue to (Q9FR53) PTOR, partial (10%);	miscellanea	0.557203	3.10555
TC61672	Tentative consensus: similar to (Q5D1M6) Class III HD-Zip protein 1, partial (52%);	miscellanea	0.557737	2.96765
CN548485	EST sequence: Q2QXG8 TLD family protein, expressed (Os12g0157200 protein).;	miscellanea	0.560793	2.42068
TC63614	Tentative consensus: similar to (Q6EE07) Notchless-like protein, partial (24%); None;	miscellanea	0.561096	2.30687
TC54929	Tentative consensus: (Q7NSZ1) Probable cytochrome b561, partial (7%);	miscellanea	0.56445	3.93309
TC66951	Tentative consensus: similar to similar to fibrillin 2 precursor {Bos taurus} (exp=-1; wgp=0; cg=0), partial (0%);	miscellanea	0.565805	3.75236
TC56744	Tentative consensus: similar to (Q9SQ57) Caleosin, partial (40%);	miscellanea	0.567123	5.69828
TC55075	Tentative consensus: similar to (Q9XJ35) NClpP5 (F2J10.14 protein) (At1g49970/F2J10_5), partial (47%); similar to (Q9XJ35) NClpP5 (F2J10.14 protein) (At1g49970/F2J10_5), partial (65%);	miscellanea	0.567173	2.22836
TC68604	Tentative consensus: weakly similar to nucleolar protein NopA {Aspergillus fumigatus} (exp=-1; wgp=0; cg=0), partial (10%);	miscellanea	0.567436	4.18205
TC64576	Tentative consensus: (Q4A183) Beclin 1 protein (Fragment), partial (89%);	miscellanea	0.568683	2.96765
TC51866	Tentative consensus: similar to (Q9AR63) Urease accessory protein G, partial (96%);	miscellanea	0.571341	2.59783
TC61112	Tentative consensus: homologue to (Q945S1) U2 auxiliary factor small subunit, partial (40%);	miscellanea	0.57231	2.72936
TC52969	Tentative consensus: similar to (Q9SZ63) Nudix hydrolase 14 mitochondrial precursor (AtNUDT14), partial (85%);	miscellanea	0.574644	3.28232
TC60569	Tentative consensus: similar to AGK2 {Arabidopsis thaliana} (exp=-1; wgp=0; cg=0), partial (38%);	miscellanea	0.575856	3.93309
TC70740	Tentative consensus: similar to (Q9LDL7) SCARECROW gene regulator-like (Phytochrome A signal transduction 1 protein), partial (17%);	miscellanea	0.576634	2.59783
TC63850	Tentative consensus: similar to (Q8GZR6) GcpE, partial (16%);	miscellanea	0.577624	3.93309
NP1131776	Genomic sequence: NP1131776; (Q6E6S6) FUL-like protein, complete;	miscellanea	0.578307	5.25171
TC60269	Tentative consensus: similar to SRO1 {Arabidopsis thaliana} (exp=-1; wgp=0; cg=0), partial (3%);	miscellanea	0.57899	3.50024
TC57562	Tentative consensus: weakly similar to (Q6Z435) Myosin-like protein, partial (56%);	miscellanea	0.580689	3.93309
TC65702	Tentative consensus: (Q9SNY1) SCUTL1 (Fragment), complete;	miscellanea	0.582692	2.96765
TC54073	Tentative consensus: (Q46UW9) L-carnitine dehydratase/bile acid-inducible protein F, partial (2%);	miscellanea	0.584371	3.75236
TC61298	Tentative consensus: similar to (Q2Z1Y7) Pm27 protein, partial (4%);	miscellanea	0.585903	3.28232
TC65256	Tentative consensus: similar to (Q6YWY5) Putative cullin 3, partial (19%);	miscellanea	0.58892	2.96765
TC53329	Tentative consensus: weakly similar to (Q6H974) SEU1 protein, partial (9%); None;	miscellanea	0.590599	4.89822
TC60866	Tentative consensus: similar to (Q8L685) Pherophorin-dz1 protein precursor, partial (11%);	miscellanea	0.591822	4.18205
TC65718	Tentative consensus: similar to (Q84V23) Putative Lon2 protease, partial (4%);	miscellanea	0.592769	2.96765
TC54091	Tentative consensus: (Q73VM5) Amt_2, partial (2%);	miscellanea	0.59392	4.18205
TC59697	Tentative consensus: similar to (O65744) GDP dissociation inhibitor, complete;	miscellanea	0.59447	4.45368
TC60419	Tentative consensus: similar to (Q3HTV1) Ternary complex factor MIP1-like, partial (34%);	miscellanea	0.59683	3.10555
TC60031	Tentative consensus: similar to (Q53ME9) WW domain putative, partial (21%);	miscellanea	0.599412	4.18205
TC64171	Tentative consensus: similar to similar to Adenomatous polyposis coli protein (APC protein) (mAPC) {Strongylocentrotus purpuratus}, partial (0%);	miscellanea	0.601578	3.93309
TC56443	Tentative consensus: homologue to (Q5Z7T5) Putative lin-10 protein, partial (31%);	miscellanea	0.604003	3.10555
TC56218	Tentative consensus: similar to (Q8GZV0) Obtusifoliol-14-demethylase, partial (40%);	miscellanea	0.606943	2.59783
TC62190	Tentative consensus: similar to (Q9ATE0) BNLGHi8377, partial (50%);	miscellanea	0.610974	3.75236
TC57427	Tentative consensus: similar to (Q5JKR1) Chloroplast processing enzyme-like protein, partial (8%);	miscellanea	0.611133	5.25171
TC58471	Tentative consensus: similar to (Q99L29) Similar to RIKEN cDNA 2010107D16 gene, partial (8%);	miscellanea	0.61164	4.18205
DV939305	EST sequence: Q9LL86 Multiprotein bridging factor 1.;	miscellanea	0.613004	4.45368
TC69440	Tentative consensus: (Q8IJX0) RhoGAP protein, partial (2%);	miscellanea	0.620363	5.25171
TC52216	Tentative consensus: similar to (Q2QXL3) ACT domain putative, partial (73%);	miscellanea	0.623021	4.18205
CN547703	EST sequence: Q9FFM1 Emb|CAB70981.1.;	miscellanea	0.62923	5.25171
TC54527	Tentative consensus: similar to (Q5XI36) CD97 antigen (Predicted), partial (2%);	miscellanea	0.654588	4.45368
TC70611	Tentative consensus: (Q792Z1) Trypsinogen 10, partial (4%);	miscellanea	1.55703	4.18205
TC70129	Tentative consensus: similar to (Q9MUK5) Toc64, partial (25%);	miscellanea	1.57087	2.96765
TC60043	Tentative consensus: weakly similar to (Q6WAY7) Gag/pol polyprotein (Fragment), partial (3%);	miscellanea	1.5743	4.18205
TC58957	Tentative consensus: similar to (Q948X8) CIG2, partial (92%);	miscellanea	1.57996	3.10555
TC52451	Tentative consensus: similar to (Q40207) RAB1Y (Fragment), partial (34%);	miscellanea	1.60638	4.45368
TC65431	Tentative consensus: similar to DDX27 protein {Homo sapiens} (exp=-1; wgp=0; cg=0), partial (2%);	miscellanea	1.6078	4.89822
TC58522	Tentative consensus: similar to replication factor C 37 kDa subunit {Oryza sativa (japonica cultivar-group)} (exp=-1; wgp=0; cg=0), partial (97%);	miscellanea	1.60872	4.45368
TC52898	Tentative consensus: similar to (Q9M7N6) MFP1 attachment factor 1, partial (57%);	miscellanea	1.60914	2.42068
TC57912	Tentative consensus: homologue to (Q9SM62) Isovaleryl-CoA Dehydrogenase (Auxin binding protein (Abp44)) precursor (EC 1.3.99.10), partial (46%);	miscellanea	1.61347	4.18205
TC53101	Tentative consensus: similar to (P93508) Calreticulin precursor, partial (66%); None;	miscellanea	1.62449	3.10555
TC61470	Tentative consensus: (Q7JQ32) Receptor guanylyl cyclase (LD12174p), partial (0%);	miscellanea	1.63987	5.25171
TC56426	Tentative consensus: weakly similar to (O49671) Replication A protein-like, partial (19%);	miscellanea	1.64852	3.93309
TC63505	Tentative consensus: similar to (Q8H6S5) CTV.2, partial (55%);	miscellanea	1.66199	4.45368
TC65581	Tentative consensus: similar to NUP155 {Arabidopsis thaliana} (exp=-1; wgp=0; cg=0), partial (2%);	miscellanea	1.68523	3.28232
TC58083	Tentative consensus: similar to (Q8GT65) Serpin-like protein (Fragment), partial (97%);	miscellanea	1.68799	2.87267
TC67791	Tentative consensus: similar to (Q9LLI0) ClpB, partial (18%);	miscellanea	1.69108	1.5929
TC51923	Tentative consensus: similar to pux4 (LANT UBX DOMAIN-CONTAINING PROTEIN 4) {Arabidopsis thaliana} (exp=-1; wgp=0; cg=0), partial (94%); similar to pux4 (LANT UBX DOMAIN-CONTAINING PROTEIN 4) {Arabidopsis thaliana} (exp=-1; wgp=0; cg=0), partial (88%);	miscellanea	1.71027	1.51766
TC55288	Tentative consensus: similar to similar to GLIS family zinc finger 2 {Danio rerio} (exp=-1; wgp=0; cg=0), partial (5%);	miscellanea	1.71692	3.50024
TC66109	Tentative consensus: similar to similar to cadherin 3 type 1 preproprotein {Canis familiaris} (exp=-1; wgp=0; cg=0), partial (2%);	miscellanea	1.72746	5.25171
TC52106	Tentative consensus: weakly similar to (Q6ZKC2) Myosin-like protein, partial (52%);	miscellanea	1.73002	1.8049
TC60191	Tentative consensus: similar to (Q7X911) SAC1-like protein AtSAC1b (SAC domain protein 6), partial (48%);	miscellanea	1.73842	4.45368
TC64150	Tentative consensus: weakly similar to SKP1 interacting partner 1 {Arabidopsis thaliana} (exp=-1; wgp=0; cg=0), partial (57%);	miscellanea	1.74151	1.852
TC70442	Tentative consensus: similar to (Q43644) NADH-ubiquinone oxidoreductase 75 kDa subunit mitochondrial precursor (Complex I-75KD), partial (9%); similar to (Q43644) NADH-ubiquinone oxidoreductase 75 kDa subunit mitochondrial precursor (Complex I-75KD	miscellanea	1.75948	0.889442
TC66253	Tentative consensus: homologue to (Q6VBQ7) Partner of Nob1, partial (37%);	miscellanea	1.7666	2.59783
TC65370	Tentative consensus: similar to (Q40495) N-ethylmaleimide sensitive fusion protein, partial (13%); None;	miscellanea	1.78287	4.18205
TC68793	Tentative consensus: (Q2QBC9) UL47, partial (1%);	miscellanea	1.78536	4.89822
TC65453	Tentative consensus: similar to (Q7X9C0) NIN-like protein 2, partial (9%);	miscellanea	1.78601	2.59783
TC65546	Tentative consensus: similar to (Q9SM17) SBP-domain protein 3, partial (15%);	miscellanea	1.79048	4.18205
TC61485	Tentative consensus: homologue to (Q5J907) Translationally controlled tumor protein, complete;	miscellanea	1.79254	2.22836
TC70674	Tentative consensus: similar to (Q8S519) PTH-2 (Fragment), partial (87%);	miscellanea	1.80166	4.18205
TC62147	Tentative consensus: similar to (Q8H6R4) Jp18, partial (22%);	miscellanea	1.80407	3.50024
TC52534	Tentative consensus: similar to (Q94K24) Ran binding protein-1, partial (53%);	miscellanea	1.81937	2.96765
CN545914	EST sequence: Q1S7I9 Phenazine biosynthesis PhzC/PhzF protein.;	miscellanea	1.83903	3.28232
TC65014	Tentative consensus: homologue to (Q67VB8) CREG2-protein-like, partial (6%);	miscellanea	1.84219	1.683
TC57381	Tentative consensus: similar to (O24292) CP12 precursor, partial (61%);	miscellanea	1.84267	4.18205
TC52591	Tentative consensus: similar to (Q9M640) Delta-COP, partial (92%); None;	miscellanea	1.84928	0.993594
TC62628	Tentative consensus: similar to (Q652G7) Putative DIP2 protein, partial (10%);	miscellanea	1.86264	0.974982
TC67818	Tentative consensus: homologue to (Q36379) Atp6 protein, partial (48%);	miscellanea	1.86961	3.28232
TC61530	Tentative consensus: similar to (Q2QNL8) PAPA-1-like conserved region putative, partial (14%);	miscellanea	1.87101	1.5929
TC63688	Tentative consensus: similar to NFU4 {Arabidopsis thaliana} (exp=-1; wgp=0; cg=0), partial (54%);	miscellanea	1.87413	1.09607
TC62454	Tentative consensus: homologue to (Q03685) Luminal-binding protein 5 precursor (BiP 5) (78 kDa glucose-regulated protein homolog 5), partial (41%);	miscellanea	1.87889	1.23906
TC64096	Tentative consensus: similar to (Q9ZRQ9) Cyclophilin (EC 5.2.1.8), complete;	miscellanea	1.88036	1.683
TC66786	Tentative consensus: similar to (Q655Y3) Dreg-2 like protein, partial (24%);	miscellanea	1.8845	1.852
TC52561	Tentative consensus: homologue to (Q9ZS53) Apgm protein (EC 5.4.2.1), partial (30%); similar to (P35493) 2 3-bisphosphoglycerate-independent phosphoglycerate mutase (Phosphoglyceromutase), partial (78%);	miscellanea	1.88871	0.539757
TC52174	Tentative consensus: similar to (Q5DJU1) Fas-associated factor 1-like protein, partial (40%);	miscellanea	1.89983	1.852
TC70988	Tentative consensus: weakly similar to (Q3SSK6) Per-hexamer repeat gene protein, partial (8%);	miscellanea	1.90005	3.50024
TC54195	Tentative consensus: similar to (Q6V9I5) P18, partial (85%);	miscellanea	1.90208	1.51766
TC53902	Tentative consensus: homologue to (Q8S2Z7) GTP-binding protein, complete;	miscellanea	1.91737	0.718278
TC63544	Tentative consensus: homologue to (Q5N9S2) Clathrin-associated protein unc-101-like, partial (66%);	miscellanea	1.92682	0.718278
TC61246	Tentative consensus: similar to (Q8RZF8) Lustrin A-like, partial (14%);	miscellanea	1.92768	2.22836
TC69936	Tentative consensus: homologue to (O65744) GDP dissociation inhibitor, partial (32%); similar to (O65744) GDP dissociation inhibitor, complete;	miscellanea	1.93045	1.683
TC52776	Tentative consensus: similar to (Q39651) PreproMP27-MP32 precursor, partial (55%);	miscellanea	1.93534	2.59783
TC59158	Tentative consensus: weakly similar to (Q8LNZ4) Tobacco nucleolin, partial (8%);	miscellanea	1.95409	0.718278
TC65857	Tentative consensus: similar to similar to VPS13D-2A protein {Danio rerio} (exp=-1; wgp=0; cg=0), partial (0%); homologue to (Q6UC91) P-glycoprotein 1, partial (0%);	miscellanea	1.95601	0.358998
TC55254	Tentative consensus: homologue to (Q45Q23) PHB2, partial (97%);	miscellanea	1.95832	1.93463
TC61225	Tentative consensus: similar to ATPP2-B8 {Arabidopsis thaliana} (exp=-1; wgp=0; cg=0), partial (11%); weakly similar to unknown protein {Oryza sativa (japonica cultivar-group)} (exp=0; wgp=1; cg=0), partial (53%);	miscellanea	1.97564	2.06352
TC52305	Tentative consensus: similar to (Q6Z333) CGI-144-like protein, partial (87%); similar to F17F16.8/F17F16.8 {Arabidopsis thaliana} (exp=-1; wgp=0; cg=0), partial (63%);	miscellanea	1.98119	0.835292
TC64973	Tentative consensus: similar to (Q2PYY0) Mitochondrial carrier-like protein, partial (70%);	miscellanea	1.98409	0.84049
CF515834	EST sequence: Q9LL47 SAG101.;	miscellanea	2.00801	0.602298
TC56397	Tentative consensus: similar to (Q40090) SPF1 protein, partial (29%); similar to (Q40090) SPF1 protein, partial (64%);	miscellanea	2.01332	0.84049
TC61797	Tentative consensus: similar to (Q6I544) Putative cupin, partial (86%);	miscellanea	2.02393	0.247802
TC52947	Tentative consensus: homologue to (P35016) Endoplasmin homolog precursor (GRP94 homolog), partial (35%);	miscellanea	2.036	0.247802
TC56311	Tentative consensus: similar to (Q659H6) Putative histidine-containing phosphotransfer protein 4, partial (84%);	miscellanea	2.04818	0.378763
TC63884	Tentative consensus: similar to (Q9M610) Ttg1-like protein, partial (95%);	miscellanea	2.08392	0.663717
TC59419	Tentative consensus: similar to (Q5VI65) SoxM (Fragment), partial (2%);	miscellanea	2.08834	1.63342
TC60681	Tentative consensus: similar to (Q25C91) Tobacco fibrillarin homolog, partial (95%); None;	miscellanea	2.09458	0.993594
TC57774	Tentative consensus: similar to (Q9LXE9) Ids-4 protein-like, partial (56%);	miscellanea	2.09477	0.196154
TC68074	Tentative consensus: similar to leiomodin 1 (smooth muscle) {Bos taurus} (exp=-1; wgp=0; cg=0), partial (2%);	miscellanea	2.13118	0.260763
TC68445	Tentative consensus: similar to (Q9ZSW9) Translationally-controlled tumor protein homolog (TCTP), complete; homologue to (Q9SMG5) Acyl-CoA binding protein (ACBP), partial (97%);	miscellanea	2.13192	0.868377
TC53100	Tentative consensus: similar to (Q8H6Q7) CTV.22, partial (17%);	miscellanea	2.13473	0.835292
TC66705	Tentative consensus: similar to (Q2ADU1) Radical SAM, partial (6%);	miscellanea	2.13986	0.302201
TC61577	Tentative consensus: similar to (Q94D04) Putative p40, partial (8%);	miscellanea	2.15831	0.260763
TC65744	Tentative consensus: similar to ARE1-like protein {Oryza sativa (japonica cultivar-group)} (exp=0; wgp=1; cg=0), partial (11%);	miscellanea	2.16024	0.889442
TC51872	Tentative consensus: similar to (Q949G4) N3 like protein, partial (81%);	miscellanea	2.16306	0.159662
TC70729	Tentative consensus: homologue to putative clathrin-associated protein {Oryza sativa (japonica cultivar-group)} (exp=-1; wgp=0; cg=0), partial (34%);	miscellanea	2.16514	0.184781
TC62134	Tentative consensus: similar to (Q6EPY8) SOUL heme-binding protein-like, partial (56%);	miscellanea	2.17002	0.539757
TC69123	Tentative consensus: weakly similar to SKP1 interacting partner 1 {Arabidopsis thaliana} (exp=-1; wgp=0; cg=0), partial (47%);	miscellanea	2.17914	0.403835
TC71024	Tentative consensus: similar to (Q6Z0F0) Putative GEKO1, partial (89%);	miscellanea	2.19382	1.09607
TC65897	Tentative consensus: similar to (Q9GUB4) Heavy-chain fibroin (Fragment), partial (4%); similar to (Q9SXQ8) Ribosome-sedimenting protein, partial (56%);	miscellanea	2.21438	0.369168
TC56316	Tentative consensus: similar to (Q9XE53) Scarecrow-like 5 (Fragment), partial (68%);	miscellanea	2.2294	0.198397
TC56700	Tentative consensus: similar to (Q9AYM0) Putative AT-Hook DNA-binding protein, partial (27%); similar to (Q9AYM0) Putative AT-Hook DNA-binding protein, partial (27%); None;	miscellanea	2.23921	1.09607
TC62601	Tentative consensus: similar to alpha subunit of F-actin capping protein {Arabidopsis thaliana} (exp=-1; wgp=0; cg=0), partial (37%); similar to alpha subunit of F-actin capping protein {Arabidopsis thaliana} (exp=-1; wgp=0; cg=0), partial (97%);	miscellanea	2.24287	0.369168
TC53328	Tentative consensus: similar to (Q9LGR1) Putative phosducin-like 3, partial (85%);	miscellanea	2.25581	0.106267
TC67239	Tentative consensus: similar to (Q8LLM2) AER, partial (29%);	miscellanea	2.27347	0.539757
TC54517	Tentative consensus: homologue to (Q9SZE9) Formamidase-like protein (EC 3.5.1.49), partial (45%); similar to formamidase/ hydrolase acting on carbon-nitrogen (but not peptide) bonds in linear amides, partial (96%);	miscellanea	2.33256	0.169251
TC57482	Tentative consensus: similar to (Q69F98) Phytochelatin synthetase-like protein, partial (51%);	miscellanea	2.3365	0.260763
BQ797855	EST sequence: Q9ZR07 Frataxin homolog.;	miscellanea	2.38289	0.302201
TC55490	Tentative consensus: similar to ACR3 {Arabidopsis thaliana} (exp=-1; wgp=0; cg=0), partial (36%);	miscellanea	2.40199	0.156732
TC54583	Tentative consensus: similar to (Q940E0) IDS-4-like protein (Fragment), partial (68%);	miscellanea	2.43649	0.144037
TC56893	Tentative consensus: weakly similar to (Q8LKG1) Drm3, partial (56%); similar to (Q3HVK6) Drm3-like protein, partial (85%); similar to (Q2XPV1) Drm3-like protein-like protein, partial (40%);	miscellanea	2.43703	0.0893928
TC61283	Tentative consensus: weakly similar to (Q705X3) Rho GDP dissociation inhibitor 2 (RHO protein GDP dissociation inhibitor), partial (57%); similar to (Q705X3) Rho GDP dissociation inhibitor 2 (RHO protein GDP dissociation inhibitor), partial (74%);	miscellanea	2.43988	4.18205
TC53558	Tentative consensus: similar to (Q9ZNR6) Probable pyridoxin biosynthesis PDX1-like protein 2, partial (44%); None;	miscellanea	2.44287	0.152907
TC64638	Tentative consensus: similar to SecY homolog; targetted to the thylakoid membrane; the protein has a chloroplast targetting signal , partial (9%);	miscellanea	2.44351	0.0901892
TC68006	Tentative consensus: similar to (Q41369) COP9, partial (96%);	miscellanea	2.45096	0.247802
TC70517	Tentative consensus: similar to (Q3HVL5) NADPH quinone oxidoreductase-like protein, partial (90%);	miscellanea	2.45716	0.0537068
TC70473	Tentative consensus: similar to similar to Ras association and pleckstrin homology domains 1 isoform 2 {Danio rerio}, partial (0%);	miscellanea	2.47288	0.0541859
TC57922	Tentative consensus: similar to (Q7XZS2) PEANUT1, partial (75%);	miscellanea	2.47366	0.209346
TC58092	Tentative consensus: (Q9C0U1) Pol protein (Ylt1 protein), partial (0%);	miscellanea	2.50267	0.0527278
TC69892	Tentative consensus: similar to (Q8LJ85) Putative calreticulin, partial (13%); similar to putative calreticulin {Oryza sativa (japonica cultivar-group)}, partial (29%);	miscellanea	2.52184	0.184781
TC59848	Tentative consensus: homologue to (P93078) Ap19 protein, complete;	miscellanea	2.54822	0.198397
TC60962	Tentative consensus: similar to rhodopsin-like receptor {Arabidopsis thaliana} (exp=-1; wgp=0; cg=0), partial (85%);	miscellanea	2.58357	0.144037
TC54842	Tentative consensus: similar to (Q6J732) AML1, partial (32%);	miscellanea	2.61667	0.107699
BQ799084	EST sequence: similar to putative calreticulin {Oryza sativa (japonica cultivar-group)}, partial (29%);	miscellanea	2.62001	0.146418
TC61387	Tentative consensus: similar to SNF2/RAD54 family (ETL1 subfamily) protein {Arabidopsis thaliana} (exp=-1; wgp=0; cg=0), partial (68%);	miscellanea	2.62774	0.0520501
TC54108	Tentative consensus: homologue to (O24076) Guanine nucleotide-binding protein beta subunit-like protein, partial (96%);	miscellanea	2.63765	0.159662
TC68213	Tentative consensus: similar to (Q2AAA0) Gag-pol polyprotein putative, partial (2%);	miscellanea	2.6506	0
TC70161	Tentative consensus: weakly similar to ATPP2-A14 {Arabidopsis thaliana} (exp=-1; wgp=0; cg=0), partial (82%);	miscellanea	2.65283	0.051173
TC68783	Tentative consensus: similar to ATPP2-B13 {Arabidopsis thaliana} (exp=-1; wgp=0; cg=0), partial (8%); weakly similar to ATPP2-B10 {Arabidopsis thaliana} (exp=-1; wgp=0; cg=0), partial (34%);	miscellanea	2.69201	0
TC52771	Tentative consensus: similar to (Q6ET26) Putative MFAP1 protein, partial (43%); None; homologue to (Q9XQB6) Chlorophyll a/b-binding protein CP24, partial (22%);	miscellanea	2.69239	0.0502419
TC54486	Tentative consensus: similar to (Q8GWW7) Agmatine deiminase (Agmatine iminohydrolase) (EC 3.5.3.12 EC 3.5.3.12), partial (92%);	miscellanea	2.70312	0.027787
TC64290	Tentative consensus: weakly similar to (Q8L685) Pherophorin-dz1 protein precursor, partial (6%);	miscellanea	2.72122	0.136019
TC54761	Tentative consensus: homologue to (Q65WT0) Protein G10 homolog 2, complete;	miscellanea	2.73315	0.159662
TC67722	Tentative consensus: similar to (Q4WXI2) Sik1 protein, partial (4%);	miscellanea	2.76101	0
TC63643	Tentative consensus: similar to (Q8GT87) Fiber protein Fb2, partial (27%); similar to (Q8GT87) Fiber protein Fb2, partial (59%); similar to (Q8GT87) Fiber protein Fb2, partial (72%);	miscellanea	2.78618	0
TC59234	Tentative consensus: similar to (Q657G7) Putative CRS2-associated factor 2, partial (21%);	miscellanea	2.84327	0.0482465
TC51916	Tentative consensus: similar to (Q7Y0S8) Erg-1, partial (33%);	miscellanea	2.86498	0.16657
TC51972	Tentative consensus: similar to (O22402) GDP dissociation inhibitor, partial (35%);	miscellanea	2.90824	0
TC66574	Tentative consensus: similar to (Q7Y036) MutT-like protein (Fragment), partial (52%);	miscellanea	2.97787	0.164961
TC61331	Tentative consensus: similar to (Q6EFV7) ARD-like protein, partial (90%);	miscellanea	3.0036	0.164961
TC52782	Tentative consensus: similar to ATMRP6 {Arabidopsis thaliana} (exp=-1; wgp=0; cg=0), partial (29%);	miscellanea	3.03324	0
TC62568	Tentative consensus: GRound-Like (grd related) family member (grl-25) {Caenorhabditis elegans} (exp=-1; wgp=0; cg=0), partial (3%);	miscellanea	3.03784	0.260763
TC51777	Tentative consensus: homologue to (Q40525) Nt-rab6 protein, partial (87%);	miscellanea	3.04054	0
CD802074	EST sequence: Q5Z9H8 Putative cyclophilin.;	miscellanea	3.05436	0.0520501
TC52440	Tentative consensus: similar to (O23166) Thiol-disulfide interchange like protein (AT4g37200/C7A10_160) (Thioredoxin-like protein), partial (70%);	miscellanea	3.05868	0
TC55080	Tentative consensus: (O06021) Vacuolating cytotoxin, partial (0%); None;	miscellanea	3.06821	0.152907
TC54736	Tentative consensus: similar to (Q5SN39) PCD/DCoH-like protein 2-like, partial (55%);	miscellanea	3.06833	0
TC65951	Tentative consensus: similar to (Q8GT82) Fiber protein Fb11, complete;	miscellanea	3.18851	0.109014
TC69852	Tentative consensus: similar to similar to multiple PDZ domain protein {Gallus gallus} (exp=-1; wgp=0; cg=0), partial (5%);	miscellanea	3.22826	0.0502419
TC56382	Tentative consensus: similar to (Q39436) SIEP1L protein precursor, partial (50%);	miscellanea	3.23484	0.161644
TC59303	Tentative consensus: similar to (Q6Z382) Putative coatomer protein gamma 2-subunit, partial (14%);	miscellanea	3.27731	0.0493841
CD798938	EST sequence: Q1A173 RAD-like protein 6.;	miscellanea	3.34748	1.5929
TC64437	Tentative consensus: homologue to alpha-5 type IV collagen {Homo sapiens} (exp=-1; wgp=0; cg=0), partial (4%); similar to (Q00487) Mini-collagen (Fragment), partial (28%); homologue to (Q95JD1) Basic proline-rich protein, partial (6%);	miscellanea	3.40029	0.198397
TC54971	Tentative consensus: similar to (O81488) PHD finger protein At5g26210, partial (61%); similar to (O81488) PHD finger protein At5g26210, partial (89%);	miscellanea	3.4552	0
TC58884	Tentative consensus: similar to (Q58T16) FLK, partial (50%);	miscellanea	3.48706	0
TC65732	Tentative consensus: similar to (Q2XPV1) Drm3-like protein-like protein, partial (40%); similar to (Q3HVK6) Drm3-like protein, partial (85%); weakly similar to (Q8LKG1) Drm3, partial (56%);	miscellanea	3.48817	0
TC68667	Tentative consensus: similar to (Q96248) CER3 protein, partial (15%);	miscellanea	3.53182	0
TC56318	Tentative consensus: weakly similar to (Q7X9S5) Fiber protein Fb15, partial (97%);	miscellanea	3.55597	0.0275851
TC53471	Tentative consensus: similar to (Q9STE8) Protein TOC75-3 chloroplast precursor, partial (49%);	miscellanea	3.58118	0
TC57265	Tentative consensus: similar to (Q2XTB5) LYTB-like protein-like, partial (41%);	miscellanea	3.62584	0
TC68985	Tentative consensus: similar to (Q5HXP7) Conjugal transfer protein TraA, partial (1%); weakly similar to (Q5VQJ0) Putative disease resistance protein RPS2, partial (4%);	miscellanea	3.72081	0
TC54798	Tentative consensus: similar to (P93697) CPRD12 protein, partial (55%);	miscellanea	3.72932	0
TC53808	Tentative consensus: similar to (Q5JMK3) Putative VAP27, partial (29%);	miscellanea	3.75197	0
TC56342	Tentative consensus: similar to (Q7DLL8) H-protein (EC 2.1.2.10), complete;	miscellanea	3.90846	0
TC61250	Tentative consensus: similar to (Q84N27) CCR protein, partial (70%);	miscellanea	4.21905	0
TC54639	Tentative consensus: homologue to (Q8S2Z7) GTP-binding protein, partial (64%); homologue to (Q8S2Z7) GTP-binding protein, partial (92%); weakly similar to (Q2HUT4) Putative RING zinc finger protein-related, partial (7%);	miscellanea	4.27445	0
TC54728	Tentative consensus: homologue to (Q6UC91) P-glycoprotein 1, partial (0%);	miscellanea	4.27954	0
TC68371	Tentative consensus: homologue to (Q54RA9) BTB/POZ domain-containing protein, partial (2%);	miscellanea	4.28062	0
TC53320	Tentative consensus: similar to (Q9XIY9) NtPRp27, partial (83%);	miscellanea	4.28725	0
TC52419	Tentative consensus: similar to (Q8RVV8) DCL protein, partial (54%);	miscellanea	4.47001	0
TC60990	Tentative consensus: similar to (Q7XIH3) Putative insulin degrading enzyme, partial (20%);	miscellanea	4.52512	0
TC69023	Tentative consensus: homologue to (Q5RLK3) Latrophilin-like protein AD variant, partial (0%); similar to (Q2GPB5) Hypothetical protein, partial (2%);	miscellanea	4.62973	0.106267
TC70172	Tentative consensus: similar to (Q3HVK6) Drm3-like protein, partial (55%); similar to (Q3HVK6) Drm3-like protein, partial (85%);	miscellanea	5.07513	0
TC65011	Tentative consensus: similar to (Q8I7U1) Major ampullate gland dragline silk protein-1 (Fragment), partial (8%); homologue to similar to novel collagen protein {Gallus gallus} (exp=-1; wgp=0; cg=0), partial (2%);	miscellanea	5.11061	0
TC63754	Tentative consensus: similar to (Q8VXS9) Dihydroorotase, partial (28%);	miscellanea	5.64945	0
TC65699	Tentative consensus: homologue to similar to novel collagen protein {Gallus gallus} (exp=-1; wgp=0; cg=0), partial (2%); similar to (Q8I7U1) Major ampullate gland dragline silk protein-1 (Fragment), partial (8%);	miscellanea	6.22155	0
TC60920	Tentative consensus: weakly similar to (O18465) Tractin, partial (4%); weakly similar to (O18465) Tractin, partial (4%); similar to (Q9VN36) CG12586-PA, partial (11%);	miscellanea	6.26819	0
TC54673	Tentative consensus: similar to (Q8H6Q7) CTV.22, partial (6%);	miscellanea	6.71707	0
TC53523	Tentative consensus: similar to (Q3ZDP9) White-brown complex protein 11 (Fragment), partial (31%);	miscellanea	7.00666	0
TC65140	Tentative consensus: weakly similar to Chain A Crystal Structure Of Cyclic Nucleotide Phosphodiesterase Of Appr>p From, partial (57%);	miscellanea	7.09859	0
TC61004	Tentative consensus: weakly similar to SigF {Arabidopsis thaliana} (exp=-1; wgp=0; cg=0), partial (27%);	miscellanea	7.1434	0
TC58302	Tentative consensus: weakly similar to (Q9AUL3) Putative angio-associated migratory cell protein, partial (52%); None;	miscellanea	7.38777	0
TC52167	Tentative consensus: similar to (Q3HVK6) Drm3-like protein, partial (85%); None;	miscellanea	7.76404	0
TC69093	Tentative consensus: homologue to (P93508) Calreticulin precursor, partial (49%); similar to (O81919) Calreticulin precursor, partial (78%); similar to (O64496) F20D22.14 protein, partial (14%);	miscellanea	8.1903	0
TC56172	Tentative consensus: similar to (Q8RW43) TCP1 protein, partial (14%); similar to (Q6XX20) Mutant cincinnata, partial (31%);	miscellanea	8.4819	0
TC59711	Tentative consensus: similar to (Q6YYC5) Copine I-like protein, partial (29%); similar to (Q9SAL0) T8K14.20 protein (At1g79380/T8K14_20), partial (14%);	miscellanea	8.48625	0
TC53306	Tentative consensus: homologue to (Q8S2Z7) GTP-binding protein, complete;	miscellanea	8.8658	0
TC52504	Tentative consensus: similar to (Q84XR5) GCPE protein, partial (55%);	miscellanea	9.58586	0
TC56049	Tentative consensus: similar to (O64884) Axi 1 protein-like protein, partial (49%);	miscellanea	12.0839	0
TC65167	Tentative consensus: similar to (Q8KLL6) StaD, partial (0%); homologue to (Q6UK15) Al-induced protein, partial (54%);	miscellanea	15.799	0
TC61355	Tentative consensus: similar to (Q2I824) ACS-like protein, partial (30%);	miscellanea	16.4455	0
CN006291	EST sequence: Q7XZS3 Putative chloroplast-targeted copper chaperone.;	miscellanea	16.7162	0
TC69422	Tentative consensus: weakly similar to (Q9SD82) Replication factor A-like protein, partial (25%);	miscellanea	22.3747	0
TC63345	Tentative consensus: similar to (Q6T7D1) Fiber protein Fb19 (Fragment), complete;	miscellanea	22.897	0
CN006776	EST sequence: Q9LL47 SAG101.;	miscellanea	24.9661	0
TC60865	Tentative consensus: similar to (Q9BIU8) Flagelliform silk protein (Fragment), partial (5%);	miscellanea	31.4175	0
TC54936	Tentative consensus: similar to (Q9XHD5) B12D protein, partial (68%);	miscellanea	57.3547	0
TC55883	Tentative consensus: homologue to (Q38732) DAG protein chloroplast precursor, partial (70%);	miscellanea	1.65544	3.75236
TC64400	Tentative consensus: similar to (Q8L7E7) Putative TGACG-sequence-specific bZIP DNA-binding protein, partial (9%);	miscellanea	2.00388	1.40878
TC52171	Tentative consensus: similar to (O82161) Phi-1 protein, partial (86%);	miscellanea	3.05921	0.607171
TC59544	Tentative consensus: homologue to (Q6J1J4) Putative SNARE protein, complete;	miscellanea	5.23216	0
TC54916	Tentative consensus: similar to (O49081) Clp-like energy-dependent protease, partial (62%);	miscellanea	9.83249	0
TC63766	Tentative consensus: weakly similar to (Q2WSX0) ATPas, partial (3%);	miscellanea	0.506718	1.40878
TC54576	Tentative consensus: similar to (Q93VA1) Selenium binding protein, partial (48%);	miscellanea	0.109283	0
TC65577	Tentative consensus: weakly similar to (Q9SXV6) Cycloartenol synthase, partial (7%);	miscellanea	0.129123	0
TC52161	Tentative consensus: weakly similar to (Q93VG8) UPF0326 protein At4g17486, partial (69%);	miscellanea	0.191768	0
TC61684	Tentative consensus: similar to (Q9MAZ7) Nonclathrin coat protein zeta1-COP, partial (94%);	miscellanea	0.302781	0.90549
TC54497	Tentative consensus: similar to (Q9MAZ7) Nonclathrin coat protein zeta1-COP, partial (94%); similar to (Q9MAZ7) Nonclathrin coat protein zeta1-COP, partial (94%);	miscellanea	0.314927	0.142492
TC67312	Tentative consensus: similar to (Q4ZH67) High mobility group protein, partial (80%);	miscellanea	0.386322	0.835292
TC64441	Tentative consensus: weakly similar to (Q8W417) Cig3, partial (14%);	miscellanea	0.394608	0.835292
TC67640	Tentative consensus: weakly similar to (Q6ZH55) Putative HYS1, partial (12%);	miscellanea	0.410882	0.607171
TC65813	Tentative consensus: similar to (Q93WS1) Selenium binding protein, partial (86%);	miscellanea	0.491919	1.683
TC66625	Tentative consensus: weakly similar to (Q7XHM3) Selenium-binding protein-like, partial (2%);	miscellanea	0.495374	1.51766
TC51804	Tentative consensus: weakly similar to copper ion binding {Arabidopsis thaliana} (exp=-1; wgp=0; cg=0), partial (41%);	miscellanea	0.501019	2.96765
TC53467	Tentative consensus: similar to (Q8XQ42) PUTATIVE HEMAGGLUTININ-RELATED PROTEIN, partial (1%); homologue to hypothetical protein {Pisum sativum} (exp=0; wgp=1; cg=0), partial (32%);	miscellanea	0.507301	2.59783
TC58048	Tentative consensus: similar to (Q2HSQ1) Polyprotein-related, partial (73%);	miscellanea	0.561375	4.18205
TC61106	Tentative consensus: weakly similar to (Q6L3Q0) Putative polyprotein, partial (5%); None;	miscellanea	0.576598	5.25171
TC66549	Tentative consensus: (O91904) Coat protein (Capsid protein), partial (49%); None;	miscellanea	1.54774	5.25171
TC68477	Tentative consensus: similar to (Q8UZB5) Coat protein, complete;	miscellanea	1.73093	1.93463
TC54277	Tentative consensus: weakly similar to (Q6ZFX8) Putative growth regulator, partial (16%); weakly similar to (Q949M5) Putative HSP protein, partial (8%);	miscellanea	2.30041	0.164961
TC51714	Tentative consensus: weakly similar to (Q6Z4N4) R40g3 protein, partial (72%);	miscellanea	2.41814	0.17188
TC52724	Tentative consensus: similar to novel cap-binding protein nCBP {Arabidopsis thaliana} (exp=-1; wgp=0; cg=0), partial (85%);	miscellanea	2.72997	0.152907
TC65028	Tentative consensus: similar to (Q6EIX8) Potyviral capsid protein interacting protein 2a, partial (9%);	miscellanea	3.56626	0
TC69098	Tentative consensus: weakly similar to (Q6Z706) VacA protein-like, partial (14%);	miscellanea	4.17415	0
TC62583	Tentative consensus: similar to (Q5HKR2) Serine threonine rich antigen, partial (1%);	miscellanea	6.00411	0
TC68186	Tentative consensus: similar to (Q2VF20) Myogenic factor MyoD, partial (6%);	miscellanea	7.27241	0
TC69554	Tentative consensus: similar to (Q52W11) Triple gene block protein 2, partial (82%);	miscellanea	36.5262	0
BQ792732	EST sequence: Q0KIN0 Integrase core domain containing protein.;	miscellanea	0.349142	0.0881602
BQ792271	EST sequence: Q1SD84 Integrase, catalytic region.;	miscellanea	0.388927	0.247802
TC57884	Tentative consensus: similar to similar to Ankyrin-1 (Erythrocyte ankyrin) (Ankyrin R) {Strongylocentrotus purpuratus}, partial (5%);	miscellanea	0.402796	0.237152
TC52059	Tentative consensus: weakly similar to (Q2QSD3) Retrotransposon protein putative unclassified, partial (3%);	miscellanea	0.46932	0.974982
TC71087	Tentative consensus: homologue to (Q90XX5) Wilms' tumor suppressor 2a, partial (3%);	miscellanea	0.470741	1.13941
TC52937	Tentative consensus: homologue to 253K polyprotein {Grapevine fanleaf virus} (exp=-1; wgp=0; cg=0), partial (17%);	miscellanea	0.483172	3.75236
TC69029	Tentative consensus: weakly similar to (Q9ZS84) Polyprotein, partial (4%);	miscellanea	0.517598	2.96765
TC69159	Tentative consensus: homologue to (P31542) ATP-dependent Clp protease ATP-binding subunit clpA homolog CD4B chloroplast precursor, partial (16%);	miscellanea	0.520009	5.25171
TC54372	Tentative consensus: weakly similar to (Q04358) Potato DNA for copia-like transposable element, partial (8%);	miscellanea	0.525163	2.59783
TC51989	Tentative consensus: homologue to (Q00321) Type I (26 kD) CP29 polypeptide, partial (63%);	miscellanea	0.527016	2.72936
TC68641	Tentative consensus: similar to (Q3UTM9) 7 days neonate cerebellum cDNA RIKEN full-length enriched library clone:A730099O13, partial (13%);	miscellanea	0.538404	2.06352
TC59900	Tentative consensus: weakly similar to (Q2AA48) Reverse transcriptase family protein, partial (2%);	miscellanea	0.544822	1.3274
CO818784	EST sequence: Q6H8D5 Putative coatomer protein complex, subunit beta 2 (Beta prime).;	miscellanea	0.556271	2.96765
CN007462	EST sequence: Q64MA8 Putative hASNA-I (Os09g0521500 protein).;	miscellanea	0.573607	2.30687
TC62464	Tentative consensus: weakly similar to (Q9FL75) Retroelement pol polyprotein-like, partial (11%);	miscellanea	0.580816	3.10555
TC67450	Tentative consensus: homologue to (Q2TE91) Coat protein, partial (59%); (Q2TE91) Coat protein, complete; homologue to (O93211) Triple gene block, complete;	miscellanea	0.62327	4.45368
TC52976	Tentative consensus: homologue to (P18474) RNA2 polyprotein (P2) [Contains: P2A protein (2A); Movement protein (2B-MP); Coat protein, partial (23%);	miscellanea	1.6654	5.25171
CA817912	EST sequence: Q1RSW9 Zinc finger, CCHC-type; Plant MuDR transposase; Zinc finger, SWIM- type.;	miscellanea	1.66552	3.93309
TC58466	Tentative consensus: (Q2TE91) Coat protein, complete; (Q2TE94) Coat protein, partial (74%);	miscellanea	1.87992	0.835292
TC68147	Tentative consensus: (Q2HY91) 28 kDa coat protein, complete;	miscellanea	2.00982	0.607171
TC68734	Tentative consensus: similar to (Q6TXI7) LRRGT00012, partial (3%);	miscellanea	2.04806	0.663717
TC63951	Tentative consensus: homologue to (O93211) Triple gene block, complete;	miscellanea	2.06434	0.692741
TC69082	Tentative consensus: (Q2HY90) 28 kDa coat protein, partial (82%);	miscellanea	2.14673	1.23906
TC63397	Tentative consensus: weakly similar to (Q2QXP9) Retrotransposon protein putative unclassified, partial (2%);	miscellanea	2.16001	0.198397
TC52713	Tentative consensus: weakly similar to (Q9ZRD1) NTGP4 (Fragment), partial (53%);	miscellanea	2.38507	0.146418
TC58526	Tentative consensus: weakly similar to (Q2AA09) Retrotransposon gag protein, partial (33%);	miscellanea	2.42042	0.260763
TC52097	Tentative consensus: weakly similar to putative AX110P protein {Arabidopsis thaliana} (exp=-1; wgp=0; cg=0), partial (61%);	miscellanea	2.44295	0.17188
TC68463	Tentative consensus: weakly similar to (Q8S5K3) Putative retroelement, partial (1%);	miscellanea	2.60582	0
CF207539	EST sequence: Q2QNF1 Retrotransposon protein, putative, unclassified.;	miscellanea	2.85893	0.051173
TC67942	Tentative consensus: (Q84NG9) 2S albumin, partial (21%); (Q84NG9) 2S albumin, partial (21%);	miscellanea	3.20968	0.107699
TC68453	Tentative consensus: (Q84NG9) 2S albumin, partial (21%); homologue to (Q84NG9) 2S albumin, partial (74%);	miscellanea	3.37615	0.0541859
TC69100	Tentative consensus: weakly similar to (Q9ZS32) NL25, partial (22%); None;	miscellanea	3.66986	0.0470142
TC67608	Tentative consensus: weakly similar to (Q9ZTK0) Hcr2-0A, partial (21%);	miscellanea	4.76048	0
TC52331	Tentative consensus: weakly similar to (Q945B6) AOP1.2, partial (33%);	miscellanea	4.98134	0
TC52003	Tentative consensus: (Q2TE89) Coat protein, partial (83%);	miscellanea	19.8228	0
TC64504	Tentative consensus: (Q2TE76) Coat protein, partial (53%);	miscellanea	30.3006	0
TC62981	Tentative consensus: similar to (Q8S976) Auxin response factor 10 (Fragment), partial (12%);	miscellanea	0.217769	0.107699
CA817107	EST sequence: Q6UU95 Putative cytokinin inducible protein (Putative cytokinin inducibl protein).;	miscellanea	0.34064	0.835292
TC70800	Tentative consensus: similar to (Q8LSK7) Auxin-regulated protein, partial (78%);	miscellanea	0.390951	0.358998
TC53717	Tentative consensus: similar to (Q2LAJ3) Auxin response factor 2, partial (18%);	miscellanea	0.409638	1.8049
TC67931	Tentative consensus: similar to (Q6L8U1) Auxin response factor 3, partial (12%);	miscellanea	0.481982	3.10555
TC52772	Tentative consensus: similar to auxin response factor-like protein {Arabidopsis thaliana} (exp=0; wgp=1; cg=0), partial (30%);	miscellanea	0.503662	2.59783
TC69761	Tentative consensus: similar to (Q2R3W9) Abscisic acid-induced-like protein, partial (27%);	miscellanea	0.553282	3.93309
TC52151	Tentative consensus: similar to (Q7XI08) Auxin-regulated protein-like protein, partial (10%); weakly similar to (Q7XI08) Auxin-regulated protein-like protein, partial (68%);	miscellanea	0.555778	1.23906
TC62668	Tentative consensus: similar to (Q654T8) Leaf senescence protein-like, partial (15%);	miscellanea	1.82101	0.718278
TC67085	Tentative consensus: homologue to (Q2I308) Abscisic stress ripening protein, partial (89%); similar to aminotransferase AGD2 {Arabidopsis thaliana} (exp=-1; wgp=0; cg=0), partial (25%);	miscellanea	2.03446	0.835292
TC65886	Tentative consensus: similar to (Q9SEX1) Auxin-induced atb2, partial (29%); similar to (Q52QX9) Aldo/keto reductase AKR, complete; similar to (Q7XT99) OSJNBa0008A08.11 protein (OSJNBa0032I19.2 protein), partial (21%);	miscellanea	2.34676	0.106267
TC57860	Tentative consensus: similar to (Q3LFT5) Putative auxin-regulated protein, partial (96%);	miscellanea	2.41547	0.0275851
TC53208	Tentative consensus: similar to (Q6EAL9) Arachidonic acid-induced DEA1, partial (93%);	miscellanea	2.97467	0.427569
TC56797	Tentative consensus: similar to (Q5UCF4) Senescence-associated protein DH, partial (90%);	miscellanea	11.2604	0
CN548080	EST sequence: P35694 Brassinosteroid-regulated protein BRU1 precursor.;	miscellanea	11.5496	0
TC58342	Tentative consensus: similar to (Q8RVJ8) Putative photosystem I reaction centre subunit IV, partial (62%);	photosynth	0.215381	0
TC66509	Tentative consensus: homologue to (Q40961) Light-harvesting chlorophyll a/b-binding protein precursor, partial (95%);	photosynth	0.233969	0.107699
TC59235	Tentative consensus: similar to (Q9C639) Light-harvesting complex protein (At1g45474/F2G19.4), partial (79%); None;	photosynth	0.302273	0.146418
TC61016	Tentative consensus: homologue to (Q6H667) Thylakoid lumenal protein-like, partial (40%); similar to unknown protein {Arabidopsis thaliana} (exp=0; wgp=1; cg=0), partial (78%);	photosynth	0.324425	0.0893928
TC54803	Tentative consensus: similar to (Q6H667) Thylakoid lumenal protein-like, partial (13%);	photosynth	0.335343	0.138051
TC66055	Tentative consensus: similar to (Q6H667) Thylakoid lumenal protein-like, partial (21%);	photosynth	0.370236	0.310212
TC53694	Tentative consensus: similar to (Q7XA96) Photosystem I psaH protein, partial (91%);	photosynth	0.38144	0.146418
TC62896	Tentative consensus: homologue to (Q5DNZ6) Chloroplast chlorophyll a-b binding protein (Fragment), partial (67%);	photosynth	0.392817	1.23906
TC52113	Tentative consensus: homologue to (Q7M1K9) Chlorophyll a/b-binding protein (cab-11), partial (84%); homologue to (Q7M1K9) Chlorophyll a/b-binding protein (cab-11), complete;	photosynth	0.40487	0.557865
TC64270	Tentative consensus: similar to photosystem I subunit X precursor {Arabidopsis thaliana} (exp=-1; wgp=0; cg=0), partial (96%); homologue to (Q84QE6) Photosystem I reaction center subunit X psaK, complete;	photosynth	0.447392	2.22836
TC57131	Tentative consensus: homologue to (Q7M1K9) Chlorophyll a/b-binding protein (cab-11), partial (62%); homologue to (Q7M1K9) Chlorophyll a/b-binding protein (cab-11), partial (65%);	photosynth	0.456306	1.40878
TC65998	Tentative consensus: similar to (P17340) Plastocyanin chloroplast precursor, partial (89%);	photosynth	0.467552	0.663717
TC70596	Tentative consensus: homologue to (Q5Z974) Putative chloroplast FtsH protease, partial (37%);	photosynth	0.474947	0.464308
TC57974	Tentative consensus: similar to (Q9SY97) PSI type III chlorophyll a/b-binding protein, complete;	photosynth	0.503527	1.23906
TC66264	Tentative consensus: homologue to (Q9XQB6) Chlorophyll a/b-binding protein CP24, partial (28%); homologue to (Q9XQB6) Chlorophyll a/b-binding protein CP24, partial (70%);	photosynth	0.524165	2.30687
TC66938	Tentative consensus: similar to (Q5JKR1) Chloroplast processing enzyme-like protein, partial (3%);	photosynth	0.544202	2.72936
TC53980	Tentative consensus: similar to phytochrome B {Nicotiana tabacum} (exp=0; wgp=1; cg=0), partial (5%);	photosynth	0.545546	2.42068
TC59425	Tentative consensus: similar to (Q9M0G6) Photosystem II protein W-like, partial (52%);	photosynth	0.558442	2.87267
TC66352	Tentative consensus: homologue to (Q9SDT2) Chlorophyll a/b-binding protein, complete; None;	photosynth	0.558677	2.72936
TC51836	Tentative consensus: similar to (Q41385) Photosystem I reaction center subunit XI chloroplast precursor (PSI-L) (PSI subunit V), partial (94%);	photosynth	0.570312	3.93309
TC56094	Tentative consensus: similar to (Q01667) AT3g54890 (Chlorophyll a/b-binding protein) (AT3g54890/F28P10_130), partial (92%); similar to (Q01667) AT3g54890 (Chlorophyll a/b-binding protein) (AT3g54890/F28P10_130), partial (92%);	photosynth	0.576649	3.93309
TC55659	Tentative consensus: homologue to (Q32291) Chlorophyll A/B binding protein precursor, partial (80%);	photosynth	0.586621	2.96765
TC54622	Tentative consensus: homologue to (P12333) Chlorophyll a-b binding protein chloroplast precursor (LHCII type I CAB) (LHCP), partial (85%);	photosynth	0.590337	3.28232
TC52528	Tentative consensus: similar to (Q9XQB4) Photosystem I reaction center subunit III, partial (85%);	photosynth	0.597248	2.87267
TC61762	Tentative consensus: similar to (Q9XQB2) Chlorophyll a/b binding protein CP29, partial (80%); homologue to (Q9XQB2) Chlorophyll a/b binding protein CP29, partial (35%);	photosynth	1.61526	1.19823
TC55189	Tentative consensus: similar to (P13869) Chlorophyll a-b binding protein chloroplast precursor (LHCI type II CAB), complete; None;	photosynth	1.67549	2.96765
TC55503	Tentative consensus: similar to (Q43082) Porphobilinogen deaminase chloroplast precursor (PBG) (Hydroxymethylbilane synthase), partial (59%); similar to (Q43082) Porphobilinogen deaminase chloroplast precursor (PBG) (Hydroxymethylbilane synthase), p	photosynth	1.78239	2.87267
TC64892	Tentative consensus: (Q2MII8) Photosystem I P700 apoprotein A2, complete;	photosynth	1.80018	4.18205
TC57429	Tentative consensus: similar to (P31336) Photosystem II 5 kDa protein chloroplast precursor (PSII-T), partial (52%);	photosynth	1.83891	1.93463
TC53444	Tentative consensus: similar to (P49107) Photosystem I reaction center subunit N chloroplast precursor (PSI-N), partial (79%);	photosynth	1.84635	1.63342
TC53868	Tentative consensus: similar to (Q41908) Photosystem II 7kD protein, partial (66%); similar to (Q41387) Photosystem II reaction center W protein chloroplast precursor (PSII 6.1 kDa protein), partial (62%);	photosynth	1.92532	1.40878
TC65556	Tentative consensus: similar to (Q01667) AT3g54890 (Chlorophyll a/b-binding protein) (AT3g54890/F28P10_130), partial (92%);	photosynth	2.06292	0.557865
TC55526	Tentative consensus: (Q49KX2) Photosystem II CP47 chlorophyll apoprotein, complete;	photosynth	2.14111	0.90549
TC57834	Tentative consensus: homologue to (P12372) Photosystem I reaction center subunit II chloroplast precursor, partial (79%);	photosynth	2.22902	0.138051
TC65758	Tentative consensus: homologue to (Q42946) Coproporphyrinogen III oxidase chloroplast precursor (Coproporphyrinogenase), partial (22%);	photosynth	2.36788	0.247802
TC66994	Tentative consensus: similar to (Q8W536) Photosystem II reaction center (Fragment), complete;	photosynth	3.1764	0.184781
TC57214	Tentative consensus: homologue to (O64446) Light harvesting chlorophyll a/b-binding protein precursor, complete;	photosynth	3.18322	0
CF404969	EST sequence: Q0GKF3 Chloroplast FLU-like protein.;	photosynth	4.03827	0
TC57574	Tentative consensus: similar to (Q9SEC0) 37 kDa chloroplast inner envelope membrane protein (Fragment), partial (70%);	photosynth	4.06203	0
TC62672	Tentative consensus: similar to (Q9M7A9) Phytochrome C, partial (5%);	photosynth	4.21486	0
TC67390	Tentative consensus: similar to (Q9ZUS6) Chloroplast lumen common protein family, partial (27%);	photosynth	4.23065	0
TC70538	Tentative consensus: homologue to (Q9XQB6) Chlorophyll a/b-binding protein CP24, partial (22%); homologue to (Q9XQB6) Chlorophyll a/b-binding protein CP24, partial (70%); homologue to (Q9XQB6) Chlorophyll a/b-binding protein CP24, partial (28%);	photosynth	4.54243	0
TC69041	Tentative consensus: similar to (O24365) Chloroplast mRNA-binding protein CSP41 precursor (Fragment), partial (18%); similar to (Q7X998) MRNA-binding protein (Fragment), partial (87%);	photosynth	5.74013	0
TC57721	Tentative consensus: similar to photosystem I subunit XI precursor {Arabidopsis thaliana} (exp=-1; wgp=0; cg=0), partial (73%);	photosynth	19.5715	0
TC66137	Tentative consensus: similar to (Q9ZWQ8) Plastid-lipid associated protein chloroplast precursor (CitPAP), partial (67%); similar to (Q9ZWQ8) Plastid-lipid associated protein chloroplast precursor (CitPAP), partial (64%);	photosynth	22.3668	0
TC55955	Tentative consensus: similar to photosystem I subunit XI precursor {Arabidopsis thaliana} (exp=-1; wgp=0; cg=0), partial (74%);	photosynth	42.9465	0
TC71102	Tentative consensus: weakly similar to (Q45HK7) Lipoxygenase LOX1 (EC 1.13.11.12), partial (12%);	resistance	0.0847784	0
TC56791	Tentative consensus: homologue to (Q6V5H9) Autophagocytosis protein, partial (32%);	resistance	0.0860135	0
TC69449	Tentative consensus: similar to (Q8H4X8) Putative subtilisin-like serine protease AIR3, partial (3%);	resistance	0.108081	0
TC51909	Tentative consensus: similar to (Q8W418) Lipoxygenase, partial (32%); similar to (O49888) Loxc homologue protein (Fragment), partial (61%);	resistance	0.117853	0
TC56012	Tentative consensus: similar to (Q9ZNT7) Prohibitin 2 (Prohibitin-like protein), partial (38%);	resistance	0.12298	0
TC65635	Tentative consensus: similar to (Q6X5R6) Lipoxygenase (Fragment), partial (26%); similar to (O49888) Loxc homologue protein (Fragment), partial (61%);	resistance	0.132157	0.0881602
TC66669	Tentative consensus: similar to (Q9C5N5) Putative subtilisin serine protease, partial (49%);	resistance	0.146213	0
TC67011	Tentative consensus: similar to (Q7XAU6) Class IV chitinase, partial (15%); similar to (Q7XAU6) Class IV chitinase, complete;	resistance	0.159436	0.508865
TC60651	Tentative consensus: homologue to (Q69D51) Beta-1 3-glucanase, partial (39%);	resistance	0.18537	2.59783
TC58431	Tentative consensus: similar to (Q6U1L7) Bax inhibitor, complete;	resistance	0.187559	0
TC63122	Tentative consensus: weakly similar to (O24248) Major allergen Pru av 1 (Pru a 1), partial (86%); weakly similar to (Q6QHU2) Major cherry allergen Pru av 1.0202, complete;	resistance	0.210096	0.156732
TC52748	Tentative consensus: weakly similar to (Q5NE32) Type 1 non-specific lipid transfer protein precursor, partial (64%);	resistance	0.21949	0.184781
TC61803	Tentative consensus: similar to (Q9LVB8) HSR203J protein-like protein, partial (15%);	resistance	0.245003	0.302201
BQ795661	EST sequence: O81228 PR-4 type protein.;	resistance	0.246695	0.607171
TC67637	Tentative consensus: similar to (Q5MJV5) Avr9/Cf-9 rapidly elicited protein 256 (Fragment), partial (15%); similar to (Q8SAY5) Hypothetical protein OSJNBa0010E04.17, partial (2%);	resistance	0.257265	0.184781
TC62701	Tentative consensus: weakly similar to (Q6URA3) Putative TIR-NBS type R protein 4, partial (15%); None;	resistance	0.262311	2.96765
TC54638	Tentative consensus: weakly similar to (Q2QCI7) Non-specific lipid transfer protein, partial (72%); weakly similar to (Q9M6B6) Lipid transfer protein precursor, partial (70%);	resistance	0.272883	1.5929
TC58094	Tentative consensus: similar to (Q4F8J0) Putative endo-1 4-beta-glucanase (Fragment), partial (42%);	resistance	0.27483	1.93463
TC70707	Tentative consensus: similar to (Q6X5R6) Lipoxygenase (Fragment), partial (12%);	resistance	0.332615	0.692741
TC68754	Tentative consensus: similar to (P52911) Glucan 1 3-beta-glucosidase 2 precursor (Exo-1 3-beta-glucanase 2), partial (3%);	resistance	0.337801	0.730134
TC56659	Tentative consensus: similar to (Q94G86) Beta-1 3-glucanase-like protein, partial (39%);	resistance	0.340049	0.508865
TC54898	Tentative consensus: similar to (Q9M435) Phase-change related protein precursor, partial (68%); similar to (Q9M435) Phase-change related protein precursor, partial (68%);	resistance	0.353623	2.06352
TC62281	Tentative consensus: similar to (Q708X5) Leucine rich repeat protein precursor, partial (73%);	resistance	0.356328	1.5929
TC64809	Tentative consensus: (Q9M3U4) Beta 1-3 glucanase, complete;	resistance	0.36437	2.42068
TC61642	Tentative consensus: (Q6BAB9) Stilbene synthase (Fragment), complete; (P28343) Stilbene synthase 1 (Resveratrol synthase 1) (Trihydroxystilbene synthase 1) (PSV25), complete; homologue to (Q2HY10) Resveratrol synthase, complete; (Q9FRW2) Stilbene synthas	resistance	0.384155	2.30687
TC63608	Tentative consensus: weakly similar to (Q9FKN9) Disease resistance protein, partial (5%);	resistance	0.384776	0.84049
TC53847	Tentative consensus: homologue to (Q84N26) Leucine-rich repeat protein, partial (84%);	resistance	0.393516	0.868377
TC58707	Tentative consensus: similar to (Q9M435) Phase-change related protein precursor, partial (68%); similar to (Q9M435) Phase-change related protein precursor, partial (68%); similar to (Q9M435) Phase-change related protein precursor, partial (68%); simila	resistance	0.39546	0.789164
TC55105	Tentative consensus: similar to (Q9M7A8) LRR receptor-like protein kinase, partial (35%);	resistance	0.422494	0.607171
TC56186	Tentative consensus: similar to (Q84XG7) Erwinia induced protein 1, partial (36%);	resistance	0.441796	0.607171
NP596490	Genomic sequence: GB|AF369823.1|AAM21280.1 resistance gene analog [Vitis vinifera];	resistance	0.4443	1.683
TC60526	Tentative consensus: (Q8S568) Catalase, partial (52%); (Q8S568) Catalase, complete; homologue to (Q8S568) Catalase, partial (37%);	resistance	0.447416	0.557865
NP596488	Genomic sequence: GB|AF369825.1|AAM21282.1 resistance gene analog [Vitis vinifera];	resistance	0.458796	1.93463
TC52983	Tentative consensus: weakly similar to (Q947E3) Resistance gene analog NBS5 (Fragment), partial (45%);	resistance	0.459178	0.648584
TC69602	Tentative consensus: similar to (Q6U5H3) 1-aminocyclopropane-1-carboxylate synthase, partial (43%);	resistance	0.477414	2.72936
TC70224	Tentative consensus: similar to (Q9M435) Phase-change related protein precursor, partial (68%); similar to (Q9M435) Phase-change related protein precursor, partial (68%); similar to (Q9M435) Phase-change related protein precursor, partial (68%); simila	resistance	0.482387	2.59783
TC70144	Tentative consensus: homologue to (Q8S568) Catalase, partial (37%); (Q8S568) Catalase, partial (52%); (Q8S568) Catalase, complete;	resistance	0.489808	0.718278
TC62915	Tentative consensus: similar to (Q8H811) Putative leucine-rich repeat transmembrane protein kinase, partial (12%);	resistance	0.492677	2.72936
TC64622	Tentative consensus: similar to (Q9M435) Phase-change related protein precursor, partial (69%); similar to (Q9M435) Phase-change related protein precursor, partial (68%);	resistance	0.500945	1.852
TC63092	Tentative consensus: similar to LCR74/PDF2.5 {Arabidopsis thaliana} (exp=-1; wgp=0; cg=0), partial (21%);	resistance	0.505594	3.10555
TC58740	Tentative consensus: similar to lipoxygenase AtLOX2 {Arabidopsis thaliana} (exp=-1; wgp=0; cg=0), partial (2%);	resistance	0.506086	1.63342
TC60968	Tentative consensus: weakly similar to putative disease resistant protein rga2 {Solanum bulbocastanum} (exp=0; wgp=1; cg=0), partial (4%);	resistance	0.508393	1.51766
TC68949	Tentative consensus: (Q9FS43) Pathogenesis-related protein 10, complete;	resistance	0.511921	3.93309
BQ795788	EST sequence: Q94EN5 Beta-1,3-glucanase (EC 3.2.1.39).;	resistance	0.512514	2.87267
TC51734	Tentative consensus: similar to (Q6JX04) Chitinase-like protein (EC 3.2.1.14), partial (89%);	resistance	0.523225	2.22836
TC67986	Tentative consensus: weakly similar to (Q6URA2) TIR-NBS-LRR type R protein 7, partial (4%);	resistance	0.524933	2.72936
CF517459	EST sequence: Q1S8B9 Disease resistance protein; Heat shock protein DnaJ, N-terminal; AAA ATPase.;	resistance	0.52496	1.683
TC63365	Tentative consensus: weakly similar to (Q8H9B7) Putative lipid transfer protein, partial (86%); weakly similar to (Q6PW56) Probable lipid transfer protein family protein, partial (76%);	resistance	0.533857	2.59783
TC70080	Tentative consensus: similar to (Q7XAU6) Class IV chitinase, complete;	resistance	0.537281	1.8049
TC71100	Tentative consensus: weakly similar to (Q42428) Chitinase Ib (Endochitinase), partial (46%);	resistance	0.542765	4.89822
TC62708	Tentative consensus: similar to (Q9M435) Phase-change related protein precursor, partial (68%); similar to (Q9M435) Phase-change related protein precursor, partial (68%); similar to (Q9M435) Phase-change related protein precursor, partial (68%); simila	resistance	0.547751	2.96765
TC61888	Tentative consensus: similar to (Q9ZT97) Putative inhibitor of apoptosis (Hypothetical protein AT4g03000), partial (6%);	resistance	0.559132	2.59783
NP596493	Genomic sequence: GB|AF369819.1|AAM21277.1 resistance gene analog [Vitis vinifera];	resistance	0.569529	3.28232
TC56070	Tentative consensus: similar to (Q84QE1) Avr9/Cf-9 rapidly elicited protein 189, partial (25%);	resistance	0.572518	1.93463
TC61176	Tentative consensus: weakly similar to (Q45W75) Disease resistance-responsive family protein, partial (64%);	resistance	0.587551	3.93309
BQ798612	EST sequence: Q9FI00 MLO-like protein 11 (AtMlo11).;	resistance	0.590027	2.72936
TC57915	Tentative consensus: weakly similar to (Q2L3E2) Nucleotide binding site/leucine rich repeat (NBS/LRR) kinase, partial (2%);	resistance	0.590646	4.18205
TC65446	Tentative consensus: weakly similar to (Q94J89) Putative NBS-LRR type resistance protein, partial (2%);	resistance	0.625599	5.25171
CN006227	EST sequence: Q8S7M7 Putative leucine-rich repeat protein (Os10g0572300 protein) (Leucine Rich Repeat family protein, expressed).;	resistance	1.6131	3.10555
TC55638	Tentative consensus: weakly similar to (Q8SA81) Ve resistance gene analog (Fragment), partial (8%);	resistance	1.62097	2.87267
TC54086	Tentative consensus: weakly similar to (Q947E3) Resistance gene analog NBS5 (Fragment), partial (45%); weakly similar to (Q947E3) Resistance gene analog NBS5 (Fragment), partial (45%);	resistance	1.69274	3.50024
BQ796623	EST sequence: Q1S347 Leucine-rich repeat.;	resistance	1.72694	3.75236
BQ798928	EST sequence: Q3ZUT6 Putative LZ-NBS-LRR resistance protein (Fragment).;	resistance	1.76881	5.25171
TC60231	Tentative consensus: similar to (Q75GV0) Putative leucine-rich repeat receptor kinase (Leucine Rich Repeat putative), partial (3%);	resistance	1.77031	1.5929
TC65533	Tentative consensus: similar to (Q45W75) Disease resistance-responsive family protein, partial (70%);	resistance	1.77313	2.72936
TC59490	Tentative consensus: weakly similar to (P10973) Nonspecific lipid-transfer protein A (NS-LTP A) (Phospholipid transfer protein) (PLTP), partial (70%); weakly similar to (O22484) Lipid transfer protein LPT III, partial (49%);	resistance	1.77634	1.683
TC53791	Tentative consensus: homologue to (Q7XTK9) Catalase (EC 1.11.1.6), partial (50%); None;	resistance	1.78445	1.19823
TC55328	Tentative consensus: similar to (Q56R03) EDS1, partial (23%);	resistance	1.87599	0.692741
TC57169	Tentative consensus: weakly similar to (Q947E1) Resistance gene analog NBS7 (Fragment), partial (49%);	resistance	1.9238	0.607171
TC57759	Tentative consensus: weakly similar to ethylene-forming-enzyme-like dioxygenase-like protein {Oryza sativa (japonica cultivar-group)}, partial (33%);	resistance	1.96356	2.06352
TC59313	Tentative consensus: (Q850K5) Lipid transfer protein isoform 4, complete;	resistance	1.98739	2.72936
TC67218	Tentative consensus: similar to (Q6Z387) Lipid transfer protein-like, partial (36%);	resistance	1.99661	0.310212
TC54028	Tentative consensus: weakly similar to a novel fungal inducible gene {Oryza sativa} (exp=-1; wgp=0; cg=0), partial (78%);	resistance	2.0439	1.40878
TC67507	Tentative consensus: weakly similar to (Q84Q56) Putative disease resistance gene homolog, partial (8%);	resistance	2.1055	0.302201
TC55892	Tentative consensus: similar to (Q69VA2) Putative leucine rich repeat protein, partial (6%); similar to (Q69VA2) Putative leucine rich repeat protein, partial (6%); similar to AIR9; protein binding {Arabidopsis thaliana} (exp=-1; wgp=0; cg=0), partial	resistance	2.29215	1.8049
TC51703	Tentative consensus: (Q9FS45) Chitinase precursor (EC 3.2.1.14), complete;	resistance	2.31296	0.152907
TC64563	Tentative consensus: similar to (Q7XB39) Class IV chitinase, partial (94%); None;	resistance	2.32125	0.718278
CN548368	EST sequence: Q5MJV5 Avr9/Cf-9 rapidly elicited protein 256 (Fragment).;	resistance	2.36012	0.648584
TC64854	Tentative consensus: similar to (Q851U1) Putative leucine-rich repeat protein, partial (55%); similar to (Q851U1) Putative leucine-rich repeat protein, partial (86%); similar to (Q851U1) Putative leucine-rich repeat protein, partial (80%); similar to (	resistance	2.40712	0.0470142
TC64623	Tentative consensus: similar to (Q8S932) 1-aminocyclopropane-1-carboxylate oxidase (ACC oxidase) (Ethylene-forming enzyme) (EFE), partial (29%); similar to (Q5VLJ5) 1-aminocyclopropane-1-carboxylate oxidase, complete;	resistance	2.43694	0.602298
TC62958	Tentative consensus: (Q7XAU7) Thaumatin-like protein, complete;	resistance	2.48393	1.13941
TC64957	Tentative consensus: weakly similar to (Q5VQJ0) Putative disease resistance protein RPS2, partial (4%);	resistance	2.50077	0.358998
TC63535	Tentative consensus: similar to (Q9ZWF3) Lycopersicon esculentum DNA similar to hsr203J complete cds, partial (60%);	resistance	2.55354	0.237152
TC52328	Tentative consensus: similar to (Q3HRX2) Meloidogyne-induced giant cell protein-like protein, partial (86%);	resistance	2.5866	0
TC51771	Tentative consensus: similar to (Q8W5A3) Lethal leaf spot 1-like protein, partial (39%); similar to (Q8W5A3) Lethal leaf spot 1-like protein, partial (54%);	resistance	2.6362	0
TC55263	Tentative consensus: homologue to (Q6L4B0) Putative hypersensitive-induced reaction protein, partial (53%);	resistance	2.68956	0.0482465
TC60096	Tentative consensus: homologue to (Q850K5) Lipid transfer protein isoform 4, complete; weakly similar to (Q41413) Epoxide hydrolase, partial (87%);	resistance	2.78004	0.106267
TC61082	Tentative consensus: similar to (Q9M3U4) Beta 1-3 glucanase, partial (97%);	resistance	2.78798	0.152907
TC61222	Tentative consensus: similar to (Q84QE1) Avr9/Cf-9 rapidly elicited protein 189, partial (50%);	resistance	2.797	0.164961
TC56557	Tentative consensus: similar to (Q9SVT3) Subtilisin-like protease, partial (13%);	resistance	2.82997	0.16657
TC61443	Tentative consensus: similar to (Q9FKE5) Disease resistance protein RPS4, partial (1%);	resistance	2.87572	5.25171
TC69514	Tentative consensus: similar to (Q56R03) EDS1, partial (18%);	resistance	2.90626	0
TC63269	Tentative consensus: similar to (Q8S902) Syringolide-induced protein 19-1-5, partial (58%); None;	resistance	2.93954	0.539757
TC58217	Tentative consensus: homologue to (Q84N26) Leucine-rich repeat protein, partial (87%);	resistance	3.0682	0.0520501
TC69599	Tentative consensus: weakly similar to (Q2QWU6) Leucine Rich Repeat putative, partial (14%);	resistance	3.19687	0.0470142
CD802478	EST sequence: Q8L4V9 Disease resistance-like protein GS0-1 (Disease resistance-like protein GS0-2) (Fragment).;	resistance	3.1997	0
TC64236	Tentative consensus: similar to (Q9M435) Phase-change related protein precursor, partial (46%); similar to (O08677) Kininogen-1 precursor, partial (3%); similar to (Q9M435) Phase-change related protein precursor, partial (46%);	resistance	3.21363	0.607171
TC61210	Tentative consensus: similar to (O49621) MLO-like protein 1 (AtMlo1) (MLO protein homolog 1) (AtMLO-H1), partial (39%);	resistance	3.46379	0
TC51704	Tentative consensus: (P51613) Basic endochitinase precursor (EC 3.2.1.14 EC 3.2.1.14), complete;	resistance	3.46783	0.0283843
TC59864	Tentative consensus: weakly similar to (O24017) Resistance complex protein I2C-3 (Fragment), partial (15%);	resistance	3.58038	0
TC51796	Tentative consensus: similar to (Q8S902) Syringolide-induced protein 19-1-5, partial (77%); None;	resistance	3.59407	0.142492
TC58029	Tentative consensus: weakly similar to (Q9M6E7) UDP-glucose:salicylic acid glucosyltransferase, partial (36%); weakly similar to (Q9M6E7) UDP-glucose:salicylic acid glucosyltransferase, partial (51%);	resistance	3.63355	0
TC70536	Tentative consensus: similar to (P36910) Acidic endochitinase SE2 precursor (EC 3.2.1.14 EC 3.2.1.14), partial (7%); similar to (P29060) Acidic endochitinase precursor (EC 3.2.1.14 EC 3.2.1.14), partial (91%);	resistance	3.64392	0.139775
TC65214	Tentative consensus: similar to (O24531) Class IV endochitinase (EC 3.2.1.14), partial (56%); None; None;	resistance	3.66365	0.0467249
TC58397	Tentative consensus: similar to LSD1 (LESION SIMULATING DISEASE) {Arabidopsis thaliana} (exp=-1; wgp=0; cg=0), partial (89%);	resistance	3.67261	0
TC55556	Tentative consensus: similar to (O04681) Pathogenesis-related genes transcriptional activator PTI5 (PTO-interacting protein 5), partial (57%); similar to (O04681) Pathogenesis-related genes transcriptional activator PTI5 (PTO-interacting protein 5), par	resistance	3.76001	0
TC62916	Tentative consensus: similar to (Q93YW0) EXECUTER1 protein chloroplast precursor, partial (15%);	resistance	3.92054	0
TC63883	Tentative consensus: (Q6YCG8) Putative hypersensitive-induced response protein (Fragment), complete; None; similar to (Q6UNT3) Hypersensitive-induced response protein, complete;	resistance	3.96296	0
[truncated: 3,552 more rows]
