# Supplementary material for: General and species-specific transcriptional responses to downy mildew infection in a susceptible (Vitis vinifera) and a resistant (V. riparia) grapevine species
Source: BMC Genomics. 2010 Feb 18;11:117. doi: 10.1186/1471-2164-11-117 (PMC2831845; doi:10.1186/1471-2164-11-117)
Supplement: Additional file 2 — Differences in basal gene expression levels between the two species at 24 h after mock-inoculation with distilled water. The file contains a list of transcripts showing statistically significant differential expression, with a False Discovery Rate (FDR) ≤5%. The fold change of V. vinifera vs. V. riparia expression levels (Fold Change Vv/Vr) is reported, along with the q-value (%) indicating the FDR. A separate list reports the subset of defense-related genes, functionally categorized as 'resistance', 'stress', 'cell wall' and 'secondary metabolism' considered in Additional file 3. [file 1471-2164-11-117-S2.XLS]

## Sheet: 24h_water
All genes						Subset of defense-related genes
Name	Target Description	Functional Category	Fold Change Vv/Vr	q-value (%)		Name	Target Description	Functional Category	Fold Change Vv/Vr	q-value (%)
TC57118	Tentative consensus: homologue to (Q65C76) Beta tubulin, partial (28%);	cell component	0.274534	0.0339433		TC67576	Tentative consensus: weakly similar to (Q9LXA8) Beta-xylosidase-like protein (AT5g10560/F12B17_90), partial (6%);	cell wall	2.11897	0.0180313
TC65238	Tentative consensus: homologue to (P33629) Tubulin alpha chain, partial (38%); (P33629) Tubulin alpha chain, complete;	cell component	0.32729	0		TC65722	Tentative consensus: (Q9M4I1) Putative proline-rich cell wall protein, partial (48%); Alnus incana chloroplast 23S ribosomal RNA (23S rRNA) gene, complete;	cell wall	2.11932	0.0615763
TC69730	Tentative consensus: homologue to (P13362) Actin-1, partial (78%);	cell component	0.394512	0.0519603		TC63171	Tentative consensus: similar to (Q9LJN4) Beta-1 4-xylosidase, partial (2%);	cell wall	2.16016	0.433319
TC55334	Tentative consensus: homologue to (Q9XHH1) Actin, partial (35%); homologue to (Q7XZJ2) Actin, complete;	cell component	0.413263	0.0136699		TC68649	Tentative consensus: similar to (Q9FSG1) Putative extensin precursor, partial (70%);	cell wall	2.21961	0.095644
CF405105	EST sequence: P20364 Tubulin beta-1 chain (Beta-1 tubulin) (Fragment).;	cell component	0.425453	0.0418921		TC53122	Tentative consensus: similar to (Q8L5J6) Expansin 3, complete;	cell wall	2.30467	0.271295
TC55378	Tentative consensus: (P33629) Tubulin alpha chain, partial (60%);	cell component	0.436186	0.254485		TC63356	Tentative consensus: homologue to (Q4PKB6) Cellulose synthase CesA1 (Fragment), partial (46%);	cell wall	2.44019	0.0134155
TC63666	Tentative consensus: similar to (Q6WJ05) Central motor kinesin 1, partial (42%);	cell component	0.45637	0.0665904		TC66632	Tentative consensus: similar to beta xylosidase {Fragaria x ananassa} (exp=-1; wgp=0; cg=0), partial (53%);	cell wall	2.44963	0.182064
DV939316	EST sequence: Q1SM38 Mov34-1; Invasin/intimin cell-adhesion.;	cell component	0.47634	0.271295		TC59496	Tentative consensus: similar to (Q5YJR2) Cell wall hydrolase (Fragment), partial (33%);	cell wall	2.47916	0
TC62514	Tentative consensus: homologue to beta-4 tubulin {Zea mays} (exp=-1; wgp=0; cg=0), partial (15%);	cell component	0.484676	0.0590121		TC55634	Tentative consensus: weakly similar to (Q3Y6V1) Cellulose synthase-like protein CslG, partial (10%);	cell wall	2.54384	0
TC54075	Tentative consensus: homologue to (Q9XEN2) Actin depolymerizing factor (Fragment), complete;	cell component	2.00422	0.166025		TC70572	Tentative consensus: similar to polygalacturonase {Arabidopsis thaliana} (exp=-1; wgp=0; cg=0), partial (21%);	cell wall	2.71371	0.095644
TC67725	Tentative consensus: (Q8XSG2) PROBABLE TRANSMEMBRANE PROTEIN, partial (2%);	cell component	2.01194	0.0321996		TC63420	Tentative consensus: weakly similar to (Q9MBB8) Polygalacturonase, partial (49%);	cell wall	2.87438	0
TC52793	Tentative consensus: similar to (Q9SJX2) Putative kinesin light chain, partial (34%);	cell component	2.05251	0.0678185		TC60187	Tentative consensus: homologue to (Q8LGR6) Proline-rich protein 1, partial (84%); None;	cell wall	2.98807	0.0321996
TC66593	Tentative consensus: homologue to (Q6ZL42) Probable histone H2A.3, partial (48%); homologue to (Q6ZL42) Probable histone H2A.3, complete;	cell component	2.07602	0.283279		TC53913	Tentative consensus: homologue to (Q6K1Q6) Putative hydroxyproline-rich glycoprotein 1, partial (97%); homologue to (Q6K1Q6) Putative hydroxyproline-rich glycoprotein 1, partial (71%);	cell wall	3.00475	0
TC61083	Tentative consensus: similar to ATMAMI MEMBRANE-ASSOCIATED MANNITOL-INDUCED); structural molecule {Arabidopsis thaliana}, partial (77%);	cell component	2.13998	0.0134155		TC69543	Tentative consensus: similar to (P10496) Glycine-rich cell wall structural protein 1.8 precursor (GRP 1.8), partial (9%);	cell wall	3.00804	0.0177642
TC54193	Tentative consensus: homologue to (Q6ZL42) Probable histone H2A.3, complete;	cell component	2.38994	0.095644		TC55011	Tentative consensus: similar to (Q5CHL3) Hydroxyproline-rich glycoprotein dz-hrgp, partial (10%);	cell wall	3.11654	0
TC61113	Tentative consensus: similar to (Q2A9N9) Integral membrane protein putative, partial (34%);	cell component	2.39716	0		TC63179	Tentative consensus: weakly similar to (Q3Y6V1) Cellulose synthase-like protein CslG, partial (10%);	cell wall	3.16414	0
TC56016	Tentative consensus: (Q8SAG3) Actin-depolymerizing factor (ADF), complete;	cell component	2.39827	0.11353		TC70982	Tentative consensus: similar to pectinesterase {Arabidopsis thaliana} (exp=-1; wgp=0; cg=0), partial (83%);	cell wall	3.23448	0
TC68179	Tentative consensus: (Q84JW2) 2S albumin, complete; weakly similar to (O18465) Tractin, partial (4%); similar to (Q9VN36) CG12586-PA, partial (11%); weakly similar to (Q9VN36) CG12586-PA, partial (12%); similar to (Q8T018) LD39545p (CG10625-PA isoform	cell component	2.41072	0.500101		TC57717	Tentative consensus: weakly similar to (Q6XP46) Cellulose synthase, partial (15%);	cell wall	3.73524	0
TC52507	Tentative consensus: similar to (Q9XHE5) Microtubule-associated protein, partial (14%);	cell component	2.43929	0		TC69709	Tentative consensus: similar to (Q9M3B0) Pectinesterase-like protein (At3g49220), partial (48%);	cell wall	3.7725	0
TC57160	Tentative consensus: homologue to (Q8LBA9) Putative microtubule-associated protein, partial (97%); homologue to (Q8LBA9) Putative microtubule-associated protein, partial (97%); homologue to (Q8LBA9) Putative microtubule-associated protein, partial (97%	cell component	2.6851	0.0688484		TC60685	Tentative consensus: similar to xyloglucan endo-transglycosylase-like protein {Arabidopsis thaliana} (exp=0; wgp=1; cg=0), partial (49%); similar to xyloglucan endo-transglycosylase-like protein {Arabidopsis thaliana} (exp=0; wgp=1; cg=0), partial (83%)	cell wall	3.78512	0
TC54519	Tentative consensus: (Q8SAG3) Actin-depolymerizing factor (ADF), complete;	cell component	2.71087	0.0442502		TC62521	Tentative consensus: weakly similar to (Q95JC9) Basic proline-rich protein, partial (13%); weakly similar to (Q8L685) Pherophorin-dz1 protein precursor, partial (9%);	cell wall	4.46929	0
TC70540	Tentative consensus: None; similar to (Q2M5F0) Membrane protein, complete;	cell component	3.0799	0		TC56951	Tentative consensus: (Q8LGR5) Proline rich protein 2, complete;	cell wall	5.00983	0
TC53414	Tentative consensus: homologue to (Q2TFP2) Tubulin A, partial (39%);	cell component	3.10184	0		TC63680	Tentative consensus: similar to (Q39789) Proline-rich cell wall protein, partial (41%);	cell wall	5.95592	0
TC67803	Tentative consensus: homologue to (Q9M3T2) Alpha-tubulin, partial (13%);	cell component	3.51662	0.00738985		TC62909	Tentative consensus: similar to (Q40082) Xylose isomerase (EC 5.3.1.5 EC 5.3.1.5), partial (11%); similar to (Q8H3Q7) Putative xylose isomerase, partial (29%);	cell wall	7.54251	0
TC58912	Tentative consensus: (P37392) Tubulin beta-1 chain (Beta-1 tubulin), partial (34%);	cell component	3.56181	0		TC64043	Tentative consensus: homologue to (Q95JD1) Basic proline-rich protein, partial (6%); similar to (Q00487) Mini-collagen (Fragment), partial (28%); homologue to alpha-5 type IV collagen {Homo sapiens} (exp=-1; wgp=0; cg=0), partial (4%);	cell wall	10.6444	0
TC68266	Tentative consensus: similar to structural constituent of nuclear pore {Arabidopsis thaliana} (exp=-1; wgp=0; cg=0), partial (6%);	cell component	3.75873	0		TC55540	Tentative consensus: similar to (Q9FY03) Putative pectin methylesterase precursor (EC 3.1.1.11), partial (36%);	cell wall	0.185861	0
TC67645	Tentative consensus: homologue to (Q8L5F9) Microtubule associated protein, partial (40%); homologue to (Q8L5F9) Microtubule associated protein, partial (96%);	cell component	3.83482	0		TC55060	Tentative consensus: similar to (Q4F8J6) Putative beta-expansin (Fragment), partial (57%);	cell wall	0.190308	0
TC56834	Tentative consensus: homologue to (Q852C5) Putative actin-related complex protein, complete;	cell component	4.26326	0		TC65557	Tentative consensus: weakly similar to AGP13 (ARABINOGALACTAN PROTEIN 13) {Arabidopsis thaliana} (exp=-1; wgp=0; cg=0), partial (72%);	cell wall	0.249571	0
TC58452	Tentative consensus: similar to (O04350) Tubulin-specific chaperone A (Tubulin-folding cofactor A) (CFA), partial (92%);	cell component	4.40061	0		TC54422	Tentative consensus: similar to (Q9FY03) Putative pectin methylesterase precursor (EC 3.1.1.11), partial (31%); similar to (Q9FY03) Putative pectin methylesterase precursor (EC 3.1.1.11), partial (36%);	cell wall	0.263203	0.0128349
TC69529	Tentative consensus: similar to (Q5L6F5) Membrane protein, partial (6%);	cell component	5.57602	0		TC64581	Tentative consensus: (Q8W3L8) Xyloglucan endo-transglycosylase, partial (9%); (Q8W3L8) Xyloglucan endo-transglycosylase, partial (89%); homologue to (Q8W3L8) Xyloglucan endo-transglycosylase, complete;	cell wall	0.277584	0.0177642
TC59923	Tentative consensus: homologue to (Q60DU0) Putative transmembrane protein, partial (10%);	cell component	7.12882	0		TC57354	Tentative consensus: (Q9M4I1) Putative proline-rich cell wall protein, partial (46%); (Q9M4H2) Putative ripening-related protein, partial (82%); (Q9M4H2) Putative ripening-related protein, complete; homologue to (Q9M4H2) Putative ripening-related protei	cell wall	0.305247	0
TC57695	Tentative consensus: (Q9FUS4) Actin, partial (17%);	cell component	9.12592	0		TC67150	Tentative consensus: similar to (Q39763) Proline-rich cell wall protein, partial (53%); similar to (Q39763) Proline-rich cell wall protein, partial (53%); similar to (Q39789) Proline-rich cell wall protein, partial (49%);	cell wall	0.348589	0.0298959
TC62742	Tentative consensus: (Q31ID4) Integral membrane protein MviN, partial (2%);	cell component	12.6859	0		TC55770	Tentative consensus: weakly similar to (Q850K7) Expansin-like protein B (Fragment), partial (47%); None;	cell wall	0.362087	0.163261
TC53769	Tentative consensus: similar to (Q7XI54) Putative transmembrane protein, partial (78%);	cell component	13.4958	0		TC65754	Tentative consensus: similar to (Q8LKK0) Alpha-expansin precursor, partial (64%);	cell wall	0.363708	0.0527283
TC67576	Tentative consensus: weakly similar to (Q9LXA8) Beta-xylosidase-like protein (AT5g10560/F12B17_90), partial (6%);	cell wall	2.11897	0.0180313		TC62148	Tentative consensus: (Q9M4I1) Putative proline-rich cell wall protein, partial (18%);	cell wall	0.366866	0.0339433
TC65722	Tentative consensus: (Q9M4I1) Putative proline-rich cell wall protein, partial (48%); Alnus incana chloroplast 23S ribosomal RNA (23S rRNA) gene, complete;	cell wall	2.11932	0.0615763		TC53269	Tentative consensus: weakly similar to (Q6YVU2) Putative beta-1 3-glucanase, partial (3%);	cell wall	0.37078	0.0298959
TC63171	Tentative consensus: similar to (Q9LJN4) Beta-1 4-xylosidase, partial (2%);	cell wall	2.16016	0.433319		TC66909	Tentative consensus: weakly similar to (Q41695) Pectinacetylesterase precursor, partial (28%);	cell wall	0.376357	0
TC68649	Tentative consensus: similar to (Q9FSG1) Putative extensin precursor, partial (70%);	cell wall	2.21961	0.095644		TC69710	Tentative consensus: weakly similar to (Q7Y250) Arabinogalactan protein, partial (55%);	cell wall	0.376936	0.107971
TC53122	Tentative consensus: similar to (Q8L5J6) Expansin 3, complete;	cell wall	2.30467	0.271295		TC68017	Tentative consensus: similar to (Q5BM98) Secondary cell wall-related glycosyltransferase family 47, partial (38%);	cell wall	0.377024	0.0573367
TC63356	Tentative consensus: homologue to (Q4PKB6) Cellulose synthase CesA1 (Fragment), partial (46%);	cell wall	2.44019	0.0134155		TC69305	Tentative consensus: (Q8W3L8) Xyloglucan endo-transglycosylase, partial (89%);	cell wall	0.385408	0
TC66632	Tentative consensus: similar to beta xylosidase {Fragaria x ananassa} (exp=-1; wgp=0; cg=0), partial (53%);	cell wall	2.44963	0.182064		TC55188	Tentative consensus: similar to (Q9FT04) Putative proline-rich protein APG isolog (Fragment), partial (87%);	cell wall	0.393755	0.203884
TC59496	Tentative consensus: similar to (Q5YJR2) Cell wall hydrolase (Fragment), partial (33%);	cell wall	2.47916	0		TC67793	Tentative consensus: homologue to (Q9M4I1) Putative proline-rich cell wall protein, partial (85%); (Q9M4I2) Putative proline-rich cell wall protein, partial (97%);	cell wall	0.397323	0.114765
TC55634	Tentative consensus: weakly similar to (Q3Y6V1) Cellulose synthase-like protein CslG, partial (10%);	cell wall	2.54384	0		TC53350	Tentative consensus: similar to (Q39789) Proline-rich cell wall protein, partial (19%);	cell wall	0.397327	0.0328321
TC70572	Tentative consensus: similar to polygalacturonase {Arabidopsis thaliana} (exp=-1; wgp=0; cg=0), partial (21%);	cell wall	2.71371	0.095644		TC54617	Tentative consensus: similar to (Q40786) Arabinogalactan-protein precursor, partial (35%);	cell wall	0.401481	0
TC63420	Tentative consensus: weakly similar to (Q9MBB8) Polygalacturonase, partial (49%);	cell wall	2.87438	0		TC52948	Tentative consensus: weakly similar to (O04887) Pectinesterase-2 precursor (Pectin methylesterase) (PE) (EC 3.1.1.11 EC 3.1.1.11), partial (47%);	cell wall	0.406071	0.0177642
TC60187	Tentative consensus: homologue to (Q8LGR6) Proline-rich protein 1, partial (84%); None;	cell wall	2.98807	0.0321996		TC60909	Tentative consensus: similar to (Q5CHL1) Hydroxyproline-rich glycoprotein dz-hrgp, partial (3%);	cell wall	0.406258	0.0313932
TC53913	Tentative consensus: homologue to (Q6K1Q6) Putative hydroxyproline-rich glycoprotein 1, partial (97%); homologue to (Q6K1Q6) Putative hydroxyproline-rich glycoprotein 1, partial (71%);	cell wall	3.00475	0		TC64720	Tentative consensus: weakly similar to (Q40380) Arabinogalactan-protein precursor, partial (34%);	cell wall	0.406624	0.0328321
TC69543	Tentative consensus: similar to (P10496) Glycine-rich cell wall structural protein 1.8 precursor (GRP 1.8), partial (9%);	cell wall	3.00804	0.0177642		TC71130	Tentative consensus: weakly similar to enzyme inhibitor/ pectinesterase/ pectinesterase inhibitor {Arabidopsis thaliana}, partial (21%);	cell wall	0.410275	0.00720453
TC55011	Tentative consensus: similar to (Q5CHL3) Hydroxyproline-rich glycoprotein dz-hrgp, partial (10%);	cell wall	3.11654	0		TC62849	Tentative consensus: weakly similar to (Q94G86) Beta-1 3-glucanase-like protein, partial (34%); None;	cell wall	0.412948	0.0293159
TC63179	Tentative consensus: weakly similar to (Q3Y6V1) Cellulose synthase-like protein CslG, partial (10%);	cell wall	3.16414	0		TC57663	Tentative consensus: homologue to (Q6QGY1) Merlot proline-rich protein 2, partial (52%); (Q6QGY1) Merlot proline-rich protein 2, complete; weakly similar to (Q6QGY1) Merlot proline-rich protein 2, partial (7%);	cell wall	0.415799	0.0587161
TC70982	Tentative consensus: similar to pectinesterase {Arabidopsis thaliana} (exp=-1; wgp=0; cg=0), partial (83%);	cell wall	3.23448	0		TC69075	Tentative consensus: similar to (Q3Y6V1) Cellulose synthase-like protein CslG, partial (7%);	cell wall	0.41842	0.00738985
TC57717	Tentative consensus: weakly similar to (Q6XP46) Cellulose synthase, partial (15%);	cell wall	3.73524	0		TC64761	Tentative consensus: similar to (Q42487) Extensin like protein, partial (70%);	cell wall	0.419734	0.0303149
TC69709	Tentative consensus: similar to (Q9M3B0) Pectinesterase-like protein (At3g49220), partial (48%);	cell wall	3.7725	0		TC67718	Tentative consensus: weakly similar to (Q7Y250) Arabinogalactan protein, partial (68%);	cell wall	0.422013	0.271295
TC60685	Tentative consensus: similar to xyloglucan endo-transglycosylase-like protein {Arabidopsis thaliana} (exp=0; wgp=1; cg=0), partial (49%); similar to xyloglucan endo-transglycosylase-like protein {Arabidopsis thaliana} (exp=0; wgp=1; cg=0), partial (83%)	cell wall	3.78512	0		TC67561	Tentative consensus: weakly similar to AGP13 (ARABINOGALACTAN PROTEIN 13) {Arabidopsis thaliana} (exp=-1; wgp=0; cg=0), complete;	cell wall	0.423541	0.0573367
TC62521	Tentative consensus: weakly similar to (Q95JC9) Basic proline-rich protein, partial (13%); weakly similar to (Q8L685) Pherophorin-dz1 protein precursor, partial (9%);	cell wall	4.46929	0		TC55069	Tentative consensus: similar to (Q4F8J3) Putative xyloglucan endotransglycosylase/hydrolase (Fragment), partial (91%);	cell wall	0.433626	0.0418921
TC56951	Tentative consensus: (Q8LGR5) Proline rich protein 2, complete;	cell wall	5.00983	0		TC59569	Tentative consensus: homologue to (P93155) Cellulose synthase, partial (30%);	cell wall	0.442922	0.10695
TC63680	Tentative consensus: similar to (Q39789) Proline-rich cell wall protein, partial (41%);	cell wall	5.95592	0		TC61526	Tentative consensus: similar to (Q9SAP3) Hybrid proline-rich protein, partial (46%);	cell wall	0.443292	0.163261
TC62909	Tentative consensus: similar to (Q40082) Xylose isomerase (EC 5.3.1.5 EC 5.3.1.5), partial (11%); similar to (Q8H3Q7) Putative xylose isomerase, partial (29%);	cell wall	7.54251	0		TC59058	Tentative consensus: weakly similar to (Q9M660) Putative cell-wall P8 protein, partial (20%);	cell wall	0.44344	0.0434348
TC64043	Tentative consensus: homologue to (Q95JD1) Basic proline-rich protein, partial (6%); similar to (Q00487) Mini-collagen (Fragment), partial (28%); homologue to alpha-5 type IV collagen {Homo sapiens} (exp=-1; wgp=0; cg=0), partial (4%);	cell wall	10.6444	0		TC52034	Tentative consensus: (Q94B15) Polygalacturonase PG1, complete;	cell wall	0.446987	0.109549
TC55540	Tentative consensus: similar to (Q9FY03) Putative pectin methylesterase precursor (EC 3.1.1.11), partial (36%);	cell wall	0.185861	0		TC54247	Tentative consensus: similar to (Q9FSW6) Arabinogalactan protein precursor, partial (44%);	cell wall	0.450032	0.0688484
TC55060	Tentative consensus: similar to (Q4F8J6) Putative beta-expansin (Fragment), partial (57%);	cell wall	0.190308	0		TC52435	Tentative consensus: similar to (Q41695) Pectinacetylesterase precursor, complete;	cell wall	0.458575	0.0182099
TC65557	Tentative consensus: weakly similar to AGP13 (ARABINOGALACTAN PROTEIN 13) {Arabidopsis thaliana} (exp=-1; wgp=0; cg=0), partial (72%);	cell wall	0.249571	0		TC66083	Tentative consensus: similar to (Q9M5J0) Pectin methylesterase isoform alpha (Fragment) (EC 3.1.1.11), partial (51%);	cell wall	0.461045	0.0505804
TC54422	Tentative consensus: similar to (Q9FY03) Putative pectin methylesterase precursor (EC 3.1.1.11), partial (31%); similar to (Q9FY03) Putative pectin methylesterase precursor (EC 3.1.1.11), partial (36%);	cell wall	0.263203	0.0128349		TC63208	Tentative consensus: weakly similar to (Q9CAS7) Putative pectin methylesterase; 8433-9798, partial (28%);	cell wall	0.467113	0.0470776
TC64581	Tentative consensus: (Q8W3L8) Xyloglucan endo-transglycosylase, partial (9%); (Q8W3L8) Xyloglucan endo-transglycosylase, partial (89%); homologue to (Q8W3L8) Xyloglucan endo-transglycosylase, complete;	cell wall	0.277584	0.0177642		TC56044	Tentative consensus: homologue to (Q9M4I2) Putative proline-rich cell wall protein, partial (94%); homologue to (Q9M4I2) Putative proline-rich cell wall protein, partial (86%);	cell wall	0.46908	0.304381
TC57354	Tentative consensus: (Q9M4I1) Putative proline-rich cell wall protein, partial (46%); (Q9M4H2) Putative ripening-related protein, partial (82%); (Q9M4H2) Putative ripening-related protein, complete; homologue to (Q9M4H2) Putative ripening-related protei	cell wall	0.305247	0		TC67284	Tentative consensus: similar to (Q8GZD3) Expansin, partial (91%);	cell wall	0.474521	0.107971
TC67150	Tentative consensus: similar to (Q39763) Proline-rich cell wall protein, partial (53%); similar to (Q39763) Proline-rich cell wall protein, partial (53%); similar to (Q39789) Proline-rich cell wall protein, partial (49%);	cell wall	0.348589	0.0298959		CF414672	EST sequence: Q153F5 Pectin acetylesterase (Fragment).;	cell wall	0.474805	0.163261
TC55770	Tentative consensus: weakly similar to (Q850K7) Expansin-like protein B (Fragment), partial (47%); None;	cell wall	0.362087	0.163261		TC60136	Tentative consensus: weakly similar to (Q94J26) Putative proline-rich protein, partial (24%);	cell wall	0.475457	0.0573367
TC65754	Tentative consensus: similar to (Q8LKK0) Alpha-expansin precursor, partial (64%);	cell wall	0.363708	0.0527283		TC68875	Tentative consensus: None; homologue to (Q93XP0) Expansin, partial (28%);	cell wall	0.484772	0.127559
TC62148	Tentative consensus: (Q9M4I1) Putative proline-rich cell wall protein, partial (18%);	cell wall	0.366866	0.0339433		TC67073	Tentative consensus: similar to (Q5BM97) Secondary cell wall-related glycosyltransferase family 14, partial (19%);	cell wall	0.496785	0.107971
TC53269	Tentative consensus: weakly similar to (Q6YVU2) Putative beta-1 3-glucanase, partial (3%);	cell wall	0.37078	0.0298959		TC53043	Tentative consensus: (Q94B16) Pectin methylesterase PME1, complete;	cell wall	0.497222	0.171783
TC66909	Tentative consensus: weakly similar to (Q41695) Pectinacetylesterase precursor, partial (28%);	cell wall	0.376357	0		TC69449	Tentative consensus: similar to (Q8H4X8) Putative subtilisin-like serine protease AIR3, partial (3%);	resistance	0.0757501	0
TC69710	Tentative consensus: weakly similar to (Q7Y250) Arabinogalactan protein, partial (55%);	cell wall	0.376936	0.107971		TC65635	Tentative consensus: similar to (Q6X5R6) Lipoxygenase (Fragment), partial (26%); similar to (O49888) Loxc homologue protein (Fragment), partial (61%);	resistance	0.0928589	0.0132131
TC68017	Tentative consensus: similar to (Q5BM98) Secondary cell wall-related glycosyltransferase family 47, partial (38%);	cell wall	0.377024	0.0573367		TC51909	Tentative consensus: similar to (Q8W418) Lipoxygenase, partial (32%); similar to (O49888) Loxc homologue protein (Fragment), partial (61%);	resistance	0.0997181	0
TC69305	Tentative consensus: (Q8W3L8) Xyloglucan endo-transglycosylase, partial (89%);	cell wall	0.385408	0		TC58431	Tentative consensus: similar to (Q6U1L7) Bax inhibitor, complete;	resistance	0.156966	0
TC55188	Tentative consensus: similar to (Q9FT04) Putative proline-rich protein APG isolog (Fragment), partial (87%);	cell wall	0.393755	0.203884		TC59490	Tentative consensus: weakly similar to (P10973) Nonspecific lipid-transfer protein A (NS-LTP A) (Phospholipid transfer protein) (PLTP), partial (70%); weakly similar to (O22484) Lipid transfer protein LPT III, partial (49%);	resistance	0.18141	0
TC67793	Tentative consensus: homologue to (Q9M4I1) Putative proline-rich cell wall protein, partial (85%); (Q9M4I2) Putative proline-rich cell wall protein, partial (97%);	cell wall	0.397323	0.114765		TC71009	Tentative consensus: similar to (Q42428) Chitinase Ib (Endochitinase), partial (38%);	resistance	0.191399	0
TC53350	Tentative consensus: similar to (Q39789) Proline-rich cell wall protein, partial (19%);	cell wall	0.397327	0.0328321		BQ795788	EST sequence: Q94EN5 Beta-1,3-glucanase (EC 3.2.1.39).;	resistance	0.216838	0
TC54617	Tentative consensus: similar to (Q40786) Arabinogalactan-protein precursor, partial (35%);	cell wall	0.401481	0		TC71102	Tentative consensus: weakly similar to (Q45HK7) Lipoxygenase LOX1 (EC 1.13.11.12), partial (12%);	resistance	0.233574	0.14572
TC52948	Tentative consensus: weakly similar to (O04887) Pectinesterase-2 precursor (Pectin methylesterase) (PE) (EC 3.1.1.11 EC 3.1.1.11), partial (47%);	cell wall	0.406071	0.0177642		TC70707	Tentative consensus: similar to (Q6X5R6) Lipoxygenase (Fragment), partial (12%);	resistance	0.25292	0
TC60909	Tentative consensus: similar to (Q5CHL1) Hydroxyproline-rich glycoprotein dz-hrgp, partial (3%);	cell wall	0.406258	0.0313932		BQ795661	EST sequence: O81228 PR-4 type protein.;	resistance	0.277537	0.0565142
TC64720	Tentative consensus: weakly similar to (Q40380) Arabinogalactan-protein precursor, partial (34%);	cell wall	0.406624	0.0328321		TC59529	Tentative consensus: similar to (Q45W75) Disease resistance-responsive family protein, partial (70%); similar to (Q45W75) Disease resistance-responsive family protein, partial (70%);	resistance	0.289516	0
TC71130	Tentative consensus: weakly similar to enzyme inhibitor/ pectinesterase/ pectinesterase inhibitor {Arabidopsis thaliana}, partial (21%);	cell wall	0.410275	0.00720453		TC66241	Tentative consensus: similar to (Q27U89) Peroxidase (Fragment), partial (51%);	resistance	0.297561	0
TC62849	Tentative consensus: weakly similar to (Q94G86) Beta-1 3-glucanase-like protein, partial (34%); None;	cell wall	0.412948	0.0293159		TC54638	Tentative consensus: weakly similar to (Q2QCI7) Non-specific lipid transfer protein, partial (72%); weakly similar to (Q9M6B6) Lipid transfer protein precursor, partial (70%);	resistance	0.30365	0.095644
TC57663	Tentative consensus: homologue to (Q6QGY1) Merlot proline-rich protein 2, partial (52%); (Q6QGY1) Merlot proline-rich protein 2, complete; weakly similar to (Q6QGY1) Merlot proline-rich protein 2, partial (7%);	cell wall	0.415799	0.0587161		TC65331	Tentative consensus: weakly similar to (Q45W75) Disease resistance-responsive family protein, partial (69%);	resistance	0.322817	0.0180313
TC69075	Tentative consensus: similar to (Q3Y6V1) Cellulose synthase-like protein CslG, partial (7%);	cell wall	0.41842	0.00738985		TC56791	Tentative consensus: homologue to (Q6V5H9) Autophagocytosis protein, partial (32%);	resistance	0.33181	0
TC64761	Tentative consensus: similar to (Q42487) Extensin like protein, partial (70%);	cell wall	0.419734	0.0303149		TC61642	Tentative consensus: (Q6BAB9) Stilbene synthase (Fragment), complete; (P28343) Stilbene synthase 1 (Resveratrol synthase 1) (Trihydroxystilbene synthase 1) (PSV25), complete; homologue to (Q2HY10) Resveratrol synthase, complete; (Q9FRW2) Stilbene synthas	resistance	0.335655	0.114765
TC67718	Tentative consensus: weakly similar to (Q7Y250) Arabinogalactan protein, partial (68%);	cell wall	0.422013	0.271295		TC62392	Tentative consensus: weakly similar to (O82582) Lipid transfer protein, partial (24%);	resistance	0.347909	0.00729891
TC67561	Tentative consensus: weakly similar to AGP13 (ARABINOGALACTAN PROTEIN 13) {Arabidopsis thaliana} (exp=-1; wgp=0; cg=0), complete;	cell wall	0.423541	0.0573367		TC70681	Tentative consensus: weakly similar to (Q9FNH5) Harpin-induced protein-like (At5g06330), partial (77%);	resistance	0.353286	0
TC55069	Tentative consensus: similar to (Q4F8J3) Putative xyloglucan endotransglycosylase/hydrolase (Fragment), partial (91%);	cell wall	0.433626	0.0418921		TC62841	Tentative consensus: weakly similar to (Q5SMW3) Cyst nematode resistance protein-like, partial (11%);	resistance	0.358366	0.00720453
TC59569	Tentative consensus: homologue to (P93155) Cellulose synthase, partial (30%);	cell wall	0.442922	0.10695		TC67852	Tentative consensus: similar to (Q5I6E9) AvrPto-dependent Pto-interacting protein 3, partial (40%);	resistance	0.363684	0.0136699
TC61526	Tentative consensus: similar to (Q9SAP3) Hybrid proline-rich protein, partial (46%);	cell wall	0.443292	0.163261		TC66669	Tentative consensus: similar to (Q9C5N5) Putative subtilisin serine protease, partial (49%);	resistance	0.367035	0.095644
TC59058	Tentative consensus: weakly similar to (Q9M660) Putative cell-wall P8 protein, partial (20%);	cell wall	0.44344	0.0434348		TC54664	Tentative consensus: (Q6BAG8) Stilbene synthase (Fragment), complete; (P28343) Stilbene synthase 1 (Resveratrol synthase 1) (Trihydroxystilbene synthase 1) (PSV25), complete; (Q9FRW2) Stilbene synthase, partial (38%); (Q6BAI3) Stilbene synthase (Fragmen	resistance	0.384519	0.10695
TC52034	Tentative consensus: (Q94B15) Polygalacturonase PG1, complete;	cell wall	0.446987	0.109549		TC71076	Tentative consensus: (Q850K6) Lipid transfer protein isoform 1, complete; (Q850K5) Lipid transfer protein isoform 4, complete; homologue to (Q850K5) Lipid transfer protein isoform 4, complete;	resistance	0.391581	0.0688484
TC54247	Tentative consensus: similar to (Q9FSW6) Arabinogalactan protein precursor, partial (44%);	cell wall	0.450032	0.0688484		TC58023	Tentative consensus: similar to (Q5MJX0) Avr9/Cf-9 rapidly elicited protein 20 (Fragment), partial (92%);	resistance	0.393248	0.0175606
TC52435	Tentative consensus: similar to (Q41695) Pectinacetylesterase precursor, complete;	cell wall	0.458575	0.0182099		NP596479	Genomic sequence: GB|AF369834.1|AAM21291.1 resistance gene analog [Vitis vinifera];	resistance	0.393577	0.0328321
TC66083	Tentative consensus: similar to (Q9M5J0) Pectin methylesterase isoform alpha (Fragment) (EC 3.1.1.11), partial (51%);	cell wall	0.461045	0.0505804		NP596487	Genomic sequence: GB|AF369826.1|AAM21283.1 resistance gene analog [Vitis vinifera];	resistance	0.397733	0.0308489
TC63208	Tentative consensus: weakly similar to (Q9CAS7) Putative pectin methylesterase; 8433-9798, partial (28%);	cell wall	0.467113	0.0470776		TC70006	Tentative consensus: (Q6YEY6) Protease inhibitor, complete;	resistance	0.401675	0.0125587
TC56044	Tentative consensus: homologue to (Q9M4I2) Putative proline-rich cell wall protein, partial (94%); homologue to (Q9M4I2) Putative proline-rich cell wall protein, partial (86%);	cell wall	0.46908	0.304381		TC63365	Tentative consensus: weakly similar to (Q8H9B7) Putative lipid transfer protein, partial (86%); weakly similar to (Q6PW56) Probable lipid transfer protein family protein, partial (76%);	resistance	0.401764	0.408849
TC67284	Tentative consensus: similar to (Q8GZD3) Expansin, partial (91%);	cell wall	0.474521	0.107971		TC64868	Tentative consensus: weakly similar to (Q93YA7) Resistance gene-like, partial (4%);	resistance	0.402613	0.00720453
CF414672	EST sequence: Q153F5 Pectin acetylesterase (Fragment).;	cell wall	0.474805	0.163261		TC56400	Tentative consensus: similar to (Q8LL14) Rar1, partial (85%);	resistance	0.410526	0.0527283
TC60136	Tentative consensus: weakly similar to (Q94J26) Putative proline-rich protein, partial (24%);	cell wall	0.475457	0.0573367		CF404471	EST sequence: Q1SGK8 Leucine-rich repeat; Leucine-rich repeat, cysteine-containing subtype.;	resistance	0.410731	0.0449205
TC68875	Tentative consensus: None; homologue to (Q93XP0) Expansin, partial (28%);	cell wall	0.484772	0.127559		TC66250	Tentative consensus: similar to (Q2HZY0) Endo-1 4-beta-glucanase (Fragment) (EC 3.2.1.4), partial (64%);	resistance	0.414773	0.0125587
TC67073	Tentative consensus: similar to (Q5BM97) Secondary cell wall-related glycosyltransferase family 14, partial (19%);	cell wall	0.496785	0.107971		TC52918	Tentative consensus: similar to (Q94G86) Beta-1 3-glucanase-like protein, partial (21%);	resistance	0.421621	0.0175606
TC53043	Tentative consensus: (Q94B16) Pectin methylesterase PME1, complete;	cell wall	0.497222	0.171783		TC70361	Tentative consensus: similar to (O48972) NBS-LRR type resistance protein (Fragment), partial (6%);	resistance	0.430005	0.0122737
TC65168	Tentative consensus: similar to (Q948P6) Ferritin-3 chloroplast precursor (SFerH-3) (EC 1.16.3.1 EC 1.16.3.1), partial (42%);	electr./energy	0.152195	0		TC52748	Tentative consensus: weakly similar to (Q5NE32) Type 1 non-specific lipid transfer protein precursor, partial (64%);	resistance	0.43217	0.313497
TC68506	Tentative consensus: weakly similar to (Q944N6) Cytochrome P450 (Fragment), partial (68%);	electr./energy	0.233083	0		NP864097	Genomic sequence: GB|AF365881.1|AAQ15193.1 resistance protein [Vitis vinifera];	resistance	0.436061	0.163261
TC55395	Tentative consensus: homologue to (Q6QY79) ATP synthase CF0 A chain, complete;	electr./energy	0.252083	0		TC63122	Tentative consensus: weakly similar to (O24248) Major allergen Pru av 1 (Pru a 1), partial (86%); weakly similar to (Q6QHU2) Major cherry allergen Pru av 1.0202, complete;	resistance	0.44039	0.171783
TC58635	Tentative consensus: similar to ATP binding {Arabidopsis thaliana} (exp=-1; wgp=0; cg=0), partial (19%);	electr./energy	0.259888	0		TC63177	Tentative consensus: similar to (Q9LZL8) Thaumatin-like protein, partial (71%);	resistance	0.442038	0.0527283
TC57122	Tentative consensus: similar to ATP binding {Arabidopsis thaliana} (exp=-1; wgp=0; cg=0), partial (27%);	electr./energy	0.31924	0		TC52983	Tentative consensus: weakly similar to (Q947E3) Resistance gene analog NBS5 (Fragment), partial (45%);	resistance	0.442561	0.0308489
TC58919	Tentative consensus: (Q9B8Y0) NADH dehydrogenase subunit 6, partial (8%);	electr./energy	0.323261	0.0130212		TC63017	Tentative consensus: weakly similar to (Q9FRJ3) Putative Mlo (Pathogen resistance) protein, partial (5%);	resistance	0.445589	0.283279
TC63333	Tentative consensus: similar to (Q69FA0) Mitochondrial carrier protein, partial (82%);	electr./energy	0.327294	0.0303149		TC62309	Tentative consensus: similar to (Q9M435) Phase-change related protein precursor, partial (68%);	resistance	0.449911	0.0229681
TC55992	Tentative consensus: similar to ATP binding {Arabidopsis thaliana} (exp=-1; wgp=0; cg=0), partial (59%);	electr./energy	0.329978	0.0867262		TC70080	Tentative consensus: similar to (Q7XAU6) Class IV chitinase, complete;	resistance	0.45248	0.0337445
TC63249	Tentative consensus: similar to (Q5ZF47) Thioredoxin 2, partial (51%); None;	electr./energy	0.33631	0.0714216		TC65408	Tentative consensus: (Q9FWL8) Putative disease resistance protein, partial (1%);	resistance	0.462172	0.0470776
TC68177	Tentative consensus: homologue to (P29790) ATP synthase gamma chain chloroplast precursor (EC 3.6.3.14 EC 3.6.3.14), partial (85%);	electr./energy	0.347468	0.0308489		TC69766	Tentative consensus: similar to (Q708X5) Leucine rich repeat protein precursor, partial (35%); similar to unknown {Arabidopsis thaliana} (exp=0; wgp=1; cg=0), partial (94%);	resistance	0.465072	0.0539056
TC67700	Tentative consensus: (Q5SCX4) ATP synthase CF0 subunit III, partial (39%); homologue to (Q6QY79) ATP synthase CF0 A chain, complete;	electr./energy	0.362605	0		TC52605	Tentative consensus: weakly similar to (Q43681) Probable nonspecific lipid-transfer protein AKCS9 precursor (LTP), partial (74%);	resistance	0.466296	0.109549
TC55227	Tentative consensus: (Q2V2T4) Protein AtMg01120 (NADH dehydrogenase subunit 1) (Protein AtMg01275) (Protein AtMg00516), partial (11%);	electr./energy	0.378427	0.0298959		TC64468	Tentative consensus: weakly similar to (Q8H811) Putative leucine-rich repeat transmembrane protein kinase, partial (13%);	resistance	0.472638	0.0867262
TC63430	Tentative consensus: similar to (O04434) Putative NADPH-cytochrome P450 reductase, partial (19%);	electr./energy	0.380018	0.0308489		NP596482	Genomic sequence: GB|AF369831.1|AAM21288.1 resistance gene analog [Vitis vinifera];	resistance	0.475089	0.0313932
TC55797	Tentative consensus: similar to (Q9SJ12) Probable ATP synthase 24 kDa subunit mitochondrial precursor (EC 3.6.3.14 EC 3.6.3.14), complete;	electr./energy	0.392884	0		TC68611	Tentative consensus: similar to (Q9ZQZ2) Putative LRR receptor-linked protein kinase (Putative LRR receptor-like protein kinase), partial (29%);	resistance	0.48175	0.0229681
TC52542	Tentative consensus: similar to ATP binding {Arabidopsis thaliana} (exp=-1; wgp=0; cg=0), partial (2%);	electr./energy	0.415283	0.0458846		CB348696	EST sequence: P10973 Nonspecific lipid-transfer protein A (NS-LTP A) (Phospholipid transfer protein) (PLTP).;	resistance	0.484282	0.0678185
TC52133	Tentative consensus: similar to (Q41419) Clostridium pasteurianum ferredoxin homolog, partial (42%); weakly similar to (Q41419) Clostridium pasteurianum ferredoxin homolog, partial (81%); similar to (Q8VYI8) AT5g40510/MNF13_30, partial (32%);	electr./energy	0.421889	0.0130212		TC69980	Tentative consensus: weakly similar to (P10973) Nonspecific lipid-transfer protein A (NS-LTP A) (Phospholipid transfer protein) (PLTP), partial (70%); weakly similar to (P10973) Nonspecific lipid-transfer protein A (NS-LTP A) (Phospholipid transfer prote	resistance	0.484598	0.0867262
TC69504	Tentative consensus: similar to (Q95AH9) Putative thioredoxin m2, partial (68%);	electr./energy	0.434675	0.0590121		TC60504	Tentative consensus: weakly similar to (Q2HVE0) Disease resistance protein; AAA ATPase, partial (10%); None;	resistance	0.48486	1.29157
TC64812	Tentative consensus: similar to (Q9SDS7) Vacuolar ATP synthase subunit C (V-ATPase C subunit) (Vacuolar proton pump C subunit), partial (20%);	electr./energy	0.454229	0.0665904		CF405309	EST sequence: Q96574 Lipoxygenase (EC 1.13.11.12).;	resistance	0.485484	0.222469
TC66119	Tentative consensus: similar to ATP binding {Arabidopsis thaliana} (exp=-1; wgp=0; cg=0), partial (13%);	electr./energy	0.455623	0.0136699		NP596481	Genomic sequence: GB|AF369832.1|AAM21289.1 resistance gene analog [Vitis vinifera];	resistance	0.488597	0.0505804
TC53317	Tentative consensus: similar to ATP binding {Arabidopsis thaliana} (exp=-1; wgp=0; cg=0), partial (64%);	electr./energy	0.46262	0.114765		BQ795909	EST sequence: Q947E1 Resistance gene analog NBS7 (Fragment).;	resistance	0.491164	0.199526
TC61835	Tentative consensus: similar to (Q5PY86) NADH:cytochrome b5 reductase (EC 1.6.2.2), partial (94%);	electr./energy	0.46433	0.0714216		TC56012	Tentative consensus: similar to (Q9ZNT7) Prohibitin 2 (Prohibitin-like protein), partial (38%);	resistance	0.491974	0.0867262
TC52420	Tentative consensus: similar to (Q9SP55) Vacuolar ATP synthase subunit G (V-ATPase G subunit) (Vacuolar proton pump G subunit), complete; similar to (Q9SP55) Vacuolar ATP synthase subunit G (V-ATPase G subunit) (Vacuolar proton pump G subunit), complete	electr./energy	0.471881	0.0867262		NP596488	Genomic sequence: GB|AF369825.1|AAM21282.1 resistance gene analog [Vitis vinifera];	resistance	0.497833	0.0887417
TC62922	Tentative consensus: similar to (Q29596) ATP synthase alpha chain liver isoform mitochondrial precursor (Fragment), partial (8%);	electr./energy	0.474918	0.0678185		TC60712	Tentative consensus: (Q9S982) Stilbene synthase (EC 2.3.1.95), partial (45%);	resistance	2.02741	2.74156
TC56123	Tentative consensus: similar to putative ATP synthase {Arabidopsis thaliana} (exp=-1; wgp=0; cg=0), partial (54%);	electr./energy	0.481998	0		TC54572	Tentative consensus: weakly similar to (Q8H6R0) NBS-LRR type disease resistance protein, partial (19%); None;	resistance	2.04508	0
TC57667	Tentative consensus: similar to (Q5JKQ4) Thioredoxin family Trp26-like protein, complete;	electr./energy	0.486532	0.222469		TC69334	Tentative consensus: (Q9FS43) Pathogenesis-related protein 10, partial (69%);	resistance	2.06291	0.689318
TC64650	Tentative consensus: weakly similar to electron transporter {Arabidopsis thaliana} (exp=-1; wgp=0; cg=0), partial (13%);	electr./energy	0.488153	0.0590121		TC65615	Tentative consensus: weakly similar to (Q9FQZ6) Avr9/Cf-9 rapidly elicited protein 146, partial (34%);	resistance	2.06497	0.090428
TC59398	Tentative consensus: similar to (Q945T3) Glutaredoxin, partial (87%);	electr./energy	0.488347	0.0519603		NP1227286	Genomic sequence: GB|AY670153.1|AAT84820.1 stilbene synthase [Vitis vinifera]; (Q6BAM2) Stilbene synthase (Fragment), complete; (Q6BAT1) Stilbene synthase (Fragment), complete;	resistance	2.0866	0.203884
TC62575	Tentative consensus: similar to (Q6Z6G6) N-type ATP pyrophosphatase-like, partial (39%);	electr./energy	0.49697	0.0298959		TC60326	Tentative consensus: similar to (Q5VLJ5) 1-aminocyclopropane-1-carboxylate oxidase, complete; None;	resistance	2.09083	0.0573367
TC54876	Tentative consensus: similar to (Q948P6) Ferritin-3 chloroplast precursor (SFerH-3) (EC 1.16.3.1 EC 1.16.3.1), partial (77%);	electr./energy	2.0802	2.38199		TC64623	Tentative consensus: similar to (Q8S932) 1-aminocyclopropane-1-carboxylate oxidase (ACC oxidase) (Ethylene-forming enzyme) (EFE), partial (29%); similar to (Q5VLJ5) 1-aminocyclopropane-1-carboxylate oxidase, complete;	resistance	2.15766	0.238411
TC60499	Tentative consensus: weakly similar to (Q41419) Clostridium pasteurianum ferredoxin homolog, partial (81%);	electr./energy	2.13537	0.203884		TC66986	Tentative consensus: similar to (Q71RI4) Resistance protein (Fragment), partial (66%);	resistance	2.18494	0.0134155
TC66457	Tentative consensus: weakly similar to (Q9XGS0) Thioredoxin M-type chloroplast precursor (TRX-M), partial (67%);	electr./energy	2.15033	0.0678185		TC61082	Tentative consensus: similar to (Q9M3U4) Beta 1-3 glucanase, partial (97%);	resistance	2.2594	0.0134155
TC62291	Tentative consensus: weakly similar to (Q9XGY4) Mitochondrial import inner membrane translocase subunit Tim8, complete;	electr./energy	2.16235	0.109549		TC51876	Tentative consensus: weakly similar to (Q8LBI4) Nicotiana lesion-inducing like, partial (87%); weakly similar to (Q8LBI4) Nicotiana lesion-inducing like, partial (87%);	resistance	2.27741	0.0665904
TC57111	Tentative consensus: similar to ATP binding {Arabidopsis thaliana} (exp=-1; wgp=0; cg=0), partial (25%);	electr./energy	2.16724	0.0519603		TC69514	Tentative consensus: similar to (Q56R03) EDS1, partial (18%);	resistance	2.28531	0.0565142
TC55919	Tentative consensus: similar to (Q8H6X3) Thioredoxin h-like protein, partial (78%);	electr./energy	2.17318	0.127559		TC61222	Tentative consensus: similar to (Q84QE1) Avr9/Cf-9 rapidly elicited protein 189, partial (50%);	resistance	2.2978	0
TC52909	Tentative consensus: similar to (Q6YZW6) Putative mitochondrial energy transfer protein, partial (74%);	electr./energy	2.18486	0.0565142		TC63883	Tentative consensus: (Q6YCG8) Putative hypersensitive-induced response protein (Fragment), complete; None; similar to (Q6UNT3) Hypersensitive-induced response protein, complete;	resistance	2.30008	0.0590121
TC55012	Tentative consensus: similar to (O49856) Ferredoxin-thioredoxin reductase catalytic chain chloroplast precursor (FTR-C), partial (88%);	electr./energy	2.20683	0.146711		BQ796623	EST sequence: Q1S347 Leucine-rich repeat.;	resistance	2.31912	0.0714216
TC68806	Tentative consensus: similar to (P26360) ATP synthase gamma chain mitochondrial precursor (EC 3.6.3.14 EC 3.6.3.14), partial (91%);	electr./energy	2.24401	0.0505804		TC56709	Tentative consensus: homologue to (Q84X67) 1-aminocyclopropane-1-carboxylic acid oxidase 1 (Fragment), complete;	resistance	2.321	0.0573367
TC64691	Tentative consensus: similar to ATP binding {Arabidopsis thaliana} (exp=-1; wgp=0; cg=0), partial (52%); None;	electr./energy	2.26977	0.0298959		TC51703	Tentative consensus: (Q9FS45) Chitinase precursor (EC 3.2.1.14), complete;	resistance	2.41074	0.590134
TC52158	Tentative consensus: similar to ATP binding {Arabidopsis thaliana} (exp=-1; wgp=0; cg=0), partial (95%);	electr./energy	2.36483	0.0539056		TC64563	Tentative consensus: similar to (Q7XB39) Class IV chitinase, partial (94%); None;	resistance	2.41903	0.10695
TC56753	Tentative consensus: similar to (Q2HST1) Ferric reductase-like transmembrane component, partial (17%);	electr./energy	2.37361	0.0573367		TC66615	Tentative consensus: weakly similar to (Q6URA2) TIR-NBS-LRR type R protein 7, partial (4%); homologue to (Q5I7L5) Ribosomal protein L36, partial (94%); homologue to (Q5I7L5) Ribosomal protein L36, partial (94%);	resistance	2.42235	0.0527283
TC51996	Tentative consensus: weakly similar to ATP binding {Arabidopsis thaliana} (exp=-1; wgp=0; cg=0), partial (23%); None;	electr./energy	2.39578	0		TC62755	Tentative consensus: similar to (Q6K620) Leucine-rich repeat-like protein, partial (52%);	resistance	2.43332	0.0519603
TC61363	Tentative consensus: similar to (Q6L460) Putative mitochondrial ATP synthase, complete;	electr./energy	2.39948	0.0887417		TC57229	Tentative consensus: similar to (Q9FQY9) Avr9/Cf-9 rapidly elicited protein 75, partial (12%);	resistance	2.43741	0.500101
TC57016	Tentative consensus: similar to ATP binding {Arabidopsis thaliana} (exp=-1; wgp=0; cg=0), partial (15%);	electr./energy	2.52183	0.171783		TC56756	Tentative consensus: homologue to (Q20BD2) Pathogenesis-related protein 10.3, complete; (Q9FS42) Pathogenesis-related protein 10, complete;	resistance	2.60899	0.0867262
TC67029	Tentative consensus: similar to ATP binding {Arabidopsis thaliana} (exp=-1; wgp=0; cg=0), partial (69%);	electr./energy	2.61152	0.033551		TC61210	Tentative consensus: similar to (O49621) MLO-like protein 1 (AtMlo1) (MLO protein homolog 1) (AtMLO-H1), partial (39%);	resistance	2.65566	0.0587161
TC59284	Tentative consensus: homologue to (Q49L12) ATP synthase CF0 subunit III, partial (96%); homologue to (Q49L12) ATP synthase CF0 subunit III, complete; homologue to (Q3C1H4) ATPase alpha subunit, complete;	electr./energy	2.61466	0.0177642		TC57759	Tentative consensus: weakly similar to ethylene-forming-enzyme-like dioxygenase-like protein {Oryza sativa (japonica cultivar-group)}, partial (33%);	resistance	2.67248	0.0587161
TC67277	Tentative consensus: homologue to (Q9AVT6) ADP ATP carrier protein (Fragment), partial (38%);	electr./energy	2.64161	0		TC64957	Tentative consensus: weakly similar to (Q5VQJ0) Putative disease resistance protein RPS2, partial (4%);	resistance	2.68569	0
TC64021	Tentative consensus: similar to ATP binding {Arabidopsis thaliana} (exp=-1; wgp=0; cg=0), partial (17%); similar to ATP binding {Arabidopsis thaliana} (exp=-1; wgp=0; cg=0), partial (24%); weakly similar to ATP binding {Arabidopsis thaliana} (exp=-1; wg	electr./energy	2.6665	0		TC67507	Tentative consensus: weakly similar to (Q84Q56) Putative disease resistance gene homolog, partial (8%);	resistance	2.68916	0
TC65550	Tentative consensus: homologue to ATP binding {Arabidopsis thaliana} (exp=-1; wgp=0; cg=0), partial (67%);	electr./energy	2.67213	0		TC51704	Tentative consensus: (P51613) Basic endochitinase precursor (EC 3.2.1.14 EC 3.2.1.14), complete;	resistance	2.69589	0
TC62259	Tentative consensus: similar to (P31853) ATP synthase B' chain chloroplast precursor (Subunit II) (EC 3.6.3.14 EC 3.6.3.14), partial (75%);	electr./energy	2.67537	0.0539056		TC63023	Tentative consensus: similar to (Q6UNT3) Hypersensitive-induced response protein, complete;	resistance	2.73737	0.0470776
TC63054	Tentative consensus: homologue to (Q41534) ATP synthase beta subunit, partial (92%);	electr./energy	2.73233	0.0539056		TC67020	Tentative consensus: (P28343) Stilbene synthase 1 (Resveratrol synthase 1) (Trihydroxystilbene synthase 1) (PSV25), complete;	resistance	2.74597	0.0519603
TC58108	Tentative consensus: similar to ATP binding {Arabidopsis thaliana} (exp=-1; wgp=0; cg=0), partial (23%);	electr./energy	2.73235	0		TC66882	Tentative consensus: similar to (Q9M435) Phase-change related protein precursor, partial (30%); Crossosoma bigelovii small subunit ribosomal RNA (mtSSU) gene partial sequence; mitochondrial gene , complete; Crossosoma bigelovii small subunit ribosomal R	resistance	2.75576	0.0539056
TC69119	Tentative consensus: homologue to (Q8M8A9) NADH dehydrogenase subunit 4, partial (50%);	electr./energy	2.73889	0.0442502		TC52610	Tentative consensus: similar to (Q851U1) Putative leucine-rich repeat protein, partial (80%); similar to (Q851U1) Putative leucine-rich repeat protein, partial (86%); similar to (Q851U1) Putative leucine-rich repeat protein, partial (86%);	resistance	2.8449	0
TC52989	Tentative consensus: similar to (Q9SJ12) Probable ATP synthase 24 kDa subunit mitochondrial precursor (EC 3.6.3.14 EC 3.6.3.14), complete; similar to (Q9SJ12) Probable ATP synthase 24 kDa subunit mitochondrial precursor (EC 3.6.3.14 EC 3.6.3.14), co	electr./energy	2.81235	0.0331535		TC51715	Tentative consensus: (Q8S568) Catalase, complete; similar to F2D10.11 {Arabidopsis thaliana} (exp=0; wgp=1; cg=0), partial (85%);	resistance	2.84669	0.00699884
TC65553	Tentative consensus: (Q6PNB2) ATP synthase F0 subunit 6, partial (5%);	electr./energy	2.89575	0.033551		TC62958	Tentative consensus: (Q7XAU7) Thaumatin-like protein, complete;	resistance	2.86657	0
TC66837	Tentative consensus: weakly similar to (Q8H011) Putative NADPH-dependent oxidoreductase, partial (84%);	electr./energy	2.91091	0		TC65292	Tentative consensus: weakly similar to (Q700J9) Putative pathogenesis-related protein, partial (52%);	resistance	3.00561	0.0128349
TC70346	Tentative consensus: similar to (Q5SCS8) NADH dehydrogenase subunit 2, partial (3%);	electr./energy	2.94996	0		TC62915	Tentative consensus: similar to (Q8H811) Putative leucine-rich repeat transmembrane protein kinase, partial (12%);	resistance	3.03395	0
TC61943	Tentative consensus: weakly similar to ATP binding {Arabidopsis thaliana} (exp=-1; wgp=0; cg=0), partial (19%);	electr./energy	3.25179	0		TC61443	Tentative consensus: similar to (Q9FKE5) Disease resistance protein RPS4, partial (1%);	resistance	3.04699	0
TC58078	Tentative consensus: similar to (Q2PYY0) Mitochondrial carrier-like protein, complete;	electr./energy	3.28609	0		TC52090	Tentative consensus: similar to (Q5EEY5) SGT1, partial (87%);	resistance	3.29661	0
TC70996	Tentative consensus: similar to ATP binding {Arabidopsis thaliana} (exp=-1; wgp=0; cg=0), partial (33%);	electr./energy	3.41104	0		TC57169	Tentative consensus: weakly similar to (Q947E1) Resistance gene analog NBS7 (Fragment), partial (49%);	resistance	3.47422	0
TC67681	Tentative consensus: weakly similar to thioredoxin h putative {Arabidopsis thaliana} (exp=-1; wgp=0; cg=0), partial (87%);	electr./energy	3.4445	0.313497		TC58980	Tentative consensus: similar to (Q6YTI6) Putative avr9 elicitor response protein, partial (14%); None; similar to (Q9ZS49) Avr9 elicitor response protein, partial (79%);	resistance	3.47457	0
TC55708	Tentative consensus: similar to (P32980) ATP synthase delta chain chloroplast precursor (EC 3.6.3.14 EC 3.6.3.14), partial (75%);	electr./energy	3.46738	0		TC52103	Tentative consensus: homologue to (Q9FS44) Chitinase precursor (EC 3.2.1.17), complete;	resistance	3.58592	0
TC59844	Tentative consensus: similar to (Q9SS46) Putative ATPase, partial (40%); None;	electr./energy	3.48648	0		TC65214	Tentative consensus: similar to (O24531) Class IV endochitinase (EC 3.2.1.14), partial (56%); None; None;	resistance	3.59775	0
TC55321	Tentative consensus: similar to ATP binding {Arabidopsis thaliana} (exp=-1; wgp=0; cg=0), partial (52%); similar to ATP binding {Arabidopsis thaliana} (exp=-1; wgp=0; cg=0), partial (52%); similar to ATP binding {Arabidopsis thaliana} (exp=-1; wgp=0; cg	electr./energy	3.59489	0		TC58397	Tentative consensus: similar to LSD1 (LESION SIMULATING DISEASE) {Arabidopsis thaliana} (exp=-1; wgp=0; cg=0), partial (89%);	resistance	3.6067	0
TC53784	Tentative consensus: similar to (Q6TBK5) NADH dehydrogenase subunit F (Fragment), partial (8%);	electr./energy	3.67157	0		TC54521	Tentative consensus: similar to polygalacturonase inhibitor-like protein {Arabidopsis thaliana} (exp=0; wgp=1; cg=0), partial (68%); similar to polygalacturonase inhibitor-like protein {Arabidopsis thaliana} (exp=0; wgp=1; cg=0), partial (93%);	resistance	3.72163	0
TC66564	Tentative consensus: similar to ATPK3; ATP binding {Arabidopsis thaliana} (exp=-1; wgp=0; cg=0), partial (66%);	electr./energy	3.69156	0		TC51708	Tentative consensus: weakly similar to (Q9XHX3) Putative pathogenesis related protein, partial (77%);	resistance	3.98007	0
TC68614	Tentative consensus: similar to ATP binding {Arabidopsis thaliana} (exp=-1; wgp=0; cg=0), partial (39%);	electr./energy	4.5629	0		TC52907	Tentative consensus: homologue to (Q2HY10) Resveratrol synthase, complete; (Q9FRW2) Stilbene synthase, partial (38%); (Q6BAG8) Stilbene synthase (Fragment), complete;	resistance	4.0084	0
TC52892	Tentative consensus: similar to (Q2PXN7) Chloroplast thioredoxin M-type (Fragment), partial (72%);	electr./energy	4.98508	0		TC51855	Tentative consensus: similar to (Q6W0C7) Pto-like serine/threonine kinase (Fragment), partial (34%);	resistance	4.16756	0
TC52973	Tentative consensus: similar to (Q9SWE7) Vacuolar ATP synthase subunit E (V-ATPase E subunit) (Vacuolar proton pump E subunit), complete; similar to (Q9SWE7) Vacuolar ATP synthase subunit E (V-ATPase E subunit) (Vacuolar proton pump E subunit), complete	electr./energy	5.6622	0		TC52790	Tentative consensus: (Q6BAI3) Stilbene synthase (Fragment), complete;	resistance	4.18602	0.0321996
TC63095	Tentative consensus: homologue to (Q6PNA4) NADH dehydrogenase subunit 5, partial (3%);	electr./energy	5.92428	0		TC70248	Tentative consensus: weakly similar to (Q7XC83) Ethylene-forming enzyme putative, partial (47%);	resistance	4.42854	0
TC69253	Tentative consensus: similar to electron transporter {Arabidopsis thaliana} (exp=-1; wgp=0; cg=0), partial (57%); similar to electron transporter {Arabidopsis thaliana} (exp=-1; wgp=0; cg=0), partial (32%);	electr./energy	6.38877	0		TC55119	Tentative consensus: similar to (Q4ZJ73) 12-oxophytodienoate reductase, partial (89%);	resistance	4.56433	0
TC64199	Tentative consensus: similar to (Q9SXZ7) NADPH oxidoreductase homolog (Fragment), partial (13%);	electr./energy	10.0651	0		TC62913	Tentative consensus: homologue to (Q7XAU7) Thaumatin-like protein, partial (69%); (Q7XAU7) Thaumatin-like protein, complete; homologue to (P93621) Osmotin-like protein precursor, partial (71%); homologue to (P93621) Osmotin-like protein precursor, part	resistance	4.63009	0
TC61119	Tentative consensus: similar to epsilon subunit of mitochondrial F1-ATPase {Arabidopsis thaliana} (exp=-1; wgp=0; cg=0), partial (81%);	electr./energy	10.1307	0		TC59541	Tentative consensus: similar to (Q5EEY5) SGT1, partial (62%); similar to (Q5EEY5) SGT1, partial (87%);	resistance	4.70605	0
TC58045	Tentative consensus: (P59227) Vacuolar ATP synthase 16 kDa proteolipid subunit 1/3/5, complete;	electr./energy	11.1583	0		TC60548	Tentative consensus: similar to (Q9M435) Phase-change related protein precursor, partial (68%); weakly similar to (Q37BC6) Hydrogenase accessory protein HypB, partial (11%); similar to (Q9M435) Phase-change related protein precursor, partial (67%);	resistance	4.81876	0.472495
TC60374	Tentative consensus: homologue to (Q96551) S-adenosylmethionine synthetase 1 (Methionine adenosyltransferase 1) (AdoMet synthetase 1), complete;	metabolism	0.0724193	0		TC62916	Tentative consensus: similar to (Q93YW0) EXECUTER1 protein chloroplast precursor, partial (15%);	resistance	4.92808	0
TC64997	Tentative consensus: weakly similar to (O22612) Dormancy-associated protein, partial (18%);	metabolism	0.0795039	0		TC55556	Tentative consensus: similar to (O04681) Pathogenesis-related genes transcriptional activator PTI5 (PTO-interacting protein 5), partial (57%); similar to (O04681) Pathogenesis-related genes transcriptional activator PTI5 (PTO-interacting protein 5), par	resistance	5.03173	0
BQ793995	EST sequence: Q8GZ23 Non-phototropic hypocotyl-like protein.;	metabolism	0.0898639	0		TC64236	Tentative consensus: similar to (Q9M435) Phase-change related protein precursor, partial (46%); similar to (O08677) Kininogen-1 precursor, partial (3%); similar to (Q9M435) Phase-change related protein precursor, partial (46%);	resistance	5.15255	0
TC52630	Tentative consensus: similar to (Q3L0K1) Cysteine proteinase, partial (89%); similar to (Q3L0K1) Cysteine proteinase, partial (89%); homologue to (Q5K4K8) Putative papain-like cysteine proteinase, partial (46%);	metabolism	0.117146	0		TC63931	Tentative consensus: similar to (O04681) Pathogenesis-related genes transcriptional activator PTI5 (PTO-interacting protein 5), partial (61%);	resistance	5.25521	0
CB342456	EST sequence: similar to GP|13123673|gb|AAK12939.1 molybdenum cofactor sulfurase {Arabidopsis thaliana}, partial (26%);	metabolism	0.12939	0		TC51771	Tentative consensus: similar to (Q8W5A3) Lethal leaf spot 1-like protein, partial (39%); similar to (Q8W5A3) Lethal leaf spot 1-like protein, partial (54%);	resistance	5.43115	0
TC61043	Tentative consensus: homologue to (P27774) Phosphoribulokinase chloroplast precursor (Phosphopentokinase) (PRKase) (PRK), partial (68%);	metabolism	0.140241	0		TC59503	Tentative consensus: weakly similar to (P16273) Pathogen-related protein, partial (38%);	resistance	5.45277	0
TC54765	Tentative consensus: similar to (Q9LRC4) Oxygen evolving enhancer protein 1 precursor, complete;	metabolism	0.14686	0		TC65849	Tentative consensus: similar to (O24531) Class IV endochitinase (EC 3.2.1.14), partial (68%);	resistance	5.53746	0
TC53885	Tentative consensus: homologue to (Q9M4H0) Putative ripening-related protein, complete; Q9M4H0 Putative ripening-related protein.;	metabolism	0.155158	0		TC59864	Tentative consensus: weakly similar to (O24017) Resistance complex protein I2C-3 (Fragment), partial (15%);	resistance	6.23932	0
TC58364	Tentative consensus: similar to (Q38JI4) Triose phosphate isomerase cytosolic isoform-like, complete;	metabolism	0.161049	0		CN548368	EST sequence: Q5MJV5 Avr9/Cf-9 rapidly elicited protein 256 (Fragment).;	resistance	6.68638	0
TC58054	Tentative consensus: homologue to (Q8L5P9) Putative ubiquitin-conjugating enzyme, partial (85%);	metabolism	0.170176	0		TC58217	Tentative consensus: homologue to (Q84N26) Leucine-rich repeat protein, partial (87%);	resistance	6.70795	0
TC68879	Tentative consensus: homologue to cobalamine-independent methionine synthase {Solenostemon scutellarioides} (exp=-1; wgp=0; cg=0), partial (14%);	metabolism	0.170878	0		TC64809	Tentative consensus: (Q9M3U4) Beta 1-3 glucanase, complete;	resistance	7.00183	0.0130212
TC53670	Tentative consensus: homologue to (Q9M4Y3) Plastid ribosomal protein S10 precursor, partial (57%);	metabolism	0.176603	0		TC61540	Tentative consensus: weakly similar to Chain A Solution Structure Of The Birch Pollen Allergen Bet V 4. {Betula pendula}, partial (35%);	resistance	7.1646	0
TC54198	Tentative consensus: similar to (Q9SLN8) Allyl alcohol dehydrogenase, partial (78%);	metabolism	0.182709	0		TC63410	Tentative consensus: (Q9M563) Beta-1 3-glucanase, complete;	resistance	7.19819	0
TC51711	Tentative consensus: (Q9M4S1) H+-pyrophosphatase (EC 3.6.1.1), complete;	metabolism	0.199896	0		TC58344	Tentative consensus: similar to (Q6JX04) Chitinase-like protein (EC 3.2.1.14), partial (55%);	resistance	7.23159	0
TC63529	Tentative consensus: similar to (Q8LAB2) Putative GDSL-motif lipase/hydrolase, partial (65%); None;	metabolism	0.217254	0.0328321		TC58029	Tentative consensus: weakly similar to (Q9M6E7) UDP-glucose:salicylic acid glucosyltransferase, partial (36%); weakly similar to (Q9M6E7) UDP-glucose:salicylic acid glucosyltransferase, partial (51%);	resistance	8.70051	0
CN548860	EST sequence: Q52S92 FRIGIDA.;	metabolism	0.221188	0		TC70536	Tentative consensus: similar to (P36910) Acidic endochitinase SE2 precursor (EC 3.2.1.14 EC 3.2.1.14), partial (7%); similar to (P29060) Acidic endochitinase precursor (EC 3.2.1.14 EC 3.2.1.14), partial (91%);	resistance	9.80658	0
CN007474	EST sequence: Q1T6J8 Nascent polypeptide-associated complex NAC; UBA-like.;	metabolism	0.224834	0		TC59338	Tentative consensus: similar to (Q5NE21) Carbonic anhydrase (EC 4.2.1.1), partial (50%); similar to (P27141) Carbonic anhydrase chloroplast precursor (Carbonate dehydratase) (EC 4.2.1.1 EC 4.2.1.1), partial (78%);	resistance	10.9312	0
TC61517	Tentative consensus: weakly similar to (Q8LF34) Putative esterase, partial (28%);	metabolism	0.226623	0		TC63891	Tentative consensus: similar to (Q7XAU7) Thaumatin-like protein, complete;	resistance	13.9648	0
TC62949	Tentative consensus: similar to (Q6ZAA5) Putative phosphoglycerate dehydrogenase, partial (12%);	metabolism	0.230316	0		TC61483	Tentative consensus: similar to (O49621) MLO-like protein 1 (AtMlo1) (MLO protein homolog 1) (AtMLO-H1), partial (22%);	resistance	18.7707	0
TC62511	Tentative consensus: similar to carboxylic ester hydrolase/ hydrolase acting on ester bonds {Arabidopsis thaliana}, partial (19%);	metabolism	0.230802	0.109549		TC66967	Tentative consensus: (Q7XAU6) Class IV chitinase, partial (51%); homologue to (Q7XAU6) Class IV chitinase, complete; (O24530) Class IV endochitinase (EC 3.2.1.14), complete;	resistance	20.0044	0
CB343229	EST sequence: Q6RUF6 Fructose-bisphosphate aldolase (EC 4.1.2.13).;	metabolism	0.23711	0.0328321		CN007267	EST sequence: Q5SMW3 Cyst nematode resistance protein-like.;	resistance	23.2859	0
TC65273	Tentative consensus: similar to oxidoreductase/ oxidoreductase acting on the CH-OH group of donors NAD or NADP as acceptor, partial (45%); None;	metabolism	0.238156	0		TC56559	Tentative consensus: weakly similar to (Q688M9) 'putative endo-1 3;1 4-beta-D-glucanase', partial (92%);	resistance	30.8917	0
DV939185	EST sequence: Q10MF9 GDSL-like Lipase/Acylhydrolase family protein, expressed.;	metabolism	0.238593	0.0134155		TC60929	Tentative consensus: (O24530) Class IV endochitinase (EC 3.2.1.14), complete; homologue to (Q7XAU6) Class IV chitinase, complete;	resistance	32.0416	0
TC63243	Tentative consensus: similar to (Q6RVV4) Short-chain dehydrogenase Tic32, partial (34%);	metabolism	0.240277	0		TC51997	Tentative consensus: weakly similar to (Q700J9) Putative pathogenesis-related protein, partial (86%);	resistance	37.5266	0
CN547490	EST sequence: Q1RW31 Amidase.;	metabolism	0.240438	0.0449205		TC53261	Tentative consensus: (Q8S568) Catalase, partial (39%); similar to F2D10.11 {Arabidopsis thaliana} (exp=0; wgp=1; cg=0), partial (85%); similar to unknown protein {Arabidopsis thaliana} (exp=0; wgp=1; cg=0), partial (28%); homologue to unknown protein {	resistance	116.404	0
TC66653	Tentative consensus: similar to (Q2QDF7) 24-sterol C-methyltransferase, complete;	metabolism	0.242377	0		TC57386	Tentative consensus: similar to (Q30D02) Putative 3-deoxy-D-arabino-heptulosonate 7-phosphate synthase 3, partial (48%); homologue to (O24051) 3-deoxy-D-arabino-heptulosonate 7-phosphate synthase precursor (EC 4.1.2.15), partial (70%);	secondary metab.	0.0744868	0
TC65005	Tentative consensus: similar to (Q93Y40) Oxysterol-binding protein, partial (43%);	metabolism	0.242888	0		TC51695	Tentative consensus: (Q3C210) Flavonoid 3' 5'-hydroxylase, complete;	secondary metab.	0.113498	0
TC69031	Tentative consensus: similar to dihydrolipoamide dehydrogenase {Trypanosoma brucei} (exp=0; wgp=1; cg=0) (EC 1.8.1.4), partial (2%);	metabolism	0.245492	0		TC65532	Tentative consensus: (Q2I0B6) Flavonoid 3' 5'-hydroxylase (Fragment), partial (14%);	secondary metab.	0.117817	0
TC55316	Tentative consensus: similar to diaminopimelate decarboxylase {Arabidopsis thaliana} (exp=-1; wgp=0; cg=0), partial (37%); None;	metabolism	0.246523	0		TC66289	Tentative consensus: weakly similar to (Q9T003) O-methyltransferase-like protein, partial (20%);	secondary metab.	0.240508	0
TC67689	Tentative consensus: homologue to Humulus lupulus 26S ribosomal RNA gene partial sequence; 18S ribosomal RNA gene internal, complete; similar to (Q8W418) Lipoxygenase, partial (32%); similar to (Q6X5R6) Lipoxygenase (Fragment), partial (26%);	metabolism	0.257241	0.590134		CD800813	EST sequence: Q4R1I9 Anthocyanidin 5,3-O-glucosyltransferase (EC 2.4.1.-) (UDP-glucose: anthocyanidin 5,3-O-glucosyltransferase).;	secondary metab.	0.261298	0.0177642
TC67480	Tentative consensus: similar to GC1 (GIANT CHLOROPLAST 1) {Arabidopsis thaliana} (exp=-1; wgp=0; cg=0), partial (8%);	metabolism	0.258703	0		TC65089	Tentative consensus: Q1RSG5 Strictosidine synthase.;	secondary metab.	0.270683	0.00720453
TC64071	Tentative consensus: similar to (Q9C7B9) Kinesin heavy chain putative; 55116-47986, partial (7%);	metabolism	0.260871	0		TC53987	Tentative consensus: homologue to (Q9M560) Caffeic acid O-methyltransferase, partial (41%);	secondary metab.	0.326468	0
CF404304	EST sequence: Q9XFZ4 Asparaginyl endopeptidase (VmPE-1).;	metabolism	0.262358	0.0519603		CN007229	EST sequence: Q1RWU8 Di-trans-poly-cis-decaprenylcistransferase.;	secondary metab.	0.334318	0
TC51795	Tentative consensus: similar to (Q4JR85) Dehydroascorbate reductase, partial (79%); None;	metabolism	0.262692	0		TC62434	Tentative consensus: similar to (Q9FLW4) Acetyl-CoA:benzylalcohol acetyltranferase-like protein, partial (4%); Q9M5K9 F21J9.20-like protein (Fragment).;	secondary metab.	0.339116	0.0177642
TC60429	Tentative consensus: similar to (Q9XEJ7) Galactinol synthase (Fragment), partial (82%);	metabolism	0.265714	0.304381		CN007074	EST sequence: Q2KNL5 Cinnamyl alcohol dehydrogenase.;	secondary metab.	0.346809	0
TC53775	Tentative consensus: similar to (Q2HUX9) Esterase/lipase/thioesterase, partial (94%);	metabolism	0.265961	0.0339433		TC63736	Tentative consensus: (Q6Q3H2) Terpenoid synthetase, complete;	secondary metab.	0.360065	0.0128349
TC61253	Tentative consensus: homologue to (Q9XG77) Proteasome subunit alpha type 6 (20S proteasome alpha subunit A), partial (91%);	metabolism	0.267286	0		TC52353	Tentative consensus: similar to (Q9SPV4) S-adenosyl-L-methionine:salicylic acid carboxyl methyltransferase, partial (76%); None;	secondary metab.	0.363599	0
TC52214	Tentative consensus: similar to (P37218) Histone H1, partial (34%);	metabolism	0.267916	0		TC61012	Tentative consensus: similar to (Q9ATW1) Cinnamyl alcohol dehydrogenase, partial (18%);	secondary metab.	0.375741	0
TC61749	Tentative consensus: homologue to (Q2JBE1) Pyruvate:ferredoxin (Flavodoxin) oxidoreductase, partial (1%);	metabolism	0.270372	0.0128349		TC70821	Tentative consensus: similar to (Q5D4P9) Cinnamyl alcohol dehydrogenase 1, partial (61%);	secondary metab.	0.376995	0.0539056
TC51697	Tentative consensus: (Q9FES0) NADH glutamate dehydrogenase (EC 1.4.1.2), complete;	metabolism	0.273776	0		TC53441	Tentative consensus: homologue to (Q6Q3H3) Terpene synthase, complete;	secondary metab.	0.378356	0.0337445
TC55615	Tentative consensus: weakly similar to (Q94GH7) Putative lipid acyl hydrolase, partial (33%);	metabolism	0.274131	0		TC51692	Tentative consensus: (Q6PWU2) Terpenoid synthase, complete;	secondary metab.	0.40054	0.00709883
TC68326	Tentative consensus: similar to (Q69PT1) Putative mono-or diacylglycerol acyltransferase, partial (59%);	metabolism	0.274725	0.0339433		TC60180	Tentative consensus: similar to (Q6UD65) Phenylalanine ammonia lyase (EC 4.3.1.5), partial (97%);	secondary metab.	0.40548	0.107971
TC53584	Tentative consensus: homologue to (O65808) Magnesium chelatase subunit, partial (24%);	metabolism	0.276358	0		TC55570	Tentative consensus: homologue to (Q6Q3H2) Terpenoid synthetase, partial (28%);	secondary metab.	0.405867	0.0331535
TC68194	Tentative consensus: similar to (Q8GTE3) Ribosomal protein S3a, complete;	metabolism	0.276718	0		TC70703	Tentative consensus: similar to (Q9M4U0) Cinnamate 4-hydroxylase CYP73, partial (62%); None;	secondary metab.	0.408642	0.00720453
TC70187	Tentative consensus: homologue to (Q6ZGC2) Putative isoleucyl-tRNA synthetase, partial (2%);	metabolism	0.277524	0		TC69881	Tentative consensus: similar to (Q9PK28) 3-phosphoshikimate 1-carboxyvinyltransferase (5-enolpyruvylshikimate-3-phosphate synthase), partial (4%);	secondary metab.	0.443755	0.0303149
TC70349	Tentative consensus: weakly similar to (Q2LAL4) Cytochrome P450 monooxygenase CYP83A, partial (32%); weakly similar to (Q2MJ14) Cytochrome P450 monooxygenase CYP83C, partial (55%);	metabolism	0.27806	0		TC70298	Tentative consensus: (P41090) Naringenin 2-oxoglutarate 3-dioxygenase (Flavonone-3-hydroxylase) (F3H) (FHT), complete;	secondary metab.	0.447493	0.0434348
TC65054	Tentative consensus: similar to (Q8LNP3) Growth regulator-related protein, partial (18%);	metabolism	0.278291	0.0136699		CB341870	EST sequence: weakly similar to SP|Q43609|COMT_PRUDU Caffeic acid 3-O-methyltransferase (EC 2.1.1.68), partial (7%);	secondary metab.	0.449052	0.166025
TC61469	Tentative consensus: weakly similar to (Q01417) 18 kDa seed maturation protein, partial (60%); weakly similar to (Q01417) 18 kDa seed maturation protein, partial (60%); weakly similar to (Q01417) 18 kDa seed maturation protein, partial (60%);	metabolism	0.28031	0		TC65691	Tentative consensus: (Q3KN72) Isoflavone reductase-like protein 1, partial (39%);	secondary metab.	0.451492	0.0573367
TC51783	Tentative consensus: similar to (Q84WM9) Elongation factor 1-beta 1 (EF-1-beta 1) (Elongation factor 1B-alpha 1) (eEF-1B alpha 1), partial (92%);	metabolism	0.280356	0		TC64389	Tentative consensus: similar to (Q506K3) Squalene monooxygenase, partial (28%);	secondary metab.	0.458042	0.283279
BQ792942	EST sequence: Q0WVX3 Chromosome condensation protein-like.;	metabolism	0.281398	0		TC57089	Tentative consensus: (Q5SGD1) 9-cis-epoxycarotenoid dioxygenase 1, complete;	secondary metab.	0.461925	0.0587161
TC68620	Tentative consensus: (Q51847) Phosphomannomutase, partial (2%);	metabolism	0.282702	0		TC61248	Tentative consensus: similar to (P45726) Phenylalanine ammonia-lyase (EC 4.3.1.5 EC 4.3.1.5), partial (96%); None;	secondary metab.	0.469607	0.433319
TC54696	Tentative consensus: (Q53LV2) Retrotransposon protein putative unclassified, partial (1%);	metabolism	0.289972	0		TC55558	Tentative consensus: similar to (Q54B51) Putative polyketide synthase, partial (0%);	secondary metab.	0.471057	0.182064
TC62690	Tentative consensus: similar to (O48890) 15.9 kDa subunit of RNA polymerase II, partial (82%); homologue to (O48890) 15.9 kDa subunit of RNA polymerase II, complete; homologue to (O48890) 15.9 kDa subunit of RNA polymerase II, complete;	metabolism	0.291991	0		TC58768	Tentative consensus: similar to (Q6PWU2) Terpenoid synthase, partial (12%);	secondary metab.	0.475058	0.0678185
TC60373	Tentative consensus: similar to acyl-CoA thioesterase/ catalytic/ hydrolase acting on ester bonds {Arabidopsis thaliana}, partial (10%);	metabolism	0.292067	0		NP1449107	Genomic sequence: GB|AB086056.1|BAE75807.1 flavonol synthase [Vitis vinifera];	secondary metab.	0.476006	0.0458846
TC64779	Tentative consensus: (Q76MV0) H3 histone, complete;	metabolism	0.292787	0		TC54837	Tentative consensus: weakly similar to (Q94ID0) Laccase (Fragment), partial (19%);	secondary metab.	0.476158	0.199526
TC59169	Tentative consensus: similar to (Q5I7S7) Plastid beta-ketoacyl ACP synthase (Fragment), partial (74%);	metabolism	0.293268	0		TC54354	Tentative consensus: weakly similar to (Q6TDS6) Secretory laccase (EC 1.10.3.2), partial (25%);	secondary metab.	0.486743	0.136445
TC67178	Tentative consensus: homologue to (Q5Z847) Eukaryotic initiation factor 4A, partial (8%); homologue to (P41381) Eukaryotic initiation factor 4A-8 (ATP-dependent RNA helicase eIF4A-8) (eIF-4A-8), complete;	metabolism	0.294592	0		TC63391	Tentative consensus: similar to (Q6PWU1) Terpenoid synthase, partial (32%); (Q6PWU2) Terpenoid synthase, complete;	secondary metab.	0.487015	0.222469
TC62382	Tentative consensus: similar to (Q9AUC6) Cysteine protease, partial (61%);	metabolism	0.296849	0.0298959		TC68923	Tentative consensus: weakly similar to (Q6ZBR2) Putative flavonoid 7-O-glucosyltransferase, partial (5%);	secondary metab.	0.487882	0.0303149
TC65004	Tentative consensus: weakly similar to (Q2HVK6) Short-chain dehydrogenase/reductase SDR, partial (35%);	metabolism	0.301467	0.0122737		TC54561	Tentative consensus: similar to (Q30D00) Putative 3-dehydroquinate dehydratase/shikimate dehydrogenase, partial (32%);	secondary metab.	0.488137	0.10695
TC68344	Tentative consensus: similar to (Q2HSE6) IMP dehydrogenase/GMP reductase, partial (2%);	metabolism	0.302184	0.0136699		TC67446	Tentative consensus: similar to (Q6V8U0) Geranylgeranyl pyrophosphate synthase (Fragment), partial (69%);	secondary metab.	0.494719	0.361474
TC57742	Tentative consensus: similar to (Q5EEP9) Sucrose-phosphate synthase 1 (EC 2.4.1.14), partial (9%);	metabolism	0.302729	0		TC59377	Tentative consensus: weakly similar to (Q43047) Caffeic acid 3-O-methyltransferase 3, partial (41%);	secondary metab.	0.497946	0.0887417
TC62695	Tentative consensus: similar to (Q9ZPI1) Lysyl-tRNA synthetase (Lysine--tRNA ligase) (LysRS) (EC 6.1.1.6 EC 6.1.1.6), partial (43%);	metabolism	0.303551	0		TC61567	Tentative consensus: homologue to (Q8H9B6) Caffeoyl-CoA O-methyltransferase (Trans-caffeoyl-CoA 3-O-methyltransferase) (CCoAMT), partial (47%); homologue to (Q6J524) Caffeoyl-CoA-O-methyltransferase, complete;	secondary metab.	0.49956	0.0665904
TC52069	Tentative consensus: homologue to (P41381) Eukaryotic initiation factor 4A-8 (ATP-dependent RNA helicase eIF4A-8) (eIF-4A-8), complete; homologue to (P41381) Eukaryotic initiation factor 4A-8 (ATP-dependent RNA helicase eIF4A-8) (eIF-4A-8), complete; ho	metabolism	0.304853	0		TC69231	Tentative consensus: homologue to (O22519) Chalcone synthase, partial (7%); similar to oxidoreductase {Arabidopsis thaliana} (exp=-1; wgp=0; cg=0), partial (94%);	secondary metab.	2.01526	0.885539
TC63178	Tentative consensus: similar to (Q94AL9) Alanine--glyoxylate aminotransferase 2 homolog 2 mitochondrial precursor, partial (90%);	metabolism	0.305627	0		TC62918	Tentative consensus: weakly similar to (Q59J80) Cyclo-DOPA 5-O-glucosyltransferase, partial (17%); similar to (Q59J80) Cyclo-DOPA 5-O-glucosyltransferase, partial (30%);	secondary metab.	2.13331	0.203884
TC62268	Tentative consensus: homologue to NADH dehydrogenase 4-like ORF 509B. {Nicotiana tabacum} (exp=-1; wgp=0; cg=0), partial (22%);	metabolism	0.306206	0.0182099		TC57455	Tentative consensus: similar to (Q5ZTH6) Polyketide synthase type I, partial (0%);	secondary metab.	2.14617	0
TC67110	Tentative consensus: homologue to Magnaporthe grisea genes for 18S rRNA 5.8S rRNA 26S rRNA complete sequence rDNA repeat unit, complete;	metabolism	0.306668	0		TC60827	Tentative consensus: weakly similar to (Q8W3H0) Putative cinnamoyl-CoA reductase, partial (26%);	secondary metab.	2.22741	0.0590121
TC57115	Tentative consensus: weakly similar to (Q84MW7) Transposon protein putative mutator sub-class, partial (3%);	metabolism	0.307617	0		TC70299	Tentative consensus: similar to (Q2YHM9) Caffeoyl-CoA O-methyltransferase (Fragment), partial (86%);	secondary metab.	2.22972	0.171783
TC68478	Tentative consensus: homologue to (O04892) Cytochrome P450 like_TBP (EC 1.14.14.1), partial (12%);	metabolism	0.308329	0		TC63368	Tentative consensus: similar to (Q04903) Protein farnesyltransferase beta subunit (CAAX farnesyltransferase beta subunit), partial (40%);	secondary metab.	2.24393	0.0229681
TC70118	Tentative consensus: weakly similar to (Q6K722) OTU-like cysteine protease-like, partial (14%);	metabolism	0.310065	0.0887417		TC54388	Tentative consensus: homologue to (Q8I6I6) Polyketide synthase, partial (0%); None;	secondary metab.	2.25229	0.163261
TC61301	Tentative consensus: similar to (Q7XJM7) Putative phosphatidate cytidylyltransferase, partial (12%);	metabolism	0.310108	0		TC60943	Tentative consensus: similar to (Q9LL50) 4-coumarate:coA ligase 2 (EC 6.2.1.12), partial (97%);	secondary metab.	2.30927	0.00738985
TC58854	Tentative consensus: similar to (Q5C9N9) Acetyl-CoA carboxylase beta subunit, partial (96%);	metabolism	0.310756	0.00738985		TC70164	Tentative consensus: weakly similar to (Q6X0N8) Putative spermine/spermidine synthase, partial (14%);	secondary metab.	2.35747	0.0313932
TC65774	Tentative consensus: None; None; similar to (Q2V823) Acetyl-CoA carboxylase (Fragment), partial (90%);	metabolism	0.311489	0.0175606		TC63806	Tentative consensus: (O22519) Chalcone synthase, complete;	secondary metab.	2.37275	0.689318
TC53967	Tentative consensus: weakly similar to (Q84TL6) Legumin-like protein, partial (34%);	metabolism	0.312738	0.00709883		TC62548	Tentative consensus: homologue to (Q2W368) Geranylgeranyl pyrophosphate synthase, partial (3%);	secondary metab.	2.37883	0.0565142
CF415731	EST sequence: Q652J5 Deoxyribodipyrimidine photolyase family protein-like (Os09g0532700 protein).;	metabolism	0.312769	0.0458846		TC58641	Tentative consensus: weakly similar to (Q40288) Anthocyanidin 3-O-glucosyltransferase (Flavonol 3-O-glucosyltransferase 6), partial (42%);	secondary metab.	2.58924	0.0125587
TC65851	Tentative consensus: similar to (Q4IU83) Hydroxyacylglutathione hydrolase precursor, partial (3%);	metabolism	0.315011	0.0122737		TC63811	Tentative consensus: similar to (Q9SCP7) Caffeic acid O-methyltransferase-like protein (AT3g53140/T4D2_70), partial (95%);	secondary metab.	2.68149	0.0229681
CN006911	EST sequence: Q9FNS9 Fructan 1-exohydrolase I precursor.;	metabolism	0.315109	0		TC62865	Tentative consensus: homologue to (O82147) Spermidine synthase (Putrescine aminopropyltransferase) (SPDSY) (EC 2.5.1.16 EC 2.5.1.16), partial (93%); homologue to (O82147) Spermidine synthase (Putrescine aminopropyltransferase) (SPDSY) (EC 2.5.1.16 EC	secondary metab.	2.72857	0
TC51807	Tentative consensus: homologue to (Q00251) Elongation factor 1-alpha (EF-1-alpha), partial (56%);	metabolism	0.316812	0.0132131		TC54034	Tentative consensus: similar to (Q5I6D6) Sinapyl alcohol dehydrogenase-like protein, complete;	secondary metab.	2.76948	0.590134
TC57495	Tentative consensus: similar to (Q6YEY2) Putative alanine acetyl transferase (Fragment), partial (65%);	metabolism	0.319348	0.00709883		TC51699	Tentative consensus: (P93799) Dihydroflavonol 4-reductase (EC 1.1.1.219), complete;	secondary metab.	3.08113	0.0339433
TC53957	Tentative consensus: similar to (Q8L5T0) Triacylglycerol Lipase (EC 3.1.1.3), partial (33%);	metabolism	0.320022	0		TC60611	Tentative consensus: similar to (P80042) Geranylgeranyl pyrophosphate synthetase chloroplast precursor (GGPP synthetase) (GGPS), partial (83%);	secondary metab.	3.09298	0
CF414105	EST sequence: Q8LAL3 Putative hydrolase.;	metabolism	0.32003	0.0125587		TC51705	Tentative consensus: homologue to (Q2UYU6) Flavonoid-3'-hydroxylase, complete;	secondary metab.	3.43016	0
CF517459	EST sequence: Q1S8B9 Disease resistance protein; Heat shock protein DnaJ, N-terminal; AAA ATPase.;	metabolism	0.321907	0.0308489		TC52848	Tentative consensus: (Q3KN67) Isoflavone reductase-like protein 6, complete;	secondary metab.	3.447	0
TC62400	Tentative consensus: similar to (Q41JL9) Beta-lactamase-like:RNA-metabolising metallo-beta-lactamase, partial (3%);	metabolism	0.322384	0		TC66067	Tentative consensus: similar to (Q5C9I9) (-)-isopiperitenol dehydrogenase, partial (22%); similar to (Q9SQJ3) Short-chain alcohol dehydrogenase, partial (72%);	secondary metab.	3.46441	0.0134155
TC60873	Tentative consensus: similar to ribosomal protein L7. {Solanum tuberosum} (exp=-1; wgp=-1; cg=-1), complete;	metabolism	0.32327	0		TC60329	Tentative consensus: similar to cinnamoyl-CoA reductase {Arabidopsis thaliana} (exp=-1; wgp=0; cg=0), partial (14%);	secondary metab.	3.50747	0.0125587
TC58993	Tentative consensus: homologue to (Q8LF56) Beta-glucosidase putative, partial (8%);	metabolism	0.324793	0		TC56404	Tentative consensus: similar to (Q6L3K1) Putative cinnamoyl-CoA reductase, complete;	secondary metab.	3.60262	0
CF511394	EST sequence: Q9LEL9 Matrix metalloproteinase.;	metabolism	0.326283	0.0527283		BQ798895	EST sequence: Q1EP78 Isochorismatase hydrolase family protein.;	secondary metab.	4.50002	0
TC56969	Tentative consensus: weakly similar to N-acetyltransferase {Arabidopsis thaliana} (exp=-1; wgp=0; cg=0), partial (34%);	metabolism	0.328031	0.00720453		TC54722	Tentative consensus: similar to (Q2Z1Z0) Cinnamyl alcohol dehydrogenase, partial (93%);	secondary metab.	4.91495	0
TC60163	Tentative consensus: similar to ubiquitin-protein ligase {Arabidopsis thaliana} (exp=-1; wgp=0; cg=0), partial (73%);	metabolism	0.329591	0.0449205		TC54321	Tentative consensus: (Q6YH16) 3-deoxy-D-arabino-heptulosonate 7-phosphate synthase (Fragment), complete; None;	secondary metab.	5.00814	0
TC69652	Tentative consensus: (P51093) Leucoanthocyanidin dioxygenase (LDOX) (Leucocyanidin oxygenase), complete;	metabolism	0.330804	0.0182099		TC70498	Tentative consensus: weakly similar to (Q9LSM0) Anthocyanidin-3-glucoside rhamnosyltransferase, partial (27%);	secondary metab.	5.90925	0
TC56090	Tentative consensus: similar to (Q9LJH5) Glycolate oxidase, partial (28%); None;	metabolism	0.331996	0		TC57640	Tentative consensus: (Q3KN68) Isoflavone reductase-like protein 5, complete;	secondary metab.	6.07953	0
TC56080	Tentative consensus: weakly similar to (Q43QT7) Glycosyl transferase family 2, partial (9%);	metabolism	0.332439	0.0136699		TC60840	Tentative consensus: similar to (Q3KN72) Isoflavone reductase-like protein 1, partial (54%);	secondary metab.	6.11801	0
TC66090	Tentative consensus: weakly similar to (Q67XB5) Putative glycerate dehydrogenase (Fragment), partial (74%);	metabolism	0.332518	0.00738985		CF209780	EST sequence: Q8GU23 Orcinol O-methyltransferase (Orcinol O-methyltransferase 2) (EC 2.1.1.6).;	secondary metab.	6.19535	0
TC54581	Tentative consensus: similar to (Q9FIJ2) NADH dehydrogenase 10.5K chain-like protein, partial (68%);	metabolism	0.333603	0.0615763		TC53505	Tentative consensus: similar to (Q41399) Chalcone reductase, partial (20%);	secondary metab.	6.64737	0
TC65181	Tentative consensus: similar to copper ion binding {Arabidopsis thaliana} (exp=-1; wgp=0; cg=0), partial (19%);	metabolism	0.335902	0		TC54822	Tentative consensus: weakly similar to (Q9SDZ2) 2'-hydroxy isoflavone/dihydroflavonol reductase homolog (Fragment), partial (82%);	secondary metab.	9.74718	0
TC52478	Tentative consensus: similar to (Q8RU71) Glucosyltransferase NTGT2 (EC 2.4.1.-), partial (44%);	metabolism	0.336241	0.0229681		TC53331	Tentative consensus: similar to (Q9FLV0) Flavanone 3-hydroxylase-like protein, partial (77%);	secondary metab.	11.9778	0
TC52692	Tentative consensus: (Q3E1L0) Glycosyl transferase group 1, partial (3%);	metabolism	0.336285	0		BQ792152	EST sequence: similar to putative CAAX prenyl protease {Gossypium herbaceum}, partial (42%);	secondary metab.	13.0197	0
TC54852	Tentative consensus: (Q29ST0) Peripheral clock protein 1, partial (3%);	metabolism	0.337157	0.0519603		CD799340	EST sequence: Q5W274 Pleiotropic drug resistance protein 3 (NtPDR3).;	stress response	0.184969	0
TC62120	Tentative consensus: similar to (Q2HSZ6) Dual specificity protein phosphatase, partial (31%);	metabolism	0.338137	0		TC51969	Tentative consensus: similar to (O49235) 2 4-D inducible glutathione S-transferase (EC 2.5.1.18), complete; similar to (Q84VH2) Glutathione S-transferase U1, partial (80%);	stress response	0.199606	0
CK906572	EST sequence: Q153I4 RNA export 1.;	metabolism	0.338843	0.033551		TC60673	Tentative consensus: similar to (Q5IRX9) ARF6, partial (11%);	stress response	0.230317	0
TC68397	Tentative consensus: homologue to (P54388) NADP-specific glutamate dehydrogenase (NADP-GDH) (NADP-dependent glutamate dehydrogenase) , partial (4%);	metabolism	0.339022	0		TC53509	Tentative consensus: homologue to (Q71EE1) Heat shock protein, partial (24%); homologue to (Q71EE1) Heat shock protein, partial (78%);	stress response	0.274979	0
TC65119	Tentative consensus: cycloartenol synthase {Arabidopsis thaliana} (exp=-1; wgp=0; cg=0), partial (2%);	metabolism	0.344203	0		TC54150	Tentative consensus: similar to (Q9SW70) Stress-related protein, partial (81%);	stress response	0.29384	0.00699884
TC67631	Tentative consensus: weakly similar to (Q1W3A4) Epicotyl-specific tissue protein (Fragment), partial (39%);	metabolism	0.344399	0.0132131		TC53850	Tentative consensus: similar to (Q40978) Low molecular weight heat-shock protein, partial (70%); similar to (P27880) 18.2 kDa class I heat shock protein, partial (86%); similar to (P27880) 18.2 kDa class I heat shock protein, partial (86%); similar to	stress response	0.308693	0
TC59104	Tentative consensus: glycine reductase complex selenoprotein GrdA {Treponema denticola ATCC 35405} (exp=-1; wgp=0; cg=1), partial (6%);	metabolism	0.344917	0.0539056		TC62336	Tentative consensus: homologue to (Q9XHP4) Peroxisomal copper-containing amine oxidase, partial (27%);	stress response	0.318583	0.0313932
TC56531	Tentative consensus: similar to PLDBETA1 (PHOSPHOLIPASE D BETA 1); phospholipase D {Arabidopsis thaliana} (exp=-1; wgp=0; cg=0), partial (15%);	metabolism	0.345951	0		TC69670	Tentative consensus: weakly similar to (P41152) Heat shock factor protein HSF30 (Heat shock transcription factor 30) (HSTF 30), partial (8%); weakly similar to (P41152) Heat shock factor protein HSF30 (Heat shock transcription factor 30) (HSTF 30), part	stress response	0.330084	0.0434348
TC70578	Tentative consensus: similar to (Q8GTA1) Putative sterol 4-alpha-methyl-oxidase, partial (17%);	metabolism	0.346931	0		CF404504	EST sequence: Q1RX01 Thioredoxin domain 2.;	stress response	0.332352	0.727983
TC51772	Tentative consensus: similar to translation initiation factor 2 beta {Malus x domestica} (exp=-1; wgp=0; cg=0), partial (87%);	metabolism	0.347719	0		TC66702	Tentative consensus: similar to (Q8LPA7) Cold shock protein-1, partial (22%);	stress response	0.344615	0
TC61768	Tentative consensus: similar to (Q9FLH1) Lysosomal Pro-X carboxypeptidase, partial (56%);	metabolism	0.348295	0		TC70320	Tentative consensus: homologue to (Q9AVH2) Putative senescence-associated protein (Fragment), partial (5%); similar to (Q6L8U1) Auxin response factor 3, partial (12%);	stress response	0.346052	0.0130212
TC66470	Tentative consensus: similar to (P93411) G1/S-specific cyclin C-type, partial (61%);	metabolism	0.34894	0.0128349		TC54041	Tentative consensus: similar to (Q9SWE4) Low molecular weight heat-shock protein, partial (94%);	stress response	0.350768	0.136445
CF373709	EST sequence: Q6ZBS9 Putative RAE1 (RNA export 1, S.pombe) homolog (Os08g0176800 protein).;	metabolism	0.349911	0		TC53485	Tentative consensus: similar to (Q70CE4) Superoxide dismutase (Fragment) (EC 1.15.1.1), partial (91%); similar to (Q70CE4) Superoxide dismutase (Fragment) (EC 1.15.1.1), partial (96%);	stress response	0.359993	0.0442502
TC70750	Tentative consensus: similar to (Q9XGC1) Starch synthase isoform V (EC 2.4.1.21), partial (33%);	metabolism	0.350247	0		TC68829	Tentative consensus: similar to (Q943E7) 16.9 kDa class I heat shock protein 3, partial (37%); similar to (P19243) 18.1 kDa class I heat shock protein (HSP 18.1), partial (86%); similar to (P27880) 18.2 kDa class I heat shock protein, partial (86%);	stress response	0.379285	0.0442502
CN006632	EST sequence: Q2QYH7 Cytochrome P450 family protein, expressed (Os12g0119000 protein).;	metabolism	0.350295	0.0887417		TC67594	Tentative consensus: (Q9XES3) Wound-induced protein WI12, partial (14%);	stress response	0.382342	0.0418921
TC64323	Tentative consensus: similar to (Q566M5) RNA-binding region (RNP1 RRM) containing 2, partial (3%); weakly similar to unknown {Arabidopsis thaliana} (exp=0; wgp=1; cg=0), partial (31%);	metabolism	0.351439	0.0136699		TC67323	Tentative consensus: similar to (Q4VT47) RD22-like protein, partial (36%);	stress response	0.382551	0.00709883
TC67510	Tentative consensus: similar to (Q9AXN0) DNA-dependent RNA polymerase II largest subunit RPB1, partial (0%); Q1RVC0 Sterol desaturase.;	metabolism	0.352271	1.57898		CB343291	EST sequence: Q4VT47 RD22-like protein.;	stress response	0.383034	0.127559
TC59934	Tentative consensus: similar to (Q8LGL8) Oleosin, partial (55%);	metabolism	0.352835	0.0125587		BQ793010	EST sequence: Q43636 Thioredoxin H-type (TRX-H).;	stress response	0.392731	0.313497
TC52213	Tentative consensus: similar to (Q9SR72) Germin-like protein subfamily 3 member 2 precursor, partial (72%);	metabolism	0.352951	0		TC60458	Tentative consensus: similar to (Q6H5G7) Leaf senescence protein-like, partial (9%);	stress response	0.397616	0.0449205
TC53638	Tentative consensus: similar to (O49543) Cysteine desulfurase mitochondrial precursor (EC 2.8.1.7 EC 2.8.1.7), partial (7%);	metabolism	0.353068	0.0313932		TC58479	Tentative consensus: weakly similar to (Q40865) Heat shock protein 16.9, partial (64%);	stress response	0.398359	0.0505804
TC52452	Tentative consensus: similar to (Q84L89) L-asparaginase, complete;	metabolism	0.35567	0.0458846		TC53131	Tentative consensus: similar to (Q01545) 18.8 kDa class II heat shock protein, partial (74%); similar to (Q01545) 18.8 kDa class II heat shock protein, partial (74%);	stress response	0.401076	0.11353
TC58516	Tentative consensus: similar to (Q2MJ06) Cytochrome P450 monooxygenase CYP89B, partial (13%);	metabolism	0.357155	0.203884		TC54112	Tentative consensus: (Q4VT48) Dehydrin 1b, complete; (Q3ZNL4) Dehydrin 1a, complete;	stress response	0.403081	0.0122737
TC68931	Tentative consensus: similar to (Q2VEX5) Putative lycopene epsilon cyclase, partial (51%);	metabolism	0.358673	0		TC62549	Tentative consensus: similar to (P46423) Glutathione S-transferase (GST class-phi) (25 kDa auxin-binding protein), partial (95%);	stress response	0.405166	0.00720453
TC56505	Tentative consensus: (Q6LB28) Histone H3 variant H3.3, complete;	metabolism	0.35896	0.0136699		TC66005	Tentative consensus: similar to (Q6ZG46) Putative latex protein allergen, partial (3%);	stress response	0.415182	0.0458846
TC67567	Tentative consensus: similar to (Q8H9C4) Monooxygenase (Fragment), partial (9%);	metabolism	0.360507	0.0331535		TC53047	Tentative consensus: similar to (Q4VT47) RD22-like protein, partial (48%); similar to (Q4VT47) RD22-like protein, partial (87%);	stress response	0.421472	0.0688484
CF373254	EST sequence: Q8L6U0 Cyclin D2.;	metabolism	0.360909	0		TC69896	Tentative consensus: similar to (Q3HA26) Stress protein, partial (6%);	stress response	0.422697	0.0458846
TC65364	Tentative consensus: (Q6VEQ6) Putative ripening-induced protein 1 precursor, partial (26%); (Q6VEQ6) Putative ripening-induced protein 1 precursor, complete;	metabolism	0.36103	0		TC61730	Tentative consensus: similar to (Q6R0J1) Heat shock protein 90, partial (22%);	stress response	0.428426	0.271295
TC55437	Tentative consensus: similar to (Q645N0) Cytosolic malate dehydrogenase, partial (82%);	metabolism	0.361329	0		TC71056	Tentative consensus: similar to (O65313) Cold-regulated LTCOR12, partial (41%);	stress response	0.43068	0.00729891
TC61172	Tentative consensus: homologue to (Q6Y5A7) Putative DNA helicase RecQsim, partial (3%);	metabolism	0.361522	0		TC67124	Tentative consensus: similar to (Q8L7T2) Small heat shock protein, partial (67%);	stress response	0.43191	0.0615763
TC52096	Tentative consensus: similar to (Q9SLN8) Allyl alcohol dehydrogenase, partial (36%);	metabolism	0.361705	0		TC61998	Tentative consensus: (Q3ZNL4) Dehydrin 1a, complete;	stress response	0.432151	0
TC53416	Tentative consensus: (Q9M4H6) Putative ripening-related protein, partial (97%); (Q9M4H6) Putative ripening-related protein, complete;	metabolism	0.36315	0.0293159		TC56211	Tentative consensus: (Q3L1D0) Heat shock protein 101, partial (34%); (Q3L1D0) Heat shock protein 101, partial (48%);	stress response	0.437896	0.163261
TC70262	Tentative consensus: homologue to (Q42808) TATA-box-binding protein (TATA-box factor) (TATA-binding factor), partial (94%);	metabolism	0.363276	0		TC67244	Tentative consensus: similar to (Q655N4) Putative heat-shock protein, partial (19%);	stress response	0.441647	0.0132131
CF372803	EST sequence: Q45W78 Ubiquitin fusion protein.;	metabolism	0.364088	0.0434348		TC66623	Tentative consensus: weakly similar to (O23149) Membrane-associated salt-inducible protein like (Fragment), partial (41%);	stress response	0.448189	0.00709883
TC52550	Tentative consensus: homologue to (Q4VPE8) Lateral organ boundaries-like 3 (Fragment), partial (53%);	metabolism	0.36411	0		CF414560	EST sequence: Q1SWB6 Haem peroxidase, plant/fungal/bacterial.;	stress response	0.453364	0.0539056
TC67252	Tentative consensus: homologue to (O63225) Cytochrome oxidase subunit 1 (Fragment), partial (31%);	metabolism	0.364579	0.0175606		TC67613	Tentative consensus: similar to (Q6ZCV7) Putative heat-shock protein, partial (21%);	stress response	0.459284	0.0418921
TC59273	Tentative consensus: homologue to (P93661) Mitochondrial single-subunit DNA-dependent RNA polymerase, partial (2%);	metabolism	0.366214	0.0321996		TC54555	Tentative consensus: similar to (Q9SWE4) Low molecular weight heat-shock protein, partial (93%); homologue to (P19243) 18.1 kDa class I heat shock protein (HSP 18.1), partial (36%);	stress response	0.459695	0.163261
TC62496	Tentative consensus: similar to (Q8W2E3) 3-hydroxy-3-methylglutaryl coenzyme A, partial (15%);	metabolism	0.366214	0.00699884		TC51718	Tentative consensus: similar to (Q41772) Cytosolic ascorbate peroxidase, complete; similar to (Q41772) Cytosolic ascorbate peroxidase, complete;	stress response	0.461544	0.0298959
TC51800	Tentative consensus: (Q9M4G9) Putative ripening-related protein, complete; weakly similar to (Q29P47) GA18219-PA (Fragment), partial (3%);	metabolism	0.367377	0.11353		TC63495	Tentative consensus: similar to (Q84KA7) Heat shock protein-like protein, partial (15%);	stress response	0.46579	0.0339433
TC60710	Tentative consensus: weakly similar to carboxylic ester hydrolase/ hydrolase acting on ester bonds {Arabidopsis thaliana}, partial (40%); None;	metabolism	0.367626	0.0337445		TC52638	Tentative consensus: similar to (Q9XGS6) Cytosolic class II low molecular weight heat shock protein, complete;	stress response	0.46593	0.0505804
CF404772	EST sequence: Q9FZP1 Heparanase-like protein 3 precursor (EC 3.2.-.-).;	metabolism	0.37253	0		TC67902	Tentative consensus: similar to (P37900) Heat shock 70 kDa protein mitochondrial precursor, partial (47%);	stress response	0.472604	0.0331535
BQ795334	EST sequence: Q38PK5 Transketolase 1 (Fragment).;	metabolism	0.372969	0.0665904		TC58036	Tentative consensus: similar to (Q9M6R4) Glutathione S-transferase, partial (75%);	stress response	0.476301	0.0665904
TC52236	Tentative consensus: similar to (Q94HJ7) Putative RING-H2 finger protein, partial (33%);	metabolism	0.375215	0.0229681		TC67885	Tentative consensus: homologue to (Q9M4H3) Putative metallothionein-like protein, complete;	stress response	0.477741	0.222469
TC60763	Tentative consensus: similar to (Q75V70) Gibberellin 2-oxidase 1, partial (45%);	metabolism	0.375289	0.0229681		TC64228	Tentative consensus: similar to (P93621) Osmotin-like protein precursor, complete;	stress response	0.478265	0.11353
CB341392	EST sequence: Q10M26 Retrotransposon protein, putative, Ty1-copia subclass, expressed.;	metabolism	0.375315	0		TC70632	Tentative consensus: similar to (P02519) 17.3 kDa class I heat shock protein (HSP 17.3), partial (16%);	stress response	0.479114	0.500101
TC58903	Tentative consensus: homologue to (O23946) Phosphoenolpyruvate carboxylase 1 (EC 4.1.1.31), partial (21%);	metabolism	0.376034	0		TC61115	Tentative consensus: similar to (Q84TA1) Heat shock protein cognate 70, partial (3%);	stress response	0.481656	0.0293159
TC57719	Tentative consensus: (Q9S943) Vacuolar invertase 2 GIN2, partial (18%);	metabolism	0.376872	0.00738985		TC61859	Tentative consensus: homologue to (Q01899) Heat shock 70 kDa protein mitochondrial precursor, partial (20%);	stress response	0.486222	0.090428
TC55959	Tentative consensus: weakly similar to (Q53QA4) Retrotransposon protein putative Ty1-copia sub-class, partial (20%);	metabolism	0.377311	0.0308489		TC64495	Tentative consensus: weakly similar to (Q6Z692) Putative early-responsive to dehydration stress protein, partial (6%);	stress response	0.487015	0.0665904
TC59579	Tentative consensus: similar to (O04841) Diadenosine 5' 5'''-P1 P4-tetraphosphate hydrolase (EC 3.6.1.17), partial (52%);	metabolism	0.378206	0.146711		TC69314	Tentative consensus: homologue to (Q9M4H3) Putative metallothionein-like protein, complete; None;	stress response	0.488046	0.40395
TC57997	Tentative consensus: similar to (Q2IIV8) Oligopeptide transporter OPT superfamily precursor, partial (3%);	metabolism	0.378428	0		CB342619	EST sequence: weakly similar to GP|3962377|emb|CAA05547.1 heat shock protein 70 {Arabidopsis thaliana}, partial (24%);	stress response	0.496685	0.762751
TC59485	Tentative consensus: similar to (Q3F8C4) Glycosyl transferase family 2, partial (4%); similar to (Q7SG26) Predicted protein, partial (1%);	metabolism	0.379968	0.166025		TC60774	Tentative consensus: similar to heat shock protein binding {Arabidopsis thaliana} (exp=-1; wgp=0; cg=0), partial (28%); None;	stress response	2.00486	0.0587161
TC55355	Tentative consensus: homologue to (Q6EN44) Putative 40S ribosomal protein S15A, partial (24%);	metabolism	0.380499	0		TC55724	Tentative consensus: weakly similar to (Q9FT20) Putative glutathione S-transferase T4, partial (96%); None;	stress response	2.07458	0.166025
TC60941	Tentative consensus: weakly similar to (Q04357) Potato DNA for copia-like transposable element, partial (12%);	metabolism	0.380523	0.0122737		TC53889	Tentative consensus: homologue to (Q84U31) Multidrug resistance-associated protein-like protein (Fragment), partial (64%);	stress response	2.09986	0.408849
TC54419	Tentative consensus: weakly similar to lyase {Arabidopsis thaliana} (exp=-1; wgp=0; cg=0), partial (20%);	metabolism	0.381867	0		TC69056	Tentative consensus: weakly similar to (Q9FQD7) Glutathione S-transferase GST 21 (Fragment) (EC 2.5.1.18), partial (69%);	stress response	2.10009	0.0449205
BQ793997	EST sequence: Q1S8V6 Helicase, C-terminal.;	metabolism	0.383634	0.0308489		TC59763	Tentative consensus: similar to (Q8GWE0) Putative salt-inducible protein, partial (22%);	stress response	2.11048	0.0665904
TC58594	Tentative consensus: similar to (Q7XZ08) Galactinol synthase, partial (41%);	metabolism	0.384359	0.0505804		TC63060	Tentative consensus: similar to (Q52QX8) Cysteine protease CP1, partial (37%); similar to (Q52QX8) Cysteine protease CP1, partial (94%); similar to (Q52QX8) Cysteine protease CP1, partial (33%);	stress response	2.11351	0.0678185
TC66668	Tentative consensus: homologue to AXS1 (UDP-D-APIOSE/UDP-D-XYLOSE SYNTHASE 1) {Arabidopsis thaliana} (exp=-1; wgp=0; cg=0), partial (15%);	metabolism	0.385836	0.0527283		TC69563	Tentative consensus: similar to (Q20BM7) Metallothionein-like protein, partial (26%); similar to (Q9SXW2) Metallothionein-like protein (Fragment), partial (52%); similar to (O24528) Metallothionein-like protein 1 (MT-1), partial (57%);	stress response	2.12148	0.0130212
TC51917	Tentative consensus: (Q8LP73) Leucoanthocyanidin dioxgenase, partial (77%); (P51093) Leucoanthocyanidin dioxygenase (LDOX) (Leucocyanidin oxygenase), complete;	metabolism	0.386399	0.0125587		TC52245	Tentative consensus: similar to rieske FeS precursor protein. {Spinacia oleracea} (exp=-1; wgp=0; cg=0), partial (86%); None;	stress response	2.18657	0.199526
CF414215	EST sequence: Q0ZPW3 CXE carboxylesterase (EC 3.1.1.1).;	metabolism	0.38788	0		TC68966	Tentative consensus: homologue to (Q6ZWL5) Putative heat shock protein 21, partial (19%); similar to (Q6ZWL5) Putative heat shock protein 21, partial (58%);	stress response	2.21901	0.14572
TC60863	Tentative consensus: weakly similar to (Q9LVP1) DNA topoisomerase III, partial (10%);	metabolism	0.388112	0		TC68720	Tentative consensus: None; weakly similar to (Q949M5) Putative HSP protein, partial (8%);	stress response	2.23062	0.109549
TC62700	Tentative consensus: similar to (Q9T024) DnaJ-like protein (AT4g39150/T22F8_50), partial (88%); None;	metabolism	0.38847	0.00709883		TC54433	Tentative consensus: homologue to (Q5QHT3) 70 kDa heat shock cognate protein 2, partial (18%); homologue to (Q5QHT3) 70 kDa heat shock cognate protein 2, complete;	stress response	2.2543	0.0293159
TC67854	Tentative consensus: weakly similar to (Q9FX79) Putative retroelement polyprotein, partial (4%);	metabolism	0.388641	0.0328321		TC59913	Tentative consensus: similar to (Q43636) Thioredoxin H-type (TRX-H), partial (93%); similar to (Q43636) Thioredoxin H-type (TRX-H), partial (93%);	stress response	2.26779	0.166025
TC63327	Tentative consensus: homologue to (Q4VZK5) Ribosomal protein L2, complete;	metabolism	0.388663	0.0134155		TC67754	Tentative consensus: homologue to (Q6YEY4) Glutathione S-transferase (Fragment), partial (83%); similar to (Q9M7I8) Glutathione S-transferase (Fragment) (EC 2.5.1.18), partial (75%); similar to (P46423) Glutathione S-transferase (GST class-phi) (25 kD	stress response	2.27185	0
TC69665	Tentative consensus: homologue to (Q9GSE6) Beta-glucosidase precursor (Fragment) (EC 3.2.1.21), partial (2%);	metabolism	0.38952	0.0313932		TC67928	Tentative consensus: homologue to (Q9XHP4) Peroxisomal copper-containing amine oxidase, partial (32%);	stress response	2.28648	0.136445
TC64733	Tentative consensus: homologue to polyubiquitin (UBQ3) {Arabidopsis thaliana} (exp=-1; wgp=0; cg=0), partial (62%); polyubiquitin (UBQ3) {Arabidopsis thaliana} (exp=-1; wgp=0; cg=0), partial (55%);	metabolism	0.390469	0.0122737		TC54924	Tentative consensus: similar to (Q9MB27) Cysteine protease, partial (90%);	stress response	2.29196	0.0615763
TC59209	Tentative consensus: similar to Cys endopeptidase. {Vigna mungo} (exp=-1; wgp=-1; cg=-1), partial (41%);	metabolism	0.390703	0.0128349		TC60489	Tentative consensus: homologue to (Q9M4H3) Putative metallothionein-like protein, complete; similar to (Q9MTP2) Hypothetical 17.5 kDa protein in trnF-trnL intergenic region (ORF151), partial (16%); similar to CASTOR {Lotus corniculatus var. japonicus} (e	stress response	2.29958	0.338792
TC55719	Tentative consensus: similar to aspartic-type endopeptidase/ pepsin A {Arabidopsis thaliana} (exp=-1; wgp=0; cg=0), partial (41%);	metabolism	0.391347	0		TC58286	Tentative consensus: similar to (Q9M1C7) Multidrug resistance-associated protein 9 (Glutathione S-conjugate transporting ATPase 9) , partial (18%);	stress response	2.30437	0.338792
TC69049	Tentative consensus: similar to (Q9FIK4) 4-nitrophenylphosphatase-like protein, partial (53%);	metabolism	0.391417	0.00699884		TC56430	Tentative consensus: similar to (Q9SBR5) Putative wound-induced protein, partial (90%);	stress response	2.30533	0.0303149
TC68187	Tentative consensus: homologue to (Q08427) Early growth response protein 2 (EGR-2) (Krox-20 protein), partial (2%);	metabolism	0.391572	0.0293159		TC51915	Tentative consensus: similar to (Q9FHH2) 101 kDa heat shock protein; HSP101-like protein, partial (6%);	stress response	2.31665	0
CN007602	EST sequence: Q8GTD2 Saccharopin dehydrogenase-like protein.;	metabolism	0.39177	0.222469		TC65318	Tentative consensus: similar to stress enhanced protein 2 {Arabidopsis thaliana} (exp=-1; wgp=0; cg=0), partial (23%);	stress response	2.37875	0.304381
TC58672	Tentative consensus: similar to (O24154) S-adenosyl-methionine-sterol-C-methyltransferase, partial (41%);	metabolism	0.392173	0.0303149		TC67749	Tentative consensus: similar to (Q2VET4) Putative dehydration-responsive element binding protein, partial (50%);	stress response	2.38234	0.238411
TC53245	Tentative consensus: homologue to (Q39257) Ubiquitin, partial (51%);	metabolism	0.393939	0.136445		TC59203	Tentative consensus: similar to rieske FeS precursor protein. {Spinacia oleracea} (exp=-1; wgp=0; cg=0), partial (52%);	stress response	2.44744	0.0573367
TC67521	Tentative consensus: weakly similar to (Q9SVB0) Cytochrome P450-like protein, partial (18%);	metabolism	0.394603	0.203884		TC58486	Tentative consensus: similar to (Q9FQD5) Glutathione S-transferase GST 23 (EC 2.5.1.18), partial (90%);	stress response	2.45038	0.0418921
TC58961	Tentative consensus: similar to CRTISO; carotenoid isomerase {Arabidopsis thaliana} (exp=-1; wgp=0; cg=0), partial (11%);	metabolism	0.395646	0.0331535		TC55726	Tentative consensus: similar to (P27788) Ferredoxin-3 chloroplast precursor (Ferredoxin III) (Fd III), partial (65%); similar to (P27788) Ferredoxin-3 chloroplast precursor (Ferredoxin III) (Fd III), partial (68%);	stress response	2.47871	0
TC57368	Tentative consensus: weakly similar to (Q2HRM8) Polynucleotidyl transferase Ribonuclease H fold, partial (9%);	metabolism	0.395942	0		TC54411	Tentative consensus: weakly similar to (Q8L8H3) Iron-stress related protein, partial (50%); weakly similar to (Q8L8H3) Iron-stress related protein, partial (50%);	stress response	2.49656	0.0519603
TC66419	Tentative consensus: weakly similar to (Q04356) Potato DNA for copia-like transposable element, partial (17%);	metabolism	0.396322	0.0527283		TC53058	Tentative consensus: homologue to (Q9M4E8) Heat shock protein 70, complete;	stress response	2.51209	0.0125587
TC55856	Tentative consensus: similar to (Q84RM9) Papain-like cysteine proteinase isoform I, partial (49%);	metabolism	0.396872	0.00709883		TC61389	Tentative consensus: weakly similar to (Q84LB7) Cysteine protease inhibitor cystatin (Fragment), partial (75%);	stress response	2.55688	0.163261
TC60908	Tentative consensus: similar to (Q9AXH3) Phosphoethanolamine N-methyltransferase, partial (24%); similar to (Q3ECU4) Protein At1g48600, complete;	metabolism	0.396904	0.00729891		TC62586	Tentative consensus: weakly similar to (Q8H9E5) Glutathione S-transferase, partial (53%); None;	stress response	2.61595	0.0331535
TC57625	Tentative consensus: similar to (Q9M4G8) Putative ripening-related P-450 enzyme, partial (40%);	metabolism	0.397076	0.0587161		TC51764	Tentative consensus: similar to (P11796) Superoxide dismutase [Mn] mitochondrial precursor (EC 1.15.1.1 EC 1.15.1.1), complete;	stress response	2.67486	0
TC70805	Tentative consensus: homologue to (Q332W5) Cytochrome f, partial (13%);	metabolism	0.397167	0.0177642		TC65792	Tentative consensus: similar to (Q257C6) Putative thioredoxin precursor, partial (58%);	stress response	2.68239	0.0182099
TC63427	Tentative consensus: similar to (Q9M1T1) Sugar-phosphate isomerase-like protein, partial (53%);	metabolism	0.397305	0.107971		CN007004	EST sequence: Q93X55 Peroxin 6 (Fragment).;	stress response	2.70887	0.0130212
TC64554	Tentative consensus: (Q3RIK7) Transposase Tn3, partial (16%);	metabolism	0.397913	0.0587161		TC69996	Tentative consensus: similar to (Q84VH0) Glutathione S-transferase Z1, partial (54%);	stress response	2.71124	0.00699884
TC70680	Tentative consensus: weakly similar to (O04398) B-type cyclin, partial (12%);	metabolism	0.397926	0.163261		TC65940	Tentative consensus: similar to (O24528) Metallothionein-like protein 1 (MT-1), partial (57%); similar to (O24528) Metallothionein-like protein 1 (MT-1), partial (57%); similar to (Q9SXW2) Metallothionein-like protein (Fragment), partial (52%);	stress response	2.75524	0
TC61339	Tentative consensus: similar to (Q337L3) ATP-dependent RNA helicase putative, partial (14%);	metabolism	0.398216	0		TC70328	Tentative consensus: homologue to (Q5QHT3) 70 kDa heat shock cognate protein 2, complete;	stress response	2.80661	0
CN006328	EST sequence: Q9M6B3 Malate dehydrogenase.;	metabolism	0.398905	0.500101		TC59881	Tentative consensus: similar to (Q2TGZ7) Ultraviolet-B-repressible protein (Fragment), partial (77%);	stress response	2.80842	0.0688484
TC53010	Tentative consensus: similar to peptidase/ subtilase {Arabidopsis thaliana} (exp=-1; wgp=0; cg=0), partial (21%);	metabolism	0.399301	0.0688484		TC57649	Tentative consensus: similar to (Q6L3K5) Putative senescence-associated protein, partial (73%); similar to At3g45600 {Arabidopsis thaliana} (exp=-1; wgp=0; cg=0), complete;	stress response	2.87641	0.0331535
TC67025	Tentative consensus: weakly similar to (Q9ZQM0) Putative non-LTR retroelement reverse transcriptase, partial (4%);	metabolism	0.399379	0.0175606		TC61910	Tentative consensus: weakly similar to (Q8VWQ1) Dehydration-induced protein RD22-like protein, partial (63%);	stress response	2.90533	0
TC69948	Tentative consensus: similar to (Q39659) Glyoxysomal fatty acid beta-oxidation multifunctional protein MFP-a, partial (24%);	metabolism	0.399615	0.0590121		TC68006	Tentative consensus: similar to (Q41369) COP9, partial (96%);	stress response	3.00919	0
TC69474	Tentative consensus: weakly similar to transporter {Arabidopsis thaliana} (exp=-1; wgp=0; cg=0), partial (14%);	metabolism	0.400013	0.0418921		TC58971	Tentative consensus: similar to (Q700A7) Putative universal stress protein, partial (94%);	stress response	3.02629	0.0470776
TC53865	Tentative consensus: homologue to rRNA assembly protein Mis3 {Aspergillus fumigatus Af293} (exp=-1; wgp=0; cg=0), partial (4%);	metabolism	0.400153	0.0505804		TC60496	Tentative consensus: similar to (Q5GMM5) Glutathione S-transferase/peroxidase, partial (86%); similar to (Q5GMM5) Glutathione S-transferase/peroxidase, complete;	stress response	3.14561	0
TC64418	Tentative consensus: similar to IDA (INFLORESCENCE DEFICIENT IN ABSCISSION) {Arabidopsis thaliana} (exp=-1; wgp=0; cg=0), partial (29%);	metabolism	0.400983	0.0565142		TC52731	Tentative consensus: similar to (Q2VEU4) Dehydration-responsive element binding protein 2, partial (62%);	stress response	3.15457	0.0519603
TC70442	Tentative consensus: similar to (Q43644) NADH-ubiquinone oxidoreductase 75 kDa subunit mitochondrial precursor (Complex I-75KD), partial (9%); similar to (Q43644) NADH-ubiquinone oxidoreductase 75 kDa subunit mitochondrial precursor (Complex I-75KD	metabolism	0.401055	0.0134155		TC55031	Tentative consensus: similar to (Q8RVF8) Thioredoxin peroxidase, partial (79%);	stress response	3.2206	0
TC59365	Tentative consensus: similar to (O13834) E3 ubiquitin protein ligase ptr1 (Poly(A)+ RNA transport protein 1), partial (0%);	metabolism	0.40112	0.0331535		TC62740	Tentative consensus: weakly similar to (Q7NYU5) Probable small heat shock protein, partial (19%); weakly similar to (Q208N7) Peroxisomal small heat shock protein Acd31.2, partial (29%);	stress response	3.29501	0.0229681
TC54237	Tentative consensus: similar to (P93499) DnaJ-like protein (Fragment), partial (57%);	metabolism	0.40119	1.69613		TC61739	Tentative consensus: similar to (O23638) Heat shock protein precursor, partial (23%);	stress response	3.30283	0
TC67740	Tentative consensus: similar to (Q68RY3) Chloroplast 50S ribosomal protein L20, complete;	metabolism	0.401196	0.0331535		TC54161	Tentative consensus: homologue to (O04056) Heat shock protein 70 precursor, partial (63%);	stress response	3.31366	0.0177642
TC61920	Tentative consensus: similar to (P56300) DNA-directed RNA polymerase beta' chain (PEP), partial (1%);	metabolism	0.401249	0.033551		TC57357	Tentative consensus: similar to (Q948X4) Glutathione S-transferase, partial (93%); similar to (Q948X4) Glutathione S-transferase, partial (93%);	stress response	3.31548	0
TC59308	Tentative consensus: similar to (Q40362) Early nodulin, partial (38%);	metabolism	0.401794	0.0134155		TC61717	Tentative consensus: similar to (O04683) Ferredoxin-1 chloroplast precursor (Ferredoxin I), partial (68%); similar to (Q6Q8B8) Chloroplast ferredoxin I, partial (85%); similar to (Q6Q8B8) Chloroplast ferredoxin I, partial (97%); similar to (Q6Q8B8) Ch	stress response	3.33233	0.0321996
TC52209	Tentative consensus: weakly similar to (Q84TL6) Legumin-like protein, partial (38%);	metabolism	0.401798	0.0573367		TC60094	Tentative consensus: similar to (Q38M54) Rieske iron-sulfur protein-like, partial (90%);	stress response	3.34444	0
TC62948	Tentative consensus: similar to (Q2VCI9) Aspartic protease-like, partial (47%); None;	metabolism	0.402378	0.0293159		TC66956	Tentative consensus: similar to (Q9M4H3) Putative metallothionein-like protein, partial (73%); homologue to (Q9M4H3) Putative metallothionein-like protein, complete;	stress response	3.36629	0.00738985
TC58811	Tentative consensus: similar to cysteine-type peptidase {Arabidopsis thaliana} (exp=-1; wgp=0; cg=0), partial (92%);	metabolism	0.402534	0.00709883		TC70741	Tentative consensus: similar to (Q6L3K5) Putative senescence-associated protein, partial (49%); similar to (Q6L3K5) Putative senescence-associated protein, partial (73%); similar to At3g45600 {Arabidopsis thaliana} (exp=-1; wgp=0; cg=0), complete;	stress response	3.55737	0
TC56413	Tentative consensus: similar to (Q91SD0) Glycoprotein B, partial (1%);	metabolism	0.403014	0.0182099		TC59784	Tentative consensus: similar to osmotin-like {Theobroma cacao} (exp=-1; wgp=0; cg=0), partial (89%); similar to (Q7XAU7) Thaumatin-like protein, complete;	stress response	3.58719	0
TC55798	Tentative consensus: weakly similar to (Q9SZF8) Ribosomal-like protein (AT4g37660/F19F18_150), partial (56%);	metabolism	0.404544	0.0313932		TC54774	Tentative consensus: similar to (Q30E95) Type II SK2 dehydrin (Fragment), partial (33%); similar to (Q41111) Dehydrin, partial (74%);	stress response	3.6313	0
TC68191	Tentative consensus: similar to (O04925) 15.5 kDa oleosin, partial (31%); similar to (Q6JJ39) Putative adapitin protein, partial (43%);	metabolism	0.404769	0.0587161		TC58115	Tentative consensus: similar to (Q6Q9W1) Ultraviolet-B-repressible protein, partial (82%);	stress response	3.72662	0
TC66370	Tentative consensus: similar to oxidoreductase {Arabidopsis thaliana} (exp=-1; wgp=0; cg=0), partial (69%); similar to oxidoreductase {Arabidopsis thaliana} (exp=-1; wgp=0; cg=0), partial (79%);	metabolism	0.404795	0.0470776		TC57909	Tentative consensus: similar to (Q948X4) Glutathione S-transferase, partial (93%);	stress response	3.82492	0.0328321
TC59870	Tentative consensus: homologue to (O04928) Phosphatidate cytidylyltransferase (CDP-diglyceride synthetase), partial (12%);	metabolism	0.404961	0.090428		TC66078	Tentative consensus: similar to (Q9FQE6) Glutathione S-transferase GST 12 (EC 2.5.1.18), partial (40%);	stress response	3.9074	0.0615763
TC68773	Tentative consensus: similar to (O65493) Xylem cysteine proteinase 1 precursor (AtXCP1) (EC 3.4.22.- EC 3.4.22.-), partial (90%);	metabolism	0.405184	0.0134155		TC61544	Tentative consensus: similar to (Q67UI1) Glutaredoxin-related-like protein, partial (13%);	stress response	4.02327	0
TC54058	Tentative consensus: similar to (Q35CF2) Similar to spermidine synthase with an N-terminal membrane domain, partial (2%);	metabolism	0.405636	0.0125587		TC59292	Tentative consensus: (Q9M4H3) Putative metallothionein-like protein, complete;	stress response	4.04026	0
TC59050	Tentative consensus: similar to carboxylic ester hydrolase/ hydrolase acting on ester bonds {Arabidopsis thaliana}, partial (81%);	metabolism	0.405971	0		TC55612	Tentative consensus: similar to (Q9SE30) Glutathione S-transferase/peroxidase, partial (65%); similar to (O49235) 2 4-D inducible glutathione S-transferase (EC 2.5.1.18), complete; similar to (O49235) 2 4-D inducible glutathione S-transferase (EC 2.5.1	stress response	4.16042	0
TC62610	Tentative consensus: similar to (Q94E46) Putative lysophospholipase 2, partial (89%);	metabolism	0.406126	0.0175606		TC61059	Tentative consensus: similar to (O49235) 2 4-D inducible glutathione S-transferase (EC 2.5.1.18), complete;	stress response	4.18112	0
TC53781	Tentative consensus: weakly similar to (O22165) Probable ribosome biogenesis protein RLP24, partial (60%);	metabolism	0.406448	0.0175606		TC69681	Tentative consensus: similar to (Q7XZT0) Glutathione S-transferase 5, partial (13%);	stress response	4.24289	0
TC63287	Tentative consensus: weakly similar to (Q9ZP87) Epoxide hydrolase, partial (85%);	metabolism	0.40688	0		TC62153	Tentative consensus: similar to (Q8RVR9) Putative heat shock protein (Fragment), partial (25%); similar to (Q8RVR9) Putative heat shock protein (Fragment), partial (25%);	stress response	4.25671	0
TC63551	Tentative consensus: similar to (Q6JJ42) Putative phosphatidylcholine-sterol acyltransferase, partial (13%);	metabolism	0.407236	0.0714216		TC60924	Tentative consensus: similar to (O81333) Thylakoid-bound L-ascorbate peroxidase (EC 1.11.1.11), partial (86%);	stress response	4.31809	0
TC60628	Tentative consensus: (Q09175) Dibasic-processing endoprotease precursor (KEX2-related protease), partial (1%); None;	metabolism	0.407584	0		TC64904	Tentative consensus: similar to (Q84ZT5) Peroxidase precursor (EC 1.11.1.7), partial (55%);	stress response	4.81226	0
CF373171	EST sequence: Q1S1C2 Probable fatty acid elongase [imported]-Arabidopsis thaliana.;	metabolism	0.407653	0.0328321		TC61981	Tentative consensus: similar to (Q40230) Thioredoxin, partial (64%);	stress response	4.82709	0
TC55010	Tentative consensus: similar to (Q2QZX3) Retrotransposon protein putative Ty1-copia sub-class, partial (1%);	metabolism	0.407826	0.500101		TC62248	Tentative consensus: weakly similar to (P69163) Metallothionein-like protein type 2 MT2-18, partial (77%); similar to (Q7XHJ3) Metallothionein-like protein (Fragment), partial (43%);	stress response	4.8555	0
TC67215	Tentative consensus: weakly similar to (Q8ES83) ATP-dependent DNA helicase (EC 3.6.1.-), partial (3%);	metabolism	0.408282	0.00709883		TC55245	Tentative consensus: similar to (Q5ZAV7) Universal stress protein-like, partial (22%);	stress response	4.94828	0
CO818491	EST sequence: Q6V7U8 Putative anthocyanin permease.;	metabolism	0.408443	0.0527283		TC55405	Tentative consensus: weakly similar to (Q2HTD9) 2OG-Fe(II) oxygenase, partial (60%); None;	stress response	4.9733	0
TC52977	Tentative consensus: similar to protein binding {Arabidopsis thaliana} (exp=-1; wgp=0; cg=0), partial (2%); weakly similar to protein binding {Arabidopsis thaliana} (exp=-1; wgp=0; cg=0), partial (6%);	metabolism	0.408569	0.166837		TC54818	Tentative consensus: similar to (Q9XIK3) Iron-sulfur assembly protein IscA chloroplast precursor, partial (66%);	stress response	5.00876	0
TC69487	Tentative consensus: Q1ENX4 U-box domain-containing protein.; None;	metabolism	0.409401	0		TC53832	Tentative consensus: weakly similar to (Q208N7) Peroxisomal small heat shock protein Acd31.2, partial (29%);	stress response	5.19492	0
TC56293	Tentative consensus: weakly similar to (Q8H8E0) Putative glutathione S-transferase, partial (91%);	metabolism	0.410275	0.00699884		TC56532	Tentative consensus: similar to glutathione transferase {Arabidopsis thaliana} (exp=-1; wgp=0; cg=0), partial (90%);	stress response	5.72079	0
TC59940	Tentative consensus: similar to (Q2XPX1) L-allo-threonine aldolase-related protein, partial (62%);	metabolism	0.411142	0.0887417		TC66624	Tentative consensus: homologue to (Q09020) Wound-induced basic protein, complete;	stress response	5.84422	0
TC63091	Tentative consensus: (Q43690) Alcohol dehydrogenase 1 (EC 1.1.1.1), complete;	metabolism	0.411608	0		TC62946	Tentative consensus: weakly similar to (Q8L8H3) Iron-stress related protein, partial (50%);	stress response	5.87799	0
TC63369	Tentative consensus: similar to (P48496) Triosephosphate isomerase chloroplast precursor (TIM) (Triose-phosphate isomerase), partial (32%);	metabolism	0.411842	0.0519603		TC56467	Tentative consensus: weakly similar to (O80432) Mitochondrial small heat shock protein, partial (68%);	stress response	5.92321	0.0470776
TC54655	Tentative consensus: similar to (Q4FGH4) ATP-depedent Clp protease proteolytic subunit (Fragment), partial (37%); similar to (Q4FGH2) ATP-depedent Clp protease proteolytic subunit (Fragment), partial (49%);	metabolism	0.41201	0.0303149		TC61062	Tentative consensus: weakly similar to (Q9FQE4) Glutathione S-transferase GST 14 (Fragment) (EC 2.5.1.18), partial (91%); None;	stress response	5.98719	0
TC59811	Tentative consensus: weakly similar to (Q69IU4) Putative inositol 1 3 4-trisphosphate 5/6-kinase, partial (10%);	metabolism	0.412288	0.0298959		TC63503	Tentative consensus: (Q9M4H3) Putative metallothionein-like protein, complete;	stress response	6.09057	0
TC61007	Tentative consensus: similar to (Q7PCA5) Putative phytosulfokine peptide precursor, partial (56%);	metabolism	0.412687	0.0688484		TC70383	Tentative consensus: homologue to (Q9M4H3) Putative metallothionein-like protein, partial (20%); homologue to (Q9M4H3) Putative metallothionein-like protein, complete; homologue to (Q9M4H3) Putative metallothionein-like protein, partial (96%); homologue	stress response	6.13918	0
DV939080	EST sequence: Q1SYM9 Cyclin-like F-box.;	metabolism	0.413064	0.0434348		TC58277	Tentative consensus: homologue to (Q9M4H3) Putative metallothionein-like protein, partial (96%); homologue to (Q9M4H3) Putative metallothionein-like protein, complete;	stress response	6.18245	0
TC59815	Tentative consensus: similar to (Q5EQN7) NADH dehydrogenase subunit 5, partial (2%);	metabolism	0.413586	0.0122737		TC63341	Tentative consensus: weakly similar to (Q4VT47) RD22-like protein, partial (47%);	stress response	6.24406	0
CV179266	EST sequence: Q9FMF2 Beta-ureidopropionase.;	metabolism	0.413652	0.0175606		CN006776	EST sequence: Q9LL47 SAG101.;	stress response	7.38453	0
TC59471	Tentative consensus: similar to (Q7Y073) Latex cyanogenic beta glucosidase, partial (69%);	metabolism	0.414851	0.0328321		TC59264	Tentative consensus: similar to (O04002) CDSP32 protein (Chloroplast Drought-induced Stress Protein of 32kDa), partial (82%);	stress response	7.77548	0
TC62559	Tentative consensus: similar to (Q6KH76) Threonyl-tRNA synthetase (EC 6.1.1.3), partial (3%);	metabolism	0.415247	0.0293159		TC62796	Tentative consensus: homologue to (Q9M4H3) Putative metallothionein-like protein, complete; homologue to (Q9M4H3) Putative metallothionein-like protein, complete;	stress response	7.85873	0
TC58314	Tentative consensus: similar to (Q2AA50) Retrotransposon gag protein, partial (7%); similar to (Q2AA50) Retrotransposon gag protein, partial (7%);	metabolism	0.41532	0.590134		TC66215	Tentative consensus: similar to (Q20BM7) Metallothionein-like protein, partial (22%); similar to (Q9SXW2) Metallothionein-like protein (Fragment), partial (52%); similar to (O24528) Metallothionein-like protein 1 (MT-1), partial (57%);	stress response	8.01905	0
CN545755	EST sequence: Q8GWU0 Putative 4-nitrophenylphosphatase (At5g47760).;	metabolism	0.415811	0.114765		TC62935	Tentative consensus: (Q9M4H3) Putative metallothionein-like protein, complete; (Q9M4H3) Putative metallothionein-like protein, complete;	stress response	8.05582	0
BQ800482	EST sequence: homologue to putative uracil phosphoribosyl transferase {Arabidopsis thaliana}, partial (15%);	metabolism	0.415963	0.283279		TC70941	Tentative consensus: (Q9M4H3) Putative metallothionein-like protein, complete; (Q9M4H3) Putative metallothionein-like protein, complete; homologue to (O82531) Proteasome subunit beta type 1 (20S proteasome alpha subunit F), complete; (Q9M4H3) Putative me	stress response	8.31001	0
TC52255	Tentative consensus: mismatch repair protein. {Saccharomyces cerevisiae} (exp=-1; wgp=-1; cg=-1), partial (1%);	metabolism	0.416181	0.0339433		BQ799421	EST sequence: Q9FQE4 Glutathione S-transferase GST 14 (EC 2.5.1.18) (Fragment).;	stress response	9.6581	0
CF405744	EST sequence: Q7X923 FACT complex subunit SPT16 (Facilitates chromatin transcription complex subunit SPT16).;	metabolism	0.416444	0.0308489		TC63431	Tentative consensus: (Q6YCG3) Wound induced protein-like (Fragment), complete;	stress response	9.81447	0
TC70153	Tentative consensus: similar to (Q40255) Probable aldehyde dehydrogenase (Flax-inducible sequence 1) (EC 1.2.1.3 EC 1.2.1.3), partial (94%);	metabolism	0.417373	0.107971		TC57692	Tentative consensus: homologue to (Q9M4H3) Putative metallothionein-like protein, complete; similar to (Q9LHE6) Arabidopsis thaliana genomic DNA chromosome 3 P1 clone: MZE19, partial (78%);	stress response	9.82079	0
TC65127	Tentative consensus: weakly similar to (Q8GSN8) Malonyl CoA:anthocyanin 3-O-glucoside-6''-O-malonyltransferase, partial (20%);	metabolism	0.417709	0.0321996		TC69282	Tentative consensus: homologue to (Q5QHT2) 70 kDa heat shock cognate protein 3, partial (13%); homologue to (Q5QHT3) 70 kDa heat shock cognate protein 2, partial (86%); homologue to (Q6L9F6) Heat shock protein 70 (Fragment), partial (44%); similar to (	stress response	11.5542	0
TC55149	Tentative consensus: similar to (Q72UZ0) Transposase IS3, partial (5%);	metabolism	0.417974	1.02236		TC70251	Tentative consensus: homologue to (Q9M4H3) Putative metallothionein-like protein, complete; homologue to (Q9M4H3) Putative metallothionein-like protein, complete; homologue to (Q9M4H3) Putative metallothionein-like protein, complete;	stress response	11.7114	0
TC58527	Tentative consensus: similar to (Q883C2) Metallo-beta-lactamase superfamily protein, partial (6%);	metabolism	0.418015	0.0128349		TC52643	Tentative consensus: weakly similar to (Q8H9E5) Glutathione S-transferase, partial (73%);	stress response	11.9989	0
TC53056	Tentative consensus: (Q81NR6) Aminoglycoside phosphotransferase family protein, partial (3%);	metabolism	0.418273	0		TC59857	Tentative consensus: similar to (Q2VT53) Metallothionein-like protein type 2, partial (40%); similar to (Q7XHJ3) Metallothionein-like protein (Fragment), partial (43%); similar to (Q39511) Metallothionein-like protein 1 (MT-1), partial (76%);	stress response	15.563	0
TC65526	Tentative consensus: homologue to Solanum nigrum chloroplast tRNA-Ala tRNA-Ile 16S rRNA tRNA-Val rps12 rps7 ndhB genes, complete;	metabolism	0.418532	0.0175606		TC56127	Tentative consensus: similar to (Q9THX6) Putative L-ascorbate peroxidase chloroplast precursor (Thylakoid lumenal 29 kDa protein) , partial (87%);	stress response	20.1872	0
TC55201	Tentative consensus: weakly similar to (Q8W1A1) Adenosine 5'-phosphosulfate reductase, partial (11%);	metabolism	0.418825	0.0665904		TC58959	Tentative consensus: weakly similar to (Q9FQE5) Glutathione S-transferase GST 13 (EC 2.5.1.18), partial (62%);	stress response	23.5926	0
TC63945	Tentative consensus: similar to (Q9RY39) Glutamine cyclotransferase, partial (4%);	metabolism	0.418873	0.11353		TC61908	Tentative consensus: (Q9M4H3) Putative metallothionein-like protein, complete; homologue to (Q9M4H3) Putative metallothionein-like protein, complete; homologue to (Q9M4H3) Putative metallothionein-like protein, partial (96%); homologue to (Q9M4H3) Putati	stress response	26.9504	0
TC58619	Tentative consensus: weakly similar to (Q3C2J3) NADH dehydrogenase subunit 2, partial (7%);	metabolism	0.419078	0.0665904		TC61414	Tentative consensus: weakly similar to (Q94JH8) Cold induced protein-like, partial (28%); weakly similar to (Q9M9N6) T17B22.14 protein, partial (26%);	stress response	35.4256	0
TC65751	Tentative consensus: weakly similar to KCS1; acyltransferase {Arabidopsis thaliana} (exp=-1; wgp=0; cg=0), partial (26%);	metabolism	0.419607	0.00720453		TC67471	Tentative consensus: weakly similar to (Q4VT47) RD22-like protein, partial (44%);	stress response	37.4679	0
TC52786	Tentative consensus: homologue to (Q6DW08) GMPase, complete;	metabolism	0.42013	0.0434348
TC52934	Tentative consensus: similar to (Q5WN00) Histidyl-tRNA synthetase, partial (21%);	metabolism	0.42073	0.0688484
TC62702	Tentative consensus: (Q39257) Ubiquitin, partial (66%);	metabolism	0.42111	0.0337445
TC68402	Tentative consensus: similar to (Q8LGA2) Seed maturation-like protein, partial (20%);	metabolism	0.421149	0.0590121
TC63774	Tentative consensus: similar to (Q944G1) Phosphomevalonate kinase, partial (39%);	metabolism	0.42135	0.0122737
TC52759	Tentative consensus: similar to (Q9LER7) Ribosomal protein chloroplast (At3g56910), partial (39%);	metabolism	0.421505	0.0177642
TC63237	Tentative consensus: similar to (Q39182) Low-molecular-weight cysteine-rich protein LCR69 precursor, complete;	metabolism	0.421671	0.0313932
TC56888	Tentative consensus: homologue to RNA binding {Arabidopsis thaliana} (exp=-1; wgp=0; cg=0), partial (4%);	metabolism	0.421895	0.0527283
TC60572	Tentative consensus: weakly similar to (Q3GDF6) NAD+ synthase, partial (7%);	metabolism	0.422827	0.0573367
TC59371	Tentative consensus: similar to transferase transferring glycosyl groups {Arabidopsis thaliana} (exp=-1; wgp=0; cg=0), partial (43%);	metabolism	0.422991	0.11353
TC52618	Tentative consensus: homologue to (Q9ZSZ6) DnaJ protein, partial (12%);	metabolism	0.423604	0.127559
CO818993	EST sequence: Q8GSN8 Malonyl CoA:anthocyanin 3-O-glucoside-6''-O-malonyltransferase.;	metabolism	0.423936	0.18511
TC70819	Tentative consensus: similar to (Q2L989) Putative DnaJ protein (Fragment), partial (41%);	metabolism	0.424176	0.0527283
TC65990	Tentative consensus: similar to (O04905) Uridylate kinase (UK) (Uridine monophosphate kinase) (UMP kinase) (UMP/CMP kinase), partial (94%);	metabolism	0.424203	0.0573367
TC70658	Tentative consensus: similar to (Q485B8) Acetyl-CoA acetyltransferase (EC 2.3.1.9), partial (3%);	metabolism	0.424233	0.0615763
TC67625	Tentative consensus: weakly similar to (Q2QME0) Retrotransposon protein putative LINE sub-class, partial (6%);	metabolism	0.424446	0.0229681
TC56486	Tentative consensus: weakly similar to (Q2R8J1) Retrotransposon protein putative LINE sub-class, partial (2%);	metabolism	0.42477	0.00729891
TC66294	Tentative consensus: (Q6K853) 40S ribosomal protein S30-like, complete;	metabolism	0.425109	0.0505804
TC63027	Tentative consensus: homologue to (Q96316) Blue-copper binging protein III (Uclacyanin 3), partial (7%);	metabolism	0.425691	0.166837
TC60314	Tentative consensus: homologue to (P35694) Brassinosteroid-regulated protein BRU1 precursor, partial (26%);	metabolism	0.426028	0.0177642
TC67694	Tentative consensus: similar to (Q6Y1D6) 60S acidic ribosomal protein P3 (Fragment), complete;	metabolism	0.426336	0.0527283
TC52966	Tentative consensus: similar to (Q9LJH5) Glycolate oxidase, partial (57%);	metabolism	0.426613	0.543109
TC53951	Tentative consensus: weakly similar to (Q53J86) Retrotransposon protein putative LINE sub-class, partial (4%);	metabolism	0.426765	0.254485
TC57852	Tentative consensus: weakly similar to (Q9FUJ6) UDP-glucosyltransferase HRA25, partial (27%);	metabolism	0.426902	0.0688484
TC55518	Tentative consensus: similar to (Q9ZPI1) Lysyl-tRNA synthetase (Lysine--tRNA ligase) (LysRS) (EC 6.1.1.6 EC 6.1.1.6), partial (18%);	metabolism	0.427304	0
TC61976	Tentative consensus: Q75GM6 Putative non-LTR retroelement reverse transcriptase.;	metabolism	0.427986	0
TC53733	Tentative consensus: similar to (O82515) Probable mannitol dehydrogenase (NAD-dependent mannitol dehydrogenase), complete; None;	metabolism	0.428213	0.0337445
TC66303	Tentative consensus: (Q7VAK0) Metallo-beta-lactamase superfamily hydrolase, partial (4%);	metabolism	0.428385	0.182064
TC59701	Tentative consensus: similar to (Q2AA50) Retrotransposon gag protein, partial (5%);	metabolism	0.42854	0.0714216
TC56435	Tentative consensus: (Q9NJK0) RNA polymerase II largest subunit (Fragment), partial (9%);	metabolism	0.428674	0.0615763
TC58469	Tentative consensus: similar to (P29871) Cytochrome c oxidase subunit 2 (Cytochrome c oxidase polypeptide II), partial (9%);	metabolism	0.429596	0.18511
TC57532	Tentative consensus: similar to (Q897A4) N-acetylglucosaminyltransferase (EC 2.4.1.-), partial (4%);	metabolism	0.429945	0.107971
TC64433	Tentative consensus: homologue to putative inorganic pyrophosphatase {Arabidopsis thaliana} (exp=-1; wgp=0; cg=0), partial (18%);	metabolism	0.431785	0.0590121
TC55137	Tentative consensus: similar to (Q8H2B9) 60s acidic ribosomal protein, complete; similar to (P41099) 60S acidic ribosomal protein P2, complete;	metabolism	0.431935	0.64349
TC61626	Tentative consensus: similar to (Q3HVL5) NADPH quinone oxidoreductase-like protein, partial (68%);	metabolism	0.432289	0.0565142
TC62527	Tentative consensus: weakly similar to (Q7Y055) GDSL-lipase, partial (33%);	metabolism	0.432663	0.0590121
TC54452	Tentative consensus: weakly similar to microtubule motor {Arabidopsis thaliana} (exp=-1; wgp=0; cg=0), partial (27%);	metabolism	0.432694	0.0293159
TC65653	Tentative consensus: similar to (Q9ZQY2) Pyruvate dehydrogenase E1 beta subunit isoform 2 (EC 1.2.4.1), partial (91%);	metabolism	0.433448	0.0125587
TC61149	Tentative consensus: homologue to (Q2QDF7) 24-sterol C-methyltransferase, partial (33%); similar to (Q2QDF7) 24-sterol C-methyltransferase, complete; homologue to (Q2QDF7) 24-sterol C-methyltransferase, partial (36%);	metabolism	0.433635	0.0458846
TC52041	Tentative consensus: similar to (Q43071) Cytochrome P-450, partial (62%);	metabolism	0.433694	0.0182099
TC70240	Tentative consensus: homologue to Human ribosomal DNA complete repeating unit, complete;	metabolism	0.434711	0.00699884
TC56149	Tentative consensus: similar to (Q3V8V7) DNA mismatch repair protein (Fragment), partial (4%);	metabolism	0.434738	0.033551
CB343516	EST sequence: weakly similar to GP|11119241|gb|AAG30576.1 nitrate reductase {Ricinus communis}, partial (12%);	metabolism	0.435291	0.0418921
TC61017	Tentative consensus: weakly similar to (Q04358) Potato DNA for copia-like transposable element, partial (7%);	metabolism	0.43591	0.0175606
TC54914	Tentative consensus: similar to (Q68LN9) Cytochrome oxidase subunit II (Fragment), partial (8%);	metabolism	0.436099	0.0122737
TC61003	Tentative consensus: similar to (Q2SRY4) DNA repair protein RecO, partial (5%);	metabolism	0.436239	0.0434348
TC63441	Tentative consensus: similar to (Q3HS01) Dehydroascorbate reductase-like protein, partial (59%);	metabolism	0.436456	0.0418921
TC62712	Tentative consensus: weakly similar to (Q01417) 18 kDa seed maturation protein, partial (60%); weakly similar to (Q01417) 18 kDa seed maturation protein, partial (60%); weakly similar to (Q01417) 18 kDa seed maturation protein, partial (60%);	metabolism	0.436538	0.0615763
TC53526	Tentative consensus: similar to (Q9SLY2) Sucrose synthase, partial (34%);	metabolism	0.436667	0.0434348
TC64180	Tentative consensus: weakly similar to (Q9LVB6) Similarity to embryo-specific protein 3, partial (37%);	metabolism	0.436993	0.0565142
BQ799455	EST sequence: Q2HUF2 Transposase, IS4.;	metabolism	0.43719	0.0321996
TC51887	Tentative consensus: similar to (Q2PEZ3) Putative importin alpha, partial (25%);	metabolism	0.4373	0.0122737
TC68431	Tentative consensus: similar to (Q6S3D6) Cytosolic phosphoglucomutase, partial (26%);	metabolism	0.437457	0.0122737
TC69349	Tentative consensus: similar to hydrolase hydrolyzing O-glycosyl compounds {Arabidopsis thaliana} (exp=-1; wgp=0; cg=0), partial (7%);	metabolism	0.438025	0.0303149
CF207591	EST sequence: Q1SJK9 Peptidase S59, nucleoporin.;	metabolism	0.438095	0.10695
CN007512	EST sequence: Q1KMK7 Phytoene desaturase.;	metabolism	0.438449	0.107971
TC56812	Tentative consensus: similar to (Q8LEV5) Sorbitol dehydrogenase-like protein, partial (6%);	metabolism	0.438914	0.146711
TC62068	Tentative consensus: weakly similar to (Q2R1K8) Helix-loop-helix DNA-binding domain putative, partial (30%);	metabolism	0.439124	0.338792
TC66981	Tentative consensus: similar to (Q2HTR2) Cyclin-like F-box, partial (26%);	metabolism	0.4393	0.033551
TC70389	Tentative consensus: similar to (Q9ATR0) Brassinosteroid biosynthetic protein LKB, partial (48%);	metabolism	0.439633	0.0293159
TC59032	Tentative consensus: weakly similar to catalytic/ hydrolase {Arabidopsis thaliana} (exp=-1; wgp=0; cg=0), partial (31%);	metabolism	0.439633	0.127559
TC64481	Tentative consensus: weakly similar to (Q8W228) Cytochrome P450, partial (39%);	metabolism	0.441883	0.0505804
TC65914	Tentative consensus: similar to (Q7F1M0) Putative ATP-dependent DNA helicase II 70 kDa subunit, partial (23%);	metabolism	0.442395	0.0688484
TC68115	Tentative consensus: similar to protein binding {Arabidopsis thaliana} (exp=-1; wgp=0; cg=0), partial (59%);	metabolism	0.442456	0.0298959
TC60528	Tentative consensus: similar to (Q2QCX5) Gibberellin 20-oxidase 1, partial (53%);	metabolism	0.442484	0.114765
TC58515	Tentative consensus: weakly similar to SCPL4; catalytic/ serine carboxypeptidase {Arabidopsis thaliana} (exp=-1; wgp=0; cg=0), partial (60%); None;	metabolism	0.442527	0.0590121
TC70063	Tentative consensus: similar to (Q9C888) Phospholipase D epsilon (AtPLDepsilon) (PLD epsilon) (PLDalpha3) (EC 3.1.4.4 EC 3.1.4.4), partial (3%);	metabolism	0.442648	0.0180313
BQ792855	EST sequence: P45458 Malate synthase, glyoxysomal (EC 2.3.3.9) (MS) (Fragment).;	metabolism	0.443	0.11353
TC54454	Tentative consensus: similar to (O49286) F22K20.10 protein (At1g77000) (F-box protein family AtFBL5), partial (32%);	metabolism	0.443371	0.0573367
TC67478	Tentative consensus: homologue to (Q9FGZ9) Ubiquitin-like protein 5, partial (67%); homologue to (Q2QXT9) Ubiquitin family putative, partial (26%); homologue to (Q2QXT9) Ubiquitin family putative, partial (24%); homologue to (Q2QXT9) Ubiquitin family	metabolism	0.444036	0.18511
TC69928	Tentative consensus: similar to uricase II {Phaseolus vulgaris} (exp=-1; wgp=0; cg=0), partial (12%);	metabolism	0.444107	0.0308489
TC57059	Tentative consensus: homologue to (Q53U38) Similar to 60S ribosomal protein L35, complete;	metabolism	0.44428	0.222469
TC55932	Tentative consensus: similar to stearoyl-acyl-carrier protein desaturase {Ricinus communis} (exp=-1; wgp=0; cg=0), partial (41%);	metabolism	0.444332	0.0321996
TC64307	Tentative consensus: similar to protein binding {Arabidopsis thaliana} (exp=-1; wgp=0; cg=0), partial (38%); None;	metabolism	0.446418	0.0665904
TC63471	Tentative consensus: homologue to (O81340) 26S proteasome regulatory subunit S5A, partial (36%); None;	metabolism	0.446511	0.0434348
TC58547	Tentative consensus: similar to (Q4ADY5) Spermine synthase, partial (40%);	metabolism	0.446565	0.0180313
TC60439	Tentative consensus: (Q9M6B3) Malate dehydrogenase, complete;	metabolism	0.446749	0.0418921
TC59960	Tentative consensus: similar to (Q9ATC2) Rubisco activase (Fragment), partial (29%);	metabolism	0.446943	0.0678185
TC63302	Tentative consensus: similar to (Q8H9D2) NAD(P)H:quinone oxidoreductase (NAD(P)H:QR) (EC 1.6.5.2), partial (42%);	metabolism	0.447514	0.136445
TC55265	Tentative consensus: similar to (P37123) Cytochrome P450 77A1 (CYPLXXVIIA1) (P-450EG6) (Fragment) (EC 1.14.-.- EC 1.14.-.-), partial (33%);	metabolism	0.447734	0.166281
CN007286	EST sequence: Q30D00 Putative 3-dehydroquinate dehydratase/shikimate dehydrogenase.;	metabolism	0.447783	0.171783
TC51838	Tentative consensus: similar to (Q2QSD3) Retrotransposon protein putative unclassified, partial (1%);	metabolism	0.447937	0.283279
TC65296	Tentative consensus: weakly similar to (Q2HUM2) Oxysterol-binding protein, partial (35%);	metabolism	0.448032	0.0136699
TC69391	Tentative consensus: similar to (Q6EPP9) Growth-regulating factor 1-like (Growth-regulating factor 10), partial (24%);	metabolism	0.448257	0.107971
TC67714	Tentative consensus: similar to (Q3FIH9) Phosphoesterase PA-phosphatase related precursor, partial (2%);	metabolism	0.448386	0.0130212
TC60851	Tentative consensus: weakly similar to (Q9AUD0) 7S globulin, partial (13%);	metabolism	0.448425	0.0587161
TC71120	Tentative consensus: weakly similar to (Q2R0G5) Retrotransposon protein putative unclassified, partial (1%);	metabolism	0.448482	0.0125587
TC65911	Tentative consensus: similar to (Q84JP7) Phosphoenolpyruvate carboxylase kinase 2, partial (97%);	metabolism	0.449703	0.166837
TC62921	Tentative consensus: weakly similar to (Q8H992) Oryza sativa (japonica cultivar-group) retrotransposon Karma DNA complete sequence, partial (2%);	metabolism	0.4499	0.171783
TC55517	Tentative consensus: similar to (O04940) Phosphatidate cytidylyltransferase (CDP-diglyceride synthetase), partial (96%);	metabolism	0.449927	0.00720453
TC71004	Tentative consensus: similar to (Q2R140) Retrotransposon protein putative unclassified, partial (1%);	metabolism	0.450261	0.0470776
TC70148	Tentative consensus: similar to (Q7WXS1) Putative integrase/recombinase, partial (9%);	metabolism	0.450345	0.222469
CN006624	EST sequence: Q8LEC9 Chloroplast thylakoidal processing peptidase, putative.;	metabolism	0.450749	0.0125587
TC70093	Tentative consensus: homologue to (O65332) Polyubiquitin, partial (12%);	metabolism	0.451118	0.166837
TC59909	Tentative consensus: weakly similar to (Q6K881) Phosphatidylinositol 3-and 4-kinase-like, partial (21%);	metabolism	0.451264	0.166837
TC52925	Tentative consensus: similar to (Q3L6Q7) NADH dehydrogenase subunit 4, partial (3%);	metabolism	0.45147	0.0587161
TC66928	Tentative consensus: similar to (Q84LK2) Granule-bound starch synthase Ib precursor (EC 2.4.1.21), partial (43%);	metabolism	0.451652	0.095644
TC57806	Tentative consensus: similar to (Q44NW4) Putative methyltransferase, partial (6%);	metabolism	0.452047	0.127559
CA817598	EST sequence: Q9FKP0 Plastid-specific 50S ribosomal protein 6, chloroplast precursor (PSRP- 6) (CL25).;	metabolism	0.452122	0.500101
TC53212	Tentative consensus: similar to (Q9LUD7) Glucan synthase-like protein, partial (9%); None;	metabolism	0.452669	0.0573367
TC64817	Tentative consensus: homologue to (Q5KT13) Tryptophan synthase beta subunit, partial (31%);	metabolism	0.453731	0.0615763
TC60010	Tentative consensus: (Q4VZ81) Beta1 3-glucuronosyltransferase (Fragment) (EC 2.4.1.135), partial (3%);	metabolism	0.454465	0.146711
TC58498	Tentative consensus: similar to (Q2QSH6) Retrotransposon protein putative unclassified, partial (0%);	metabolism	0.454585	0.0442502
TC61199	Tentative consensus: similar to strictosidine synthase {Arabidopsis thaliana} (exp=-1; wgp=0; cg=0), partial (5%);	metabolism	0.454919	0.095644
TC56310	Tentative consensus: weakly similar to (Q2HSF9) Polynucleotidyl transferase Ribonuclease H fold, partial (6%);	metabolism	0.455014	0.0573367
TC68440	Tentative consensus: similar to (Q01402) Nucleoside diphosphate kinase 2 chloroplast precursor (Nucleoside diphosphate kinase II) , partial (20%);	metabolism	0.455358	0
TC62462	Tentative consensus: similar to (Q84LM4) Acylamino acid-releasing enzyme, partial (13%);	metabolism	0.455455	0.0527283
CB344236	EST sequence: Q7XJB0 Eukaryotic translation initiation factor iso4E.;	metabolism	0.455506	0.965041
TC55574	Tentative consensus: similar to (Q5MYA1) Serine O-acetyltransferase 1 (Fragment) (EC 2.3.1.30), partial (79%);	metabolism	0.455845	0.0573367
TC65817	Tentative consensus: similar to Peptidase-like protein {Arabidopsis thaliana} (exp=0; wgp=1; cg=0), partial (11%);	metabolism	0.455956	0.0182099
TC68248	Tentative consensus: homologue to (Q00251) Elongation factor 1-alpha (EF-1-alpha), partial (64%);	metabolism	0.455995	0.0678185
TC53763	Tentative consensus: similar to (Q6L3P1) Putative methyltransferase, partial (16%);	metabolism	0.456253	0.0458846
TC55118	Tentative consensus: similar to cytochrome b-561D {Arabidopsis thaliana} (exp=-1; wgp=0; cg=0), partial (52%);	metabolism	0.456629	0.0331535
TC62850	Tentative consensus: homologue to (Q2XTC4) Glucose-6-phosphate 1-dehydrogenase cytoplasmic isoform-like, partial (82%);	metabolism	0.457166	0
TC64172	Tentative consensus: similar to (Q42622) CTP:phosphocholine cytidylyltransferase (EC 2.7.7.15), partial (76%);	metabolism	0.457205	0.0128349
TC66805	Tentative consensus: similar to (Q66PF4) UDP-glucose glucosyltransferase, partial (31%);	metabolism	0.457511	0.222469
TC70459	Tentative consensus: homologue to (Q3Y2R3) Glycosyl transferase family 4, partial (4%);	metabolism	0.457874	0.0313932
TC67378	Tentative consensus: similar to (Q43082) Porphobilinogen deaminase chloroplast precursor (PBG) (Hydroxymethylbilane synthase), partial (72%);	metabolism	0.457947	0.0565142
CK906569	EST sequence: Q2HXK3 Carotenoid isomerase.;	metabolism	0.457987	0.0470776
TC61774	Tentative consensus: weakly similar to (Q2AA50) Retrotransposon gag protein, partial (7%);	metabolism	0.458499	0.0449205
TC54729	Tentative consensus: homologue to (P35694) Brassinosteroid-regulated protein BRU1 precursor, partial (57%);	metabolism	0.458648	0.136445
TC70278	Tentative consensus: similar to (Q9C509) Sphingosine-1-phosphate lyase (SP-lyase) (SPL) (Sphingosine-1-phosphate aldolase), partial (58%);	metabolism	0.458733	0.0587161
TC59770	Tentative consensus: weakly similar to (Q64K29) (-)-germacrene D synthase, partial (22%);	metabolism	0.459107	0.14572
TC52688	Tentative consensus: (Q9M4H7) Putative ripening-related protein, partial (93%); (Q9M4H7) Putative ripening-related protein, complete;	metabolism	0.459471	0.107971
CN006679	EST sequence: Q947K4 Thiohydroximate S-glucosyltransferase.;	metabolism	0.459616	0.203884
CO818368	EST sequence: Q30D01 Putative 3-dehydroquinate synthase.;	metabolism	0.459808	0.0458846
TC68226	Tentative consensus: similar to (Q9LZV3) (1-4)-beta-mannan endohydrolase-like protein (At5g01930), partial (18%);	metabolism	0.460308	0.0867262
TC54719	Tentative consensus: homologue to (P93260) Glycolate oxidase (EC 1.1.3.15), partial (54%);	metabolism	0.460487	0.0539056
TC66886	Tentative consensus: similar to (Q9ZRA4) Auxin-binding protein ABP19a precursor, partial (58%);	metabolism	0.461077	0.14572
TC60523	Tentative consensus: homologue to (Q9M5L1) 40S ribosomal protein S16 (Fragment), complete;	metabolism	0.461266	0.0132131
TC64899	Tentative consensus: (Q76N07) Histone H4-like protein, complete;	metabolism	0.46127	0.0573367
TC61760	Tentative consensus: similar to (Q683D4) Ribosomal protein-like, complete; None;	metabolism	0.46175	0.0182099
TC59832	Tentative consensus: Q2QNF1 Retrotransposon protein, putative, unclassified.;	metabolism	0.462027	0.14572
TC58210	Tentative consensus: similar to (Q9XEY7) Trehalase 1 GMTRE1, partial (25%);	metabolism	0.462357	0.166837
TC62106	Tentative consensus: similar to (Q9XGG4) Putative galactinol synthase (EC 2.4.1.123), partial (25%); similar to (Q9XEJ7) Galactinol synthase (Fragment), partial (87%);	metabolism	0.462542	0.0590121
TC70505	Tentative consensus: similar to CYCD6;1; cyclin-dependent protein kinase {Arabidopsis thaliana} (exp=-1; wgp=0; cg=0), partial (18%);	metabolism	0.462553	0.0519603
TC69164	Tentative consensus: similar to (Q4CHH1) Glycosyl transferase family 2, partial (3%);	metabolism	0.46332	0.0587161
TC68201	Tentative consensus: similar to (Q9FWF5) Putative ubiquitin protein, partial (25%);	metabolism	0.463374	0.0136699
TC64690	Tentative consensus: weakly similar to (Q8LMT3) Putative retroelement (Retrotransposon protein putative unclassified), partial (4%);	metabolism	0.463502	0.114765
TC64190	Tentative consensus: similar to (Q46I49) RNA-binding region RNP-1 (RNA recognition motif), partial (18%);	metabolism	0.463922	0.166837
TC55639	Tentative consensus: weakly similar to (Q6NWQ3) H2B histone family member E, partial (15%); None;	metabolism	0.464441	0.0134155
TC61885	Tentative consensus: homologue to vitamin K epoxide reductase complex subunit 1 {Gallus gallus} (exp=-1; wgp=0; cg=0), partial (8%);	metabolism	0.46505	0.0519603
TC55466	Tentative consensus: similar to (Q9ZRF1) Probable mannitol dehydrogenase (NAD-dependent mannitol dehydrogenase), partial (49%);	metabolism	0.465227	0.543109
CN547013	EST sequence: Q6K2Y3 Putative guanylate binding protein.;	metabolism	0.46559	0.0303149
TC62931	Tentative consensus: (Q9T6L8) Cytochrome b, partial (2%);	metabolism	0.465879	0.0573367
TC65564	Tentative consensus: similar to (Q94AS2) Putative beta-amylase, partial (47%);	metabolism	0.466749	0.0519603
TC57406	Tentative consensus: similar to (Q5FV66) Auxin efflux carrier protein, partial (5%);	metabolism	0.466855	0.0887417
TC52076	Tentative consensus: similar to similar to retrotransposon gag domain containing 4 {Bos taurus} (exp=-1; wgp=0; cg=0), partial (2%);	metabolism	0.467693	0.0539056
TC53904	Tentative consensus: (Q3QRH7) Similar to 3-hydroxyisobutyrate dehydrogenase and related beta-hydroxyacid dehydrogenases, partial (3%);	metabolism	0.467862	0.166837
TC61001	Tentative consensus: similar to (Q7XZW4) Putative cytochrome c oxidase subunit VIa, partial (80%);	metabolism	0.468587	0.304381
TC57350	Tentative consensus: similar to (Q6QZN8) DNA-directed DNA polymerase, partial (26%);	metabolism	0.468939	0.11353
TC59981	Tentative consensus: similar to LACS7 (LONG-CHAIN ACYL-COA SYNTHETASE 7); catalytic {Arabidopsis thaliana} (exp=-1; wgp=0; cg=0), partial (69%);	metabolism	0.469035	0.107971
CN546154	EST sequence: Q2HVL8 Regulator of chromosome condensation, RCC1; Ankyrin.;	metabolism	0.469386	0.171783
TC53096	Tentative consensus: homologue to (P34788) 40S ribosomal protein S18, complete; None;	metabolism	0.47015	0.0867262
TC66622	Tentative consensus: similar to (Q6EMC0) Ferric-chelate reductase, partial (10%);	metabolism	0.471441	0.0418921
TC62737	Tentative consensus: weakly similar to (Q5NBI1) Putative cysteine proteinase inhibitor, partial (41%);	metabolism	0.471535	0.0714216
TC59450	Tentative consensus: similar to (P82413) Chloroplast 50S ribosomal protein L19 precursor, partial (64%);	metabolism	0.471537	0.114765
CF405382	EST sequence: Q2QTX4 Exodeoxyribonuclease III family protein, expressed (Os12g0279600 protein).;	metabolism	0.471828	0.0442502
TC53086	Tentative consensus: similar to (Q84UH4) Dehydroascorbate reductase, partial (75%); similar to (Q84UH4) Dehydroascorbate reductase, complete;	metabolism	0.47247	0.0229681
TC67976	Tentative consensus: (Q6VEQ6) Putative ripening-induced protein 1 precursor, complete;	metabolism	0.472733	0.0590121
TC58923	Tentative consensus: similar to (Q9XHC5) Precursor monofunctional aspartokinase, partial (27%); None;	metabolism	0.472942	0.0587161
TC54464	Tentative consensus: (Q6Y1X6) NADH dehydrogenase subunit F (Fragment), partial (1%);	metabolism	0.472959	0.965041
TC53456	Tentative consensus: similar to (Q40491) Cyclin A-like protein, partial (57%);	metabolism	0.473021	0.163261
TC62649	Tentative consensus: (Q2I306) Cysteine synthase, partial (68%);	metabolism	0.473028	0.0587161
CF405189	EST sequence: Q9ZWK3 DnaJ homolog.;	metabolism	0.473082	0.0539056
TC69880	Tentative consensus: similar to (Q6ERE8) Pyrrolidone carboxyl peptidase-like protein, partial (59%);	metabolism	0.473341	0.0867262
TC64677	Tentative consensus: weakly similar to (Q2R4U5) Serine carboxypeptidase I putative, partial (44%);	metabolism	0.473511	0.0313932
TC55124	Tentative consensus: similar to (Q2PYZ3) Eukaryotic peptide chain release factor subunit 1-3-like protein, partial (5%);	metabolism	0.473811	0.136445
TC69903	Tentative consensus: (Q3S2U2) Transesterase, partial (3%);	metabolism	0.474461	0.0867262
TC64364	Tentative consensus: similar to (Q94LX7) Phosphoenolpyruvate carboxykinase (EC 4.1.1.49), partial (10%); similar to (Q94LX7) Phosphoenolpyruvate carboxykinase (EC 4.1.1.49), partial (10%);	metabolism	0.474862	0.107971
TC64808	Tentative consensus: homologue to D.melanogaster 18S 5.8S 2S and 28S rRNA genes complete and 18S rRNA gene 5' end clone pDm238, complete;	metabolism	0.475123	0.107971
TC59562	Tentative consensus: weakly similar to (Q2R2J9) Retrotransposon protein putative Ty3-gypsy sub-class, partial (3%);	metabolism	0.475224	0.0434348
TC63737	Tentative consensus: weakly similar to (Q9LUD2) Cytochrome P450 (AT3g14620/MIE1_12), partial (13%);	metabolism	0.475292	0.090428
TC62161	Tentative consensus: similar to (Q3Z8X9) Lysyl-tRNA synthetase (EC 6.1.1.6), partial (4%);	metabolism	0.475424	0.0331535
TC53117	Tentative consensus: similar to (Q659H8) Putative histidine-containing phosphotransfer protein 2, partial (16%);	metabolism	0.475869	0.0665904
TC69876	Tentative consensus: (Q84JW2) 2S albumin, partial (39%); M.musculus 45S pre rRNA gene, complete;	metabolism	0.476407	0.222469
TC70209	Tentative consensus: similar to (O48867) Met2-type cytosine DNA-methyltransferase (EC 2.1.1.37), partial (16%);	metabolism	0.477193	0.472495
TC57904	Tentative consensus: similar to acyl-CoA thioesterase/ catalytic/ hydrolase acting on ester bonds {Arabidopsis thaliana}, partial (26%); similar to acyl-CoA thioesterase/ catalytic/ hydrolase acting on ester bonds {Arabidopsis thaliana}, partial (74%)	metabolism	0.477547	0.090428
TC53230	Tentative consensus: similar to cytochrome b5-like {Trypanosoma cruzi strain CL Brener} (exp=-1; wgp=0; cg=0), partial (7%);	metabolism	0.477623	0.0418921
TC55146	Tentative consensus: similar to (Q2HTY1) FAD-dependent pyridine nucleotide-disulphide oxidoreductase; Calcium-binding EF-hand, partial (46%);	metabolism	0.477891	0.136445
TC52489	Tentative consensus: similar to (P35685) 60S ribosomal protein L7a, complete;	metabolism	0.477928	0.0130212
TC60465	Tentative consensus: (Q5NMC6) Protein chain release factors methylase subunit, partial (4%);	metabolism	0.478075	0.0458846
TC60000	Tentative consensus: similar to (O78744) NADH-ubiquinone oxidoreductase chain 1 (NADH dehydrogenase subunit 1) (EC 1.6.5.3), partial (4%);	metabolism	0.478102	1.57898
TC59422	Tentative consensus: similar to (P35493) 2 3-bisphosphoglycerate-independent phosphoglycerate mutase (Phosphoglyceromutase), partial (78%);	metabolism	0.478269	0.0527283
CO819527	EST sequence: Q1EMM5 Methyltioribose kinase (Fragment).;	metabolism	0.478432	0.500101
TC69302	Tentative consensus: similar to (Q9FYU5) Seed oleosin isoform 1, partial (8%); weakly similar to (Q9FV93) Oleosin, partial (46%);	metabolism	0.478623	0.0587161
TC66879	Tentative consensus: similar to (Q94F26) Lipase-like protein, partial (41%);	metabolism	0.478659	0.163261
TC55029	Tentative consensus: homologue to (Q66M73) Cytochrome b, partial (3%);	metabolism	0.478886	0.0615763
TC69584	Tentative consensus: similar to (Q9SF02) Putative pre-rRNA processing protein 5' partial (Fragment), partial (11%);	metabolism	0.479242	0.10695
TC65812	Tentative consensus: similar to asparaginase {Arabidopsis thaliana} (exp=-1; wgp=0; cg=0), partial (36%);	metabolism	0.479679	0.109549
CN006475	EST sequence: Q8LCC7 Ribosomal protein L7Ae-like (At4g22380).;	metabolism	0.479746	0.0298959
TC60597	Tentative consensus: similar to protein binding {Arabidopsis thaliana} (exp=-1; wgp=0; cg=0) (EC 3.4.21.-), partial (20%);	metabolism	0.480037	0.0434348
TC70478	Tentative consensus: weakly similar to (Q8H0I6) Cytochrome P450, partial (26%);	metabolism	0.480244	0.433319
TC62274	Tentative consensus: similar to ubiquitin conjugating enzyme {Arabidopsis thaliana} (exp=-1; wgp=0; cg=0), partial (4%);	metabolism	0.480575	0.0688484
TC55764	Tentative consensus: similar to (Q8H4S9) Putative lysophospholipase homolog, partial (45%);	metabolism	0.48081	0.271295
TC66167	Tentative consensus: weakly similar to (Q7Y239) DNA repair-recombination protein, partial (1%);	metabolism	0.481258	0.0449205
TC58398	Tentative consensus: similar to (Q9LQL0) Probable glycine cleavage system H protein 2 mitochondrial precursor, partial (89%); similar to (Q7DLL8) H-protein (EC 2.1.2.10), complete; similar to (Q7DLL8) H-protein (EC 2.1.2.10), complete;	metabolism	0.481276	0.304381
TC58716	Tentative consensus: similar to eukaryotic initiation factor 3H1 subunit {Arabidopsis thaliana} (exp=-1; wgp=0; cg=0), partial (28%);	metabolism	0.481605	0.0505804
TC60983	Tentative consensus: similar to (Q9SLN8) Allyl alcohol dehydrogenase, complete;	metabolism	0.481788	0.146711
BQ799114	EST sequence: Q2QYH7 Cytochrome P450 family protein, expressed (Os12g0119000 protein).;	metabolism	0.481845	0.381942
TC60989	Tentative consensus: homologue to (Q6WWW4) HECT ubiquitin-protein ligase 3 (KAKTUS protein), partial (1%);	metabolism	0.481939	0.0449205
TC59653	Tentative consensus: similar to (Q2PEP7) Putative DNA-damage-repair/toleration protein DRT102, partial (41%);	metabolism	0.482	0.0313932
TC68742	Tentative consensus: similar to (O48906) Malate dehydrogenase precursor (EC 1.1.1.37), partial (7%);	metabolism	0.482179	0.0339433
TC67182	Tentative consensus: homologue to (Q6L3T8) Ribosomal protein L34e (60S ribosomal protein L34), partial (68%);	metabolism	0.482238	0.222469
TC60015	Tentative consensus: homologue to Solanum nigrum chloroplast tRNA-Ala tRNA-Ile 16S rRNA tRNA-Val rps12 rps7 ndhB genes, complete; similar to (Q49KX3) ATP-dependent Clp protease proteolytic subunit (Endopeptidase Clp) (EC 3.4.21.92), partial (11%);	metabolism	0.483194	0.222469
TC65687	Tentative consensus: homologue to (Q9XE60) Ribonucleotide reductase small subunit, partial (47%);	metabolism	0.483496	0.0434348
TC70836	Tentative consensus: homologue to Alnus incana chloroplast 23S ribosomal RNA (23S rRNA) gene, complete; similar to Pea Chloroplast 4.5S 5S 16S and 23S mRNA, complete;	metabolism	0.483532	0.10695
TC66847	Tentative consensus: weakly similar to (Q53MA8) Glucan endo-1 3-beta-glucosidase (Ec 3.2.1.39) ((1-3)-beta-glucan endohydrolase) ((1-3), partial (34%);	metabolism	0.483627	0.408849
TC66310	Tentative consensus: homologue to (Q2IFR5) Respiratory-chain NADH dehydrogenase subunit 1, partial (4%);	metabolism	0.483848	0.0615763
TC67751	Tentative consensus: homologue to (Q5KLY2) Galactose-1-phosphate uridylyltransferase (Gal-1-P uridylyltransferase), partial (4%);	metabolism	0.483972	0.182064
TC53159	Tentative consensus: homologue to (Q6H7I5) Putative ubiquitin-conjugating enzyme E2, complete;	metabolism	0.48408	0.0328321
TC54785	Tentative consensus: similar to (Q9KFA0) Ribosomal-protein (S5)-alanine N-acetyltransferase, partial (9%);	metabolism	0.48445	0.11353
TC56470	Tentative consensus: weakly similar to (Q2R1X8) Transposon protein putative unclassified, partial (8%);	metabolism	0.484615	0.0867262
TC59817	Tentative consensus: similar to (Q8H6A8) 5-alpha-taxadienol-10-beta-hydroxylase, partial (3%);	metabolism	0.484698	0.0331535
TC65580	Tentative consensus: similar to (Q94HL3) Putative tRNA synthase, partial (27%);	metabolism	0.484882	0.0505804
CO818805	EST sequence: Q2A9N4 Amidase, putative.;	metabolism	0.485083	0.146711
TC61488	Tentative consensus: homologue to (Q8GTA1) Putative sterol 4-alpha-methyl-oxidase, partial (32%);	metabolism	0.48536	0.0615763
TC64954	Tentative consensus: similar to (Q65XA2) Putative beta-N-acetylhexosaminidase, partial (3%);	metabolism	0.486032	0.171783
TC60706	Tentative consensus: weakly similar to (Q2R1K8) Helix-loop-helix DNA-binding domain putative, partial (26%);	metabolism	0.486222	0.090428
TC63204	Tentative consensus: weakly similar to (Q8LAF8) Fatty acid elongase-like protein (Cer2-like), partial (29%);	metabolism	0.487253	0.0615763
TC61107	Tentative consensus: similar to (Q34VY2) ATPas, partial (4%); similar to (Q9XGC1) Starch synthase isoform V (EC 2.4.1.21), partial (13%);	metabolism	0.487498	0.0434348
TC66585	Tentative consensus: similar to (O49605) Peptidyl-prolyl cis-trans isomerase (EC 5.2.1.8), partial (36%);	metabolism	0.48753	0.107971
TC65166	Tentative consensus: similar to (Q9ZIC0) Glyceraldehyde phosphate dehydrogenase (Fragment), partial (6%); homologue to (Q5KLY2) Galactose-1-phosphate uridylyltransferase (Gal-1-P uridylyltransferase), partial (4%);	metabolism	0.487588	0.0175606
CO818692	EST sequence: Q8L6Y1 Ubiquitin carboxyl-terminal hydrolase 14 (EC 3.1.2.15) (Ubiquitin thioesterase 14) (Ubiquitin-specific-processing protease 14) (Deubiquitinating enzyme 14) (AtUBP14) (TITAN-6 protein).;	metabolism	0.487608	0.0132131
TC55755	Tentative consensus: similar to (Q9XEJ7) Galactinol synthase (Fragment), partial (87%);	metabolism	0.487929	0.0615763
TC54782	Tentative consensus: weakly similar to (Q9FL54) Chaperone protein dnaJ 6 (AtJ6) (AtDjC6), partial (61%); None;	metabolism	0.488061	0.590134
TC55589	Tentative consensus: similar to (O49978) Sucrose-phosphate synthase (Fragment) (EC 2.4.1.14), partial (15%);	metabolism	0.488306	0.0303149
TC69893	Tentative consensus: similar to (Q8L685) Pherophorin-dz1 protein precursor, partial (7%);	metabolism	0.488685	0.0678185
TC58818	Tentative consensus: similar to (Q8S3C2) GTP cyclohydrolase I, partial (37%);	metabolism	0.489045	0.222469
TC70609	Tentative consensus: weakly similar to (Q9FF17) Probable dolichyl pyrophosphate Man9GlcNAc2 alpha-1 3-glucosyltransferase, partial (44%);	metabolism	0.489603	0.136445
TC61294	Tentative consensus: homologue to (Q6Z702) Putative 3-isopropylmalate dehydratase large subunit, partial (30%);	metabolism	0.489718	0.163261
TC65949	Tentative consensus: similar to (Q8H053) Putative dihydrodipicolinate reductase-like protein, partial (11%); similar to (Q8H053) Putative dihydrodipicolinate reductase-like protein, partial (11%);	metabolism	0.490533	0.238411
TC53490	Tentative consensus: similar to (Q8L7T3) Ubiquitin-conjugating enzyme (At1g50490) (Ubiquitinating enzyme), partial (86%);	metabolism	0.490656	0.0337445
TC61490	Tentative consensus: homologue to Human ribosomal DNA complete repeating unit, complete;	metabolism	0.490685	0.338792
TC54445	Tentative consensus: similar to hydrolase acting on glycosyl bonds {Arabidopsis thaliana} (exp=-1; wgp=0; cg=0), partial (85%); None;	metabolism	0.490742	0.090428
TC70374	Tentative consensus: homologue to (Q3WLF3) Similar to Transposase and inactivated derivatives, partial (10%);	metabolism	0.490923	0.543109
TC55828	Tentative consensus: similar to (Q852R1) Serine palmitoyltransferase, partial (6%);	metabolism	0.491044	0.033551
TC65981	Tentative consensus: similar to (Q9LRX8) 60S ribosomal protein L13a-2, partial (58%);	metabolism	0.49131	0.171783
TC62541	Tentative consensus: homologue to (Q4ZJK2) Cytosolic ascorbate peroxidase, partial (40%);	metabolism	0.491796	0.0573367
TC56113	Tentative consensus: similar to (O81190) Putative transposase, partial (9%);	metabolism	0.492078	0.408849
TC60445	Tentative consensus: similar to (Q9FUP3) Kunitz trypsin inhibitor protein, partial (91%);	metabolism	0.492104	2.38199
TC65497	Tentative consensus: weakly similar to (Q6T2Z7) Cyclin d2, partial (21%);	metabolism	0.49214	0.0573367
TC62360	Tentative consensus: homologue to (Q94B17) Putative beta-galactosidase BG1, partial (3%);	metabolism	0.492231	0.0867262
TC63518	Tentative consensus: similar to (Q93Y40) Oxysterol-binding protein, partial (35%);	metabolism	0.492453	0.0519603
TC62044	Tentative consensus: similar to (Q8H642) Putative RNA-binding protein, partial (39%);	metabolism	0.492977	0.11353
TC63421	Tentative consensus: weakly similar to (Q69MC9) Putative carbonic anhydrase, partial (15%);	metabolism	0.49316	0.0229681
CA816863	EST sequence: Q84Q63 Putative reverse transcriptase (Retrotransposon protein, putative, LINE subclass).;	metabolism	0.494227	0.762751
TC69290	Tentative consensus: similar to (Q9SDL7) Homocysteine S-methyltransferase 1 (S-methylmethionine:homocysteine methyltransferase 1), partial (42%); similar to (Q9SDL7) Homocysteine S-methyltransferase 1 (S-methylmethionine:homocysteine methyltransferase	metabolism	0.494256	0.090428
CF404824	EST sequence: Q94KS0 Histidine-containing phosphotransfer protein.;	metabolism	0.494598	0.171783
TC65113	Tentative consensus: similar to (Q7XAS3) Beta-D-glucosidase, partial (37%);	metabolism	0.495491	0.0175606
TC63530	Tentative consensus: homologue to (Q2S4R1) 4-hydroxy-3-methylbut-2-en-1-yl diphosphate synthase (EC 1.17.4.3), partial (3%);	metabolism	0.496078	0.127559
TC59807	Tentative consensus: similar to (Q9XEE3) Root-nodule protein Dg93, partial (47%);	metabolism	0.496473	0.0587161
TC54796	Tentative consensus: similar to similar to GalNAc-4-sulfotransferase 2 {Canis familiaris} (exp=-1; wgp=0; cg=0), partial (5%);	metabolism	0.496482	0.0418921
TC61893	Tentative consensus: similar to (Q5MG89) Putative cyclophilin type peptidyl-prolyl cis-trans isomerase, partial (55%); similar to unknown protein {Arabidopsis thaliana} (exp=0; wgp=1; cg=0), partial (88%);	metabolism	0.497215	0.127559
TC69638	Tentative consensus: weakly similar to olfactory UDP glucuronosyl transferase. {Rattus norvegicus} (exp=-1; wgp=0; cg=0), partial (3%);	metabolism	0.49727	0.0539056
TC52124	Tentative consensus: similar to (Q84LB7) Cysteine protease inhibitor cystatin (Fragment), partial (50%);	metabolism	0.497361	0.0132131
TC59885	Tentative consensus: similar to (Q9FNH8) Lysine decarboxylase-like protein, partial (14%);	metabolism	0.497843	0.163261
CD802244	EST sequence: Q40676 Cytoplasmic aldolase.;	metabolism	0.498009	0.0175606
TC59555	Tentative consensus: homologue to methylenetetrahydrofolate reductase 3-partial {Oryza sativa (japonica cultivar-group)}, partial (48%);	metabolism	0.498428	0.0590121
BQ792556	EST sequence: Q0Z9W3 Histone deacetylase HDAC2.;	metabolism	0.498703	0.203884
TC68356	Tentative consensus: weakly similar to (Q4HLC9) Phospho-N-acetylmuramoyl-pentapeptide-transferase (EC 2.7.8.13), partial (9%);	metabolism	0.49881	0.361474
CF403802	EST sequence: Q9AV82 Putative ribosomal protein L11 (Os10g0466200 protein) (Ribosomal protein L11 containing protein, expressed).;	metabolism	0.498903	0.14572
TC56361	Tentative consensus: weakly similar to (Q2QRW4) Retrotransposon protein putative Ty1-copia sub-class, partial (6%);	metabolism	0.499958	0.0434348
TC54458	Tentative consensus: similar to (Q20BM6) Ribosomal protein L31, partial (96%);	metabolism	2.00195	0.408849
TC63337	Tentative consensus: similar to ribosomal protein L36-like {Arabidopsis thaliana} (exp=-1; wgp=0; cg=0), partial (49%); similar to ribosomal protein L36-like {Arabidopsis thaliana} (exp=-1; wgp=0; cg=0), partial (53%);	metabolism	2.00291	0.0887417
CN007543	EST sequence: Q9ZUV4 Nodulin-like protein (At2g28120/F24D13.9).;	metabolism	2.00406	0.182064
TC58005	Tentative consensus: similar to (P93768) Probable 26S proteasome non-ATPase regulatory subunit 3 (26S proteasome subunit S3), partial (44%); None;	metabolism	2.00482	0.590134
TC63039	Tentative consensus: similar to (Q9FLQ4) 2-oxoglutarate dehydrogenase E2 subunit, partial (77%);	metabolism	2.00483	0.0887417
TC69817	Tentative consensus: weakly similar to (Q7VQG3) Alanyl-tRNA synthetase (Alanine--tRNA ligase) (AlaRS) (EC 6.1.1.7 EC 6.1.1.7), partial (2%); Q9LZS7 Hypothetical protein F17C15_30 (Putative lipase/acylhydrolase) (Hypothetical protein At5g03610).;	metabolism	2.00539	0.313497
TC71048	Tentative consensus: (Q2IR83) Cytochrome c biogenesis protein transmembrane region precursor, partial (4%);	metabolism	2.00733	0.090428
TC67913	Tentative consensus: similar to (Q9AV82) Ribosomal protein L11 putative, partial (34%);	metabolism	2.00798	0.033551
CF406013	EST sequence: Q1S6Y2 Cyclin-like F-box; FBD.;	metabolism	2.00807	0.0337445
TC67795	Tentative consensus: similar to (Q9M314) Prolyl aminopeptidase-like protein (AT3g61540/F2A19_140), partial (29%);	metabolism	2.00876	0.0449205
TC63005	Tentative consensus: similar to (Q38HW2) Adenylate kinase family-like protein, partial (60%);	metabolism	2.01055	0.381942
TC71012	Tentative consensus: similar to (Q7XDT2) Ribosomal rna assembly protein mis3, partial (10%);	metabolism	2.01161	0.0527283
TC51888	Tentative consensus: similar to (P25864) 50S ribosomal protein L9 chloroplast precursor (CL9), partial (90%); similar to (Q6JJ61) Putative 50S ribosomal protein L9, partial (77%);	metabolism	2.01253	0.0331535
TC67138	Tentative consensus: similar to (Q2QNJ8) Prefoldin subunit 3 putative, partial (8%);	metabolism	2.01325	0.0688484
TC53811	Tentative consensus: similar to (Q9SYM5) Probable rhamnose biosynthetic enzyme 1 (EC 4.2.1.- EC 1.1.1.- EC 4.2.1.- EC 1.1.1.-), partial (56%);	metabolism	2.01356	0.0527283
TC66567	Tentative consensus: homologue to (Q38IX0) Glyceraldehyde-3-phosphate dehydrogenase B subunit, complete;	metabolism	2.01451	0.313497
TC55599	Tentative consensus: similar to (Q8L6J8) Putative carbamoyl phosphate synthase small subunit, partial (88%);	metabolism	2.01452	0.0688484
TC61520	Tentative consensus: similar to (O65781) UDP-glucose 4-epimerase GEPI48 (Galactowaldenase) (UDP-galactose 4-epimerase), partial (50%);	metabolism	2.01661	0.500101
TC61604	Tentative consensus: homologue to (O49875) Adenine nucleotide translocator, partial (27%); homologue to (Q2XTC3) ADP ATP carrier protein-like, partial (48%); homologue to (P27081) ADP ATP carrier protein mitochondrial precursor (ADP/ATP translocase), c	metabolism	2.01666	0.0298959
CD800403	EST sequence: Q6Z8Q6 Splicing factor 3B subunit 5-like protein (Os08g0444100 protein).;	metabolism	2.01746	0.40395
TC57186	Tentative consensus: similar to (Q9FMF2) Beta-ureidopropionase, partial (97%);	metabolism	2.01769	0.10695
TC61070	Tentative consensus: similar to (Q62J40) tRNA(Ile)-lysidine synthase (tRNA(Ile)-lysidine synthetase) (tRNA(Ile)-2-lysyl-cytidine, partial (3%);	metabolism	2.01797	0.0434348
TC57629	Tentative consensus: similar to (Q6R749) Putative palmitoyl-protein thioesterase, partial (36%);	metabolism	2.01987	0.0587161
TC54382	Tentative consensus: similar to (Q6K7R8) Putative dTDP-4-dehydrorhamnose reductase, partial (93%);	metabolism	2.02067	0.0615763
TC57912	Tentative consensus: homologue to (Q9SM62) Isovaleryl-CoA Dehydrogenase (Auxin binding protein (Abp44)) precursor (EC 1.3.99.10), partial (46%);	metabolism	2.02255	0.109549
TC58787	Tentative consensus: similar to (Q4R1I9) Anthocyanidin 5 3-O-glucosyltransferase, partial (36%);	metabolism	2.02395	0.0590121
TC67669	Tentative consensus: homologue to (Q7RT18) Ubiquitin family putative, partial (1%);	metabolism	2.02418	0.182064
TC53740	Tentative consensus: homologue to (Q2I312) L-isoaspartate-O-methyl transferase, partial (71%); homologue to (Q2I312) L-isoaspartate-O-methyl transferase, partial (93%);	metabolism	2.02441	0.18511
TC55547	Tentative consensus: weakly similar to valyl-tRNA synthetase {Oryza sativa (japonica cultivar-group)} (exp=0; wgp=1; cg=0), partial (17%);	metabolism	2.02499	0.10695
TC67947	Tentative consensus: (O04829) Ubiquitin extension protein, complete;	metabolism	2.02539	0.166281
TC70847	Tentative consensus: similar to (Q9SLQ8) Oxygen-evolving enhancer protein 2 chloroplast precursor (OEE2), partial (63%); None; similar to (Q9SLQ8) Oxygen-evolving enhancer protein 2 chloroplast precursor (OEE2), partial (93%); similar to (Q04126) 23-k	metabolism	2.02617	0.590134
TC61755	Tentative consensus: similar to (O49124) Putative serine-glyoxylate aminotransferase, complete;	metabolism	2.02752	0.114765
TC51889	Tentative consensus: homologue to (Q9AYE3) Putative ubiquitin-conjugating enzyme E2, complete; homologue to (Q9AYE3) Putative ubiquitin-conjugating enzyme E2, complete; homologue to (Q9AYE3) Putative ubiquitin-conjugating enzyme E2, complete;	metabolism	2.0277	0.0313932
TC58576	Tentative consensus: similar to (Q5QM96) Rubisco subunit binding-protein beta subunit-like, partial (21%);	metabolism	2.02876	0.090428
TC68838	Tentative consensus: similar to (Q8W311) Putative RNA-binding protein, partial (13%);	metabolism	2.02984	0.095644
TC62482	Tentative consensus: homologue to (P51118) Glutamine synthetase cytosolic isozyme 1 (Glutamate--ammonia ligase), partial (35%); (P51118) Glutamine synthetase cytosolic isozyme 1 (Glutamate--ammonia ligase), complete;	metabolism	2.03032	0.166025
TC70517	Tentative consensus: similar to (Q3HVL5) NADPH quinone oxidoreductase-like protein, partial (90%);	metabolism	2.03247	0.00738985
TC69952	Tentative consensus: (O65819) Histone H2B-3 (Fragment), partial (62%);	metabolism	2.03539	0.381942
TC68801	Tentative consensus: similar to (Q6K635) Putative co-chaperone CGE1 isoform b, partial (17%);	metabolism	2.03634	0.166025
TC56939	Tentative consensus: homologue to (O81396) Aconitase-iron regulated protein 1, partial (52%);	metabolism	2.0429	0.166025
TC69537	Tentative consensus: homologue to (Q9ZRS7) Ubiquitin-conjugating enzyme E2, partial (38%); homologue to (Q9AYE3) Putative ubiquitin-conjugating enzyme E2, complete;	metabolism	2.04598	0.0331535
TC61076	Tentative consensus: weakly similar to (Q948H2) Putative starch synthase, partial (5%);	metabolism	2.04728	0.0565142
TC53105	Tentative consensus: similar to (Q8LD27) Proteasome subunit beta type 6 precursor (Proteasome subunit beta type 1), partial (97%);	metabolism	2.05548	0.109549
TC59119	Tentative consensus: homologue to (Q947H2) Ribosomal protein, complete;	metabolism	2.05623	0.0615763
TC68313	Tentative consensus: similar to (Q8GTE3) Ribosomal protein S3a, partial (92%); similar to (Q8GTE3) Ribosomal protein S3a, complete;	metabolism	2.05669	0.0688484
TC55696	Tentative consensus: similar to (P42732) 30S ribosomal protein S13 chloroplast precursor (CS13), partial (84%); similar to (P42732) 30S ribosomal protein S13 chloroplast precursor (CS13), partial (84%);	metabolism	2.0615	0.40395
TC62889	Tentative consensus: similar to (Q9LIG0) Clavaminate synthase-like protein At3g21360 (EC 1.-.-.- EC 1.-.-.-), partial (84%);	metabolism	2.06174	0.14572
TC55944	Tentative consensus: homologue to (Q2HS37) Nucleic acid binding NABP, partial (10%);	metabolism	2.06192	0.0339433
TC68319	Tentative consensus: homologue to Tragopogon dubius large subunit 26S ribosomal RNA gene partial sequence, complete;	metabolism	2.06209	0.109549
TC54960	Tentative consensus: similar to (Q7XAE3) Putative fructokinase 2, partial (57%); similar to (Q7XAE3) Putative fructokinase 2, partial (96%);	metabolism	2.06259	0.0328321
TC58646	Tentative consensus: homologue to (P62302) 40S ribosomal protein S13, complete;	metabolism	2.06271	0.0665904
TC52369	Tentative consensus: homologue to (Q6L4B2) Cytoplasmic ribosomal protein S13, complete;	metabolism	2.06458	0.182064
TC66551	Tentative consensus: similar to (Q9MAW6) 60S ribosomal protein L27a, complete;	metabolism	2.06643	0.885539
TC64547	Tentative consensus: homologue to (P37225) NAD-dependent malic enzyme 59 kDa isoform mitochondrial precursor (NAD-ME), partial (19%); None;	metabolism	2.067	0.0565142
TC55348	Tentative consensus: similar to (Q9LJU7) Purple acid phosphatase-like protein, partial (49%);	metabolism	2.06705	0.0128349
TC57830	Tentative consensus: homologue to (Q84NG9) 2S albumin, partial (74%); (Q84NG9) 2S albumin, partial (21%);	metabolism	2.06712	0.361474
TC64449	Tentative consensus: homologue to (Q53NC7) Cyclin N-terminal domain putative, partial (12%);	metabolism	2.06758	0.0134155
TC64254	Tentative consensus: Cercidiphyllum japonicum 18S ribosomal RNA gene partial sequence, complete; Vitis sp. Soltis and Soltis 2519 18S ribosomal RNA gene complete sequence, complete; homologue to (O80407) Chalcone synthase (EC 2.3.1.74), partial (35%);	metabolism	2.06899	0.199526
TC54323	Tentative consensus: similar to (Q9XGN4) Galactinol synthase isoform GolS-1 (EC 2.4.1.123), partial (92%); similar to (Q9XGN4) Galactinol synthase isoform GolS-1 (EC 2.4.1.123), partial (92%);	metabolism	2.069	3.08658
TC69734	Tentative consensus: homologue to Alnus incana chloroplast 23S ribosomal RNA (23S rRNA) gene, complete; homologue to Alnus incana chloroplast 23S ribosomal RNA (23S rRNA) gene, complete; homologue to Pea Chloroplast 4.5S 5S 16S and 23S mRNA, complete; h	metabolism	2.0695	0.472495
TC56153	Tentative consensus: similar to (Q2A960) Acetylornithine deacetylase putative, partial (54%);	metabolism	2.07131	0.0527283
TC54784	Tentative consensus: homologue to (Q9ZST3) Pyrophosphate-dependent phosphofructokinase beta subunit (EC 2.7.1.90), partial (73%);	metabolism	2.07232	0.0573367
TC71107	Tentative consensus: similar to (Q84TQ7) DELLA protein GAI (Gibberellic acid-insensitive mutant protein) (GhGAI), partial (25%);	metabolism	2.07477	0.0293159
TC57184	Tentative consensus: homologue to NADH dehydrogenase 4-like ORF 509B. {Nicotiana tabacum} (exp=-1; wgp=0; cg=0), complete;	metabolism	2.07557	0.163261
TC66108	Tentative consensus: weakly similar to (Q8RVH8) Aux/IAA protein, partial (9%);	metabolism	2.07568	0.18511
TC54500	Tentative consensus: similar to (Q2HRU2) Pectinacetylesterase, partial (63%);	metabolism	2.0758	0.163261
TC53649	Tentative consensus: weakly similar to (Q5ZE52) Cytochrome P450-like, partial (51%);	metabolism	2.0801	0.0519603
TC52535	Tentative consensus: similar to peptidylprolyl isomerase; FK506-binding protein {Arabidopsis thaliana} (exp=0; wgp=1; cg=0), partial (90%);	metabolism	2.08125	0.0434348
TC66563	Tentative consensus: similar to (O78327) Transketolase 1, partial (14%);	metabolism	2.08163	0.659279
TC53801	Tentative consensus: similar to (Q5NAC0) Putative 3' exoribonuclease, partial (59%);	metabolism	2.08213	0.0331535
TC51933	Tentative consensus: similar to (Q8LMR3) Putative nascent polypeptide-associated complex alpha chain, partial (75%);	metabolism	2.08225	0.163261
TC51801	Tentative consensus: similar to (Q6AUV1) Xanthine dehydrogenase putative, partial (14%);	metabolism	2.0832	0.0434348
TC58824	Tentative consensus: similar to (Q94HJ7) Putative RING-H2 finger protein, partial (57%);	metabolism	2.08496	0.0339433
TC53443	Tentative consensus: homologue to (Q9LTS6) 30S ribosomal protein S16, partial (80%);	metabolism	2.08505	0.0177642
TC55727	Tentative consensus: homologue to (Q4VPE9) Lateral organ boundaries-like 1 (Fragment), partial (58%);	metabolism	2.08684	0.762751
TC68709	Tentative consensus: similar to protein binding {Arabidopsis thaliana} (exp=-1; wgp=0; cg=0), partial (12%);	metabolism	2.09228	0.0303149
CN006486	EST sequence: Q0ZPW7 CXE carboxylesterase (EC 3.1.1.1).;	metabolism	2.0947	1.85355
TC59651	Tentative consensus: homologue to (Q6EMA1) NADH dehydrogenase subunit B (Fragment), partial (16%);	metabolism	2.09695	0.00699884
TC64514	Tentative consensus: similar to (Q2V6K0) UDP-glucose glucosyltransferase, partial (16%);	metabolism	2.09698	0.166837
TC65129	Tentative consensus: homologue to (Q7XZQ9) S-adenosylmethionine decarboxylase proenzyme (EC 4.1.1.50), complete;	metabolism	2.0974	2.5597
TC70326	Tentative consensus: similar to (Q8LJT6) Asparagine synthetase (EC 6.3.5.4), partial (18%); None;	metabolism	2.09859	0.18511
TC57025	Tentative consensus: similar to (Q9FR37) Amidase (At1g08980/F7G19_15), partial (86%);	metabolism	2.10305	0.095644
TC58139	Tentative consensus: homologue to (O49884) 60S ribosomal protein L30, complete;	metabolism	2.10344	0.543109
TC71167	Tentative consensus: homologue to (Q07761) 60S ribosomal protein L23a (L25), complete;	metabolism	2.10373	0.0887417
TC57643	Tentative consensus: homologue to (Q8LAI3) Putative pyruvate dehydrogenase E1 beta subunit, partial (40%); homologue to transketolase {Arabidopsis thaliana} (exp=-1; wgp=0; cg=0) (EC 1.2.4.1), partial (81%);	metabolism	2.10716	0.166025
TC68530	Tentative consensus: similar to (Q655Q2) Putative dihydrolipoylacyltransferase subunit of the branched-chain alpha-keto acid, partial (54%);	metabolism	2.10833	0.238411
TC60203	Tentative consensus: homologue to (Q2QME5) Translation initiation factor eIF-2 gamma chain F20D22.6, partial (42%);	metabolism	2.11131	0.0182099
TC52371	Tentative consensus: similar to eukaryotic initiation factor 3E subunit {Arabidopsis thaliana} (exp=-1; wgp=0; cg=0), complete;	metabolism	2.11195	0.127559
TC54965	Tentative consensus: homologue to (Q5Z847) Eukaryotic initiation factor 4A, partial (56%); homologue to (Q5Z847) Eukaryotic initiation factor 4A, partial (56%); None;	metabolism	2.11213	0.0136699
TC60082	Tentative consensus: homologue to (Q6T871) Dicarboxylate/tricarboxylate carrier, partial (96%);	metabolism	2.11264	0.0678185
TC59902	Tentative consensus: similar to (Q40108) Aspartate aminotransferase P1, partial (32%); similar to (P46644) Aspartate aminotransferase chloroplast precursor (Transaminase A), partial (89%);	metabolism	2.11285	0.40395
TC69210	Tentative consensus: Crossosoma bigelovii small subunit ribosomal RNA (mtSSU) gene partial sequence; mitochondrial gene , complete;	metabolism	2.11287	0.64349
TC53089	Tentative consensus: similar to (Q4H1G0) Putative serine decarboxylase, partial (37%); similar to (Q4H1G0) Putative serine decarboxylase, partial (61%);	metabolism	2.11574	0.0434348
TC52926	Tentative consensus: similar to (Q8LGE7) NADH:ubiquinone oxidoreductase-like protein (At5g18800), complete;	metabolism	2.11614	0.408849
TC53629	Tentative consensus: similar to (Q9FJY6) Apospory-associated protein C-like protein, partial (86%);	metabolism	2.11742	0.107971
TC66379	Tentative consensus: homologue to (Q9MAW5) Ribosomal protein L29, complete;	metabolism	2.11796	0.304381
TC64696	Tentative consensus: similar to (Q41155) Anthranilate synthase alpha subunit precursor, partial (18%);	metabolism	2.11946	0.0688484
TC67908	Tentative consensus: similar to (Q9ZR47) Neutral invertase (EC 3.2.1.26), partial (66%);	metabolism	2.12164	0.18511
TC70524	Tentative consensus: homologue to (Q2R1V8) GDP-mannose 3 5-epimerase 2 (GDP-Man 3 5-epimerase 2) (EC 5.1.3.18), partial (16%); homologue to (Q338B5) GDP-mannose 3 5-epimerase 1 (GDP-Man 3 5-epimerase 1) (OsGME-1) (EC 5.1.3.18), complete;	metabolism	2.12351	2.38199
TC59439	Tentative consensus: homologue to (Q2RAK2) Pyruvate kinase, partial (68%);	metabolism	2.12671	0.0590121
TC63660	Tentative consensus: similar to (Q84V96) Aldehyde dehydrogenase 1 precursor (EC 1.2.1.3), partial (57%);	metabolism	2.12991	0
TC67907	Tentative consensus: similar to oxidoreductase acting on paired donors with incorporation or reduction of molecular oxygen, partial (10%);	metabolism	2.13067	0.0887417
TC55033	Tentative consensus: similar to (Q8RVH8) Aux/IAA protein, partial (36%); None;	metabolism	2.13153	0.114765
TC56391	Tentative consensus: homologue to (Q7X9A0) Ribulose bisphosphate carboxylase/oxygenase activase 1 chloroplast precursor, partial (93%); similar to (Q9AXG0) Ribulose-1 5-bisphosphate carboxylase/oxygenase activase 2 (Fragment), partial (17%);	metabolism	2.13442	0.659279
TC54169	Tentative consensus: similar to (Q2L989) Putative DnaJ protein (Fragment), partial (69%);	metabolism	2.13604	0.689318
CN006197	EST sequence: Q94IF1 Glucosyltransferase (EC 2.4.1.-).;	metabolism	2.13839	0.203884
TC70566	Tentative consensus: similar to (Q2PYX7) 3'-5'-exoribonuclease/RNA binding-like protein, partial (24%);	metabolism	2.13888	0.0590121
TC55155	Tentative consensus: similar to (Q5NE20) Carbonic anhydrase (EC 4.2.1.1), partial (89%);	metabolism	2.14156	0.166025
TC51767	Tentative consensus: weakly similar to (Q60DD2) Integrase core domain containing protein, partial (6%);	metabolism	2.14214	0.166025
TC57672	Tentative consensus: similar to (Q8VWW0) Polyphosphoinositide binding protein, partial (68%);	metabolism	2.14256	0.182064
TC65367	Tentative consensus: (Q8EUV5) Predicted DNA polymerase, partial (3%);	metabolism	2.14375	0
TC67245	Tentative consensus: homologue to (Q6A4W9) GTP cyclohydrolase II/3 4-dihydroxy-2-butanone 4-phosphate synthase, partial (3%); Q6A4W9 GTP cyclohydrolase II/3,4-dihydroxy-2-butanone 4-phosphate synthase.;	metabolism	2.14842	0.033551
TC63770	Tentative consensus: similar to (Q38JI4) Triose phosphate isomerase cytosolic isoform-like, complete;	metabolism	2.1503	0.238411
TC53662	Tentative consensus: similar to putative branched-chain amino acid aminotransferase {Arabidopsis thaliana} (exp=0; wgp=1; cg=0), partial (28%); similar to (Q9ASR4) Branched-chain-amino-acid aminotransferase-like protein 2, partial (51%);	metabolism	2.15039	0.0867262
TC69198	Tentative consensus: homologue to Mutator-like transposase {Arabidopsis thaliana} (exp=0; wgp=1; cg=0), partial (48%);	metabolism	2.15121	0.0418921
TC62321	Tentative consensus: homologue to (O82221) Probable small nuclear ribonucleoprotein G (snRNP-G) (Sm protein G) (Sm-G) (SmG), partial (97%);	metabolism	2.15347	0.0134155
TC67121	Tentative consensus: similar to (Q9C8I0) NADP-specific glutatamate dehydrogenase putative, partial (19%);	metabolism	2.15614	0
TC59465	Tentative consensus: homologue to (Q9M613) 26S proteasome regulatory subunit 8, partial (44%);	metabolism	2.15712	0.0887417
TC59031	Tentative consensus: similar to Highly Similar to branched-chain amino acid aminotransferase; Location of EST gb|T44177 and gb|, partial (70%);	metabolism	2.15713	0.0565142
TC58766	Tentative consensus: similar to (Q4JIJ4) Stearoyl-ACP desaturase (EC 1.14.19.2), partial (25%); homologue to (Q4JIJ4) Stearoyl-ACP desaturase (EC 1.14.19.2), complete;	metabolism	2.15837	0.090428
TC70808	Tentative consensus: weakly similar to (Q5Z7X8) Putative endo-beta-1 4-mannanase, partial (8%);	metabolism	2.15911	0.0688484
TC53336	Tentative consensus: homologue to (Q8H8G9) Putative ubiquitin-conjugating enzyme, partial (83%); homologue to (Q8H8G9) Putative ubiquitin-conjugating enzyme, complete;	metabolism	2.16046	0.0573367
TC65820	Tentative consensus: (Q49RB5) Ubiquitin carrier protein, partial (67%); homologue to (Q7XIC8) OsRad6, complete;	metabolism	2.16148	0.0565142
TC64121	Tentative consensus: similar to (Q43180) Fumarase (EC 4.2.1.2), partial (42%);	metabolism	2.16152	0.0293159
TC51717	Tentative consensus: homologue to (Q5Z847) Eukaryotic initiation factor 4A, partial (56%); None;	metabolism	2.16257	0.0308489
TC53551	Tentative consensus: similar to soluble starch synthase {Arabidopsis thaliana} (exp=-1; wgp=0; cg=0), partial (31%); similar to soluble starch synthase {Arabidopsis thaliana} (exp=-1; wgp=0; cg=0), partial (53%);	metabolism	2.16348	0.0665904
TC52919	Tentative consensus: homologue to (Q39640) Glycolate oxidase (EC 1.1.3.1), complete;	metabolism	2.16711	0.0449205
TC69699	Tentative consensus: similar to (Q9FVL1) Phosphatidic acid phosphatase beta (EC 3.1.3.4), partial (13%);	metabolism	2.16805	0.0339433
CF413653	EST sequence: Q69UF2 Putative 3-hydroxyisobutyryl-coenzyme A hydrolase.;	metabolism	2.17194	0.885539
TC64320	Tentative consensus: similar to (Q2V9A2) Putative RNA processing factor 1-like, partial (94%);	metabolism	2.17372	0.0505804
TC53636	Tentative consensus: similar to (Q93Y40) Oxysterol-binding protein, partial (37%); similar to (Q93Y40) Oxysterol-binding protein, partial (86%);	metabolism	2.17441	0.0678185
TC63825	Tentative consensus: homologue to (Q7DH22) Putative tRNA ribosyltransferase, partial (3%);	metabolism	2.17447	0.238411
TC55579	Tentative consensus: similar to (O24495) Hydroxyacylglutathione hydrolase 1 mitochondrial precursor (Glyoxalase II) (Glx II), partial (94%);	metabolism	2.17663	0.0565142
TC69925	Tentative consensus: similar to (Q7XYB6) Elongation factor (Fragment), partial (61%);	metabolism	2.18001	0.199526
TC64014	Tentative consensus: similar to (Q2PEX8) Putative replication protein A1, partial (35%); None;	metabolism	2.18063	0.033551
TC62355	Tentative consensus: weakly similar to (Q3MKM6) U3-55K-like protein 2, partial (20%);	metabolism	2.18191	0.0573367
TC63311	Tentative consensus: similar to (P28734) Aspartate aminotransferase cytoplasmic (Transaminase A) (EC 2.6.1.1 EC 2.6.1.1), complete;	metabolism	2.1834	0.0293159
TC69905	Tentative consensus: similar to (Q9M8Y0) Probable UDP-N-acetylglucosamine--peptide N-acetylglucosaminyltransferase SEC, partial (8%);	metabolism	2.18622	0.00738985
TC53617	Tentative consensus: similar to (Q8LNN4) Helicase putative, partial (5%); None;	metabolism	2.18714	0.472495
TC62847	Tentative consensus: weakly similar to (Q2R0J2) Serine carboxypeptidase I putative, partial (12%); weakly similar to SCPL4; catalytic/ serine carboxypeptidase {Arabidopsis thaliana} (exp=-1; wgp=0; cg=0), partial (60%);	metabolism	2.18781	0.361474
TC60636	Tentative consensus: similar to (Q5UFQ8) Protein disulfide isomerase (Fragment), partial (92%);	metabolism	2.18844	0.0527283
TC52122	Tentative consensus: homologue to (Q9XG10) Lectin, partial (19%); homologue to (Q9XG10) Lectin, partial (19%); similar to (Q9M444) Lectin-like protein, partial (22%);	metabolism	2.19146	0.090428
TC70059	Tentative consensus: homologue to (Q39810) Aminoalcoholphosphotransferase, partial (29%);	metabolism	2.19249	0.0442502
TC55793	Tentative consensus: homologue to (Q9FGX1) ATP-citrate lyase subunit B, partial (60%); homologue to (Q93YH4) ATP citrate lyase a-subunit (EC 4.1.3.8), partial (18%);	metabolism	2.1944	0
TC55807	Tentative consensus: similar to (Q8VZH2) AT4g33090/F4I10_20 (Aminopeptidase M), partial (29%);	metabolism	2.19536	0.127559
TC61046	Tentative consensus: similar to (Q4ACU1) Delta7 sterol C-5 desaturase, partial (94%);	metabolism	2.1963	0.0867262
TC59330	Tentative consensus: similar to (Q9ZRS1) Amino acid carrier, partial (56%);	metabolism	2.19744	0.0678185
TC57536	Tentative consensus: similar to (Q9LRT0) Nodulin MtN21-like protein, partial (27%);	metabolism	2.19781	0.0887417
TC54023	Tentative consensus: homologue to (O22582) Histone H2B, complete; homologue to (O22582) Histone H2B, complete;	metabolism	2.19881	0.107971
TC64407	Tentative consensus: (Q6B4V4) Chloroplast chaperonin 21, partial (31%); None;	metabolism	2.19969	0.271295
TC63706	Tentative consensus: similar to catalytic/ serine-type peptidase {Arabidopsis thaliana} (exp=-1; wgp=0; cg=0), partial (29%); similar to (Q683B7) Prolyl carboxypeptidase like protein (Fragment), partial (94%);	metabolism	2.20257	0.0337445
TC69530	Tentative consensus: weakly similar to (Q84LM4) Acylamino acid-releasing enzyme, partial (7%); similar to (Q338C1) Prolyl oligopeptidase family putative, partial (28%);	metabolism	2.20307	0.0125587
TC64995	Tentative consensus: similar to (Q9XGN4) Galactinol synthase isoform GolS-1 (EC 2.4.1.123), partial (46%); similar to (Q9XGN4) Galactinol synthase isoform GolS-1 (EC 2.4.1.123), partial (92%); similar to (Q9XGN4) Galactinol synthase isoform GolS-1	metabolism	2.20311	0.609101
TC57977	Tentative consensus: similar to (Q8RWQ9) Thiol protease aleurain-like precursor (EC 3.4.22.16 EC 3.4.22.16), partial (51%); similar to (O50002) Cysteine protease, partial (90%);	metabolism	2.20502	0.0615763
TC70629	Tentative consensus: homologue to Oenothera berteriana mitochondrial gene for 26S ribosomal RNA, complete;	metabolism	2.20504	0.0590121
TC57918	Tentative consensus: similar to (Q38944) Probable steroid reductase DET2 (EC 1.3.99.- EC 1.3.99.-), partial (87%);	metabolism	2.20534	0.0565142
TC58450	Tentative consensus: similar to (Q84V96) Aldehyde dehydrogenase 1 precursor (EC 1.2.1.3), partial (58%);	metabolism	2.20554	0.0678185
TC66163	Tentative consensus: similar to (Q8H9C3) Putative allantoinase (Fragment), partial (37%);	metabolism	2.20572	0.00738985
TC68977	Tentative consensus: similar to (Q2A9V6) Plastid ribosomal protein L19 putative, partial (58%);	metabolism	2.2085	0.10695
TC58252	Tentative consensus: homologue to (Q9SPB9) Ubiquitin carrier protein 4, complete;	metabolism	2.20885	0.0298959
TC54003	Tentative consensus: homologue to (Q8LK61) Nonphosphorylating glyceraldehyde-3-phosphate dehydrogenase (EC 1.2.1.9), partial (64%);	metabolism	2.21016	0.0229681
TC54138	Tentative consensus: similar to (Q8VWL8) Beta-mannosidase enzyme, partial (89%);	metabolism	2.21168	0.0665904
TC57794	Tentative consensus: weakly similar to (Q9ZVW0) Putative retroelement pol polyprotein, partial (5%); weakly similar to (Q850I4) Gag-pol polyprotein (Fragment), partial (22%);	metabolism	2.21204	0.590134
TC56943	Tentative consensus: similar to (P41099) 60S acidic ribosomal protein P2, complete;	metabolism	2.21222	0.40395
TC64833	Tentative consensus: weakly similar to (Q9SE41) Enoyl-CoA-hydratase, partial (22%);	metabolism	2.2124	0.0688484
TC58089	Tentative consensus: homologue to (Q2QME5) Translation initiation factor eIF-2 gamma chain F20D22.6, partial (23%); homologue to (Q2QME5) Translation initiation factor eIF-2 gamma chain F20D22.6, partial (29%); homologue to (Q2QME5) Translation initiati	metabolism	2.21548	0.0470776
TC54793	Tentative consensus: similar to (Q28EK6) CHK1 checkpoint homolog (S. pombe), partial (15%); similar to At1g52870/F14G24_14 {Arabidopsis thaliana} (exp=-1; wgp=0; cg=0), partial (19%);	metabolism	2.21759	0.0293159
TC52964	Tentative consensus: homologue to (P27527) Mitochondrial ribosomal protein S19, complete;	metabolism	2.21901	0.0539056
TC69805	Tentative consensus: similar to (Q4HB76) Cytochrome c biogenesis protein transmembrane region, partial (7%);	metabolism	2.22132	0.199526
TC53879	Tentative consensus: similar to (Q5MAU7) Putative purple acid phosphatase, partial (12%);	metabolism	2.22403	0.0313932
TC54619	Tentative consensus: similar to (Q9FUM1) Elongation factor 1-gamma (EF-1-gamma) (eEF-1B gamma), complete;	metabolism	2.2257	0.0313932
TC62446	Tentative consensus: similar to (Q8S565) Guanine nucleotide-exchange protein GEP2, partial (11%);	metabolism	2.22665	0.0714216
TC53961	Tentative consensus: weakly similar to (Q9FV80) Glu-tRNA(Gln) amidotransferase subunit C, partial (65%);	metabolism	2.22713	0.238411
TC62945	Tentative consensus: weakly similar to peptidyl-prolyl cis-trans isomerase {Arabidopsis thaliana} (exp=-1; wgp=0; cg=0), partial (27%);	metabolism	2.23032	0.0615763
TC58390	Tentative consensus: homologue to (Q6L3T8) Ribosomal protein L34e (60S ribosomal protein L34), complete;	metabolism	2.23041	0.171783
TC58380	Tentative consensus: similar to (Q5VN12) Putative Importin 9, partial (15%);	metabolism	2.23183	0.0573367
TC65839	Tentative consensus: similar to peptidase/ subtilase {Arabidopsis thaliana} (exp=-1; wgp=0; cg=0), partial (6%);	metabolism	2.23256	0
TC57908	Tentative consensus: homologue to (Q8GY27) Putative p-nitrophenylphosphatase, partial (76%);	metabolism	2.23605	0.0527283
TC67838	Tentative consensus: similar to (Q8UI71) Acetylornithine aminotransferase (ACOAT) (EC 2.6.1.11 EC 2.6.1.11), partial (3%);	metabolism	2.23856	0
TC68898	Tentative consensus: homologue to (P27774) Phosphoribulokinase chloroplast precursor (Phosphopentokinase) (PRKase) (PRK), partial (76%);	metabolism	2.24046	0.0442502
TC55874	Tentative consensus: similar to (Q8XS40) PROBABLE PEPTIDE SYNTHETASE PROTEIN, partial (0%); similar to (Q21WT8) DNA polymerase III alpha subunit (EC 2.7.7.7), partial (1%);	metabolism	2.24187	0.408849
TC53406	Tentative consensus: homologue to ubiquitin-protein ligase/ zinc ion binding {Arabidopsis thaliana} (exp=-1; wgp=0; cg=0), partial (18%); similar to (Q2QLR6) Transposable element protein putative, partial (8%);	metabolism	2.24331	0.0539056
TC60396	Tentative consensus: similar to (Q9SEC2) Peptide methionine sulfoxide reductase (Protein-methionine-S-oxide reductase), partial (70%);	metabolism	2.24347	0.0688484
TC67641	Tentative consensus: similar to (Q9LY66) Chloroplast ribosomal L1-like protein (AT3g63490/MAA21_120), partial (75%);	metabolism	2.24359	0.0665904
TC68947	Tentative consensus: similar to (Q9FKP4) Similarity to kinesin heavy chain, partial (29%);	metabolism	2.24509	0.107971
TC56025	Tentative consensus: homologue to (P34788) 40S ribosomal protein S18, complete;	metabolism	2.2455	0.0527283
TC66645	Tentative consensus: homologue to (Q43843) Ribulose-phosphate 3-epimerase chloroplast precursor (Pentose-5-phosphate 3-epimerase), partial (6%);	metabolism	2.24579	0.0328321
TC63813	Tentative consensus: similar to isopentenyl pyrophosphate isomerase {Clarkia breweri} (exp=-1; wgp=0; cg=0), partial (84%);	metabolism	2.25562	0
TC59822	Tentative consensus: homologue to (O65731) 40S ribosomal protein S5 (Fragment), partial (95%);	metabolism	2.25758	0.11353
TC63433	Tentative consensus: similar to (Q69LG5) Ubiquitin-conjugating enzyme-like protein, partial (32%);	metabolism	2.26034	0.0573367
CN006772	EST sequence: Q9LHN4 Probable 1-acyl-sn-glycerol-3-phosphate acyltransferase 5 (EC 2.3.1.51) (Lysophosphatidyl acyltransferase 5).;	metabolism	2.26253	0.166281
TC67897	Tentative consensus: similar to (Q40983) Metalloendopeptidase, partial (2%);	metabolism	2.26401	0.0449205
TC60125	Tentative consensus: homologue to (Q93XJ6) Glutamine synthetase (EC 6.3.1.2), complete;	metabolism	2.26473	0.0298959
TC62754	Tentative consensus: Crossosoma bigelovii small subunit ribosomal RNA (mtSSU) gene partial sequence; mitochondrial gene , complete;	metabolism	2.2699	0.114765
TC52377	Tentative consensus: similar to (Q8L941) Putative RNA-binding protein, partial (67%);	metabolism	2.27413	0.0615763
TC60039	Tentative consensus: weakly similar to (Q2HRH2) N-acetylglucosaminyl transferase component, partial (20%);	metabolism	2.27525	0.0565142
TC68292	Tentative consensus: similar to (Q4H1G0) Putative serine decarboxylase, partial (61%);	metabolism	2.2758	0.182064
TC67900	Tentative consensus: homologue to structural constituent of ribosome {Arabidopsis thaliana} (exp=-1; wgp=0; cg=0), partial (35%);	metabolism	2.2782	0.0887417
TC70557	Tentative consensus: similar to (Q4JR85) Dehydroascorbate reductase, partial (79%);	metabolism	2.28022	0.0434348
TC56763	Tentative consensus: weakly similar to chaperone binding {Arabidopsis thaliana} (exp=-1; wgp=0; cg=0), partial (70%);	metabolism	2.28129	0.00729891
TC59198	Tentative consensus: similar to (Q5NB81) Putative beta-amylase PCT-BMYI, partial (25%);	metabolism	2.28141	0
TC52900	Tentative consensus: homologue to (Q8LJW0) 40S ribosomal S4 protein, complete;	metabolism	2.28273	0.0136699
TC70652	Tentative consensus: similar to (Q9FIZ7) 5-oxoprolinase (AT5g37830/K22F20_70), partial (7%);	metabolism	2.28521	0.127559
TC53881	Tentative consensus: homologue to (P54776) 26S protease regulatory subunit 6A homolog (TAT-binding protein homolog 1) (TBP-1) (Mg(2+), complete; None;	metabolism	2.28535	0.0293159
TC55371	Tentative consensus: similar to nucleotidyltransferase {Arabidopsis thaliana} (exp=-1; wgp=0; cg=0), partial (33%);	metabolism	2.28885	0
TC51743	Tentative consensus: weakly similar to (Q9FW98) Putative non-LTR retroelement reverse transcriptase, partial (7%);	metabolism	2.2889	0.0308489
CN547705	EST sequence: Q9AT32 Poly(A)-binding protein.;	metabolism	2.2918	0.271295
TC53915	Tentative consensus: similar to (Q8LF32) Aspartyl aminopeptidase-like protein, partial (44%);	metabolism	2.29214	0.0177642
TC70513	Tentative consensus: similar to (Q75UU7) Monodehydroascorbate reductase, partial (13%); None;	metabolism	2.29242	0
TC66033	Tentative consensus: similar to (Q9AWB6) Phospholipase PLDb2, partial (8%);	metabolism	2.29327	0.0321996
TC55071	Tentative consensus: homologue to (P82412) Plastid-specific 30S ribosomal protein 3 chloroplast precursor (PSRP-3), partial (59%);	metabolism	2.29564	0.11353
TC61609	Tentative consensus: similar to microtubule motor {Arabidopsis thaliana} (exp=-1; wgp=0; cg=0), partial (97%); similar to microtubule motor {Arabidopsis thaliana} (exp=-1; wgp=0; cg=0), partial (97%);	metabolism	2.29565	1.38195
TC64187	Tentative consensus: similar to (Q2R3E0) Alpha-mannosidase, partial (4%);	metabolism	2.29769	0.0331535
TC53325	Tentative consensus: similar to (Q8H8D0) Putative serine acetyltransferase, partial (25%);	metabolism	2.30201	0.0313932
TC63253	Tentative consensus: weakly similar to (Q52QX8) Cysteine protease CP1, partial (19%); weakly similar to (Q52QX8) Cysteine protease CP1, partial (19%); similar to (Q52QX8) Cysteine protease CP1, partial (94%);	metabolism	2.30467	0.033551
TC60353	Tentative consensus: similar to (Q9AU08) NADPH-cytochrome P450 oxydoreductase isoform 1, partial (32%);	metabolism	2.30628	0.0449205
TC62920	Tentative consensus: similar to (Q6Y1D6) 60S acidic ribosomal protein P3 (Fragment), complete; similar to (Q6Y1D6) 60S acidic ribosomal protein P3 (Fragment), complete; similar to (Q6Y1D6) 60S acidic ribosomal protein P3 (Fragment), complete;	metabolism	2.30842	0.199526
TC55999	Tentative consensus: similar to (Q6V3A7) O-acetylserine (Thiol)lyase (Fragment), partial (59%); similar to (Q6STL6) Cysteine synthase (Fragment) (EC 2.5.1.47), complete;	metabolism	2.31108	0.166837
TC55818	Tentative consensus: similar to (Q5JN42) Phosphatidylserine decarboxylase-like, partial (41%);	metabolism	2.31335	0.0615763
TC54380	Tentative consensus: homologue to (P52427) Proteasome subunit alpha type 4 (20S proteasome alpha subunit C), complete;	metabolism	2.31571	0.00738985
TC69017	Tentative consensus: similar to (Q2VCJ8) Cytochrome c oxidase family protein-like, partial (55%);	metabolism	2.31653	0.10695
TC61197	Tentative consensus: homologue to (Q84XA4) Aminoimidazolecarboximide ribonucleotide transformylase/inosine monophosphate, partial (12%);	metabolism	2.31757	0.0182099
TC53102	Tentative consensus: similar to (Q2L989) Putative DnaJ protein (Fragment), partial (77%); similar to (Q2L989) Putative DnaJ protein (Fragment), partial (77%); similar to (Q2L989) Putative DnaJ protein (Fragment), partial (77%); similar to (Q2L989) Puta	metabolism	2.3181	0.381942
TC55821	Tentative consensus: similar to (Q5ZCD9) Putative splicing factor, partial (60%); similar to (Q5ZCD9) Putative splicing factor, partial (22%);	metabolism	2.31871	0.10695
TC63913	Tentative consensus: similar to (Q5Z9M1) Methionyl-tRNA synthetase, partial (31%);	metabolism	2.31941	0.0688484
TC52145	Tentative consensus: similar to (Q2I309) Ubiquitin-conjugating enzyme, complete;	metabolism	2.31956	0.0339433
TC54602	Tentative consensus: homologue to (Q6RUF6) Fructose-bisphosphate aldolase (EC 4.1.2.13), complete;	metabolism	2.32806	0.0678185
TC66275	Tentative consensus: similar to (Q84T04) Putative oxidoreductase, partial (36%);	metabolism	2.33137	0
TC56587	Tentative consensus: similar to (Q3LRV4) Nitrilase 4B, partial (88%); None;	metabolism	2.33349	0.0125587
TC71110	Tentative consensus: similar to (Q8H9A9) Eukaryotic elongation factor 1A, partial (34%);	metabolism	2.33479	0.114765
TC68158	Tentative consensus: similar to (Q9LEB4) RNA Binding Protein 45, partial (9%); similar to (Q9LEB4) RNA Binding Protein 45, partial (44%);	metabolism	2.33503	0
TC53197	Tentative consensus: similar to (Q56X96) Cyclopropyl isomerase, partial (97%); None;	metabolism	2.33551	0
TC63852	Tentative consensus: homologue to (Q3HVK9) Ribosomal protein S27-like protein, complete;	metabolism	2.33756	0.0587161
TC58761	Tentative consensus: similar to formamidase/ hydrolase acting on carbon-nitrogen (but not peptide) bonds in linear amides, partial (96%);	metabolism	2.34025	0.0887417
TC63245	Tentative consensus: homologue to (Q9MAV7) 60S ribosomal protein L31, complete;	metabolism	2.34139	0.283279
TC57900	Tentative consensus: similar to (Q8H770) Bifunctional lysine-ketoglutarate reductase/saccharopine dehydrogenase, partial (25%);	metabolism	2.34239	0.0565142
TC58603	Tentative consensus: similar to (Q8LA09) Lectin-like protein, partial (16%);	metabolism	2.34252	0.127559
TC69448	Tentative consensus: similar to (Q7XAS3) Beta-D-glucosidase, partial (23%);	metabolism	2.34423	0.0714216
TC59372	Tentative consensus: homologue to (P46279) DNA-directed RNA polymerase II 19 kDa polypeptide (RNA polymerase II subunit 5), complete;	metabolism	2.34479	0.0229681
TC53339	Tentative consensus: similar to (Q2QN08) Transposon protein putative mutator sub-class, partial (35%);	metabolism	2.34529	0.0321996
TC55566	Tentative consensus: similar to (Q84U00) Ser-thr protein kinase (Fragment), partial (62%);	metabolism	2.348	0
TC66214	Tentative consensus: homologue to methionine aminopeptidase-like protein {Arabidopsis thaliana} (exp=-1; wgp=0; cg=0), partial (17%);	metabolism	2.34805	0.338792
TC55259	Tentative consensus: similar to (O48902) Malate dehydrogenase [NADP] chloroplast precursor (NADP-MDH) (EC 1.1.1.82 EC 1.1.1.82), partial (90%); None;	metabolism	2.35158	0.0313932
TC52785	Tentative consensus: similar to (Q9LT09) 50S ribosomal protein L24 (At5g23535), complete;	metabolism	2.35217	0.283279
TC51811	Tentative consensus: homologue to (Q9AVT4) 60S ribosomal protein L13E, complete;	metabolism	2.35337	0.0337445
TC62124	Tentative consensus: similar to structural constituent of ribosome {Arabidopsis thaliana} (exp=-1; wgp=0; cg=0), complete;	metabolism	2.35367	0.0418921
TC65422	Tentative consensus: similar to plastid ribosomal protein PRPL5 {Spinacia oleracea} (exp=-1; wgp=0; cg=0), partial (96%); similar to (P82192) 50S ribosomal protein L5 chloroplast, partial (95%);	metabolism	2.35472	0.0539056
TC60832	Tentative consensus: homologue to (O65329) Asparagine synthetase, partial (58%);	metabolism	2.35522	0.11353
TC61201	Tentative consensus: similar to alpha subunit of F-actin capping protein {Arabidopsis thaliana} (exp=-1; wgp=0; cg=0), partial (97%);	metabolism	2.35882	0.0177642
TC53942	Tentative consensus: similar to (Q9C9W6) Putative trehalose-6-phosphate synthase; 46897-44149, partial (28%);	metabolism	2.36051	0
TC64589	Tentative consensus: similar to (Q43082) Porphobilinogen deaminase chloroplast precursor (PBG) (Hydroxymethylbilane synthase), partial (43%); similar to (Q43082) Porphobilinogen deaminase chloroplast precursor (PBG) (Hydroxymethylbilane synthase), p	metabolism	2.36291	0
TC55752	Tentative consensus: homologue to (Q07511) Formate dehydrogenase mitochondrial precursor (NAD-dependent formate dehydrogenase) (FDH), partial (93%);	metabolism	2.36535	0
TC62345	Tentative consensus: Q337F4 F-box domain containing protein, expressed (Os10g0502900 protein).;	metabolism	2.36651	0.00709883
TC53402	Tentative consensus: similar to (O64422) Fructose-1 6-bisphosphatase chloroplast precursor, partial (44%); similar to Chain A Oxidized Pea Fructose-1 6-Bisphosphatase Form 1. {Pisum sativum} (exp=-1; wgp=0; cg=0), partial (57%);	metabolism	2.37	0.090428
TC67895	Tentative consensus: weakly similar to (Q2QYQ5) Retrotransposon protein putative unclassified, partial (1%);	metabolism	2.37073	0
TC64265	Tentative consensus: homologue to (P93394) Uracil phosphoribosyltransferase (UMP pyrophosphorylase) (UPRTase), partial (23%);	metabolism	2.37417	0.0449205
TC56560	Tentative consensus: similar to (Q6ZGZ7) Putative glucosyltransferase, partial (32%);	metabolism	2.37429	0
CO819295	EST sequence: Q6F3E4 Putative glutathione synthetase.;	metabolism	2.37634	0.095644
TC56236	Tentative consensus: similar to (Q9M1R2) Multifunctional aminoacyl-tRNA ligase-like protein, partial (41%);	metabolism	2.37685	0.0519603
TC70038	Tentative consensus: (Q9FNF5) Similarity to En/Spm-like transposon protein, partial (0%);	metabolism	2.37717	0.0442502
TC53728	Tentative consensus: similar to (O48628) Pyrophosphate-dependent phosphofructo-1-kinase (Fragment), partial (87%);	metabolism	2.37752	0.0418921
TC57579	Tentative consensus: similar to (Q94ES0) AAA-metalloprotease FtsH, partial (19%);	metabolism	2.38304	0
TC61209	Tentative consensus: similar to (Q2HTR2) Cyclin-like F-box, partial (41%);	metabolism	2.38476	0.0527283
TC64051	Tentative consensus: similar to (Q6VMN8) Putative aminotransferase AGD2, partial (56%); None;	metabolism	2.38599	0.0470776
TC54223	Tentative consensus: weakly similar to (Q9SH88) Ribosome biogenesis regulatory protein homolog, partial (89%);	metabolism	2.38729	0.0339433
TC52388	Tentative consensus: similar to (P82413) Chloroplast 50S ribosomal protein L19 precursor, partial (61%); similar to (Q2A9V6) Plastid ribosomal protein L19 putative, partial (58%);	metabolism	2.38763	0
DV939304	EST sequence: Q1SM58 SAM (And some other nucleotide) binding motif; Skb1 methyltransferase.;	metabolism	2.39093	0
TC53599	Tentative consensus: homologue to (Q6PW70) Soluble inorganic pyrophosphatase (EC 3.6.1.1), partial (91%); None;	metabolism	2.39253	0
TC66117	Tentative consensus: homologue to translation elongation factor EF-G {Glycine max} (exp=-1; wgp=0; cg=0), partial (42%);	metabolism	2.39435	0
TC66102	Tentative consensus: homologue to (Q42961) Phosphoglycerate kinase chloroplast precursor (EC 2.7.2.3 EC 2.7.2.3), partial (53%);	metabolism	2.3979	0.0175606
TC63914	Tentative consensus: similar to (Q9M549) Poly(A)-binding protein, partial (51%);	metabolism	2.39983	0
TC51894	Tentative consensus: homologue to (Q42897) Ubiquitin conjugating enzyme E2, complete;	metabolism	2.40035	0.0449205
TC55893	Tentative consensus: similar to (P93363) Tyrosyl-tRNA synthetase, partial (86%);	metabolism	2.40046	0.0587161
TC57979	Tentative consensus: (Q49KW1) Chloroplast 50S ribosomal protein L16, partial (97%);	metabolism	2.4008	0.0590121
TC53381	Tentative consensus: similar to (Q2L989) Putative DnaJ protein (Fragment), partial (77%); similar to (Q2L989) Putative DnaJ protein (Fragment), partial (77%); similar to (Q2L989) Putative DnaJ protein (Fragment), partial (77%); similar to (Q2L989) Puta	metabolism	2.40233	0.199526
TC69858	Tentative consensus: similar to (Q2PHF8) Carotenoid cleavage dioxygenase 1, partial (34%);	metabolism	2.40602	0.0527283
TC63001	Tentative consensus: similar to (Q6L4W7) Putative NADH-ubiquinone oxidoreductase, partial (42%);	metabolism	2.40608	0.0470776
TC63796	Tentative consensus: homologue to (Q84NJ4) Putative histone H2A.4, complete; homologue to (Q84NJ4) Putative histone H2A.4, complete;	metabolism	2.40817	0.166837
TC53060	Tentative consensus: similar to (Q93ZE8) Stromal cell-derived factor 2-like protein precursor (SDF2-like protein), partial (87%);	metabolism	2.40942	0.0688484
TC51713	Tentative consensus: similar to (Q9XGN4) Galactinol synthase isoform GolS-1 (EC 2.4.1.123), partial (92%);	metabolism	2.42221	0.171783
TC66787	Tentative consensus: similar to (Q851R2) Putative argonaute protein, partial (28%);	metabolism	2.42236	0.0449205
TC64642	Tentative consensus: weakly similar to (Q6K5U4) Putative nicotianamine aminotransferase A, partial (43%); None;	metabolism	2.42285	0.0470776
TC59199	Tentative consensus: similar to (Q9FRL4) 3-methyladenine DNA glycosylase putative; 31680-30045, partial (22%);	metabolism	2.42545	0.0887417
TC55825	Tentative consensus: homologue to (Q9ZNX1) NAD-dependent isocitrate dehydrogenase precursor (EC 1.1.1.41), partial (41%);	metabolism	2.42553	0
TC52974	Tentative consensus: weakly similar to (Q7F188) Putative phosphohydrolase, partial (63%); similar to (Q3E701) Protein At1g28960, partial (63%);	metabolism	2.42689	0.0665904
TC58601	Tentative consensus: homologue to pyruvate orthophosphate dikinase {Mesembryanthemum crystallinum} (exp=-1; wgp=0; cg=0), partial (12%);	metabolism	2.427	0.0125587
TC65974	Tentative consensus: similar to (Q8L7B2) Serine carboxypeptidase 1-like protein, partial (17%);	metabolism	2.42708	0.107971
TC61568	Tentative consensus: similar to catalytic/ protein phosphatase type 2C/ protein serine/threonine phosphatase {Arabidopsis thaliana} , partial (78%);	metabolism	2.42768	0
TC55541	Tentative consensus: similar to (Q2PHF8) Carotenoid cleavage dioxygenase 1, partial (20%);	metabolism	2.4281	0.822534
TC68633	Tentative consensus: similar to (Q9XGC1) Starch synthase isoform V (EC 2.4.1.21), partial (3%);	metabolism	2.42887	0.0539056
TC58791	Tentative consensus: homologue to similar to germinal histone H4 gene {Canis familiaris} (exp=-1; wgp=0; cg=0), partial (58%);	metabolism	2.43434	0.166025
TC62227	Tentative consensus: similar to (Q9AU07) NADPH-cytochrome P450 oxydoreductase isoform 2, partial (61%);	metabolism	2.43613	0
TC64787	Tentative consensus: homologue to (O82209) Copia-like retroelement pol polyprotein, partial (24%);	metabolism	2.44033	0.0590121
TC67159	Tentative consensus: similar to (Q21AN9) HNH endonuclease, partial (8%); None;	metabolism	2.44101	0.0615763
TC55310	Tentative consensus: homologue to (Q9SWS9) Ribosomal protein S26, partial (89%);	metabolism	2.44392	0.090428
TC51842	Tentative consensus: homologue to (Q8H8S1) Ribosomal protein L15, complete;	metabolism	2.44593	0
TC55939	Tentative consensus: (Q5SGC9) Zeaxanthin epoxidase, complete;	metabolism	2.4481	0.0125587
TC59001	Tentative consensus: (O24549) Arginine decarboxylase (Fragment) (EC 4.1.1.19), complete;	metabolism	2.45135	0.0505804
TC62993	Tentative consensus: Alnus incana chloroplast 23S ribosomal RNA (23S rRNA) gene, complete;	metabolism	2.45199	0.114765
TC54707	Tentative consensus: similar to (Q42622) CTP:phosphocholine cytidylyltransferase (EC 2.7.7.15), partial (77%); similar to (Q42622) CTP:phosphocholine cytidylyltransferase (EC 2.7.7.15), partial (76%);	metabolism	2.45224	0
TC60282	Tentative consensus: similar to (P46301) 40S ribosomal protein S25, complete; similar to (P46301) 40S ribosomal protein S25, complete;	metabolism	2.45332	0.0125587
TC68312	Tentative consensus: similar to (Q53PZ2) Ribosomal protein L24 putative, partial (58%); similar to (Q2QXN5) Ribosomal protein L24 putative, partial (96%);	metabolism	2.45492	0.0122737
TC55822	Tentative consensus: similar to (Q41026) HMG 1 protein, partial (87%);	metabolism	2.45804	0.0714216
TC54121	Tentative consensus: similar to (Q2MJ20) Cytochrome P450 monooxygenase CYP716A, partial (56%);	metabolism	2.46095	0.199526
TC67504	Tentative consensus: similar to nucleotide binding {Arabidopsis thaliana} (exp=-1; wgp=0; cg=0), partial (61%);	metabolism	2.4623	0.0313932
TC59521	Tentative consensus: similar to (Q9C578) Probable RNA 3'-terminal phosphate cyclase-like protein, partial (89%);	metabolism	2.46409	0
TC62319	Tentative consensus: similar to (Q8VWQ0) Putative serine carboxypeptidase, partial (55%);	metabolism	2.46747	0.0449205
TC52691	Tentative consensus: homologue to (Q99367) DNA-directed RNA polymerase (Fragment) (EC 2.7.7.6), partial (20%); None;	metabolism	2.47075	0.0308489
TC66601	Tentative consensus: similar to (Q7X9M5) ATP-dependent Clp protease proteolytic subunit (Fragment), partial (60%);	metabolism	2.47208	0.0565142
TC61482	Tentative consensus: similar to (O81102) Glutamate decarboxylase isozyme 1, partial (97%); similar to (Q8LLP2) Putative glutamate carboxylase, partial (31%);	metabolism	2.47288	0
CF519042	EST sequence: Q56WM3 Flavin-containing amine oxidase.;	metabolism	2.4733	0.0313932
TC56909	Tentative consensus: similar to (Q84QE4) Putative chloroplast thiazole biosynthetic protein, partial (88%); similar to (Q38709) Thiazole biosynthetic enzyme chloroplast precursor (AG6), partial (37%);	metabolism	2.47403	0.0182099
TC68950	Tentative consensus: homologue to (Q9SVW7) Ribosomal protein L11 homolog, partial (54%);	metabolism	2.47503	0.0678185
TC69569	Tentative consensus: similar to (Q9FRX3) Sucrose synthase 1, partial (4%);	metabolism	2.47604	0.095644
TC65777	Tentative consensus: homologue to (P35135) Ubiquitin-conjugating enzyme E2-17 kDa (Ubiquitin-protein ligase), partial (89%); homologue to (P35135) Ubiquitin-conjugating enzyme E2-17 kDa (Ubiquitin-protein ligase), complete; homologue to (P35135) Ubiqui	metabolism	2.47705	0.0519603
TC52396	Tentative consensus: homologue to (Q8H8S1) Ribosomal protein L15, complete;	metabolism	2.48567	0.0565142
TC65690	Tentative consensus: similar to (Q6YPC4) Putative RNA recognition motif (RRM)-containing protein, partial (74%);	metabolism	2.48741	0.0449205
TC60903	Tentative consensus: homologue to (Q8LP18) Cullin-like protein1, partial (43%);	metabolism	2.4921	0
TC63376	Tentative consensus: similar to (O64927) Soluble starch synthase (EC 2.4.1.21), partial (8%); weakly similar to (O64927) Soluble starch synthase (EC 2.4.1.21), partial (27%);	metabolism	2.49771	0
TC59423	Tentative consensus: similar to (Q3HRV9) Triosphosphate isomerase-like protein, complete;	metabolism	2.49777	0.0590121
TC64499	Tentative consensus: similar to putative DnaJ protein {Arabidopsis thaliana} (exp=0; wgp=1; cg=0), partial (46%);	metabolism	2.50099	0.0328321
TC63131	Tentative consensus: similar to (P48496) Triosephosphate isomerase chloroplast precursor (TIM) (Triose-phosphate isomerase), partial (88%);	metabolism	2.50136	0
TC53908	Tentative consensus: similar to (Q5JLM9) Hydrolase-like, partial (50%);	metabolism	2.50959	0.0313932
TC62682	Tentative consensus: homologue to (Q8LR24) Putative 60S ribosomal protein L10A, partial (67%); homologue to (Q6ER67) Putative ribosomal protein L10a, complete;	metabolism	2.51245	0.0519603
TC52180	Tentative consensus: similar to (Q589Y1) Glycosyltransferase NTGT5b, partial (30%);	metabolism	2.51449	0.0331535
TC55271	Tentative consensus: similar to (Q9LLQ7) Phosphatidic acid phosphatase alpha (EC 3.1.3.4), partial (70%);	metabolism	2.51906	0
TC54874	Tentative consensus: similar to (Q8W1A1) Adenosine 5'-phosphosulfate reductase, partial (92%);	metabolism	2.52086	0.166025
TC66041	Tentative consensus: homologue to (O22860) 60S ribosomal protein L38, complete; homologue to (O22860) 60S ribosomal protein L38, complete;	metabolism	2.52208	0.0229681
TC53892	Tentative consensus: similar to endopeptidase Clp {Arabidopsis thaliana} (exp=-1; wgp=0; cg=0), partial (59%);	metabolism	2.52247	0.14572
TC69694	Tentative consensus: homologue to (Q3HVN0) Ubiquitin-conjugating enzyme family protein-like, complete;	metabolism	2.52251	0.0180313
TC55425	Tentative consensus: similar to (Q9MAV8) Ribosomal protein L27, complete;	metabolism	2.52271	0.095644
TC60292	Tentative consensus: similar to (Q9FH04) Alcohol dehydrogenase, partial (93%);	metabolism	2.52374	0.0418921
TC52994	Tentative consensus: similar to (Q9FKS8) Amino acid permease (AT5g40780/K1B16_3), partial (75%);	metabolism	2.52813	0.0587161
TC65027	Tentative consensus: weakly similar to (O22058) Plastid RNA polymerase sigma-subunit precursor, partial (24%);	metabolism	2.53785	0
TC55737	Tentative consensus: similar to (Q9LEB4) RNA Binding Protein 45, partial (21%);	metabolism	2.54106	0
TC67368	Tentative consensus: similar to (Q8LFZ4) Short chain alcohol dehydrogenase-like, partial (40%); similar to oxidoreductase {Arabidopsis thaliana} (exp=-1; wgp=0; cg=0), partial (94%);	metabolism	2.54709	0.822534
TC59729	Tentative consensus: similar to (Q6H4M9) Putative ubiquinol-cytochrome c reductase iron-sulfur subunit mitochondrial, partial (34%);	metabolism	2.54921	0
TC56365	Tentative consensus: similar to (Q2XV88) MPBQ/MSBQ methyltransferase 1, partial (84%);	metabolism	2.55495	0.0678185
TC66853	Tentative consensus: homologue to (O99018) Chloroplast protease precursor, partial (54%);	metabolism	2.55662	0.0505804
TC52725	Tentative consensus: homologue to (P34788) 40S ribosomal protein S18, complete;	metabolism	2.55704	0.0331535
TC61060	Tentative consensus: weakly similar to (Q5Z7R3) Putative nicotianamine aminotransferase A, partial (46%);	metabolism	2.55717	0
TC56764	Tentative consensus: similar to (Q4PZB3) Eukaryotic initiation factor 4E, partial (89%);	metabolism	2.56094	0.0293159
TC62410	Tentative consensus: similar to (Q8LSQ3) Putative AMP-binding protein, partial (22%);	metabolism	2.5641	0.0339433
TC67664	Tentative consensus: homologue to (P31155) S-adenosylmethionine synthetase 1 (Methionine adenosyltransferase 1) (AdoMet synthetase 1), partial (33%); homologue to (Q96551) S-adenosylmethionine synthetase 1 (Methionine adenosyltransferase 1) (AdoMet syn	metabolism	2.56635	0.0313932
TC65948	Tentative consensus: weakly similar to similar to growth arrest-specific 2 like 1 isoform a {Canis familiaris} (exp=-1; wgp=0; cg=0), partial (2%);	metabolism	2.57022	0.199526
TC52496	Tentative consensus: homologue to (Q2I314) Ribulose-1 5-bisphophate carboxylase/oxygenase small subunit, complete;	metabolism	2.57668	0.0122737
TC52526	Tentative consensus: similar to (O82179) Glycine decarboxylase complex H-protein (At2g35120/T4C15.21), partial (82%);	metabolism	2.5769	0
TC54531	Tentative consensus: homologue to (Q8RW16) Aux/IAA protein, partial (72%); None;	metabolism	2.57847	0.0303149
TC59281	Tentative consensus: similar to (O22165) Probable ribosome biogenesis protein RLP24, partial (86%);	metabolism	2.58224	0.136445
TC60105	Tentative consensus: similar to (Q93Y57) Putative palmitoyl-protein thioesterase, partial (26%);	metabolism	2.58243	0.0337445
TC53535	Tentative consensus: homologue to (Q71F44) Eukaryotic translation initiation factor 5A isoform VIII (Fragment), complete; None;	metabolism	2.58359	0
TC53304	Tentative consensus: similar to (Q3MST6) Peptidyl prolyl cis-trans isomerase, partial (97%);	metabolism	2.58474	0.0321996
TC70437	Tentative consensus: homologue to (Q7Y256) Beta-cyanoalanine synthase, partial (79%);	metabolism	2.58803	0
TC63286	Tentative consensus: similar to (Q9XF97) 60S ribosomal protein L4 (L1), complete;	metabolism	2.58883	0.0182099
TC52415	Tentative consensus: similar to (Q5UNS2) Arginase 1, complete;	metabolism	2.59204	0
TC65476	Tentative consensus: similar to (Q2PEY2) Putative long chain acyl-CoA synthetase 9, partial (16%);	metabolism	2.59336	0
TC65588	Tentative consensus: similar to (Q6L469) Putative RNA recognition motif containing protein, partial (76%);	metabolism	2.5935	0
TC54311	Tentative consensus: similar to (Q2V823) Acetyl-CoA carboxylase (Fragment), partial (90%); None;	metabolism	2.59384	0
TC66872	Tentative consensus: homologue to (Q40545) Pyruvate kinase isozyme A chloroplast precursor (EC 2.7.1.40 EC 2.7.1.40), partial (15%);	metabolism	2.59571	0
TC52984	Tentative consensus: similar to ribosomal protein L36-like {Arabidopsis thaliana} (exp=-1; wgp=0; cg=0), partial (53%);	metabolism	2.59623	0.0418921
TC53635	Tentative consensus: (Q9AV77) 60S ribosomal protein L17, complete;	metabolism	2.59734	0
TC60966	Tentative consensus: similar to (O81340) 26S proteasome regulatory subunit S5A, partial (33%); None;	metabolism	2.59932	0
TC59002	Tentative consensus: similar to (Q9SIV2) 26S proteasome regulatory subunit S2 (RPN1) (26S proteasome subunit RPN1a), partial (78%);	metabolism	2.59949	0
TC61000	Tentative consensus: similar to (Q2XPW2) Putative arginine/serine-rich protein, partial (58%);	metabolism	2.60067	0.0128349
TC56863	Tentative consensus: similar to (Q6ZJM8) F-box protein family-like, partial (32%);	metabolism	2.60198	0
TC53291	Tentative consensus: similar to (Q2PEV9) Putative galactose kinase, partial (96%);	metabolism	2.60475	0
TC53983	Tentative consensus: similar to (Q8H965) Phosphatidylglycerol specific phospholipase C, partial (74%);	metabolism	2.60847	0.0177642
TC58637	Tentative consensus: similar to (Q71LX7) Lecithine cholesterol acyltransferase-like protein, partial (26%);	metabolism	2.60886	0
TC52705	Tentative consensus: (Q9XGC4) Pyrroline-5-carboxylate synthetase (EC 2.7.2.11), complete;	metabolism	2.61259	0
TC52607	Tentative consensus: homologue to (Q6RJY1) 60S ribosomal protein L12, complete;	metabolism	2.61269	0
TC58944	Tentative consensus: similar to (Q2KP14) Soluble diacylglycerol acyltransferase (EC 2.3.1.20), partial (37%);	metabolism	2.61391	0.0527283
TC60543	Tentative consensus: similar to (Q9FWE6) Mucin-like protein, partial (27%);	metabolism	2.61493	0.0337445
CN547130	EST sequence: Q69UI8 Putative acidic ribosomal protein P1a (Os08g0116500 protein).;	metabolism	2.61764	0.0328321
TC53512	Tentative consensus: similar to (Q40984) Amygdalin hydrolase isoform AH I precursor (EC 3.2.1.117), partial (42%);	metabolism	2.61881	0.40395
TC66939	Tentative consensus: similar to (Q7Y0R6) Putative urease accessory protein F, partial (92%);	metabolism	2.62017	0.0128349
TC63015	Tentative consensus: (Q6XL70) Putative oligosaccharyl transferase STT3 protein (Fragment), partial (70%); GB|AY226831.1|AAP49699.1 putative oligosaccharyl transferase STT3 protein [Vitis vinifera];	metabolism	2.62377	0.0505804
TC53539	Tentative consensus: similar to acyltransferase {Arabidopsis thaliana} (exp=-1; wgp=0; cg=0), partial (27%);	metabolism	2.62801	2.17921
TC55312	Tentative consensus: homologue to (P35135) Ubiquitin-conjugating enzyme E2-17 kDa (Ubiquitin-protein ligase), complete;	metabolism	2.63269	0.0587161
TC52127	Tentative consensus: similar to (Q2L8A7) Acetoacetyl-CoA thiolase, complete;	metabolism	2.63823	0
TC66681	Tentative consensus: similar to (Q9SUU0) Glycine hydroxymethyltransferase -like protein, partial (33%);	metabolism	2.64565	0
TC67675	Tentative consensus: similar to (Q9MA74) Histidine decarboxylase (Serine decarboxylase), partial (50%);	metabolism	2.64624	0.0449205
TC66235	Tentative consensus: similar to eukaryotic peptide chain release factor subunit 1-3 (eRF1-3) {Oryza sativa (japonica cultivar-group), partial (38%); similar to eukaryotic peptide chain release factor subunit 1-3 (eRF1-3) {Oryza sativa (japonica cultivar-	metabolism	2.64715	0
TC60801	Tentative consensus: similar to (Q9FRW7) Aspartic proteinase 3, complete;	metabolism	2.65116	0
TC51785	Tentative consensus: similar to (P50346) 60S acidic ribosomal protein P0, complete; None;	metabolism	2.65598	0
TC52318	Tentative consensus: similar to (Q2AAC8) Cysteine proteinase, partial (32%); similar to (Q6F6A7) Cysteine protease, partial (51%);	metabolism	2.66139	0.00729891
TC67268	Tentative consensus: similar to (O82449) P-hydroxyphenylpyruvate dioxygenase, partial (41%);	metabolism	2.66557	0.0177642
TC70689	Tentative consensus: homologue to (Q9XGA1) Ribose-phosphate pyrophosphokinase 4 (Phosphoribosyl pyrophosphate synthetase 4), partial (44%);	metabolism	2.66914	0.0136699
GSVIVT00011944001	Genomic sequence: None; Q1RVC0 Sterol desaturase.;	metabolism	2.66946	0
TC56137	Tentative consensus: homologue to histidinol dehydrogenase {Arabidopsis thaliana} (exp=-1; wgp=0; cg=0), partial (60%);	metabolism	2.67468	0
TC54241	Tentative consensus: similar to (Q5Z9H2) F-box family protein-like, partial (45%); similar to (Q5Z9H2) F-box family protein-like, partial (64%);	metabolism	2.68595	0.0182099
TC57607	Tentative consensus: homologue to (Q2W0U1) Single-stranded DNA-specific exonuclease, partial (2%);	metabolism	2.68691	0.0418921
TC69874	Tentative consensus: similar to (Q644Z9) NADH dehydrogenase subunit 6, partial (9%);	metabolism	2.69191	0.0132131
TC66543	Tentative consensus: similar to (Q8RYK2) Putative phosphatidylglycerol specific phospholipase C, partial (28%);	metabolism	2.69384	0
TC63325	Tentative consensus: homologue to (O65059) 40S ribosomal protein S15, complete; homologue to (O65059) 40S ribosomal protein S15, complete;	metabolism	2.6978	0.0539056
TC56220	Tentative consensus: (Q6Q4I0) Glutamate decarboxylase 1 (Fragment) (EC 4.1.1.15), partial (24%);	metabolism	2.69866	0
TC54221	Tentative consensus: homologue to (Q6H6R9) Putative cell division protein FtsH3, partial (18%); similar to (Q6H6R9) Putative cell division protein FtsH3, partial (66%);	metabolism	2.69926	0
TC52829	Tentative consensus: similar to (Q84WN3) Putative cytochrome c oxidoreductase, partial (26%);	metabolism	2.70674	0.163261
TC63219	Tentative consensus: similar to (Q52QX4) Auxin-repressed protein-like protein ARP1, partial (82%);	metabolism	2.70766	0.543109
TC62498	Tentative consensus: similar to (Q3Y6G6) Auxin response factor 1, partial (10%);	metabolism	2.71124	0
TC60088	Tentative consensus: similar to catalytic/ naphthoate synthase {Arabidopsis thaliana} (exp=-1; wgp=0; cg=0), partial (37%);	metabolism	2.71533	0.0125587
TC65260	Tentative consensus: similar to (Q94LX9) Phosphoenolpyruvate carboxykinase (EC 4.1.1.49), partial (19%); homologue to (Q94LX9) Phosphoenolpyruvate carboxykinase (EC 4.1.1.49), partial (50%);	metabolism	2.71878	0.0527283
TC66647	Tentative consensus: similar to (O22190) Indole-3-acetic acid-amido synthetase GH3.3 (Auxin-responsive GH3-like protein 3), partial (12%);	metabolism	2.71953	0
TC54486	Tentative consensus: similar to (Q8GWW7) Agmatine deiminase (Agmatine iminohydrolase) (EC 3.5.3.12 EC 3.5.3.12), partial (92%);	metabolism	2.7207	0
TC58606	Tentative consensus: similar to (Q70E96) Putative aldehyde dehydrogenase (EC 1.2.1.3), partial (36%);	metabolism	2.72568	0
TC52826	Tentative consensus: homologue to (O04894) Transaldolase (EC 2.2.1.2), partial (68%); similar to (Q9FVH1) Transaldolase, partial (56%);	metabolism	2.72587	0
TC55409	Tentative consensus: similar to (Q9AVT4) 60S ribosomal protein L13E, partial (84%);	metabolism	2.7309	0
TC55502	Tentative consensus: similar to ribosomal protein S11 (probable start codon at bp 67) {Arabidopsis thaliana} (exp=-1; wgp=0; cg=0), partial (89%);	metabolism	2.73704	0.0714216
TC62997	Tentative consensus: similar to (Q8H222) Putative RING protein, partial (61%);	metabolism	2.73826	0
TC70422	Tentative consensus: similar to (Q9FKC0) 60S ribosomal protein L13a-4, partial (42%); similar to (Q9FKC0) 60S ribosomal protein L13a-4, complete; similar to (Q9FKC0) 60S ribosomal protein L13a-4, partial (83%);	metabolism	2.7409	0
TC62613	Tentative consensus: similar to (Q4JR84) Pyridoxal kinase, complete;	metabolism	2.74429	0.0134155
TC66048	Tentative consensus: similar to (Q6H7H9) Carboxyl-terminal proteinase-like, partial (34%);	metabolism	2.74487	0
TC57608	Tentative consensus: similar to (P49299) Citrate synthase glyoxysomal precursor (GCS) (EC 2.3.3.1 EC 2.3.3.1), partial (91%);	metabolism	2.74568	0
TC60481	Tentative consensus: similar to (Q9LQL0) Probable glycine cleavage system H protein 2 mitochondrial precursor, partial (63%); similar to (Q7DLL8) H-protein (EC 2.1.2.10), complete; similar to (Q7DLL8) H-protein (EC 2.1.2.10), complete;	metabolism	2.74862	0.0136699
TC53533	Tentative consensus: similar to (Q9AV87) 60S ribosomal protein L21, complete;	metabolism	2.75111	0
TC59793	Tentative consensus: similar to (Q8GXR9) Putative NADH dehydrogenase, partial (27%);	metabolism	2.75688	0
TC60664	Tentative consensus: similar to (Q8H2B9) 60s acidic ribosomal protein, complete;	metabolism	2.7584	0
TC59049	Tentative consensus: similar to (Q8H1Y2) 20S proteasome alpha 6 subunit, partial (42%); similar to (Q8H1Y2) 20S proteasome alpha 6 subunit, partial (82%); None;	metabolism	2.75973	0
TC69987	Tentative consensus: homologue to (Q05046) Chaperonin CPN60-2 mitochondrial precursor (HSP60-2), complete;	metabolism	2.76012	0
TC66642	Tentative consensus: similar to (Q8GYX8) Chaperone protein dnaJ 10 (AtJ10) (AtDjC10), partial (78%);	metabolism	2.76065	0
TC65768	Tentative consensus: homologue to Hamamelis virginiana large subunit 26S ribosomal RNA gene partial sequence, complete;	metabolism	2.76198	0.14572
TC63593	Tentative consensus: similar to (Q9SWE5) Phosphopantothenoylcysteine decarboxylase (Halotolerance protein Hal3a) (AtHal3a) (PPCDC) , partial (88%);	metabolism	2.77148	0
TC54754	Tentative consensus: homologue to (Q84NJ4) Putative histone H2A.4, complete;	metabolism	2.77403	0.0867262
TC59321	Tentative consensus: similar to (Q43497) Monodehydroascorbate reductase (MDAR) (Ascorbate free radical reductase) (AFR reductase), partial (48%); None;	metabolism	2.7787	0
TC53496	Tentative consensus: similar to (Q9M4U6) Histone H1 variant, partial (50%);	metabolism	2.77969	0.10695
TC57917	Tentative consensus: similar to (Q39017) Diacylglycerol kinase 1 (Diglyceride kinase 1) (DGK 1) (DAG kinase 1), partial (55%);	metabolism	2.78639	0
TC52887	Tentative consensus: similar to (O23714) Proteasome subunit beta type 2-A (Proteasome subunit beta type 4), partial (94%); O23714 Proteasome subunit beta type 2-A (EC 3.4.25.1) (Proteasome subunit beta type 4) (20S proteasome beta subunit D-1) (Proteaso	metabolism	2.7888	0.00699884
TC53385	Tentative consensus: similar to (Q7X998) MRNA-binding protein (Fragment), partial (87%);	metabolism	2.78899	0.11353
TC62050	Tentative consensus: similar to (Q9LFG2) Diaminopimelate epimerase-like protein (AT3g53580/F4P12_280), partial (82%);	metabolism	2.79039	0
TC54645	Tentative consensus: homologue to (Q6L3T8) Ribosomal protein L34e (60S ribosomal protein L34), complete;	metabolism	2.7911	0.0337445
TC64300	Tentative consensus: homologue to (Q5J1K3) Elongation factor 1-alpha 1, partial (17%); homologue to (Q5J1K3) Elongation factor 1-alpha 1, complete; homologue to (Q9LN13) T6D22.2, partial (24%);	metabolism	2.79234	0.00738985
TC64981	Tentative consensus: similar to (Q9XF97) 60S ribosomal protein L4 (L1), partial (14%); similar to (Q2PER2) Putative 60S ribosomal protein L1, complete;	metabolism	2.79903	0
TC71181	Tentative consensus: similar to (Q8W034) Ribonucleoprotein 1 (Fragment), partial (49%);	metabolism	2.80246	0
TC65326	Tentative consensus: weakly similar to (P49311) Glycine-rich RNA-binding protein GRP2A, partial (14%);	metabolism	2.80363	0
TC52428	Tentative consensus: homologue to proteasome subunit {Arabidopsis thaliana} (exp=-1; wgp=0; cg=0), partial (65%); similar to proteasome subunit {Arabidopsis thaliana} (exp=-1; wgp=0; cg=0), partial (85%);	metabolism	2.81424	0.0308489
TC70752	Tentative consensus: similar to (Q8RWX0) Putative ATP-dependent RNA helicase (Fragment), partial (31%);	metabolism	2.81873	0
TC55464	Tentative consensus: similar to (Q5JNL6) Putative mitochondrial processing peptidase, partial (31%);	metabolism	2.82075	0
TC62659	Tentative consensus: homologue to (Q2HU25) Pyridine nucleotide-disulphide oxidoreductase class I, partial (38%);	metabolism	2.82155	0
BQ796346	EST sequence: Q9LJX4 RNA binding protein-like.;	metabolism	2.82612	0
TC53227	Tentative consensus: similar to (Q2I307) Pollen-specific protein, partial (93%); weakly similar to (Q9SES4) Allergen-like protein BRSn20, partial (60%);	metabolism	2.82903	0.0177642
TC62506	Tentative consensus: similar to (Q2HT09) Acid phosphatase/vanadium-dependent haloperoxidase related, partial (82%); similar to (Q2HT09) Acid phosphatase/vanadium-dependent haloperoxidase related, partial (82%);	metabolism	2.83106	0.0458846
TC62876	Tentative consensus: homologue to (Q94IA7) GDP-D-mannose pyrophosphorylase (EC 2.7.7.22), partial (32%); homologue to (Q6DW08) GMPase, complete;	metabolism	2.83529	0.0539056
TC54047	Tentative consensus: similar to (Q8LHA3) Putative cytochrome c oxidase subunit 6b-1, partial (43%);	metabolism	2.8367	0
TC54472	Tentative consensus: similar to (Q8RYY6) Putative hydroxymethyltransferase (Putative serine hydroxymethyltransferase), partial (51%);	metabolism	2.83909	0
TC54845	Tentative consensus: (Q45W77) Ubiquitin-conjugating enzyme 1, complete; homologue to At1g16890/F17F16.16 {Arabidopsis thaliana} (exp=-1; wgp=0; cg=0), partial (55%);	metabolism	2.84294	0.0136699
TC58218	Tentative consensus: similar to (Q2QXN5) Ribosomal protein L24 putative, partial (96%);	metabolism	2.84415	0.0470776
TC55390	Tentative consensus: homologue to (Q4JIJ4) Stearoyl-ACP desaturase (EC 1.14.19.2), complete;	metabolism	2.85305	0
TC53812	Tentative consensus: homologue to (Q6RJY3) 40S ribosomal protein S17, partial (81%); homologue to (Q6RJY3) 40S ribosomal protein S17, partial (81%);	metabolism	2.85771	0.0308489
TC53064	Tentative consensus: similar to (Q6JJ61) Putative 50S ribosomal protein L9, partial (77%);	metabolism	2.85795	0.00738985
TC63621	Tentative consensus: similar to (Q6ZD38) Putative ubiquitin-specific protease otubain 1, partial (69%);	metabolism	2.86002	0
TC53702	Tentative consensus: ubiquitin extension protein (UBQ2) {Arabidopsis thaliana} (exp=-1; wgp=0; cg=0), complete;	metabolism	2.86218	0
TC66941	Tentative consensus: homologue to (Q7XZQ0) Alternative oxidase 2a, partial (34%); similar to (Q93X12) Putative alternative oxidase, partial (76%);	metabolism	2.86272	0.0125587
TC55246	Tentative consensus: similar to (O82139) Cycloartenol Synthase, partial (44%);	metabolism	2.86952	0
TC51766	Tentative consensus: homologue to (Q9FJA6) 40S ribosomal protein S3 (AT5g35530/MOK9_14), partial (89%); homologue to (Q9FJA6) 40S ribosomal protein S3 (AT5g35530/MOK9_14), partial (89%);	metabolism	2.87485	0.00738985
TC65472	Tentative consensus: similar to (Q3S3F6) Homoserine dehydrogenase, partial (26%); None;	metabolism	2.87817	0
TC61258	Tentative consensus: similar to (Q76E11) Soluble epoxide hydrolase, partial (60%);	metabolism	2.87918	0
TC65542	Tentative consensus: similar to (Q2LAK3) Cytochrome P450 monooxygenase CYP89A (Fragment), partial (46%);	metabolism	2.88115	0
TC64237	Tentative consensus: weakly similar to transcription factor {Arabidopsis thaliana} (exp=-1; wgp=0; cg=0), partial (18%);	metabolism	2.88384	0
TC63035	Tentative consensus: homologue to (Q6T300) Cyclin-dependent kinases regulatory subunit, complete;	metabolism	2.89385	0
TC65669	Tentative consensus: similar to (Q9SW96) Asparaginyl-tRNA synthetase cytoplasmic 1 (Asparagine--tRNA ligase 1) (AsnRS 1), partial (20%);	metabolism	2.89522	0
TC70804	Tentative consensus: similar to (O22993) Cell division protein isolog (Cell division protein-like), partial (13%);	metabolism	2.89909	0.00738985
TC68564	Tentative consensus: similar to peptidyl-prolyl cis-trans isomerase {Arabidopsis thaliana} (exp=-1; wgp=0; cg=0), partial (60%);	metabolism	2.90059	0
TC58898	Tentative consensus: weakly similar to (Q9SGH7) Putative RNase H, partial (77%);	metabolism	2.90782	0
TC64634	Tentative consensus: similar to (O23904) Phosphoglucose isomerase (EC 5.3.1.9), partial (13%);	metabolism	2.91003	0
TC56624	Tentative consensus: similar to (Q9LYC1) Probable gibberellin receptor GID1L2 (GID1-like protein 2) (EC 3.-.-.- EC 3.-.-.-), partial (37%);	metabolism	2.91174	0.0313932
TC70281	Tentative consensus: similar to (Q8GRU7) Putative xylulose kinase, partial (66%);	metabolism	2.92938	0
TC67418	Tentative consensus: homologue to (Q8H1Y2) 20S proteasome alpha 6 subunit, partial (43%); None;	metabolism	2.93424	0
TC62255	Tentative consensus: homologue to (Q9FMP3) Dihydropyrimidinase (Dihydropyrimidine amidohydrolase) (EC 3.5.2.2), partial (19%);	metabolism	2.93688	0
TC58393	Tentative consensus: homologue to (Q6ZL94) Putative succinyl-CoA ligase alpha subunit, partial (90%);	metabolism	2.94033	0
TC61761	Tentative consensus: similar to (Q84W94) Putative aldo/keto reductase (Fragment), partial (81%); similar to oxidoreductase {Arabidopsis thaliana} (exp=-1; wgp=0; cg=0), complete;	metabolism	2.94443	0.0132131
TC57546	Tentative consensus: similar to (Q9M6A0) Putative glycine-rich RNA binding protein 3, partial (71%); similar to (Q8VX74) Glycine-rich RNA-binding protein, partial (92%); similar to (Q2VCI6) Putative glycine-rich RNA binding protein-like, partial (75%);	metabolism	2.94935	0.107971
TC70114	Tentative consensus: weakly similar to (Q4PSG2) Hydrolase, partial (78%);	metabolism	2.94943	0.0180313
TC61697	Tentative consensus: similar to (Q7F1F2) Putative 70 kDa peptidylprolyl isomerase, partial (29%); similar to (Q7F1F2) Putative 70 kDa peptidylprolyl isomerase, partial (20%);	metabolism	2.94973	0.0587161
TC70646	Tentative consensus: similar to (Q8LGU7) Nuclear ribonuclease Z (RNase Z) (tRNase Z) (tRNA 3 endonuclease), complete; None;	metabolism	2.95309	0.0134155
TC67027	Tentative consensus: weakly similar to (Q9SJJ7) RING-H2 finger protein ATL2E, partial (22%);	metabolism	2.95417	0.0293159
TC63956	Tentative consensus: homologue to ubiquitin-protein ligase 1 {Arabidopsis thaliana} (exp=-1; wgp=0; cg=0), partial (3%);	metabolism	2.9544	0
TC63797	Tentative consensus: homologue to (Q6L6S0) Beta-cyanoalanine synthase (Fragment), partial (27%);	metabolism	2.9547	0
TC57588	Tentative consensus: similar to RNA binding {Arabidopsis thaliana} (exp=-1; wgp=0; cg=0), partial (45%);	metabolism	2.96621	0.0136699
TC64196	Tentative consensus: similar to sterol-C-methyltransferase {Arabidopsis thaliana} (exp=-1; wgp=0; cg=0), partial (37%); similar to sterol-C-methyltransferase {Arabidopsis thaliana} (exp=-1; wgp=0; cg=0), partial (39%); similar to (Q39227) 24-methylenest	metabolism	2.96812	0.00709883
TC64553	Tentative consensus: weakly similar to (O65815) Cytochrome P450, partial (22%);	metabolism	2.96837	0
TC67627	Tentative consensus: homologue to (Q952R1) Succinate dehydrogenase subunit 3, partial (90%); homologue to (Q952R1) Succinate dehydrogenase subunit 3, partial (90%);	metabolism	2.97636	0
TC59259	Tentative consensus: homologue to (Q9M7P3) GTP-binding protein, partial (94%);	metabolism	2.97983	0.0128349
TC68015	Tentative consensus: similar to (Q84V85) Allene oxide synthase, partial (26%);	metabolism	2.98115	0
TC51951	Tentative consensus: homologue to (Q84VE1) Adenosylhomocysteinase-like protein, partial (51%); homologue to (O23255) Adenosylhomocysteinase 1 (S-adenosyl-L-homocysteine hydrolase 1) (SAH hydrolase 1), complete;	metabolism	2.99183	0
TC63955	Tentative consensus: similar to (Q6VWJ5) Fructokinase 3, partial (16%); similar to (Q6VWJ5) Fructokinase 3, partial (20%);	metabolism	2.99862	0.00699884
TC60916	Tentative consensus: homologue to (Q38IX0) Glyceraldehyde-3-phosphate dehydrogenase B subunit, partial (49%); homologue to (Q38IX0) Glyceraldehyde-3-phosphate dehydrogenase B subunit, complete;	metabolism	3.00783	0.0134155
TC60404	Tentative consensus: similar to CP29; RNA binding {Arabidopsis thaliana} (exp=-1; wgp=0; cg=0), partial (33%); similar to (Q08935) 29 kDa ribonucleoprotein A chloroplast precursor (CP29A), partial (81%); similar to (Q8L941) Putative RNA-binding protein	metabolism	3.00981	0
TC67208	Tentative consensus: homologue to (Q5I7L5) Ribosomal protein L36, partial (94%);	metabolism	3.0257	0.0130212
TC69350	Tentative consensus: similar to (O49517) D-tyrosyl-tRNA(Tyr) deacylase, partial (62%);	metabolism	3.02645	0
TC54558	Tentative consensus: similar to (Q9ZRX3) RNA-directed RNA polymerase (Fragment), partial (22%);	metabolism	3.03184	0.0565142
TC67062	Tentative consensus: similar to (Q27U83) (1-4)-beta-mannan endohydrolase (Fragment), partial (37%);	metabolism	3.03887	0
TC70734	Tentative consensus: similar to oxidoreductase {Arabidopsis thaliana} (exp=-1; wgp=0; cg=0), partial (91%); None;	metabolism	3.04012	0
TC63971	Tentative consensus: homologue to aminolevulinate dehydratase. {Spinacia oleracea} (exp=-1; wgp=-1; cg=-1), partial (24%);	metabolism	3.04801	0.00729891
TC60033	Tentative consensus: similar to (Q84XA0) Early tobacco anther 1, partial (37%);	metabolism	3.04855	0.0125587
TC62939	Tentative consensus: similar to (Q97LI3) Cobalamine-dependent methionine synthase I, partial (1%);	metabolism	3.05825	0.00709883
TC69540	Tentative consensus: similar to N-acetyltransferase {Trypanosoma cruzi strain CL Brener} (exp=-1; wgp=0; cg=0), partial (6%);	metabolism	3.05944	0.0125587
TC59175	Tentative consensus: (Q8M8U0) Maturase (Fragment), complete;	metabolism	3.06175	0.0308489
TC62094	Tentative consensus: similar to (P46270) Ubiquinol-cytochrome c reductase complex 8.0 kDa protein (EC 1.10.2.2 EC 1.10.2.2), partial (95%);	metabolism	3.06308	0.0337445
TC63236	Tentative consensus: similar to (Q8W2D0) Sorbitol dehydrogenase, partial (40%); similar to (Q9MAW7) NAD-dependent sorbitol dehydrogenase (EC 1.1.1.14), partial (92%);	metabolism	3.07204	0
TC68204	Tentative consensus: homologue to (Q96552) S-adenosylmethionine synthetase 2 (Methionine adenosyltransferase 2) (AdoMet synthetase 2), partial (70%); homologue to (Q96551) S-adenosylmethionine synthetase 1 (Methionine adenosyltransferase 1) (AdoMet syn	metabolism	3.08585	0
TC69077	Tentative consensus: weakly similar to Chain A A 30 Angstrom U-Shaped Catalytic Tunnel In The Crystal Structure Of Polyamine Oxidase., partial (57%);	metabolism	3.09135	0.0134155
TC54855	Tentative consensus: similar to (Q9FFT6) Translation initiation factor-like protein (AT5g54940/MBG8_21), complete; None;	metabolism	3.09681	0.0587161
TC61982	Tentative consensus: similar to (O99338) Cytochrome b, partial (5%);	metabolism	3.10048	0
TC59458	Tentative consensus: similar to 3-hydroxybutyryl-CoA dehydrogenase/ oxidoreductase {Arabidopsis thaliana} (exp=-1; wgp=0; cg=0), partial (96%);	metabolism	3.10384	0
TC66711	Tentative consensus: homologue to (Q9ZNS5) Ribosomal protein S28, complete; homologue to (Q9ZNS5) Ribosomal protein S28, complete;	metabolism	3.10827	0
TC54977	Tentative consensus: similar to (Q9M9M9) Probable NADH-ubiquinone oxidoreductase subunit B17.2 (Complex I-B17.2) (CI-B17.2), partial (95%);	metabolism	3.11324	0
TC69380	Tentative consensus: similar to (Q9LPS2) Putative ubiquitin carrier protein, partial (20%); similar to (Q8L8L3) E2 ubiquitin-conjugating enzyme putative, partial (71%);	metabolism	3.11512	0
TC63758	Tentative consensus: (Q9M4H8) Putative ripening-related protein, complete; (Q9M4H8) Putative ripening-related protein, complete;	metabolism	3.11714	0.0590121
CV179294	EST sequence: O24358 Glucose-6-phosphate dehydrogenase (EC 1.1.1.49) (Fragment).;	metabolism	3.1265	0
TC60032	Tentative consensus: similar to (Q9ATC2) Rubisco activase (Fragment), partial (31%); similar to (Q7X9A0) Ribulose bisphosphate carboxylase/oxygenase activase 1 chloroplast precursor, partial (93%); similar to (Q9ATC2) Rubisco activase (Fragment), part	metabolism	3.12668	0.0134155
TC64426	Tentative consensus: weakly similar to (Q6QUQ2) Protein disulfide isomerase, partial (86%);	metabolism	3.1386	0.0313932
TC70425	Tentative consensus: homologue to (P93684) Aldehyde dehydrogenase (Fragment), partial (71%);	metabolism	3.15929	0
TC65156	Tentative consensus: weakly similar to (Q2QNF1) Retrotransposon protein putative unclassified, partial (1%); similar to (Q6MF42) Glycerol-3-phosphate dehydrogenase [NAD(P)+] (NAD(P)H-dependent glycerol-3-phosphate, partial (4%); similar to (Q3D4U4) H	metabolism	3.16753	0
TC54635	Tentative consensus: homologue to (Q5WMV0) Putative small nuclear ribonucleoprotein D2, partial (92%);	metabolism	3.16883	0
TC63600	Tentative consensus: weakly similar to (Q70E96) Putative aldehyde dehydrogenase (EC 1.2.1.3), partial (29%);	metabolism	3.1715	0
TC66255	Tentative consensus: similar to (Q9AQU0) Putative peptidyl-prolyl cis-trans isomerase chloroplast, partial (74%);	metabolism	3.17236	0.0328321
TC59850	Tentative consensus: homologue to (Q9LTH1) 4-nitrophenylphosphatase-like, partial (66%);	metabolism	3.17386	0.0122737
TC52149	Tentative consensus: weakly similar to (Q84WN3) Putative cytochrome c oxidoreductase, partial (82%);	metabolism	3.18328	0
TC52135	Tentative consensus: homologue to (Q60CZ2) Putative ribosomal protein, complete;	metabolism	3.18621	0
TC68660	Tentative consensus: homologue to (P41568) Protein translation factor SUI1 homolog 1, complete;	metabolism	3.19849	0
TC51885	Tentative consensus: homologue to (Q1W376) Phosphomannomutase (EC 5.4.2.8), complete;	metabolism	3.20462	0
TC52568	Tentative consensus: homologue to (P93260) Glycolate oxidase (EC 1.1.3.15), partial (90%); (Q6XGY0) Putative glycolate oxidase (Fragment), complete;	metabolism	3.21493	0
TC63387	Tentative consensus: weakly similar to (Q9FWE6) Mucin-like protein, partial (12%);	metabolism	3.21524	0.0458846
TC66259	Tentative consensus: weakly similar to (Q84QI6) Auxin response factor-like protein, partial (5%);	metabolism	3.21578	0
TC64169	Tentative consensus: weakly similar to ubiquitin-protein ligase {Arabidopsis thaliana} (exp=-1; wgp=0; cg=0), partial (20%);	metabolism	3.21668	0
TC57652	Tentative consensus: weakly similar to (Q2HV71) Protease-associated PA; Proteinase inhibitor I9 subtilisin propeptide, partial (29%);	metabolism	3.21983	0.0665904
CN545914	EST sequence: Q1S7I9 Phenazine biosynthesis PhzC/PhzF protein.;	metabolism	3.22254	0.0321996
TC68965	Tentative consensus: fatty acid synthetase {Schizosaccharomyces pombe} (exp=-1; wgp=0; cg=0), partial (0%);	metabolism	3.22376	0
TC68589	Tentative consensus: similar to Ubiquitin carboxyl-terminal hydrolase 42 (Ubiquitin thiolesterase 42), partial (0%); similar to (Q9MTN0) Hypothetical 6.9 kDa protein in psbD-trnT intergenic region (ORF59a), partial (72%);	metabolism	3.22634	0.0434348
TC57660	Tentative consensus: homologue to (Q8LI69) Putative DNA-directed RNA polymerase Iia, partial (85%);	metabolism	3.23376	0
TC53251	Tentative consensus: similar to (Q9AT35) 60S ribosomal protein L23a, complete; None;	metabolism	3.24155	0
TC53749	Tentative consensus: similar to (O82428) Rubisco activase, partial (64%);	metabolism	3.24301	0.033551
TC65495	Tentative consensus: similar to (Q9FN49) Acetyl-CoA synthetase-like protein, partial (12%);	metabolism	3.24454	0
TC56171	Tentative consensus: similar to (Q9ZW85) 3-isopropylmalate dehydratase small subunit, partial (70%);	metabolism	3.24527	0
TC59791	Tentative consensus: homologue to (Q9AV87) 60S ribosomal protein L21, partial (96%);	metabolism	3.25576	0
TC56975	Tentative consensus: similar to (Q93X75) Putative beta-mannosidase, partial (31%);	metabolism	3.26326	0
TC62763	Tentative consensus: homologue to (Q5I7L5) Ribosomal protein L36, partial (94%);	metabolism	3.26363	0
TC64784	Tentative consensus: weakly similar to (Q8S999) Glucosyltransferase-10, partial (45%);	metabolism	3.27281	0
TC55273	Tentative consensus: homologue to (Q5W5X7) Zeta-carotene desaturase ZDS1, partial (34%);	metabolism	3.27293	0.0293159
TC71042	Tentative consensus: weakly similar to (Q9LUD3) Cytochrome P450, partial (46%);	metabolism	3.27299	0
TC60168	Tentative consensus: similar to (Q9SR86) Alanine--glyoxylate aminotransferase 2 homolog 3 mitochondrial precursor, partial (91%);	metabolism	3.27738	0
TC54295	Tentative consensus: similar to (O04841) Diadenosine 5' 5'''-P1 P4-tetraphosphate hydrolase (EC 3.6.1.17), partial (81%);	metabolism	3.28	0
TC59678	Tentative consensus: similar to (O04794) Acyl-ACP thioesterase, partial (27%);	metabolism	3.28918	0
TC58756	Tentative consensus: similar to serine O-acetyltransferase Sat-52 {Arabidopsis thaliana} (exp=-1; wgp=0; cg=0) (EC 2.3.1.30), partial (72%);	metabolism	3.29294	0
TC56057	Tentative consensus: homologue to (Q3L7K5) Cell wall apoplastic invertase, partial (82%); None;	metabolism	3.29661	0.00720453
TC60306	Tentative consensus: similar to (O49951) Phosphoinositide-specific phospholipase C (EC 3.1.4.11), partial (25%);	metabolism	3.29667	0
TC52170	Tentative consensus: (O22511) Glutathione reductase (NADPH) (Fragment) (EC 1.6.4.2), complete;	metabolism	3.30328	0
TC66768	Tentative consensus: homologue to (Q94EZ9) Putative chaperonin, partial (85%);	metabolism	3.30349	0
TC65939	Tentative consensus: similar to (Q5QM96) Rubisco subunit binding-protein beta subunit-like, partial (5%);	metabolism	3.31493	0
TC55313	Tentative consensus: homologue to (Q9SPA1) Elongation factor-1 alpha 3, complete;	metabolism	3.31828	0
TC69458	Tentative consensus: homologue to (Q50L63) Fatty acid elongase, partial (4%);	metabolism	3.33492	0
TC68695	Tentative consensus: similar to (Q6L8G3) Ferric reductase, partial (2%);	metabolism	3.33654	0.0128349
TC53181	Tentative consensus: homologue to (Q8LJW0) 40S ribosomal S4 protein, partial (95%); homologue to (Q8LJW0) 40S ribosomal S4 protein, complete;	metabolism	3.34062	0
TC66842	Tentative consensus: homologue to (O91724) RNA-dependent RNA polymerase, partial (6%);	metabolism	3.34064	0.11353
TC53246	Tentative consensus: weakly similar to (Q2PEP3) Putative glucosyltransferase, partial (35%); None;	metabolism	3.34112	0
TC57613	Tentative consensus: weakly similar to (Q76E11) Soluble epoxide hydrolase, partial (63%);	metabolism	3.34363	0.00738985
TC68438	Tentative consensus: similar to (Q6Z7V4) Putative poly(A) binding protein, partial (10%);	metabolism	3.34665	0
TC63867	Tentative consensus: weakly similar to (Q6Z918) Putative phosphoethanolamine cytidylyltransferase, partial (13%); similar to (Q338R8) Phosphoethanolamine cytidylyltransferase, partial (57%);	metabolism	3.34979	0
TC67961	Tentative consensus: homologue to ribosomal protein L12-1a {Nicotiana tabacum} (exp=0; wgp=1; cg=0), partial (18%); None; similar to ribosomal protein L12-1a {Nicotiana tabacum} (exp=0; wgp=1; cg=0), partial (73%);	metabolism	3.36088	0.0130212
TC68874	Tentative consensus: similar to nucleotidyltransferase {Arabidopsis thaliana} (exp=-1; wgp=0; cg=0), partial (77%);	metabolism	3.36245	0
TC63192	Tentative consensus: homologue to (Q71F44) Eukaryotic translation initiation factor 5A isoform VIII (Fragment), complete; homologue to (Q71F44) Eukaryotic translation initiation factor 5A isoform VIII (Fragment), complete;	metabolism	3.37559	0
TC70440	Tentative consensus: similar to (Q6K9T1) Oligopeptidase A-like, partial (9%);	metabolism	3.38978	0
CF404439	EST sequence: Q1RV97 Adenosine/AMP deaminase.;	metabolism	3.3898	0
TC63392	Tentative consensus: similar to (Q8H8S1) Ribosomal protein L15, partial (71%); homologue to (Q8H8S1) Ribosomal protein L15, complete; similar to (Q8H8S1) Ribosomal protein L15, partial (84%);	metabolism	3.39163	0.00720453
TC61494	Tentative consensus: (O04829) Ubiquitin extension protein, partial (96%); (O04829) Ubiquitin extension protein, complete;	metabolism	3.39196	0
TC59373	Tentative consensus: homologue to (Q71F50) Eukaryotic translation initiation factor 5A isoform II, complete;	metabolism	3.40462	0
TC54806	Tentative consensus: homologue to (Q9AXQ2) Mitochondrial processing peptidase beta subunit, partial (92%);	metabolism	3.40965	0
TC70860	Tentative consensus: similar to (Q6JJ23) Putative neutral invertase, partial (37%);	metabolism	3.4287	0
TC57527	Tentative consensus: homologue to (Q9AYE3) Putative ubiquitin-conjugating enzyme E2, complete;	metabolism	3.43564	0
TC61794	Tentative consensus: homologue to (Q53LH8) Dna-directed rna polymerase ii 8.2 kDa polypeptide (Ec 2.7.7.6)(Rpb10) (Rp10) (Abc10), partial (94%);	metabolism	3.43628	0
TC54393	Tentative consensus: similar to (Q7XAE3) Putative fructokinase 2, partial (96%); None; similar to (Q7XAE3) Putative fructokinase 2, partial (57%);	metabolism	3.44553	0
TC68935	Tentative consensus: (Q8QS42) Tegument protein UL47, partial (1%);	metabolism	3.46355	0
TC64351	Tentative consensus: weakly similar to (Q6QNI1) Cytochrome P450, partial (70%);	metabolism	3.46602	0
TC61187	Tentative consensus: similar to (Q7XZW4) Putative cytochrome c oxidase subunit VIa, partial (86%); similar to unknown protein {Arabidopsis thaliana} (exp=0; wgp=1; cg=0), partial (72%); similar to (Q7XZW4) Putative cytochrome c oxidase subunit VIa, par	metabolism	3.47219	0
TC58794	Tentative consensus: similar to (Q2QCX2) Nitrilase-like protein NIT (Fragment), partial (84%); similar to (Q42966) Nitrilase (EC 3.5.5.1), partial (96%);	metabolism	3.47714	0
TC68109	Tentative consensus: similar to (Q9ZNU1) RNA helicase (T2K10.4 protein) (Fragment), partial (5%); Q1SAU4 Helicase, C-terminal.;	metabolism	3.48933	0
TC61784	Tentative consensus: homologue to (Q5GMM4) 60S ribosomal protein L37a, complete;	metabolism	3.49966	0.00709883
TC63783	Tentative consensus: weakly similar to RNA binding {Arabidopsis thaliana} (exp=-1; wgp=0; cg=0), partial (29%);	metabolism	3.51175	0
TC56266	Tentative consensus: similar to formamidase/ hydrolase acting on carbon-nitrogen (but not peptide) bonds in linear amides, partial (82%); None;	metabolism	3.52876	0
TC62348	Tentative consensus: homologue to (P46488) Malate dehydrogenase glyoxysomal precursor (EC 1.1.1.37 EC 1.1.1.37), partial (56%);	metabolism	3.54607	0
TC62114	Tentative consensus: similar to (Q3AQC6) Phenylalanyl-tRNA synthetase beta chain (Phenylalanine--tRNA ligase beta chain) (PheRS), partial (1%);	metabolism	3.54881	0
TC54875	Tentative consensus: weakly similar to (Q5C9L5) (S)-N-methylcoclaurine 3'-hydroxylase (EC 1.14.13.71), partial (31%);	metabolism	3.55032	0
CO819126	EST sequence: Q9LFQ7 Lysophospholipase-like protein (Esterase/lipase/thioesterase family protein).;	metabolism	3.55098	0
TC53106	Tentative consensus: homologue to (Q3HVN0) Ubiquitin-conjugating enzyme family protein-like, complete;	metabolism	3.55389	0
TC64686	Tentative consensus: (Q86H97) Similar to putative mitochondrial rna splicing protein, partial (2%);	metabolism	3.56895	0
TC68818	Tentative consensus: similar to (O23710) Proteasome subunit beta type 7-A precursor (Proteasome subunit beta type 2), complete;	metabolism	3.57136	0
TC53377	Tentative consensus: similar to (Q8H3Q7) Putative xylose isomerase, partial (36%);	metabolism	3.57314	0
TC60980	Tentative consensus: (Q6RH11) 40S ribosomal protein S5, partial (57%);	metabolism	3.57972	0
TC53183	Tentative consensus: similar to (P93499) DnaJ-like protein (Fragment), partial (47%);	metabolism	3.58374	0.0665904
TC69423	Tentative consensus: homologue to (Q6Z2M5) Putative small nuclear ribonucleoprotein polypeptide E, complete;	metabolism	3.59464	0.0125587
TC67440	Tentative consensus: similar to (Q94B60) ATP-dependent Clp protease-like protein (At5g45390), partial (75%);	metabolism	3.60306	0
TC66293	Tentative consensus: similar to (Q9SA77) UDP-arabinose 4-epimerase 1 (UDP-D-xylose 4-epimerase 1) (EC 5.1.3.5 EC 5.1.3.5), partial (81%);	metabolism	3.61264	0
TC55849	Tentative consensus: similar to (P93499) DnaJ-like protein (Fragment), partial (57%);	metabolism	3.61417	0.114765
TC53022	Tentative consensus: similar to (O82017) Adventitious rooting related oxygenase, partial (86%);	metabolism	3.61679	0
TC68690	Tentative consensus: similar to (Q93Y25) Splicing factor-like protein, partial (65%);	metabolism	3.63194	0
TC64133	Tentative consensus: homologue to (Q9SMG5) Acyl-CoA binding protein (ACBP), partial (97%);	metabolism	3.65189	0
TC58885	Tentative consensus: homologue to (Q338B5) GDP-mannose 3 5-epimerase 1 (GDP-Man 3 5-epimerase 1) (OsGME-1) (EC 5.1.3.18), complete;	metabolism	3.65277	0
TC51742	Tentative consensus: (Q49RB5) Ubiquitin carrier protein, complete;	metabolism	3.65426	0
TC55950	Tentative consensus: similar to (Q9FJP3) 50S ribosomal protein L29 chloroplast precursor, partial (64%); similar to (Q9FJP3) 50S ribosomal protein L29 chloroplast precursor, partial (64%);	metabolism	3.65439	0.0128349
TC62225	Tentative consensus: homologue to (P93768) Probable 26S proteasome non-ATPase regulatory subunit 3 (26S proteasome subunit S3), partial (54%); None;	metabolism	3.65648	0
TC57308	Tentative consensus: similar to (Q84PD6) Protein tyrosine phosphatase-like protein, partial (62%);	metabolism	3.66281	0
TC65092	Tentative consensus: (Q6K853) 40S ribosomal protein S30-like, complete; (Q6K853) 40S ribosomal protein S30-like, complete;	metabolism	3.66309	0.00709883
TC51948	Tentative consensus: (Q49RB5) Ubiquitin carrier protein, partial (92%); (Q49RB5) Ubiquitin carrier protein, complete;	metabolism	3.69103	0
TC52588	Tentative consensus: similar to (Q8H8S1) Ribosomal protein L15, complete;	metabolism	3.70304	0
TC61887	Tentative consensus: homologue to Oenothera berteriana mitochondrial gene for 26S ribosomal RNA, complete;	metabolism	3.7033	0
TC62326	Tentative consensus: homologue to (Q7XZX4) Putative ribosomal protein S29 (Ribosomal protein S14p/S29e), complete; (Q677D1) Ribosomal protein S29 (Fragment), partial (47%); homologue to (Q2QQ34) Ribosomal protein S14p/S29e putative, partial (53%);	metabolism	3.70683	0
TC55030	Tentative consensus: similar to (Q7XAS4) Transaldolase, partial (12%);	metabolism	3.70762	0
TC58340	Tentative consensus: similar to (Q2VCH8) RNA binding protein-like protein, partial (83%);	metabolism	3.72283	0
TC67248	Tentative consensus: similar to (Q2PER2) Putative 60S ribosomal protein L1, partial (28%); similar to (Q9XF97) 60S ribosomal protein L4 (L1), complete;	metabolism	3.72384	0
TC62537	Tentative consensus: weakly similar to (Q2HVK6) Short-chain dehydrogenase/reductase SDR, partial (44%); weakly similar to (Q2HVK6) Short-chain dehydrogenase/reductase SDR, partial (39%);	metabolism	3.72878	0
TC61972	Tentative consensus: homologue to (Q4W2K6) Putative leucoanthocyanidin reductase 2, complete;	metabolism	3.7304	0
TC56480	Tentative consensus: similar to (Q944N0) Acyl carrier protein, partial (63%);	metabolism	3.73189	0
TC66658	Tentative consensus: similar to (Q5CCQ1) Beta-D-galactosidase (EC 3.2.1.23), partial (30%); None;	metabolism	3.73381	0
TC53448	Tentative consensus: similar to (Q6Z8P2) Putative aminoacylase, partial (34%); None;	metabolism	3.74169	0
TC55795	Tentative consensus: similar to phospholipase C {Arabidopsis thaliana} (exp=-1; wgp=0; cg=0), partial (51%); similar to phospholipase C {Arabidopsis thaliana} (exp=-1; wgp=0; cg=0), complete;	metabolism	3.74285	0.0587161
TC54549	Tentative consensus: weakly similar to (Q6V9I6) Histone deacetylase 2a (HD2a) (ScHD2a), partial (37%); None;	metabolism	3.74343	0
TC62780	Tentative consensus: (Q3T4H1) 9 10[9' 10']carotenoid cleavage dioxygenase, complete;	metabolism	3.74854	0
TC53560	Tentative consensus: similar to structural constituent of ribosome {Arabidopsis thaliana} (exp=-1; wgp=0; cg=0), partial (25%);	metabolism	3.75583	0
TC64874	Tentative consensus: similar to (Q8H2J8) Putative 40S ribosomal protein S12, partial (92%); similar to (Q8H2J8) Putative 40S ribosomal protein S12, partial (92%); similar to (Q8H2J8) Putative 40S ribosomal protein S12, partial (92%);	metabolism	3.76052	0
TC57431	Tentative consensus: homologue to (Q9FT00) Cytosolic malate dehydrogenase (EC 1.1.1.37), complete;	metabolism	3.77058	0
TC56715	Tentative consensus: similar to (Q6R4Q7) Splicing factor-like protein, partial (39%);	metabolism	3.77993	0
TC55476	Tentative consensus: similar to elongation factor 1-beta {Pimpinella brachycarpa} (exp=-1; wgp=0; cg=0), complete;	metabolism	3.78254	0
TC54594	Tentative consensus: homologue to (Q9ATF4) Ribosomal protein L33, complete; None;	metabolism	3.78833	0
TC54301	Tentative consensus: (Q4FLW2) Integrase/recombinase xerD-like protein, partial (4%);	metabolism	3.79082	0
TC57994	Tentative consensus: homologue to (Q2I308) Abscisic stress ripening protein, partial (92%); (Q2I308) Abscisic stress ripening protein, complete; homologue to (Q2I308) Abscisic stress ripening protein, partial (96%); homologue to (Q2I308) Abscisic stress	metabolism	3.79856	0
TC55675	Tentative consensus: similar to (Q5Z9H2) F-box family protein-like, partial (64%);	metabolism	3.80136	0
TC55704	Tentative consensus: homologue to (Q2V988) Proteasome-like protein alpha subunit-like, complete;	metabolism	3.80808	0
TC63405	Tentative consensus: homologue to (P35007) Adenosylhomocysteinase (S-adenosyl-L-homocysteine hydrolase) (AdoHcyase), complete;	metabolism	3.81231	0
TC53701	Tentative consensus: similar to (Q9FNP8) 40S ribosomal protein S19-3, complete; similar to (Q9FNP8) 40S ribosomal protein S19-3, complete;	metabolism	3.81257	0.0136699
TC58308	Tentative consensus: similar to ribosomal protein L27 homolog {Pisum sativum} (exp=-1; wgp=0; cg=0), complete;	metabolism	3.81347	0
TC63116	Tentative consensus: homologue to (P35135) Ubiquitin-conjugating enzyme E2-17 kDa (Ubiquitin-protein ligase), complete; homologue to (P35135) Ubiquitin-conjugating enzyme E2-17 kDa (Ubiquitin-protein ligase), complete;	metabolism	3.81636	0
TC65753	Tentative consensus: similar to (Q6KC47) S-adenosylmethionine decarboxylase (Fragment), partial (95%);	metabolism	3.82795	0
TC71081	Tentative consensus: homologue to (Q9XGA1) Ribose-phosphate pyrophosphokinase 4 (Phosphoribosyl pyrophosphate synthetase 4), partial (44%);	metabolism	3.8286	0
TC55072	Tentative consensus: similar to (Q2PW34) L-asparaginase 2 (EC 3.5.1.1), partial (56%);	metabolism	3.83309	0
TC61278	Tentative consensus: homologue to (O23255) Adenosylhomocysteinase 1 (S-adenosyl-L-homocysteine hydrolase 1) (SAH hydrolase 1), complete;	metabolism	3.8409	0
TC67911	Tentative consensus: similar to (Q9LKQ7) Protein synthesis initiation factor 4G, partial (12%);	metabolism	3.84589	0
TC67449	Tentative consensus: similar to (Q93XS0) Nitrite reductase (Fragment), partial (6%);	metabolism	3.86081	0
TC70446	Tentative consensus: similar to (Q9SBB4) Putative formamidopyrimidine-DNA glycosylase 1 (EC 3.2.2.23), partial (73%); similar to (Q9SBB4) Putative formamidopyrimidine-DNA glycosylase 1 (EC 3.2.2.23), partial (73%); similar to (Q06459) Nucleolin, part	metabolism	3.8617	0
TC67479	Tentative consensus: similar to (Q6A4W9) GTP cyclohydrolase II/3 4-dihydroxy-2-butanone 4-phosphate synthase, partial (26%);	metabolism	3.86488	0
TC51896	Tentative consensus: similar to phospholipase C {Arabidopsis thaliana} (exp=-1; wgp=0; cg=0), complete;	metabolism	3.86889	0.0470776
TC69887	Tentative consensus: Acorus gramineus large subunit 26S ribosomal RNA gene partial sequence, complete; homologue to Hamamelis virginiana large subunit 26S ribosomal RNA gene partial sequence, complete; homologue to Eucryphia lucida large subunit 26S rib	metabolism	3.88635	0
TC60452	Tentative consensus: similar to (Q6JJ36) Putative vacuolar assembling protein, partial (20%); None;	metabolism	3.88943	0
TC70024	Tentative consensus: similar to (Q38HS8) Ribosomal protein L23 family protein, partial (73%);	metabolism	3.8925	0
TC54949	Tentative consensus: similar to (P82244) 50S ribosomal protein L34 chloroplast precursor, partial (63%);	metabolism	3.89366	0
TC64991	Tentative consensus: homologue to (Q8H4L0) Putative U4/U6 snRNP-associated 61 kDa protein, partial (31%);	metabolism	3.92047	0
TC55450	Tentative consensus: weakly similar to (Q6ED34) Methylesterase, partial (69%); None;	metabolism	3.92234	0
TC68233	Tentative consensus: similar to (Q2WFK8) Fructose-bisphosphate aldolase, partial (91%); similar to (Q2WFK8) Fructose-bisphosphate aldolase, complete;	metabolism	3.9381	0
TC55483	Tentative consensus: homologue to (Q8LHP0) Transcription elongation factor 1 homolog, partial (96%);	metabolism	3.94511	0
TC68888	Tentative consensus: similar to (Q9M330) Probable proteasome inhibitor, partial (15%);	metabolism	3.95918	0
TC61308	Tentative consensus: similar to (Q8H185) 1 2-dihydroxy-3-keto-5-methylthiopentene dioxygenase 4 (Aci-reductone dioxygenase 4), partial (96%); similar to unnamed protein product; gene_id:MQD19.21 pir||T02918 similar to unknown protein, partial (96%);	metabolism	3.96091	0
TC58153	Tentative consensus: homologue to (Q947H2) Ribosomal protein, complete;	metabolism	3.96262	0
TC64110	Tentative consensus: homologue to (Q45FF0) Pyridoxine biosynthesis protein, partial (31%);	metabolism	3.98947	0
TC56704	Tentative consensus: weakly similar to (Q6TY50) Reductase 2, partial (74%);	metabolism	3.99071	0
TC70477	Tentative consensus: homologue to Humulus lupulus 26S ribosomal RNA gene partial sequence; 18S ribosomal RNA gene internal, complete; similar to (Q7XR81) OSJNBa0043A12.4 protein, partial (52%); similar to unknown protein {Arabidopsis thaliana} (exp=0;	metabolism	4.00112	0
TC69719	Tentative consensus: similar to (Q2R068) Peptide chain release factor 1, partial (59%);	metabolism	4.01504	0
TC51985	Tentative consensus: homologue to (Q6UJX5) Molecular chaperone Hsp90-2, partial (33%); similar to (Q6R0J1) Heat shock protein 90, partial (22%);	metabolism	4.01591	0
TC61467	Tentative consensus: similar to hydrolase hydrolyzing O-glycosyl compounds {Arabidopsis thaliana} (exp=-1; wgp=0; cg=0), partial (47%);	metabolism	4.0187	0
TC65382	Tentative consensus: similar to (Q39350) Biotin carboxyl carrier protein, partial (31%);	metabolism	4.03066	0
TC63496	Tentative consensus: weakly similar to (Q8W183) Beta-carbonic anhydrase (EC 4.2.1.1), partial (24%); similar to (P27141) Carbonic anhydrase chloroplast precursor (Carbonate dehydratase) (EC 4.2.1.1 EC 4.2.1.1), partial (78%);	metabolism	4.03462	0
TC53867	Tentative consensus: homologue to (Q9XGG5) Fructose-1 6-bisphosphatase (EC 3.1.3.11), partial (57%);	metabolism	4.04829	0
TC70588	Tentative consensus: weakly similar to (Q2R2Q2) Tyrosine aminotransferase, partial (35%); None;	metabolism	4.05084	0
TC66114	Tentative consensus: similar to (Q67W64) Methyltransferase-like, partial (71%);	metabolism	4.0673	0
TC52018	Tentative consensus: similar to (Q6ZIW7) Putative 40S ribosomal protein S2, partial (93%);	metabolism	4.08441	0
TC51860	Tentative consensus: similar to (Q307Z8) P0 ribosomal protein-like, complete;	metabolism	4.08902	0
TC53137	Tentative consensus: similar to (Q2V997) Adenine phosphoribosyltransferase-like, partial (93%);	metabolism	4.09007	0
TC63127	Tentative consensus: similar to (Q9SXQ8) Ribosome-sedimenting protein, partial (56%);	metabolism	4.10387	0
TC52495	Tentative consensus: homologue to magnesium-chelatase subunit CHLD precursor {Arabidopsis thaliana} (exp=-1; wgp=0; cg=0), partial (34%);	metabolism	4.11549	0
TC54927	Tentative consensus: similar to (Q2HUT9) Nascent polypeptide-associated complex NAC; UBA-like, partial (93%);	metabolism	4.12431	0
TC55278	Tentative consensus: similar to (Q52QX9) Aldo/keto reductase AKR, complete;	metabolism	4.13598	0
TC53837	Tentative consensus: similar to (Q52QX4) Auxin-repressed protein-like protein ARP1, partial (90%);	metabolism	4.14869	0.0134155
TC61940	Tentative consensus: homologue to (Q6K8N7) Putative ribosomal protein L37, complete; None;	metabolism	4.14943	0
TC52218	Tentative consensus: similar to UBP7 (UBIQUITIN-SPECIFIC PROTEASE 7); cysteine-type endopeptidase/ ubiquitin thiolesterase/, partial (85%);	metabolism	4.15036	0
TC52128	Tentative consensus: similar to (Q5VR12) Putative cytochrome b5 reductase, partial (75%);	metabolism	4.15138	0
TC57916	Tentative consensus: homologue to (O49875) Adenine nucleotide translocator, partial (26%); similar to (O22342) ADP ATP carrier protein 1 mitochondrial precursor (ADP/ATP translocase 1), partial (92%);	metabolism	4.17258	0
TC63568	Tentative consensus: homologue to (Q3T4H1) 9 10[9' 10']carotenoid cleavage dioxygenase, partial (6%); (Q3T4H1) 9 10[9' 10']carotenoid cleavage dioxygenase, complete;	metabolism	4.19474	0
TC57057	Tentative consensus: homologue to ribosomal protein S19. {Solanum tuberosum} (exp=-1; wgp=-1; cg=-1), complete;	metabolism	4.21993	0
TC61041	Tentative consensus: similar to nucleic acid binding {Arabidopsis thaliana} (exp=-1; wgp=0; cg=0), partial (5%);	metabolism	4.22119	0
TC53323	Tentative consensus: weakly similar to (Q9SBR6) Enod93 protein, partial (53%);	metabolism	4.23606	0
TC63094	Tentative consensus: weakly similar to (Q5W6C5) Putative serine carboxypeptidase II, partial (24%);	metabolism	4.24213	0
TC52189	Tentative consensus: similar to (Q9AVT4) 60S ribosomal protein L13E, complete;	metabolism	4.2431	0
TC64485	Tentative consensus: similar to (Q9LUB2) Indole-3-glycerol phosphate synthase (AT5g48220/MIF21_11), partial (15%);	metabolism	4.271	0
TC52770	Tentative consensus: homologue to (Q93WA5) Ribosomal protein L32, complete; None;	metabolism	4.2912	0
TC66652	Tentative consensus: homologue to (Q952R1) Succinate dehydrogenase subunit 3, partial (90%);	metabolism	4.31304	0
TC61590	Tentative consensus: homologue to (Q5I7L5) Ribosomal protein L36, partial (94%); homologue to (Q5I7L5) Ribosomal protein L36, partial (94%);	metabolism	4.33659	0
TC68399	Tentative consensus: (P93272) Elongation factor 1 alpha (Fragment), partial (30%);	metabolism	4.34366	0
TC56284	Tentative consensus: homologue to (Q8H9D4) 26S proteasome AAA-ATPase subunit RPT4a, partial (89%);	metabolism	4.34764	0
TC53166	Tentative consensus: similar to (Q9FIJ7) Probable adenylate kinase 2 chloroplast precursor (ATP-AMP transphosphorylase), partial (71%);	metabolism	4.3582	0
TC67433	Tentative consensus: similar to (Q8S4C2) Violaxanthin de-epoxidase, partial (75%);	metabolism	4.3777	0
TC55559	Tentative consensus: homologue to (Q2XTE6) Aspartate aminotransferase-like, partial (65%);	metabolism	4.39313	0
TC67353	Tentative consensus: weakly similar to (O64927) Soluble starch synthase (EC 2.4.1.21), partial (27%);	metabolism	4.39406	0
TC54048	Tentative consensus: weakly similar to (Q2V6K0) UDP-glucose glucosyltransferase, partial (35%);	metabolism	4.40422	0
TC66013	Tentative consensus: weakly similar to (Q56Y11) Dehydrodolichyl diphosphate synthase 2 (Dedol-PP synthase 2) (EC 2.5.1.- EC 2.5.1.-), partial (46%); None;	metabolism	4.41635	0
TC62761	Tentative consensus: similar to (Q7XJB1) Eukaryotic translation initiation factor 4E, partial (81%);	metabolism	4.4253	0
TC64673	Tentative consensus: similar to O-sialoglycoprotein endopeptidase {Arabidopsis thaliana} (exp=-1; wgp=0; cg=0), partial (14%);	metabolism	4.44924	0
TC60474	Tentative consensus: similar to (Q5Z6G3) Putative RNA polymerase I II and III 16.5 kDa subunit, partial (35%);	metabolism	4.46655	0
TC63653	Tentative consensus: similar to (O22659) ADP-glucose pyrophosphorylase large subunit 2 (Fragment) (EC 2.7.7.27), partial (24%);	metabolism	4.46718	0
TC54348	Tentative consensus: (Q2I307) Pollen-specific protein, complete;	metabolism	4.47897	0
TC52221	Tentative consensus: homologue to (Q4JIY7) Pyruvate decarboxylase (Fragment), complete;	metabolism	4.48452	0
TC65065	Tentative consensus: homologue to (O65844) Protein phosphatase 1 catalytic beta subunit, complete;	metabolism	4.48468	0
TC64262	Tentative consensus: similar to (Q41124) Chloroplast RNA binding protein precursor, partial (21%);	metabolism	4.48569	0
TC64259	Tentative consensus: weakly similar to (Q9ZVR6) Putative phloem-specific lectin, partial (29%);	metabolism	4.50014	0
TC60940	Tentative consensus: similar to (P47920) Nucleoside diphosphate kinase B (NDK B) (NDP kinase B) (EC 2.7.4.6 EC 2.7.4.6), partial (87%); similar to (P47920) Nucleoside diphosphate kinase B (NDK B) (NDP kinase B) (EC 2.7.4.6 EC 2.7.4.6), complete; simi	metabolism	4.52652	0
TC54866	Tentative consensus: (Q9M4H0) Putative ripening-related protein, partial (60%); Q9M4H0 Putative ripening-related protein.;	metabolism	4.53989	0
TC67151	Tentative consensus: (Q2I306) Cysteine synthase, partial (59%);	metabolism	4.56367	0
TC65583	Tentative consensus: similar to (Q3WFK9) Aldo/keto reductase precursor, partial (5%);	metabolism	4.57366	0
TC66330	Tentative consensus: homologue to (P46290) 60S ribosomal protein L31, partial (65%); homologue to (Q9MAV7) 60S ribosomal protein L31, complete;	metabolism	4.57968	0
TC56194	Tentative consensus: homologue to (Q6UJX6) Molecular chaperone Hsp90-1, partial (27%); homologue to (Q6UJX5) Molecular chaperone Hsp90-2, partial (33%);	metabolism	4.58287	0
TC66020	Tentative consensus: similar to acetylglutamate kinase/ glutamate 5-kinase {Arabidopsis thaliana} (exp=-1; wgp=0; cg=0), partial (39%); similar to acetylglutamate kinase/ glutamate 5-kinase {Arabidopsis thaliana} (exp=-1; wgp=0; cg=0), partial (55%);	metabolism	4.59865	0
TC67447	Tentative consensus: homologue to (Q2XPV4) 40S ribosomal protein S10-like, complete;	metabolism	4.6165	0
TC52683	Tentative consensus: homologue to (Q2XTB8) Putative translation initiation factor eIF-1A-like, complete; homologue to (Q2XTB8) Putative translation initiation factor eIF-1A-like, complete;	metabolism	4.61808	0
TC62562	Tentative consensus: homologue to DNA directed RNA polymerase II polypeptide K {Arabidopsis thaliana} (exp=-1; wgp=0; cg=0), complete; homologue to DNA directed RNA polymerase II polypeptide K {Arabidopsis thaliana} (exp=-1; wgp=0; cg=0), complete; homolo	metabolism	4.6204	0
TC58063	Tentative consensus: similar to (Q655Y9) Putative ructose 1 6-bisphosphatase, partial (38%);	metabolism	4.6228	0
TC63409	Tentative consensus: homologue to (Q9LXV3) 2-oxoglutarate/malate translocator-like protein, partial (84%);	metabolism	4.62748	0
TC66107	Tentative consensus: homologue to (Q946Z2) Putative acyl-CoA synthetase, partial (10%);	metabolism	4.64825	0
CN545282	EST sequence: O82585 NADP-dependent isocitrate dehydrogenase.;	metabolism	4.65872	0
TC66504	Tentative consensus: similar to nucleic acid binding {Arabidopsis thaliana} (exp=-1; wgp=0; cg=0), partial (9%); similar to (Q9FNZ2) Zfwd1 protein (Fragment), partial (84%);	metabolism	4.67805	0
TC54377	Tentative consensus: similar to (Q6L3J4) Putative dioxygenase, partial (76%);	metabolism	4.68734	0
TC60825	Tentative consensus: similar to (P54240) Glucose-6-phosphate isomerase cytosolic 1 (GPI) (Phosphoglucose isomerase) (PGI), partial (36%);	metabolism	4.69102	0
TC56956	Tentative consensus: similar to (Q6L8K4) Phloroglucinol O-methyltransferase, partial (92%);	metabolism	4.69299	0
TC66116	Tentative consensus: similar to (Q5KGK2) Small nuclear ribonucleoprotein putative, partial (3%);	metabolism	4.6935	0
TC59873	Tentative consensus: similar to (P35687) 40S ribosomal protein S21, complete; similar to (P35687) 40S ribosomal protein S21, complete;	metabolism	4.70887	0
CF517350	EST sequence: Q1RYZ6 Glycoside hydrolase, family 1.;	metabolism	4.72861	0
TC65979	Tentative consensus: similar to (Q9LEC9) Alpha-glucosidase (EC 3.2.1.20), partial (37%);	metabolism	4.73393	0
TC61028	Tentative consensus: similar to (Q7PCA0) Putative phytosulfokine peptide precursor, partial (56%); similar to (Q7PCA5) Putative phytosulfokine peptide precursor, partial (56%);	metabolism	4.7417	0
TC51993	Tentative consensus: similar to (Q9FV50) Methionine aminopeptidase 1D chloroplast/mitochondrial precursor (MetAP 1D) (MAP 1D), partial (97%);	metabolism	4.80273	0
TC58743	Tentative consensus: homologue to (Q68HC8) Glucose-6-phosphate isomerase, partial (47%);	metabolism	4.80875	0
TC68303	Tentative consensus: homologue to (Q68RY4) Chloroplast 30S ribosomal protein S18, complete;	metabolism	4.82573	0
TC68757	Tentative consensus: homologue to (O82529) Ribosomal protein L27a, partial (88%); homologue to (O82529) Ribosomal protein L27a, partial (94%);	metabolism	4.85328	0
TC55412	Tentative consensus: homologue to (Q42966) Nitrilase (EC 3.5.5.1), partial (63%); similar to (Q42966) Nitrilase (EC 3.5.5.1), partial (96%);	metabolism	4.89234	0
TC62174	Tentative consensus: homologue to (Q9M3Z6) Putative Ruv DNA-helicase, partial (65%);	metabolism	4.89423	0
TC62476	Tentative consensus: similar to (Q93X44) Protein tyrosine phosphatase, partial (81%);	metabolism	4.90324	0
TC57572	Tentative consensus: similar to (Q6IVD5) Arginine/serine-rich splicing factor 1, partial (17%); similar to (P92964) Arginine/serine-rich splicing factor RSP31, partial (71%);	metabolism	4.90557	0
TC53040	Tentative consensus: similar to (Q6Q2Z9) Phosphoenolpyruvate carboxylase (EC 4.1.1.31), partial (23%);	metabolism	4.93504	0
TC58962	Tentative consensus: weakly similar to disulfide oxidoreductase/ monooxygenase/ oxidoreductase {Arabidopsis thaliana} (exp=-1; wgp=0; cg=0), partial (32%);	metabolism	4.96011	0
TC58945	Tentative consensus: similar to nucleic acid binding {Arabidopsis thaliana} (exp=-1; wgp=0; cg=0), partial (17%);	metabolism	4.99734	0
TC67393	Tentative consensus: similar to (Q9P425) CLG1 cyclin-like protein (Fragment), partial (5%);	metabolism	5.00644	0
TC54126	Tentative consensus: homologue to (Q93XR7) Fructose-6-phosphate 2-kinase/fructose-2 6-bisphosphatase, partial (40%);	metabolism	5.01855	0
TC68763	Tentative consensus: similar to (Q6QLW8) HMG-CoA synthase 2, complete;	metabolism	5.02043	0
TC63227	Tentative consensus: homologue to (Q38IX1) Glyceraldehyde-3-phosphate dehydrogenase A subunit, partial (31%);	metabolism	5.02962	0
TC59070	Tentative consensus: homologue to (Q9SXX4) Plastidic aldolase NPALDP1, partial (45%);	metabolism	5.04095	0
TC60359	Tentative consensus: similar to (Q69UI8) Putative acidic ribosomal protein P1a, partial (91%);	metabolism	5.04651	0
TC54322	Tentative consensus: homologue to (Q4W2K6) Putative leucoanthocyanidin reductase 2, partial (59%); homologue to (Q4W2K6) Putative leucoanthocyanidin reductase 2, complete;	metabolism	5.06553	0
TC56777	Tentative consensus: similar to (Q9CAR6) Putative alpha-amylase; 60344-64829, partial (32%);	metabolism	5.0795	0
TC58618	Tentative consensus: similar to (Q9FFE6) AMP-binding protein (Adenosine monophosphate binding protein 5 AMPBP5), partial (41%); None;	metabolism	5.09201	0
TC67146	Tentative consensus: similar to (Q94FW7) Heme oxygenase 1, partial (41%); similar to (Q94FW7) Heme oxygenase 1, partial (79%);	metabolism	5.09919	0
TC55806	Tentative consensus: similar to (Q8W3N3) 26S proteasome regulatory particle non-ATPase subunit5 (Fragment), partial (55%);	metabolism	5.11305	0
TC56803	Tentative consensus: homologue to (Q6WB92) Enolase, partial (51%);	metabolism	5.12143	0
TC65622	Tentative consensus: similar to (Q9FX91) Putative zinc metalloprotease, partial (12%); similar to At3g19170/MVI11_8 {Arabidopsis thaliana} (exp=-1; wgp=0; cg=0), partial (35%); similar to At3g19170/MVI11_8 {Arabidopsis thaliana} (exp=-1; wgp=0; cg=0),	metabolism	5.12519	0
TC57226	Tentative consensus: homologue to (Q93XV7) Hydroxypyruvate reductase (EC 1.1.1.29), partial (65%); homologue to (Q93XV7) Hydroxypyruvate reductase (EC 1.1.1.29), partial (76%);	metabolism	5.14993	0
TC55873	Tentative consensus: homologue to (Q7XIK5) Putative 40S ribosomal protein S11, partial (96%);	metabolism	5.19566	0
TC62579	Tentative consensus: similar to nucleic acid binding {Arabidopsis thaliana} (exp=-1; wgp=0; cg=0), partial (68%);	metabolism	5.24496	0
TC58510	Tentative consensus: similar to (Q9M3W7) Putative Cdc2-related protein kinase CRK2, partial (77%);	metabolism	5.25229	0
CF414729	EST sequence: Q8W0Y7 Enod8.3 (Fragment).;	metabolism	5.29316	0
TC52680	Tentative consensus: homologue to (Q9SPB3) 60S ribosomal protein L10 (QM protein homolog), partial (97%);	metabolism	5.29837	0
TC56302	Tentative consensus: similar to nucleotide binding {Arabidopsis thaliana} (exp=-1; wgp=0; cg=0), partial (44%);	metabolism	5.35094	0
TC56372	Tentative consensus: similar to (Q9FJK7) Cyclin C-like protein (At5g48630), partial (66%);	metabolism	5.36401	0
TC64723	Tentative consensus: similar to (Q39840) Cysteine proteinase inhibitor (Fragment), partial (19%);	metabolism	5.36652	0
TC67274	Tentative consensus: similar to N-myristoyl transferase {Arabidopsis thaliana} (exp=0; wgp=1; cg=0), partial (49%);	metabolism	5.39159	0
TC57783	Tentative consensus: similar to (O22060) Sucrose-phosphate synthase 1 (UDP-glucose-fructose-phosphate glucosyltransferase 1), partial (13%); similar to (O22060) Sucrose-phosphate synthase 1 (UDP-glucose-fructose-phosphate glucosyltransferase 1), parti	metabolism	5.41639	0
TC63895	Tentative consensus: similar to (Q8H053) Putative dihydrodipicolinate reductase-like protein, partial (11%); similar to (Q8H053) Putative dihydrodipicolinate reductase-like protein, partial (11%); similar to (Q8H053) Putative dihydrodipicolinate reducta	metabolism	5.42062	0
TC64382	Tentative consensus: (Q9M6B5) Alcohol dehydrogenase 6, partial (39%); (Q9FZ01) Alcohol dehydrogenase 2 (EC 1.1.1.1), complete;	metabolism	5.47517	0
TC57244	Tentative consensus: similar to (Q6V3B0) Adenosine 5' phosphosulfate reductase, partial (35%);	metabolism	5.47555	0.0328321
TC51789	Tentative consensus: similar to (Q8LHA3) Putative cytochrome c oxidase subunit 6b-1, partial (43%);	metabolism	5.4814	0
TC57947	Tentative consensus: similar to (Q9LEU7) Serine/threonine protein kinase-like protein (CBL-interacting protein kinase 5), partial (90%);	metabolism	5.4976	0
TC67133	Tentative consensus: similar to dolichyl-diphosphooligosaccharide-protein glycotransferase/ oligosaccharyl transferase, partial (66%);	metabolism	5.52539	0
CF372858	EST sequence: Q6VAB3 UDP-glycosyltransferase 85A8.;	metabolism	5.58873	0
TC54233	Tentative consensus: similar to (Q2MJ18) Cytochrome P450 monooxygenase CYP72B, partial (50%);	metabolism	5.60183	0
TC68079	Tentative consensus: (Q2I307) Pollen-specific protein, partial (68%); (Q2I307) Pollen-specific protein, complete;	metabolism	5.63767	0
TC51815	Tentative consensus: homologue to cobalamine-independent methionine synthase {Solenostemon scutellarioides} (exp=-1; wgp=0; cg=0), partial (34%); homologue to cobalamine-independent methionine synthase {Solenostemon scutellarioides} (exp=-1; wgp=0; cg=0)	metabolism	5.64373	0
TC57322	Tentative consensus: homologue to (Q2R1V8) GDP-mannose 3 5-epimerase 2 (GDP-Man 3 5-epimerase 2) (EC 5.1.3.18), partial (89%);	metabolism	5.6561	0
TC61455	Tentative consensus: homologue to (Q2PYX5) Ubiquitin carrier-like protein, complete;	metabolism	5.69007	0
TC66328	Tentative consensus: homologue to (Q852H9) Putative splicing factor, partial (33%); None;	metabolism	5.6906	0
TC57217	Tentative consensus: similar to (Q8S5M6) Glutamyl-tRNA synthetase, partial (72%);	metabolism	5.72798	0
TC63559	Tentative consensus: similar to (O04202) Eukaryotic translation initiation factor 3 subunit 5 (eIF-3 epsilon) (eIF3 p32 subunit), partial (90%);	metabolism	5.73706	0
TC54117	Tentative consensus: (Q39257) Ubiquitin, partial (83%); (Q39257) Ubiquitin, partial (65%);	metabolism	5.74199	0
TC58669	Tentative consensus: similar to (Q9FFQ1) RNA helicase, partial (22%);	metabolism	5.75223	0
TC54599	Tentative consensus: similar to (Q2A9Q5) Acyl carrier protein putative, partial (76%);	metabolism	5.76132	0
TC53513	Tentative consensus: similar to (P42791) 60S ribosomal protein L18, complete;	metabolism	5.7778	0
TC62391	Tentative consensus: similar to (Q9LEB4) RNA Binding Protein 45, partial (75%);	metabolism	5.78011	0
TC62646	Tentative consensus: similar to ribosomal protein L33-like {Arabidopsis thaliana} (exp=-1; wgp=0; cg=0), partial (82%);	metabolism	5.81258	0
TC53755	Tentative consensus: homologue to (P34788) 40S ribosomal protein S18, complete; homologue to (P34788) 40S ribosomal protein S18, complete;	metabolism	5.8599	0
TC68750	Tentative consensus: similar to (Q2PYX6) Putative 60S ribosomal protein L7-like protein, partial (82%);	metabolism	5.88388	0
TC52525	Tentative consensus: similar to (Q8VWY0) Ubiquitin-like protein, partial (92%);	metabolism	5.89511	0
BQ799688	EST sequence: Q6AV32 Putative oxidoreductase (Oxidoreductase, 2OG-Fe oxygenase family protein, expressed).;	metabolism	5.90717	0
TC58417	Tentative consensus: similar to acyltransferase {Arabidopsis thaliana} (exp=-1; wgp=0; cg=0), partial (28%);	metabolism	5.90833	0
TC70101	Tentative consensus: similar to (Q93WM3) Putative asparagine-tRNA ligase, partial (48%);	metabolism	5.93328	0
TC63905	Tentative consensus: homologue to (Q9ZNS5) Ribosomal protein S28, complete; homologue to (Q9ZNS5) Ribosomal protein S28, complete;	metabolism	6.00438	0
TC68153	Tentative consensus: ribosomal protein L44 isoform b {Gossypium hirsutum} (exp=-1; wgp=0; cg=0), complete;	metabolism	6.00567	0
TC62411	Tentative consensus: weakly similar to (Q33SC5) Peptidase M28 precursor, partial (3%);	metabolism	6.0065	0
TC62277	Tentative consensus: similar to nicotinamide-nucleotide adenylyltransferase/ nucleotidyltransferase {Arabidopsis thaliana}, partial (85%);	metabolism	6.04642	0
TC57181	Tentative consensus: homologue to (O24240) Ubiquitin-conjugating enzyme (Fragment), partial (96%); homologue to (Q8L5P9) Putative ubiquitin-conjugating enzyme, partial (85%);	metabolism	6.11653	0
TC60781	Tentative consensus: similar to (Q3LGX4) Cytochrome b561, partial (85%);	metabolism	6.11875	0
TC58112	Tentative consensus: similar to (O64894) Acyl-coenzyme A oxidase peroxisomal precursor (AOX) (Long-chain acyl-CoA oxidase), partial (41%);	metabolism	6.15972	0
TC63159	Tentative consensus: similar to (Q84LI1) Galactose dehydrogenase, partial (33%);	metabolism	6.18227	0
TC62222	Tentative consensus: homologue to (Q6K8N7) Putative ribosomal protein L37, complete;	metabolism	6.19424	0
TC63109	Tentative consensus: similar to (Q941Q1) Non-symbiotic hemoglobin class 1, partial (51%); None;	metabolism	6.39078	0
TC61438	Tentative consensus: weakly similar to (Q2MJ14) Cytochrome P450 monooxygenase CYP83C, partial (47%);	metabolism	6.43787	0
TC55601	Tentative consensus: homologue to (Q53U38) Similar to 60S ribosomal protein L35, complete;	metabolism	6.45552	0
TC53048	Tentative consensus: similar to (Q9FLX7) Probable NADH-ubiquinone oxidoreductase 18 kDa subunit mitochondrial precursor, partial (86%);	metabolism	6.46165	0
TC70910	Tentative consensus: None; similar to (Q9LLQ7) Phosphatidic acid phosphatase alpha (EC 3.1.3.4), partial (70%);	metabolism	6.47074	0
TC52735	Tentative consensus: similar to (P19177) Histone H2A, complete;	metabolism	6.47093	0
TC52298	Tentative consensus: similar to (Q6EEW1) Cyclin T1, partial (15%);	metabolism	6.60462	0
TC57513	Tentative consensus: similar to (P08926) RuBisCO large subunit-binding protein subunit alpha chloroplast precursor, partial (43%); similar to (Q2PEP1) Putative rubisco subunit binding-protein alpha subunit, partial (93%);	metabolism	6.62928	0
TC58205	Tentative consensus: homologue to (Q8L7J5) Pyruvate kinase (EC 2.7.1.40), partial (88%);	metabolism	6.6448	0
TC53613	Tentative consensus: similar to (Q01402) Nucleoside diphosphate kinase 2 chloroplast precursor (Nucleoside diphosphate kinase II) , partial (76%);	metabolism	6.68296	0
TC70207	Tentative consensus: homologue to (Q84V38) Aux/IAA protein, partial (9%); (Q84V38) Aux/IAA protein, complete; homologue to (Q84V38) Aux/IAA protein, partial (49%);	metabolism	6.69682	0
TC63926	Tentative consensus: similar to (Q84P54) Gamma-aminobutyrate transaminase subunit isozyme 1 (EC 2.6.1.19), partial (43%);	metabolism	6.7329	0
TC61358	Tentative consensus: homologue to (O81394) Phosphoglycerate kinase, partial (67%);	metabolism	6.75824	0
TC55857	Tentative consensus: similar to (Q9FMP4) Pre-mRNA branch site p14-like protein, partial (96%);	metabolism	6.81077	0
TC56698	Tentative consensus: similar to (Q9ZRQ2) 2-oxoglutarate dehydrogenase E1 subunit (EC 1.2.4.2), partial (9%);	metabolism	6.86983	0
TC65369	Tentative consensus: similar to (Q84LM4) Acylamino acid-releasing enzyme, partial (30%);	metabolism	6.87523	0
TC51968	Tentative consensus: similar to (Q7Y256) Beta-cyanoalanine synthase, partial (96%);	metabolism	6.93287	0
TC60252	Tentative consensus: similar to (Q9M4G8) Putative ripening-related P-450 enzyme, partial (63%);	metabolism	6.9608	0
TC55614	Tentative consensus: similar to (Q9LXC9) Chloroplast inorganic pyrophosphatase (EC 3.6.1.1), partial (83%);	metabolism	7.03643	0
TC61559	Tentative consensus: similar to (Q6ZA70) Putative RNA-binding region RNP-1 and Splicing factor PWI family member protein, partial (33%);	metabolism	7.0398	0
TC54668	Tentative consensus: similar to putative oxalyl-CoA decarboxylase {Oryza sativa (japonica cultivar-group)} (exp=-1; wgp=0; cg=0), partial (32%);	metabolism	7.06202	0
TC63740	Tentative consensus: similar to (Q2QNL9) Cytochrome c oxidase subunit Vc, complete; similar to (Q2QNL9) Cytochrome c oxidase subunit Vc, complete;	metabolism	7.07978	0
TC70746	Tentative consensus: homologue to (Q3S2U2) Transesterase, partial (3%); similar to (Q9XGN4) Galactinol synthase isoform GolS-1 (EC 2.4.1.123), partial (92%); similar to (Q9XGN4) Galactinol synthase isoform GolS-1 (EC 2.4.1.123), partial (92%); simi	metabolism	7.12977	0
TC62851	Tentative consensus: similar to (Q9ATG0) Putative chaperon P13.9, partial (56%);	metabolism	7.17568	0
TC56725	Tentative consensus: similar to (Q8GZM8) Putative serine hydrolase, partial (94%);	metabolism	7.27063	0
TC55343	Tentative consensus: similar to (Q2LAK3) Cytochrome P450 monooxygenase CYP89A (Fragment), partial (41%);	metabolism	7.42654	0
TC54396	Tentative consensus: similar to (Q6QPJ4) Methionine sulfoxide reductase A, partial (58%); similar to (Q9SEC2) Peptide methionine sulfoxide reductase (Protein-methionine-S-oxide reductase), partial (70%);	metabolism	7.47625	0
TC52548	Tentative consensus: similar to (Q5VNW1) Putative transketolase 1, partial (58%);	metabolism	7.54626	0
TC64438	Tentative consensus: similar to (Q8RW14) Aux/IAA protein, partial (75%);	metabolism	7.64066	0
TC52601	Tentative consensus: homologue to (Q8LL68) Latex plastidic aldolase-like protein, complete;	metabolism	7.65854	0
BQ798805	EST sequence: similar to probable 40S ribosomal protein S7 homolog [imported] - Arabidopsis thaliana, partial (66%);	metabolism	7.787	0
TC57941	Tentative consensus: similar to (Q948F9) Putative PAP-specific phosphatase, partial (22%);	metabolism	7.88722	0
TC55238	Tentative consensus: similar to (Q84NN3) Putative DNA-directed RNA polymerase III subunit 22.9 kDa polypeptide, partial (12%);	metabolism	7.94132	0
TC52640	Tentative consensus: (O04829) Ubiquitin extension protein, complete;	metabolism	8.07754	0
TC52007	Tentative consensus: similar to alpha-galactosidase/ hydrolase hydrolyzing O-glycosyl compounds {Arabidopsis thaliana}, partial (82%);	metabolism	8.12583	0
TC61922	Tentative consensus: similar to (Q6PMT1) Methylthioribose kinase (EC 2.7.1.100), partial (95%);	metabolism	8.23415	0
TC55222	Tentative consensus: similar to (Q8L8S0) Ubiquitin-like protein (At5g57860), partial (94%); similar to (Q8VWY0) Ubiquitin-like protein, partial (92%);	metabolism	8.40927	0
TC61165	Tentative consensus: weakly similar to (Q2HU31) Glycoside hydrolase family 18, partial (88%);	metabolism	8.41899	0
TC69024	Tentative consensus: homologue to (P80572) Alcohol dehydrogenase class 3 (Alcohol dehydrogenase class III) (S-(hydroxymethyl), partial (44%);	metabolism	8.58204	0
TC64700	Tentative consensus: homologue to (P51413) 60S ribosomal protein L17-2, partial (73%); homologue to (Q947H2) Ribosomal protein, complete;	metabolism	8.58386	0
TC68501	Tentative consensus: similar to (Q9SQJ3) Short-chain alcohol dehydrogenase, partial (72%);	metabolism	8.6383	0
TC54895	Tentative consensus: similar to (Q84QA6) Putative transformer serine/arginine-rich ribonucleoprotein, partial (12%); similar to (Q84QA6) Putative transformer serine/arginine-rich ribonucleoprotein, partial (29%);	metabolism	9.0522	0
TC52763	Tentative consensus: similar to (Q9M549) Poly(A)-binding protein, partial (26%); similar to (Q9M549) Poly(A)-binding protein, partial (51%);	metabolism	9.1209	0
TC54417	Tentative consensus: similar to ClpP protease complex subunit ClpR3 {Arabidopsis thaliana} (exp=-1; wgp=0; cg=0), partial (37%);	metabolism	9.13588	0
TC64717	Tentative consensus: similar to (P35687) 40S ribosomal protein S21, complete;	metabolism	9.151	0
TC54299	Tentative consensus: weakly similar to (Q8LKG3) UDP-glucosyltransferase, partial (30%);	metabolism	9.35615	0
TC55561	Tentative consensus: homologue to (Q56CY4) Farnesyl diphosphate synthase, complete;	metabolism	9.3607	0
TC65883	Tentative consensus: similar to (Q9LEC9) Alpha-glucosidase (EC 3.2.1.20), partial (46%);	metabolism	9.49018	0
TC54009	Tentative consensus: similar to (P24613) 50S ribosomal protein L21 chloroplast precursor (CL21) (CS-L7), partial (51%);	metabolism	9.51005	0
TC54992	Tentative consensus: similar to (Q5NT83) Phosphoethanolamine N-methyltransferase, partial (74%);	metabolism	9.52464	0
TC63349	Tentative consensus: homologue to (Q7XZX4) Putative ribosomal protein S29 (Ribosomal protein S14p/S29e), complete; homologue to (Q7XZX4) Putative ribosomal protein S29 (Ribosomal protein S14p/S29e), complete;	metabolism	9.52488	0
TC52599	Tentative consensus: similar to (Q43781) Aspartate aminotransferase (EC 2.6.1.1), partial (34%);	metabolism	9.54442	0
TC57275	Tentative consensus: similar to (Q9M9W1) 60S ribosomal protein L22-2, complete;	metabolism	9.67968	0
TC56891	Tentative consensus: similar to (Q9ATG0) Putative chaperon P13.9, partial (83%);	metabolism	10.0239	0
TC66665	Tentative consensus: homologue to (O98997) Ribulose bisphosphate carboxylase/oxygenase activase chloroplast precursor, partial (11%);	metabolism	10.2871	0
TC53313	Tentative consensus: homologue to (Q8H120) Casein kinase II alpha chain 2 (CK II), partial (86%);	metabolism	10.3039	0
TC55594	Tentative consensus: homologue to (Q93XV7) Hydroxypyruvate reductase (EC 1.1.1.29), partial (40%);	metabolism	10.3065	0
TC62893	Tentative consensus: weakly similar to cytochrome P450-like protein {Arabidopsis thaliana} (exp=0; wgp=1; cg=0), partial (58%);	metabolism	10.3347	0
TC56219	Tentative consensus: similar to (Q8L993) Carbohydrate kinase-like protein, partial (57%); similar to (Q9T084) Carbohydrate kinase-like protein, partial (86%);	metabolism	10.3559	0
TC63724	Tentative consensus: homologue to (Q6K950) Nucleolar RNA-binding Nop10p-like protein, partial (25%);	metabolism	10.3609	0
TC58563	Tentative consensus: homologue to (Q9FEK8) Ferrochelatase, partial (23%);	metabolism	10.4306	0
TC58802	Tentative consensus: similar to (Q9M9W1) 60S ribosomal protein L22-2, partial (92%);	metabolism	10.4563	0
TC62839	Tentative consensus: similar to (Q6ELF9) Poly(A)-binding protein C-terminal interacting protein 6, partial (42%);	metabolism	10.459	0
TC55811	Tentative consensus: similar to (Q9LW15) Cytochrome c oxidase subunit Vb-like protein (AT3g15640/MSJ11_4), partial (62%); similar to (Q9LW15) Cytochrome c oxidase subunit Vb-like protein (AT3g15640/MSJ11_4), partial (62%);	metabolism	10.5092	0
TC52098	Tentative consensus: homologue to (Q9FT00) Cytosolic malate dehydrogenase (EC 1.1.1.37), partial (60%);	metabolism	10.6302	0
TC57389	Tentative consensus: homologue to (Q9SIK2) 40S ribosomal protein S25-1, complete;	metabolism	10.89	0
TC67544	Tentative consensus: homologue to (Q43364) Elongation factor TuB chloroplast precursor (EF-TuB), partial (89%);	metabolism	11.0826	0
TC51806	Tentative consensus: similar to (Q43317) Cysteine synthase (Beta-pyrazolylalanine synthase) (Beta-PA/CSase) (L-mimosine synthase) , complete;	metabolism	11.0846	0
TC52223	Tentative consensus: similar to (Q93V89) Putative DnaJ-like protein (P0455C04.7 protein) (P0402A09.13 protein), partial (51%);	metabolism	11.2229	0
TC52965	Tentative consensus: similar to (O81098) RNA polymerase I II and III 24.3 kDa subunit (AT3g22320/MCB17_5), complete;	metabolism	11.647	0
TC64206	Tentative consensus: similar to (Q9M444) Lectin-like protein, partial (22%); homologue to (Q9XG10) Lectin, partial (19%);	metabolism	11.8519	0
TC57014	Tentative consensus: similar to (Q9FKX6) Prolyl 4-hydroxylase alpha subunit-like protein, complete;	metabolism	11.9281	0
TC56522	Tentative consensus: similar to (P35685) 60S ribosomal protein L7a, complete;	metabolism	12.3686	0
TC59505	Tentative consensus: similar to ALDH3H1; aldehyde dehydrogenase {Arabidopsis thaliana} (exp=-1; wgp=0; cg=0), partial (71%);	metabolism	12.7642	0
TC65267	Tentative consensus: similar to (Q7EYT3) Peptidyl-prolyl cis-trans isomerase-related-like protein, partial (28%);	metabolism	12.8135	0
TC63211	Tentative consensus: similar to (Q945B9) Growth-on protein GRO11, partial (28%);	metabolism	13.2226	0
TC60377	Tentative consensus: similar to (Q9AUD8) Fatty acid hydroperoxide lyase, partial (27%); similar to (Q76LM3) Hydroperoxide lyase, partial (42%); similar to (Q9AUD8) Fatty acid hydroperoxide lyase, partial (86%);	metabolism	13.3889	0
TC66742	Tentative consensus: similar to (Q9FVZ0) Putative folylpolyglutamate synthetase, partial (18%);	metabolism	13.4061	0
CD800358	EST sequence: Q1S9M3 Lipase, active site.;	metabolism	13.4898	0
TC56247	Tentative consensus: homologue to (Q9FT00) Cytosolic malate dehydrogenase (EC 1.1.1.37), partial (51%);	metabolism	13.6197	0
TC53503	Tentative consensus: similar to (Q2QPD4) Phenylalanyl-tRNA synthetase, partial (79%);	metabolism	13.7976	0
TC54303	Tentative consensus: homologue to Chain A Mature And Translocatable Forms Of Glyoxysomal Malate Dehydrogenase Have Different, complete;	metabolism	14.3607	0
TC66017	Tentative consensus: weakly similar to (Q8RU71) Glucosyltransferase NTGT2 (EC 2.4.1.-), partial (27%); Q8RU71 Glucosyltransferase NTGT2 (EC 2.4.1.-).;	metabolism	14.4089	0
TC53144	Tentative consensus: homologue to (Q9ATF5) 60S ribosomal protein L18a, complete;	metabolism	14.5676	0
TC53501	Tentative consensus: similar to (O65743) 60S ribosomal protein L24, complete;	metabolism	14.6765	0
TC57340	Tentative consensus: similar to (Q93Y57) Putative palmitoyl-protein thioesterase, partial (43%);	metabolism	14.8302	0
TC68819	Tentative consensus: (Q9SDP2) Serine acetyltransferase, partial (6%);	metabolism	14.9254	0
TC68298	Tentative consensus: similar to (Q9LSQ0) AMP-binding protein, partial (70%);	metabolism	15.1157	0
TC67492	Tentative consensus: similar to (Q3ITV6) Homolog 7 to S-adenosylmethionine-dependent methyltransferase 3, partial (8%); homologue to (Q5QHT3) 70 kDa heat shock cognate protein 2, partial (86%); homologue to (Q6L9F6) Heat shock protein 70 (Fragment), pa	metabolism	15.1563	0
TC65721	Tentative consensus: weakly similar to (Q9SZ46) Cytochrome P450-like protein, partial (60%); None;	metabolism	15.1762	0
TC58833	Tentative consensus: similar to (Q94DR5) P0460E08.35 protein (Phospholipase-like), partial (6%);	metabolism	15.3082	0
TC51750	Tentative consensus: (Q39257) Ubiquitin, complete; None;	metabolism	15.388	0
TC52179	Tentative consensus: homologue to (Q60CZ2) Putative ribosomal protein, complete;	metabolism	15.5451	0
TC52701	Tentative consensus: similar to structural constituent of ribosome {Arabidopsis thaliana} (exp=-1; wgp=0; cg=0), partial (96%); similar to structural constituent of ribosome {Arabidopsis thaliana} (exp=-1; wgp=0; cg=0), partial (96%);	metabolism	15.8173	0
TC57103	Tentative consensus: homologue to (Q42962) Phosphoglycerate kinase cytosolic (EC 2.7.2.3 EC 2.7.2.3), partial (52%); homologue to (Q42962) Phosphoglycerate kinase cytosolic (EC 2.7.2.3 EC 2.7.2.3), complete;	metabolism	16.593	0
TC53221	Tentative consensus: similar to (O20250) Transketolase chloroplast precursor (TK) (EC 2.2.1.1 EC 2.2.1.1), partial (23%);	metabolism	16.7166	0
TC56164	Tentative consensus: (Q9AV77) 60S ribosomal protein L17, complete;	metabolism	16.8666	0
TC61778	Tentative consensus: similar to (Q43593) Acyl-[acyl-carrier-protein] desaturase chloroplast precursor (Stearoyl-ACP desaturase), partial (13%); similar to (Q43593) Acyl-[acyl-carrier-protein] desaturase chloroplast precursor (Stearoyl-ACP desaturase)	metabolism	16.9216	0
TC53025	Tentative consensus: homologue to (P42795) 60S ribosomal protein L11-1 (L16A), complete;	metabolism	17.3581	0
TC69582	Tentative consensus: similar to (Q838H7) Ribonucleoside-diphosphate reductase 2 alpha subunit, partial (2%); similar to (Q59S66) Spindle assembly checkpoint kinase (Aurora kinase) (EC 2.7.11.1 EC 2.7.1.37), partial (3%);	metabolism	17.4286	0
TC55296	Tentative consensus: similar to (Q2MJ18) Cytochrome P450 monooxygenase CYP72B, partial (34%);	metabolism	18.1047	0
TC55439	Tentative consensus: weakly similar to (Q9FPN1) Putative cytochrome P450, partial (31%);	metabolism	18.9795	0
TC52063	Tentative consensus: similar to (P42791) 60S ribosomal protein L18, complete; similar to (P42791) 60S ribosomal protein L18, partial (78%);	metabolism	19.0442	0
TC63639	Tentative consensus: similar to (Q6SLA4) Putative histidine kinase TCS1p, partial (1%);	metabolism	19.6688	0
TC53160	Tentative consensus: similar to protein kinase C binding {Arabidopsis thaliana} (exp=-1; wgp=0; cg=0), partial (89%);	metabolism	20.2213	0
TC52028	Tentative consensus: homologue to (Q6H8J2) 40S ribosomal protein S9, complete;	metabolism	21.1138	0
TC55976	Tentative consensus: similar to (Q9SX68) 50S ribosomal protein L18 chloroplast precursor, partial (72%);	metabolism	21.4611	0
TC61032	Tentative consensus: similar to putative phytochelatin synthetase {Arabidopsis thaliana} (exp=0; wgp=1; cg=0), partial (27%);	metabolism	21.473	0
TC53814	Tentative consensus: similar to (Q2V999) 40S ribosomal protein S15-like, complete;	metabolism	21.6515	0
TC67979	Tentative consensus: similar to (Q5F305) Beta-amylase (EC 3.2.1.2), partial (85%);	metabolism	22.3884	0
TC51927	Tentative consensus: weakly similar to (Q9LKQ7) Protein synthesis initiation factor 4G, partial (12%);	metabolism	25.1932	0
TC69958	Tentative consensus: similar to (Q6JCQ7) Cytochrome b (Fragment), partial (6%);	metabolism	25.2736	0
TC51899	Tentative consensus: (Q9M4G8) Putative ripening-related P-450 enzyme, complete;	metabolism	26.5564	0
TC52651	Tentative consensus: similar to (Q9MAW7) NAD-dependent sorbitol dehydrogenase (EC 1.1.1.14), partial (92%);	metabolism	30.7846	0
TC51857	Tentative consensus: (Q39257) Ubiquitin, partial (45%); (Q39257) Ubiquitin, complete; None;	metabolism	31.4413	0
TC60677	Tentative consensus: homologue to (Q9SPJ1) Glutamine synthetase precursor (EC 6.3.1.2), partial (90%); None;	metabolism	32.4549	0
TC67255	Tentative consensus: similar to (Q29VI1) Patatin-like protein (EC 3.1.1.26 EC 3.1.1.4), partial (21%);	metabolism	35.7576	0
TC62370	Tentative consensus: homologue to (Q96552) S-adenosylmethionine synthetase 2 (Methionine adenosyltransferase 2) (AdoMet synthetase 2), partial (70%); homologue to (Q96551) S-adenosylmethionine synthetase 1 (Methionine adenosyltransferase 1) (AdoMet syn	metabolism	47.6234	0
TC60273	Tentative consensus: homologue to (Q6KAJ8) Putative 60S ribosomal protein L39, partial (44%);	metabolism	50.4219	0
CA817595	EST sequence: Q2MJ01 Cytochrome P450 monooxygenase CYP704G2.;	metabolism	76.1654	0
CB343206	EST sequence: similar to PIR|T51484|T51484 CRS2-like protein - Arabidopsis thaliana, partial (68%);	miscellanea	0.128632	0
TC63197	Tentative consensus: weakly similar to (Q8LBV2) Major latex protein (MLP149) putative, partial (58%);	miscellanea	0.165202	0
TC58025	Tentative consensus: similar to (Q84ZV5) Polyprotein, partial (9%);	miscellanea	0.166566	0
TC67992	Tentative consensus: similar to (P17639) EMB-1 protein, complete;	miscellanea	0.195962	0
TC68093	Tentative consensus: similar to (Q3CPR5) Similar to Tfp pilus assembly protein tip-associated adhesin PilY1 precursor, partial (0%);	miscellanea	0.229396	0
TC59369	Tentative consensus: homologue to (O04394) Dem protein, partial (34%);	miscellanea	0.244796	0
TC56914	Tentative consensus: similar to (Q6ZC63) Putative survival motor neuron domain containing 1; splicing factor 30 survival of motor, partial (45%);	miscellanea	0.255387	0
TC63817	Tentative consensus: weakly similar to putative AX110P protein {Arabidopsis thaliana} (exp=-1; wgp=0; cg=0), partial (85%);	miscellanea	0.257951	0
TC70885	Tentative consensus: similar to solute carrier family 41 member 1 {Gallus gallus} (exp=-1; wgp=0; cg=0), partial (1%);	miscellanea	0.259137	0.0128349
TC54220	Tentative consensus: similar to (Q6SSJ2) Phytocalpain, partial (4%);	miscellanea	0.262291	0
TC65577	Tentative consensus: weakly similar to (Q9SXV6) Cycloartenol synthase, partial (7%);	miscellanea	0.263446	0.00699884
TC68549	Tentative consensus: similar to (Q8RGK2) Hemolysin, partial (0%);	miscellanea	0.269037	0
TC65617	Tentative consensus: weakly similar to (Q4TVR0) NRG1, partial (9%);	miscellanea	0.272479	0
TC57590	Tentative consensus: weakly similar to (Q9FPM8) JD1, partial (47%);	miscellanea	0.275943	0
TC68347	Tentative consensus: weakly similar to (Q2TM30) OLE-2, partial (82%);	miscellanea	0.279457	0.0434348
TC68590	Tentative consensus: homologue to alpha-5 type IV collagen {Homo sapiens} (exp=-1; wgp=0; cg=0), partial (4%);	miscellanea	0.28017	0.0229681
TC66841	Tentative consensus: similar to (Q75L83) Putative SF16 protein, partial (33%);	miscellanea	0.283767	0
TC61317	Tentative consensus: homologue to (Q7V1E5) Preprotein translocase subunit, partial (2%);	miscellanea	0.285571	0
NP1131776	Genomic sequence: NP1131776; (Q6E6S6) FUL-like protein, complete;	miscellanea	0.29043	0
TC58310	Tentative consensus: similar to (Q6Z8B5) Putative Xaa-Pro dipeptidase, partial (41%);	miscellanea	0.292418	0
TC66625	Tentative consensus: weakly similar to (Q7XHM3) Selenium-binding protein-like, partial (2%);	miscellanea	0.293636	0.0136699
CF213108	EST sequence: Q1SA51 Mast C-terminus, putative.;	miscellanea	0.297464	0.0298959
TC51935	Tentative consensus: weakly similar to (Q8LBV2) Major latex protein (MLP149) putative, partial (53%); weakly similar to (Q8LBV2) Major latex protein (MLP149) putative, partial (53%);	miscellanea	0.302092	0.0449205
TC53516	Tentative consensus: similar to (O22253) Photolyase/blue-light receptor (Photolyase/blue light photoreceptor PHR2), partial (77%);	miscellanea	0.302144	0.0136699
TC70809	Tentative consensus: similar to (Q5KGT2) La ribonucleoprotein putative, partial (5%);	miscellanea	0.303772	0
TC63548	Tentative consensus: homologue to (Q3UUK6) Adult male hypothalamus cDNA RIKEN full-length enriched library clone:A230064B10 product:, partial (17%);	miscellanea	0.304886	0
TC69218	Tentative consensus: (Q4H3J8) Ci-Fhl1/2/3 protein, partial (4%);	miscellanea	0.305327	0
TC62205	Tentative consensus: similar to (Q67U26) Putative villin 2, partial (8%);	miscellanea	0.30654	0
TC65251	Tentative consensus: homologue to (Q00321) Type I (26 kD) CP29 polypeptide, partial (48%);	miscellanea	0.306739	0.0134155
TC62516	Tentative consensus: weakly similar to (Q2TM30) OLE-2, partial (82%); weakly similar to (Q2TM30) OLE-2, partial (82%);	miscellanea	0.310289	0.0122737
TC55152	Tentative consensus: similar to (Q94K24) Ran binding protein-1, partial (66%);	miscellanea	0.311055	0.0180313
TC56502	Tentative consensus: weakly similar to (Q5GAL2) Myristylated membrane protein, partial (8%);	miscellanea	0.311937	0
TC70747	Tentative consensus: similar to similar to Forkhead box protein P4 (Fork head-related protein like A) {Bos taurus}, partial (2%);	miscellanea	0.314151	0
TC55653	Tentative consensus: similar to (Q49J92) IcmP, partial (3%);	miscellanea	0.315905	0
TC57037	Tentative consensus: homologue to (O82572) Profilin-1, complete;	miscellanea	0.321735	0
TC59973	Tentative consensus: similar to (Q68RU8) Ycf1 protein, partial (8%);	miscellanea	0.323072	0
TC67242	Tentative consensus: similar to (Q5PU81) Filamentous flower-like yabby protein (Fragment), partial (28%);	miscellanea	0.325903	0
TC52976	Tentative consensus: homologue to (P18474) RNA2 polyprotein (P2) [Contains: P2A protein (2A); Movement protein (2B-MP); Coat protein, partial (23%);	miscellanea	0.327108	0.0136699
TC63929	Tentative consensus: similar to (Q655H5) Putative PS60, partial (15%); similar to (Q9SGR6) T23E18.10, partial (16%);	miscellanea	0.32797	0.0449205
TC54672	Tentative consensus: similar to (Q705X3) Rho GDP dissociation inhibitor 2 (RHO protein GDP dissociation inhibitor), partial (80%);	miscellanea	0.32919	0.0125587
TC60674	Tentative consensus: weakly similar to (Q2QQT2) Yippee-like protein at4g27740 putative, partial (88%);	miscellanea	0.331523	0
TC58747	Tentative consensus: similar to (Q2HW94) Blue (Type 1) copper domain, partial (67%); similar to (Q2HW94) Blue (Type 1) copper domain, partial (40%);	miscellanea	0.334522	0.0128349
TC57237	Tentative consensus: similar to (Q9BJP7) Merozoite surface protein 2 (Fragment), partial (16%);	miscellanea	0.334763	0
TC67896	Tentative consensus: similar to (Q60D59) Putative polyprotein, partial (1%);	miscellanea	0.336621	0
TC68643	Tentative consensus: weakly similar to (Q93F28) Chloramphenicol acetyltransferase, partial (31%);	miscellanea	0.337718	0
TC58467	Tentative consensus: similar to (Q71BZ1) Type-B response regulator, partial (3%);	miscellanea	0.338197	0.00699884
TC65929	Tentative consensus: weakly similar to (Q8W1C2) 11S globulin-like protein, partial (31%); weakly similar to (Q2XSW7) 11S globulin isoform 3, partial (57%); weakly similar to (P13744) 11S globulin beta subunit precursor, partial (28%); weakly similar to	miscellanea	0.338202	0.00738985
TC62592	Tentative consensus: similar to (Q9SR94) Putative SCO1 protein, partial (75%);	miscellanea	0.33949	0.0132131
TC65967	Tentative consensus: similar to (Q06459) Nucleolin, partial (4%);	miscellanea	0.340391	0.0122737
TC60757	Tentative consensus: similar to WD repeat-containing protein 3 {Gallus gallus} (exp=-1; wgp=0; cg=0), partial (1%);	miscellanea	0.341617	0
TC70916	Tentative consensus: similar to (Q7X9C0) NIN-like protein 2, partial (13%);	miscellanea	0.341984	0.0229681
TC52747	Tentative consensus: similar to (Q7TNH6) Nephrocystin-3, partial (1%);	miscellanea	0.343337	0.0434348
TC58378	Tentative consensus: homologue to (Q7T052) Pleurocidin-like peptide WF1L, partial (12%);	miscellanea	0.344568	0.0182099
TC58253	Tentative consensus: similar to (Q2YVE5) Type-I specificity determinant subunit, partial (2%);	miscellanea	0.34528	0.0303149
TC54114	Tentative consensus: similar to CXC domain protein TSO1 {Arabidopsis thaliana} (exp=-1; wgp=0; cg=0), partial (10%);	miscellanea	0.347911	0.0539056
TC53431	Tentative consensus: weakly similar to (Q2HUM7) Tetratricopeptide-like helical, partial (21%);	miscellanea	0.350258	0
DV938452	EST sequence: Q1SV94 Spectrin repeat.;	miscellanea	0.350774	0.0458846
TC67084	Tentative consensus: weakly similar to (Q86PQ3) TSP1 domain-containing protein TSP2 precursor, partial (0%);	miscellanea	0.351683	0.0519603
TC63297	Tentative consensus: weakly similar to (Q8RZF8) Lustrin A-like, partial (31%); weakly similar to unknown {Arabidopsis thaliana} (exp=0; wgp=1; cg=0), partial (81%);	miscellanea	0.352527	0
TC71203	Tentative consensus: weakly similar to (Q9TKG3) Rps2 (Fragment), partial (14%);	miscellanea	0.354171	0.0527283
TC61256	Tentative consensus: similar to (Q5JMM6) Putative NOGO-interacting mitochondrial protein, partial (50%);	miscellanea	0.354219	0
TC60533	Tentative consensus: (Q3TQ55) 0 day neonate cerebellum cDNA RIKEN full-length enriched library clone:C230029H03, partial (19%);	miscellanea	0.354328	0.0418921
TC52967	Tentative consensus: similar to (Q9SD82) Replication factor A-like protein, partial (44%);	miscellanea	0.354807	0.0527283
TC56778	Tentative consensus: weakly similar to (Q8S9B5) Matrix metalloproteinase, partial (5%);	miscellanea	0.35634	0
TC56200	Tentative consensus: similar to (Q39872) PGmPM3, partial (88%);	miscellanea	0.358258	0.0125587
TC59834	Tentative consensus: similar to (O49888) Loxc homologue protein (Fragment), partial (61%);	miscellanea	0.359829	1.38195
TC59692	Tentative consensus: similar to (Q9SP39) BHLH transcription factor GBOF-1, partial (16%);	miscellanea	0.36408	0.0122737
TC62687	Tentative consensus: similar to similar to Stromal interaction molecule 2 precursor isoform 2 {Bos taurus} (exp=-1; wgp=0; cg=0), partial (4%);	miscellanea	0.364223	0.0505804
TC53550	Tentative consensus: homologue to (Q84NG9) 2S albumin, partial (96%);	miscellanea	0.364765	0
TC63285	Tentative consensus: similar to (Q948Z4) Snakin-1, complete;	miscellanea	0.366753	0.0122737
TC66761	Tentative consensus: weakly similar to (Q9AYN0) Inhibitor against trypsin (Fragment), partial (83%);	miscellanea	0.367404	0.0313932
TC59950	Tentative consensus: weakly similar to (Q3TAH2) Activated spleen cDNA RIKEN full-length enriched library clone:F830014K24 product:, partial (11%);	miscellanea	0.367592	0.0136699
TC52397	Tentative consensus: similar to (Q309E7) Cryptochrome 2, partial (5%); similar to (Q309E7) Cryptochrome 2, partial (29%);	miscellanea	0.368778	0
CA818689	EST sequence: O65147 Gag-pol polyprotein.;	miscellanea	0.371561	0
TC65345	Tentative consensus: weakly similar to (Q2HUL7) Integrase catalytic region; Zinc finger CCHC-type, partial (4%);	miscellanea	0.37224	0.0134155
TC52451	Tentative consensus: similar to (Q40207) RAB1Y (Fragment), partial (34%);	miscellanea	0.37436	0
TC60009	Tentative consensus: similar to mucin-associated surface protein (MASP) {Trypanosoma cruzi strain CL Brener} (exp=-1; wgp=0; cg=0), partial (5%); weakly similar to (Q9M660) Putative cell-wall P8 protein, partial (20%);	miscellanea	0.375675	0.0665904
TC61006	Tentative consensus: similar to (Q93Y18) SNF1 related protein kinase, partial (29%);	miscellanea	0.376537	0
TC62616	Tentative consensus: weakly similar to (Q947H4) Non-cell-autonomous protein pathway2, partial (89%);	miscellanea	0.377147	0.0130212
TC56414	Tentative consensus: similar to (Q8VAG3) Wsv453 (WSSV513), partial (7%);	miscellanea	0.379105	0.0128349
TC66786	Tentative consensus: similar to (Q655Y3) Dreg-2 like protein, partial (24%);	miscellanea	0.380895	0.0177642
CK906480	EST sequence: Q9SBU0 GTP binding protein (Fragment).;	miscellanea	0.38169	0
TC69383	Tentative consensus: homologue to M-RIP protein {Homo sapiens} (exp=-1; wgp=0; cg=0), partial (1%);	miscellanea	0.381882	0
TC58528	Tentative consensus: homologue to (Q8CBK9) 16 days neonate cerebellum cDNA RIKEN full-length enriched library clone:9630008K15, partial (7%);	miscellanea	0.382665	0.0527283
TC53717	Tentative consensus: similar to (Q2LAJ3) Auxin response factor 2, partial (18%);	miscellanea	0.385068	0
TC57511	Tentative consensus: similar to (Q9XE51) Scarecrow-like 1 (Fragment), partial (21%);	miscellanea	0.386798	0
TC63383	Tentative consensus: similar to ATPP2-A15 {Arabidopsis thaliana} (exp=-1; wgp=0; cg=0), partial (30%);	miscellanea	0.387047	0
TC61029	Tentative consensus: weakly similar to LS1-like protein {Arabidopsis thaliana} (exp=-1; wgp=0; cg=0), partial (91%);	miscellanea	0.387371	0.0308489
TC58710	Tentative consensus: similar to (Q9ZR88) Bifunctional nuclease (Fragment), partial (77%);	miscellanea	0.388556	0
TC57151	Tentative consensus: weakly similar to (Q948K9) CmE8 protein, partial (20%);	miscellanea	0.393721	0.0867262
TC59621	Tentative consensus: weakly similar to (Q2VT54) DC1.2-like, partial (84%); None;	miscellanea	0.393861	0.090428
TC60116	Tentative consensus: similar to (Q6YPG3) Pentatricopeptide (PPR) repeat-containing protein-like, partial (32%); similar to (Q6NQD1) At2g27790, partial (65%);	miscellanea	0.394718	0.0590121
TC70313	Tentative consensus: similar to (Q9DVW0) PxORF73 peptide, partial (20%);	miscellanea	0.395576	0.0688484
TC58730	Tentative consensus: similar to (Q8YM21) All5120 protein, partial (2%);	miscellanea	0.395824	0.0293159
TC55964	Tentative consensus: homologue to (Q5AYR3) Enhancer of polycomb-like protein 1, partial (2%);	miscellanea	0.396165	0
TC65114	Tentative consensus: homologue to (Q71QD6) Viviparous protein, partial (17%); None;	miscellanea	0.398541	0.0180313
TC51980	Tentative consensus: weakly similar to FLA6 (fasciclin-like arabinogalactan-protein 6) {Arabidopsis thaliana} (exp=-1; wgp=0; cg=0), partial (60%);	miscellanea	0.398755	0.0321996
TC63576	Tentative consensus: similar to (Q7Y0S8) Erg-1, partial (30%);	miscellanea	0.398939	0.0321996
TC60593	Tentative consensus: weakly similar to STICHEL {Arabidopsis thaliana} (exp=-1; wgp=0; cg=0), partial (6%);	miscellanea	0.399344	0.0590121
TC56408	Tentative consensus: weakly similar to (Q672F7) E-beta-ocimene synthase, partial (59%); weakly similar to (Q672F7) E-beta-ocimene synthase, partial (59%); similar to (Q5UB07) Wound-inducible putative chloroplast terpene synthase 4, partial (7%);	miscellanea	0.400075	0.0180313
TC52361	Tentative consensus: (Q68KL4) Orthodenticle-1, partial (2%);	miscellanea	0.40125	0.0615763
CN007392	EST sequence: Q1SAZ0 Integrase, catalytic region.;	miscellanea	0.402528	0.0418921
TC52161	Tentative consensus: weakly similar to (Q93VG8) UPF0326 protein At4g17486, partial (69%);	miscellanea	0.402649	0.283279
TC56625	Tentative consensus: similar to (Q7XZF5) RST1, partial (1%);	miscellanea	0.40273	0.0180313
TC57358	Tentative consensus: (Q8BEU3) 2C protein (Fragment), partial (2%); None;	miscellanea	0.405134	0.0665904
TC59474	Tentative consensus: similar to (O81977) Rudimentary enhancer (Fragment), partial (84%);	miscellanea	0.405951	0.0678185
TC62745	Tentative consensus: similar to (Q60CZ6) Putative TB2/DP1 HVA22 family protein, partial (38%);	miscellanea	0.406407	0.166025
TC52666	Tentative consensus: weakly similar to (Q8W1C2) 11S globulin-like protein, partial (57%);	miscellanea	0.406586	0.0587161
TC68853	Tentative consensus: polyadenylate-binding protein 1 {Trypanosoma cruzi strain CL Brener} (exp=-1; wgp=0; cg=0), partial (1%);	miscellanea	0.40719	0.0293159
TC64704	Tentative consensus: weakly similar to (Q7G2A7) TPR domain containing protein putative (Tetratricopeptide repeat putative), partial (3%);	miscellanea	0.407503	0.0587161
TC60506	Tentative consensus: weakly similar to (Q67IZ3) Putative PrMC3, partial (24%);	miscellanea	0.409489	0.136445
DV939122	EST sequence: Q5C995 SWI2/SNF2-like protein (Fragment).;	miscellanea	0.410504	0.0418921
TC53314	Tentative consensus: homologue to (Q5WAB3) Putative gamma-adaptin 1, partial (12%);	miscellanea	0.410729	0.0418921
CD799503	EST sequence: Q948Z4 Snakin-1.;	miscellanea	0.411706	0.0590121
TC63911	Tentative consensus: homologue to (Q49RB3) Gip1-like protein, partial (55%);	miscellanea	0.412346	0.00699884
TC69768	Tentative consensus: homologue to (Q4V7C9) Nuclear NF-kappaB activating protein, partial (4%);	miscellanea	0.412822	0.0590121
TC66308	Tentative consensus: similar to (Q6V9R3) RSH2, partial (9%);	miscellanea	0.412975	0.0587161
DV938927	EST sequence: Q3MQ10 Autophagy protein 5 (Fragment).;	miscellanea	0.413008	0.0449205
TC57176	Tentative consensus: similar to (Q40NI1) Alpha/beta hydrolase fold, partial (4%);	miscellanea	0.413532	0.107971
TC58051	Tentative consensus: similar to (Q6H970) SEU3B protein (Fragment), partial (52%); similar to (Q5KF00) Expressed protein, partial (2%);	miscellanea	0.413873	0.0136699
TC65229	Tentative consensus: homologue to (Q589T2) Vitellogenin, partial (0%);	miscellanea	0.414316	0.0590121
TC65284	Tentative consensus: similar to (Q6T6I9) ELIP, partial (67%);	miscellanea	0.414381	0
TC70834	Tentative consensus: weakly similar to (Q1W384) VAP25, partial (25%);	miscellanea	0.415678	0.0565142
TC71191	Tentative consensus: similar to mitotic chromosome disjunction protein {Drosophila melanogaster} (exp=0; wgp=1; cg=0), partial (1%);	miscellanea	0.416075	0.0321996
TC70988	Tentative consensus: weakly similar to (Q3SSK6) Per-hexamer repeat gene protein, partial (8%);	miscellanea	0.416491	0.0590121
TC53194	Tentative consensus: similar to (Q555T3) Ras guanine nucleotide exchange factor, partial (2%);	miscellanea	0.418595	0.0337445
TC70028	Tentative consensus: similar to (Q9ST18) S-locus protein 3 (Fragment), partial (73%); None;	miscellanea	0.418735	0.0132131
TC67630	Tentative consensus: similar to (P93510) Em protein, partial (45%);	miscellanea	0.419045	0.090428
TC56092	Tentative consensus: similar to (Q948Z4) Snakin-1, complete; similar to (Q948Z4) Snakin-1, complete; similar to (Q948Z4) Snakin-1, complete;	miscellanea	0.420745	0.095644
TC63595	Tentative consensus: weakly similar to (Q9IPQ9) EBNA-1, partial (5%);	miscellanea	0.421129	0.0331535
TC65991	Tentative consensus: weakly similar to (Q6YUL5) Putative HGA1, partial (23%);	miscellanea	0.422058	0.0590121
TC64971	Tentative consensus: homologue to (Q7XDP6) RNA recognition motif. (A.k.a. RRM RBD or RNP domain) putative, partial (47%);	miscellanea	0.423299	0.107971
TC70503	Tentative consensus: similar to similar to RED protein {Canis familiaris} (exp=-1; wgp=0; cg=0), partial (5%);	miscellanea	0.425016	0.0180313
TC61866	Tentative consensus: similar to (Q3QID9) Major facilitator superfamily precursor, partial (2%);	miscellanea	0.429194	0.0434348
TC56228	Tentative consensus: similar to (Q9ZTN6) PGPS/D1, partial (53%);	miscellanea	0.430065	0.0434348
TC52304	Tentative consensus: similar to (Q9FES7) Sulfur, partial (66%);	miscellanea	0.430428	0.0313932
TC59534	Tentative consensus: weakly similar to (Q69FA4) Gag-pol polyprotein, partial (6%);	miscellanea	0.432397	0.0688484
TC52499	Tentative consensus: similar to (Q8W590) At2g32080/F22D22.17, partial (93%); None;	miscellanea	0.432995	0.0458846
TC67450	Tentative consensus: homologue to (Q2TE91) Coat protein, partial (59%); (Q2TE91) Coat protein, complete; homologue to (O93211) Triple gene block, complete;	miscellanea	0.433265	0.0565142
TC65959	Tentative consensus: homologue to (Q44BH8) Putative bacteriophage-related protein, partial (8%);	miscellanea	0.433675	0.238411
TC64744	Tentative consensus: similar to similar to Olfactory receptor 10A5 (HP3) (Olfactory receptor-like protein JCG6) {Canis familiaris}, partial (5%);	miscellanea	0.435022	0.090428
TC53945	Tentative consensus: similar to putative phytochelatin synthetase {Arabidopsis thaliana} (exp=0; wgp=1; cg=0), partial (39%);	miscellanea	0.435313	0.0308489
TC67830	Tentative consensus: homologue to (Q731N1) Stage V sporulation protein AF, partial (3%);	miscellanea	0.435553	0.166025
TC66386	Tentative consensus: similar to (Q4TZS8) Fb31 (Fragment), partial (30%);	miscellanea	0.435608	0.0678185
TC59846	Tentative consensus: similar to (Q2R9P0) C2 domain putative, partial (1%);	miscellanea	0.435827	0.0587161
TC52596	Tentative consensus: similar to (Q309E7) Cryptochrome 2, partial (29%);	miscellanea	0.435875	0.0678185
TC67820	Tentative consensus: similar to (Q241B9) Chlamydial polymorphic outer membrane protein repeat containing protein, partial (1%);	miscellanea	0.438345	0
TC57727	Tentative consensus: homologue to similar to USP6 N-terminal like protein (Related to the N terminus of tre) (RN-tre), partial (3%);	miscellanea	0.439729	0.0136699
TC62061	Tentative consensus: similar to Chain A Crystal Structure Of Human Rab5a A30l Mutant Complex With Gppnhp. {Homo sapiens}, partial (10%);	miscellanea	0.440904	0.00738985
TC60118	Tentative consensus: similar to (Q9FG39) Ankyrin-like protein (At5g06050), partial (20%);	miscellanea	0.442711	0.0527283
TC69703	Tentative consensus: similar to (Q98937) Forkhead box protein D1 (Brain factor-2) (HFH-BF-2) (CBF-2) (T-14-6), partial (5%);	miscellanea	0.443078	0
TC53657	Tentative consensus: similar to (Q9FXT5) Replication factor C 36kDa subunit, partial (12%);	miscellanea	0.443624	0.14572
TC56169	Tentative consensus: homologue to (O77779) Fertilin alpha (Fragment), partial (1%);	miscellanea	0.444146	0.182064
TC56723	Tentative consensus: similar to (Q9SQ57) Caleosin, partial (93%);	miscellanea	0.448335	0.0539056
TC57462	Tentative consensus: similar to (Q7U711) Carboxyl-terminal processing protease precursor (EC 3.4.21.-), partial (2%);	miscellanea	0.448709	0.127559
TC70360	Tentative consensus: similar to (Q6E137) Melanocortin-1 receptor (Fragment), partial (5%);	miscellanea	0.451018	0.0519603
TC52598	Tentative consensus: weakly similar to (Q53MZ6) Integrase core domain putative, partial (3%);	miscellanea	0.451349	0.0458846
TC61804	Tentative consensus: similar to (Q949J4) Putative copia-like polyprotein, partial (22%);	miscellanea	0.454465	0.095644
CN549034	EST sequence: Q7DLS8 PRL1 protein (Fragment).;	miscellanea	0.455237	0.0449205
TC64927	Tentative consensus: similar to (Q7XYE6) HOTR (Fragment), partial (63%);	miscellanea	0.455318	0.0434348
TC58304	Tentative consensus: homologue to (Q5QNI3) Putative DEAH (Asp-Glu-Ala-His) box polypeptide 35, partial (8%);	miscellanea	0.455433	0.10695
TC68509	Tentative consensus: similar to (Q9FGA0) Similarity to glucose inhibited division protein B, partial (61%);	miscellanea	0.456726	0.0434348
TC55324	Tentative consensus: similar to (Q9BK91) Dystrophin-like protein, partial (0%);	miscellanea	0.456821	0.14572
TC66578	Tentative consensus: similar to (Q6Z7V1) LMBR1 integral membrane protein-like, partial (51%);	miscellanea	0.457094	0.0449205
TC67869	Tentative consensus: weakly similar to (Q534U5) SAMT (Fragment), partial (55%);	miscellanea	0.457241	0.0321996
TC68782	Tentative consensus: weakly similar to (Q9BN25) 5'A2rel-related protein, partial (1%);	miscellanea	0.457351	0.0887417
TC69885	Tentative consensus: similar to (Q76BK8) PERK1-like protein kinase (Fragment), partial (67%);	miscellanea	0.457729	0.472495
TC59146	Tentative consensus: similar to (O22634) NOI protein, partial (64%);	miscellanea	0.458252	0.182064
TC59277	Tentative consensus: similar to (Q2HVC5) Cupin RmlC-type, partial (41%);	miscellanea	0.459081	0.0442502
TC68866	Tentative consensus: similar to (Q7TRU0) Olfactory receptor Olfr524, partial (5%);	miscellanea	0.461683	0.0867262
TC71141	Tentative consensus: similar to Cadherin-17 precursor (Liver-intestine-cadherin) (LI-cadherin), partial (1%);	miscellanea	0.464461	0.0321996
CO818653	EST sequence: Q948Z4 Snakin-1.;	miscellanea	0.46509	0.203884
TC61599	Tentative consensus: similar to (P93273) PAFD103 protein (Fragment), partial (44%);	miscellanea	0.465185	0.0331535
TC64238	Tentative consensus: weakly similar to (Q6FIJ9) Similar to sp|Q04952 Saccharomyces cerevisiae YMR306w FKS3, partial (1%);	miscellanea	0.465529	0.0130212
TC54251	Tentative consensus: similar to (Q3Z7P2) PQQ enzyme repeat domain protein, partial (3%);	miscellanea	0.465655	0.0434348
TC57610	Tentative consensus: weakly similar to (Q9BBG8) Maturase K, partial (4%);	miscellanea	0.466366	0.0303149
TC53855	Tentative consensus: weakly similar to (Q9LEL9) Matrix metalloproteinase, partial (33%);	miscellanea	0.466741	0.0442502
TC52134	Tentative consensus: similar to (Q8SA64) NIMA-related protein kinase, partial (24%);	miscellanea	0.466866	0.238411
TC70079	Tentative consensus: similar to ORF in 3' terminal region. {Grapevine virus B} (exp=-1; wgp=-1; cg=-1), partial (34%);	miscellanea	0.467234	0.0136699
TC68484	Tentative consensus: homologue to (Q6K8Z4) Diaphanous homologue-like, partial (1%);	miscellanea	0.467604	0.500101
CA817756	EST sequence: O04011 Auxin-binding protein ABP20 precursor.;	miscellanea	0.46799	0.0573367
TC66621	Tentative consensus: homologue to suppressor of Ty 6 homolog {Danio rerio} (exp=-1; wgp=0; cg=0), partial (0%);	miscellanea	0.468297	0.0665904
TC61644	Tentative consensus: weakly similar to (Q6K699) Putative Arp2/3 complex 41kD subunit, partial (25%);	miscellanea	0.468871	0.0449205
TC64335	Tentative consensus: similar to (P17639) EMB-1 protein, complete; similar to (P17639) EMB-1 protein, complete;	miscellanea	0.469533	0.0867262
TC71159	Tentative consensus: similar to (Q7V7M9) PDZ domain (Also known as DHR or GLGF), partial (2%);	miscellanea	0.470171	0.0321996
TC63207	Tentative consensus: weakly similar to (Q8L685) Pherophorin-dz1 protein precursor, partial (8%);	miscellanea	0.470489	0.11353
TC64161	Tentative consensus: homologue to (Q2V4Z9) MSI, partial (31%);	miscellanea	0.470534	0.136445
TC70194	Tentative consensus: similar to (Q7UJJ4) Putative symporter ywcA, partial (2%);	miscellanea	0.472237	0.14572
TC69750	Tentative consensus: similar to (O41021) A312aR protein, partial (24%);	miscellanea	0.475039	0.0887417
TC68327	Tentative consensus: weakly similar to (Q6EAL9) Arachidonic acid-induced DEA1, partial (74%);	miscellanea	0.475979	0.127559
TC63607	Tentative consensus: similar to (Q661Z2) Flagellar biosynthetic protein fliR, partial (5%);	miscellanea	0.476859	0.095644
TC70807	Tentative consensus: similar to (Q8S9M8) P53 binding protein (Fragment), partial (55%); None;	miscellanea	0.476966	0.146711
TC55569	Tentative consensus: similar to axi 1-like protein {Arabidopsis thaliana} (exp=0; wgp=1; cg=0), partial (14%);	miscellanea	0.477119	0.166025
TC59889	Tentative consensus: similar to EPC1 (ECTOPICALLY PARTING CELLS); transferase transferring glycosyl groups {Arabidopsis thaliana}, partial (37%);	miscellanea	0.477532	0.109549
TC69777	Tentative consensus: weakly similar to (Q6E0U4) Dermokine-beta (Dermokine), partial (4%);	miscellanea	0.477729	0.0539056
TC57441	Tentative consensus: homologue to (Q3UU07) Adult male aorta and vein cDNA RIKEN full-length enriched library clone:A530017C15, partial (9%);	miscellanea	0.478411	0.0539056
TC57520	Tentative consensus: similar to CYP78A10; heme binding {Arabidopsis thaliana} (exp=-1; wgp=0; cg=0), partial (69%);	miscellanea	0.479639	0.11353
TC53944	Tentative consensus: weakly similar to (Q6TY50) Reductase 2, partial (79%);	miscellanea	0.47968	0.0449205
TC59162	Tentative consensus: similar to (Q20CD0) Fgenesh protein 81, partial (49%);	miscellanea	0.479689	0.166281
TC60972	Tentative consensus: similar to autophagy 7 {Arabidopsis thaliana} (exp=-1; wgp=0; cg=0), partial (12%);	miscellanea	0.479924	0.0565142
TC67463	Tentative consensus: weakly similar to (Q9RBX3) IgiE, partial (5%);	miscellanea	0.479928	0.338792
CO819648	EST sequence: Q1S4X7 Berberine and berberine like, putative.;	miscellanea	0.480025	0.171783
TC58426	Tentative consensus: homologue to (Q23CC0) Kelch motif family protein, partial (1%); homologue to DNA directed RNA polymerase II polypeptide K {Arabidopsis thaliana} (exp=-1; wgp=0; cg=0), complete; homologue to DNA directed RNA polymerase II polypeptide	miscellanea	0.480046	0.090428
TC66256	Tentative consensus: (Q9L9L7) CexC, partial (2%);	miscellanea	0.480083	0.0328321
TC52856	Tentative consensus: weakly similar to (Q5I2R0) Minus agglutinin, partial (1%);	miscellanea	0.480828	0.0867262
TC52898	Tentative consensus: similar to (Q9M7N6) MFP1 attachment factor 1, partial (57%);	miscellanea	0.482931	0.313497
TC65076	Tentative consensus: similar to (Q948Z4) Snakin-1, partial (68%);	miscellanea	0.483047	0.166025
TC65581	Tentative consensus: similar to NUP155 {Arabidopsis thaliana} (exp=-1; wgp=0; cg=0), partial (2%);	miscellanea	0.483795	0.0590121
TC69239	Tentative consensus: similar to (Q6SSE8) Minus agglutinin, partial (1%); weakly similar to (Q8L685) Pherophorin-dz1 protein precursor, partial (8%);	miscellanea	0.485075	0.10695
TC55430	Tentative consensus: similar to (Q5N9F3) BolA-like protein, partial (82%);	miscellanea	0.485374	0.14572
TC59009	Tentative consensus: similar to (Q98B08) Two-component sensor, partial (4%);	miscellanea	0.485905	0.0615763
TC55962	Tentative consensus: similar to (Q24HA1) Cyclic nucleotide-binding domain containing protein, partial (0%);	miscellanea	0.48614	0.0590121
TC60384	Tentative consensus: weakly similar to (Q9LD82) Putative heme binding protein 2, partial (32%);	miscellanea	0.487266	0.271295
TC52697	Tentative consensus: weakly similar to (Q9ZU69) Putative vicilin storage protein (Globulin-like), partial (22%);	miscellanea	0.488404	0.0573367
TC60949	Tentative consensus: similar to (Q9ZS84) Polyprotein, partial (3%);	miscellanea	0.488605	0.0688484
TC52199	Tentative consensus: similar to (Q9SHE9) LOB domain protein 4, partial (70%);	miscellanea	0.488608	0.0887417
TC69113	Tentative consensus: weakly similar to (Q25920) Mature-parasite-infected erythrocyte surface antigen, partial (2%); similar to (Q9XYB0) PugilistDominant (Fragment), partial (19%); similar to (Q9XYB0) PugilistDominant (Fragment), partial (19%);	miscellanea	0.488819	0.163261
TC69106	Tentative consensus: weakly similar to (Q69FA4) Gag-pol polyprotein, partial (5%);	miscellanea	0.488868	0.0615763
TC67168	Tentative consensus: similar to (Q95VF3) Defective chorion-1 fc125 protein, partial (1%);	miscellanea	0.489323	0.0565142
TC60630	Tentative consensus: weakly similar to (Q2HUF3) UBA-like; HSC20 C-terminal oligomerisation, partial (14%);	miscellanea	0.489538	0.203884
TC69085	Tentative consensus: similar to (Q33QM7) DNA gyrase B subunit (EC 5.99.1.3), partial (2%);	miscellanea	0.48954	0.107971
CF404727	EST sequence: Q93ZH0 LysM domain GPI-anchored protein 1 precursor.;	miscellanea	0.490299	0.0665904
TC55288	Tentative consensus: similar to similar to GLIS family zinc finger 2 {Danio rerio} (exp=-1; wgp=0; cg=0), partial (5%);	miscellanea	0.490905	0.0449205
TC61392	Tentative consensus: similar to heme binding {Arabidopsis thaliana} (exp=-1; wgp=0; cg=0), partial (62%);	miscellanea	0.493329	0.0714216
TC61400	Tentative consensus: similar to (Q9N223) Olfactory receptor (Fragment), partial (6%);	miscellanea	0.493845	0.0867262
TC67766	Tentative consensus: similar to (Q39828) SDL5A, partial (47%);	miscellanea	0.494536	0.0519603
TC70763	Tentative consensus: similar to (Q76DY3) AG-motif binding protein-1, partial (47%);	miscellanea	0.494912	0.283279
TC66297	Tentative consensus: similar to pepsin A {Arabidopsis thaliana} (exp=-1; wgp=0; cg=0), partial (50%);	miscellanea	0.4964	0.609101
TC53517	Tentative consensus: weakly similar to (Q84N27) CCR protein, partial (67%);	miscellanea	0.49664	0.338792
TC63439	Tentative consensus: weakly similar to (Q2VT54) DC1.2-like, partial (76%);	miscellanea	0.496719	0.146711
TC55337	Tentative consensus: similar to similar to Ser/Arg-related nuclear matrix protein {Strongylocentrotus purpuratus}, partial (3%);	miscellanea	0.496808	0.0458846
TC69082	Tentative consensus: (Q2HY90) 28 kDa coat protein, partial (82%);	miscellanea	0.496947	0.114765
TC70880	Tentative consensus: similar to (P40619) HMG1/2-like protein, partial (79%);	miscellanea	0.497265	0.171783
TC61577	Tentative consensus: similar to (Q94D04) Putative p40, partial (8%);	miscellanea	0.498954	0.11353
TC59123	Tentative consensus: weakly similar to (Q6QI07) LRRGT00202, partial (10%);	miscellanea	0.499035	0.0434348
TC65387	Tentative consensus: weakly similar to (Q6WAY3) Gag/pol polyprotein, partial (3%);	miscellanea	0.49953	0.0665904
TC62172	Tentative consensus: similar to (Q84NS6) Tetratricopeptide repeat (TPR)-containing protein-like protein, partial (2%);	miscellanea	0.499571	0.166281
TC70530	Tentative consensus: weakly similar to (Q8S9B4) Matrix metalloproteinase, partial (5%); similar to (Q9MA74) Histidine decarboxylase (Serine decarboxylase), partial (50%);	miscellanea	2.00064	0.338792
TC68849	Tentative consensus: similar to zinc ion binding {Arabidopsis thaliana} (exp=-1; wgp=0; cg=0), partial (85%);	miscellanea	2.00294	0.203884
TC59908	Tentative consensus: similar to (O82421) Clp protease (Fragment), partial (73%);	miscellanea	2.00295	0.14572
TC68734	Tentative consensus: similar to (Q6TXI7) LRRGT00012, partial (3%);	miscellanea	2.00662	0.222469
TC57245	Tentative consensus: similar to (Q7Y042) Ring box protein, partial (88%);	miscellanea	2.01063	0.254485
TC68432	Tentative consensus: similar to signal recognition particle 54 kDa subunit precursor {Arabidopsis thaliana} (exp=-1; wgp=0; cg=0), partial (5%); similar to signal recognition particle 54 kDa subunit precursor {Arabidopsis thaliana} (exp=-1; wgp=0; cg=0),	miscellanea	2.01073	0.0565142
TC69200	Tentative consensus: similar to (Q337L2) New cDNA-based Gene, partial (20%);	miscellanea	2.01102	0.0434348
TC60641	Tentative consensus: similar to (Q9ZRR7) SAP1 protein, partial (48%);	miscellanea	2.01736	0.222469
TC57170	Tentative consensus: homologue to similar to nasal embryonic LHRH factor {Danio rerio} (exp=-1; wgp=0; cg=0), partial (2%); weakly similar to (Q9XI57) F9L1.6, partial (29%);	miscellanea	2.02125	0.136445
TC62832	Tentative consensus: similar to (Q84QA6) Putative transformer serine/arginine-rich ribonucleoprotein, partial (9%);	miscellanea	2.0265	0.283279
TC65587	Tentative consensus: similar to (Q38M74) Brittle 1 protein-like, partial (74%);	miscellanea	2.02829	0.11353
TC68851	Tentative consensus: homologue to (Q3ED94) Protein At1g19397, partial (22%);	miscellanea	2.03155	0.0321996
TC54538	Tentative consensus: similar to (Q5ZMJ9) Serine/arginine repetitive matrix protein 1, partial (4%); similar to (Q5ZCD9) Putative splicing factor, partial (22%);	miscellanea	2.03314	0.0590121
TC55254	Tentative consensus: homologue to (Q45Q23) PHB2, partial (97%);	miscellanea	2.03404	0.659279
TC61576	Tentative consensus: similar to (Q54UN7) Phox domain-containing protein, partial (2%); None;	miscellanea	2.03498	0.163261
TC62454	Tentative consensus: homologue to (Q03685) Luminal-binding protein 5 precursor (BiP 5) (78 kDa glucose-regulated protein homolog 5), partial (41%);	miscellanea	2.04064	0.0688484
TC59642	Tentative consensus: similar to (Q69L94) Putative speckle-type POZ protein, partial (70%);	miscellanea	2.041	0.163261
TC53565	Tentative consensus: homologue to T complex protein. {Cucumis sativus} (exp=-1; wgp=-1; cg=-1), partial (35%);	miscellanea	2.04687	0.166025
TC55952	Tentative consensus: similar to (Q6YWS6) Putative high mobility group-like nuclear protein 2, partial (92%);	miscellanea	2.05545	0.109549
TC52386	Tentative consensus: homologue to (Q8LFW2) Contains similarity to 21 KD subunit of the Arp2/3 protein complex (ARC21), partial (97%);	miscellanea	2.05559	0.271295
TC60814	Tentative consensus: similar to (Q6K9U1) C2 domain-containing protein-like, partial (10%);	miscellanea	2.0561	0.0867262
TC61530	Tentative consensus: similar to (Q2QNL8) PAPA-1-like conserved region putative, partial (14%);	miscellanea	2.06587	0.0714216
TC65370	Tentative consensus: similar to (Q40495) N-ethylmaleimide sensitive fusion protein, partial (13%); None;	miscellanea	2.06648	0.0331535
TC63884	Tentative consensus: similar to (Q9M610) Ttg1-like protein, partial (95%);	miscellanea	2.0669	0.0887417
TC55903	Tentative consensus: weakly similar to (Q93XR9) Bg55 protein, partial (10%);	miscellanea	2.0683	0.0615763
TC58884	Tentative consensus: similar to (Q58T16) FLK, partial (50%);	miscellanea	2.06857	0.114765
TC61387	Tentative consensus: similar to SNF2/RAD54 family (ETL1 subfamily) protein {Arabidopsis thaliana} (exp=-1; wgp=0; cg=0), partial (68%);	miscellanea	2.07477	0.127559
TC59234	Tentative consensus: similar to (Q657G7) Putative CRS2-associated factor 2, partial (21%);	miscellanea	2.07688	0.313497
TC69564	Tentative consensus: similar to (Q9M7B3) Apyrase, partial (84%);	miscellanea	2.07786	0.203884
TC65731	Tentative consensus: similar to (Q6W2J1) VDAC3.1, partial (97%);	miscellanea	2.07818	0.109549
TC65374	Tentative consensus: homologue to (Q8VWN8) Reversibly glycosylated polypeptide, complete;	miscellanea	2.08224	0.0418921
TC65995	Tentative consensus: similar to (Q6ZJG4) HAD superfamily protein involved in N-acetyl-glucosamine catabolism-like, partial (63%);	miscellanea	2.08429	0.146711
TC64776	Tentative consensus: similar to (Q8S924) Autophagy 12a (At1g54210) (Autophagy APG12), partial (95%);	miscellanea	2.10049	0.0321996
TC64302	Tentative consensus: similar to (Q8GT87) Fiber protein Fb2, partial (72%);	miscellanea	2.10658	0.171783
TC60640	Tentative consensus: homologue to (Q8VWN8) Reversibly glycosylated polypeptide, partial (58%); homologue to (Q8VWN8) Reversibly glycosylated polypeptide, partial (94%);	miscellanea	2.1071	0.0132131
TC68236	Tentative consensus: similar to (Q7F8R0) KH domain-containing protein-like, partial (33%);	miscellanea	2.11591	0
TC52305	Tentative consensus: similar to (Q6Z333) CGI-144-like protein, partial (87%); similar to F17F16.8/F17F16.8 {Arabidopsis thaliana} (exp=-1; wgp=0; cg=0), partial (63%);	miscellanea	2.11833	0.0313932
TC53730	Tentative consensus: weakly similar to amelogenin precursor-like protein {Oryza sativa (japonica cultivar-group)} (exp=-1; wgp=0; cg=0), partial (31%);	miscellanea	2.12463	0
TC57068	Tentative consensus: homologue to (P49030) Protein mago nashi homolog (Mago nashi-like protein), partial (90%);	miscellanea	2.12999	0.500101
BQ799062	EST sequence: Q2QPI4 Adaptor complexes medium subunit family protein, expressed.;	miscellanea	2.13377	0.0887417
TC61558	Tentative consensus: weakly similar to (O49968) SRE1a, partial (27%);	miscellanea	2.13388	0.0867262
TC63757	Tentative consensus: similar to (Q8GW46) Axial regulator YABBY5, partial (74%);	miscellanea	2.13898	0.0615763
TC55618	Tentative consensus: weakly similar to (Q5ND71) BCL-2 binding anthanogene-1, partial (62%); weakly similar to (Q5N9K2) BAG domain containing protein-like, partial (40%); weakly similar to (Q5N9K2) BAG domain containing protein-like, partial (50%);	miscellanea	2.13914	0.0714216
TC68711	Tentative consensus: (Q9M0U8) N7-like protein, partial (3%);	miscellanea	2.14143	0.10695
TC65897	Tentative consensus: similar to (Q9GUB4) Heavy-chain fibroin (Fragment), partial (4%); similar to (Q9SXQ8) Ribosome-sedimenting protein, partial (56%);	miscellanea	2.14168	0.338792
CD802074	EST sequence: Q5Z9H8 Putative cyclophilin.;	miscellanea	2.15663	0.0505804
TC61690	Tentative consensus: similar to (Q94G20) KRP120-2, partial (30%);	miscellanea	2.16594	0.283279
TC68213	Tentative consensus: similar to (Q2AAA0) Gag-pol polyprotein putative, partial (2%);	miscellanea	2.17072	0.0328321
TC55431	Tentative consensus: homologue to UIP2 {Arabidopsis thaliana} (exp=-1; wgp=0; cg=0), partial (85%);	miscellanea	2.17691	0.171783
TC53471	Tentative consensus: similar to (Q9STE8) Protein TOC75-3 chloroplast precursor, partial (49%);	miscellanea	2.17828	0.0665904
TC55490	Tentative consensus: similar to ACR3 {Arabidopsis thaliana} (exp=-1; wgp=0; cg=0), partial (36%);	miscellanea	2.17871	0.0458846
TC61008	Tentative consensus: similar to (Q9C9A4) Spore coat protein-like protein; 24980-21957, partial (17%);	miscellanea	2.18164	0.107971
TC64578	Tentative consensus: similar to (Q7XD86) Tetratricopeptide repeat protein putative, partial (19%);	miscellanea	2.19187	0.0573367
TC52174	Tentative consensus: similar to (Q5DJU1) Fas-associated factor 1-like protein, partial (40%);	miscellanea	2.19403	0
TC61246	Tentative consensus: similar to (Q8RZF8) Lustrin A-like, partial (14%);	miscellanea	2.19475	0.166025
TC65813	Tentative consensus: similar to (Q93WS1) Selenium binding protein, partial (86%);	miscellanea	2.19493	0
TC59214	Tentative consensus: similar to immunophilin {Arabidopsis thaliana} (exp=-1; wgp=0; cg=0), partial (96%); similar to immunophilin {Arabidopsis thaliana} (exp=-1; wgp=0; cg=0), partial (96%);	miscellanea	2.20075	0.472495
TC66868	Tentative consensus: similar to (Q9AR85) Dhn1 protein (Fragment), partial (15%); similar to (Q41111) Dehydrin, partial (74%); similar to (Q30E95) Type II SK2 dehydrin (Fragment), partial (33%);	miscellanea	2.20369	0.0590121
TC70086	Tentative consensus: similar to (Q9S7P5) Squamosa promoter-binding-like protein 12, partial (9%);	miscellanea	2.209	0.0313932
TC61331	Tentative consensus: similar to (Q6EFV7) ARD-like protein, partial (90%);	miscellanea	2.23975	0.14572
TC68422	Tentative consensus: homologue to (Q2HY95) 28 kDa coat protein, partial (63%);	miscellanea	2.24245	0.0180313
TC68781	Tentative consensus: weakly similar to mucin TcMUCII {Trypanosoma cruzi strain CL Brener} (exp=-1; wgp=0; cg=0), partial (9%);	miscellanea	2.27233	0.171783
TC68087	Tentative consensus: similar to (Q337U3) Splicing factor CC1-like family, partial (38%);	miscellanea	2.27703	0.00699884
TC59347	Tentative consensus: similar to (Q5SND4) Putative GAMYB-binding protein, partial (38%);	miscellanea	2.28091	0.0122737
TC57333	Tentative consensus: similar to (Q2I313) Cyclase, partial (87%);	miscellanea	2.28121	0.0313932
TC52187	Tentative consensus: similar to (Q4F886) DT-related protein, partial (96%);	miscellanea	2.28137	0.203884
TC52222	Tentative consensus: similar to (Q1W1W5) BTF3, complete;	miscellanea	2.28953	0.109549
TC58083	Tentative consensus: similar to (Q8GT65) Serpin-like protein (Fragment), partial (97%);	miscellanea	2.29954	0.0303149
TC61237	Tentative consensus: similar to PRT1 {Arabidopsis thaliana} (exp=-1; wgp=0; cg=0), partial (3%); similar to PRT1 {Arabidopsis thaliana} (exp=-1; wgp=0; cg=0), partial (13%);	miscellanea	2.29999	0
TC58471	Tentative consensus: similar to (Q99L29) Similar to RIKEN cDNA 2010107D16 gene, partial (8%);	miscellanea	2.30204	0.00738985
TC59848	Tentative consensus: homologue to (P93078) Ap19 protein, complete;	miscellanea	2.30679	0.0449205
TC65314	Tentative consensus: weakly similar to (Q8GT28) P27KIP1-related-protein 2, partial (63%);	miscellanea	2.31387	0.0321996
TC67095	Tentative consensus: similar to (Q9SVC4) Outer envelope membrane protein-like protein (At3g52420), partial (59%);	miscellanea	2.32103	2.38199
TC59026	Tentative consensus: (Q6ZGX8) Putative Clathrin coat assembly protein AP50, partial (34%);	miscellanea	2.32668	0.0418921
TC56109	Tentative consensus: similar to mauG gene. {Methylobacillus flagellatus} (exp=-1; wgp=-1; cg=-1), partial (5%);	miscellanea	2.32867	0.0128349
TC52571	Tentative consensus: similar to (Q6L452) Putative HD-zip protein, partial (76%);	miscellanea	2.33071	0.18511
TC68453	Tentative consensus: (Q84NG9) 2S albumin, partial (21%); homologue to (Q84NG9) 2S albumin, partial (74%);	miscellanea	2.33923	0.0688484
TC53222	Tentative consensus: similar to (Q9FEP0) LYTB-like protein precursor, partial (95%);	miscellanea	2.33953	0
TC57586	Tentative consensus: similar to (Q6J1E6) Spike glycoprotein S1 subunit (Fragment), partial (3%);	miscellanea	2.3422	0.283279
TC65327	Tentative consensus: weakly similar to (Q9FZ04) Plastid terminal oxidase, partial (29%);	miscellanea	2.34688	0.095644
TC60424	Tentative consensus: similar to (Q9AR85) Dhn1 protein (Fragment), partial (44%); similar to (Q41111) Dehydrin, partial (74%); similar to (Q9AR85) Dhn1 protein (Fragment), partial (52%);	miscellanea	2.35643	0.0678185
TC58213	Tentative consensus: similar to (O24292) CP12 precursor, partial (61%); similar to (O24292) CP12 precursor, partial (61%);	miscellanea	2.35912	0.0665904
TC59710	Tentative consensus: similar to (Q9P682) Related to PCF11 component of pre-mRNA 3'-end processing factor CF I, partial (2%);	miscellanea	2.36502	0.0887417
TC54583	Tentative consensus: similar to (Q940E0) IDS-4-like protein (Fragment), partial (68%);	miscellanea	2.37595	0.033551
TC60532	Tentative consensus: similar to (Q653H7) Putative auxin response factor 10, partial (10%);	miscellanea	2.38141	0
TC64184	Tentative consensus: similar to (P35694) Brassinosteroid-regulated protein BRU1 precursor, partial (28%);	miscellanea	2.3821	0.166837
TC52649	Tentative consensus: similar to truncated copper-binding protein CUTA (CUTA) {Arabidopsis thaliana} (exp=-1; wgp=0; cg=0), partial (64%); similar to truncated copper-binding protein CUTA (CUTA) {Arabidopsis thaliana} (exp=-1; wgp=0; cg=0), partial (58%)	miscellanea	2.39042	0.0180313
TC57482	Tentative consensus: similar to (Q69F98) Phytochelatin synthetase-like protein, partial (51%);	miscellanea	2.40125	0
TC65999	Tentative consensus: weakly similar to (Q54HS3) SET domain-containing protein, partial (4%);	miscellanea	2.40801	0
BQ795298	EST sequence: Q6ET52 Putative LepA protein.;	miscellanea	2.41035	0.00738985
TC62741	Tentative consensus: similar to (Q84LE6) RelA-SpoT like protein RSH4 (Fragment), partial (28%);	miscellanea	2.41289	0
TC56662	Tentative consensus: similar to (Q9MAZ1) Nonclathrin coat protein zeta2-COP, complete;	miscellanea	2.42395	0.0527283
TC69993	Tentative consensus: homologue to (Q6TRW9) Popeye domain-containing protein 2B, partial (3%);	miscellanea	2.42803	0.0337445
TC63501	Tentative consensus: weakly similar to metal ion binding {Arabidopsis thaliana} (exp=-1; wgp=0; cg=0), partial (37%);	miscellanea	2.42958	0.0573367
TC56072	Tentative consensus: homologue to (Q6UK15) Al-induced protein, partial (54%); similar to (Q6UK15) Al-induced protein, complete;	miscellanea	2.43489	0.107971
TC64329	Tentative consensus: weakly similar to (Q6PDJ2) Prr12 protein (Fragment), partial (1%);	miscellanea	2.43556	0.00729891
TC63643	Tentative consensus: similar to (Q8GT87) Fiber protein Fb2, partial (27%); similar to (Q8GT87) Fiber protein Fb2, partial (59%); similar to (Q8GT87) Fiber protein Fb2, partial (72%);	miscellanea	2.44294	0.0470776
TC62126	Tentative consensus: similar to (Q6ZLD1) Putative RRM RNA binding protein NSAP1, partial (14%);	miscellanea	2.45853	0.0590121
TC59804	Tentative consensus: similar to XTP3-transactivated protein A-like {Oryza sativa (japonica cultivar-group)} (exp=0; wgp=1; cg=0), partial (48%);	miscellanea	2.46064	0.0177642
TC64842	Tentative consensus: similar to (Q75V42) Plastid division site determinant MinD, partial (3%);	miscellanea	2.48267	0.0134155
TC59874	Tentative consensus: similar to (Q2HUE7) PSP proline-rich, partial (35%);	miscellanea	2.48853	0
TC60226	Tentative consensus: similar to (Q4H2B3) NbPCL1 protein, partial (39%);	miscellanea	2.49259	0.171783
TC71079	Tentative consensus: similar to metal ion binding {Arabidopsis thaliana} (exp=-1; wgp=0; cg=0), partial (56%);	miscellanea	2.51293	0
TC59253	Tentative consensus: similar to similar to Retinitis pigmentosa 9 protein (Pim-1 associated protein) (PAP-1) {Gallus gallus}, partial (9%); similar to similar to Retinitis pigmentosa 9 protein (Pim-1 associated protein) (PAP-1) {Gallus gallus}, partial	miscellanea	2.51492	0.0573367
TC52171	Tentative consensus: similar to (O82161) Phi-1 protein, partial (86%);	miscellanea	2.51515	0.0867262
TC66957	Tentative consensus: similar to (Q9C6W3) Epsilon-adaptin putative, partial (3%);	miscellanea	2.51586	0
TC61797	Tentative consensus: similar to (Q6I544) Putative cupin, partial (86%);	miscellanea	2.52232	0
TC63082	Tentative consensus: similar to (O65850) NTH23 protein, partial (6%);	miscellanea	2.53049	0.0182099
TC52695	Tentative consensus: similar to (Q9CAD1) GMP synthase; 61700-64653 (At1g63660), partial (58%);	miscellanea	2.5409	0.0308489
TC58706	Tentative consensus: weakly similar to (Q2QM64) G-patch domain putative, partial (18%);	miscellanea	2.54901	0
TC51923	Tentative consensus: similar to pux4 (LANT UBX DOMAIN-CONTAINING PROTEIN 4) {Arabidopsis thaliana} (exp=-1; wgp=0; cg=0), partial (94%); similar to pux4 (LANT UBX DOMAIN-CONTAINING PROTEIN 4) {Arabidopsis thaliana} (exp=-1; wgp=0; cg=0), partial (88%);	miscellanea	2.55295	0.0136699
TC68289	Tentative consensus: similar to (Q75HX5) Putative tubby protein, partial (80%);	miscellanea	2.56245	0
TC57102	Tentative consensus: similar to (P42744) NEDD8-activating enzyme E1 regulatory subunit (Auxin-resistance protein AXR1), partial (38%);	miscellanea	2.58998	0.0128349
TC65886	Tentative consensus: similar to (Q9SEX1) Auxin-induced atb2, partial (29%); similar to (Q52QX9) Aldo/keto reductase AKR, complete; similar to (Q7XT99) OSJNBa0008A08.11 protein (OSJNBa0032I19.2 protein), partial (21%);	miscellanea	2.59872	0
TC56700	Tentative consensus: similar to (Q9AYM0) Putative AT-Hook DNA-binding protein, partial (27%); similar to (Q9AYM0) Putative AT-Hook DNA-binding protein, partial (27%); None;	miscellanea	2.61154	0.0229681
TC56572	Tentative consensus: similar to (Q6YW54) Putative transformer-SR ribonucleoprotein, partial (31%);	miscellanea	2.62516	0.00738985
TC60942	Tentative consensus: similar to (Q6H5H5) Emsy N terminus domain-containing protein-like, partial (14%);	miscellanea	2.63537	0
TC51953	Tentative consensus: similar to (Q6J192) Fasciclin-like AGP 12, partial (72%);	miscellanea	2.63663	0
TC61393	Tentative consensus: homologue to (Q9XEY0) Nt-gh3 deduced protein, partial (46%);	miscellanea	2.63867	0
TC68198	Tentative consensus: similar to CTD-binding SR-like protein rA9 {Danio rerio} (exp=-1; wgp=0; cg=0), partial (1%);	miscellanea	2.64102	0.0505804
TC62330	Tentative consensus: similar to CP5 {Arabidopsis thaliana} (exp=-1; wgp=0; cg=0), partial (64%);	miscellanea	2.65667	0.0339433
TC61133	Tentative consensus: similar to (Q9LUA0) Gb|AAF16548.1 (AT3g25910/MPE11_6), partial (49%);	miscellanea	2.66226	0.0337445
TC70161	Tentative consensus: weakly similar to ATPP2-A14 {Arabidopsis thaliana} (exp=-1; wgp=0; cg=0), partial (82%);	miscellanea	2.68677	0.0678185
TC65951	Tentative consensus: similar to (Q8GT82) Fiber protein Fb11, complete;	miscellanea	2.70419	0.0887417
TC60191	Tentative consensus: similar to (Q7X911) SAC1-like protein AtSAC1b (SAC domain protein 6), partial (48%);	miscellanea	2.7253	0.0458846
CN006291	EST sequence: Q7XZS3 Putative chloroplast-targeted copper chaperone.;	miscellanea	2.74221	0.10695
TC52713	Tentative consensus: weakly similar to (Q9ZRD1) NTGP4 (Fragment), partial (53%);	miscellanea	2.76423	0
TC63654	Tentative consensus: homologue to (Q45Q24) PHB1, partial (95%);	miscellanea	2.77607	0.0313932
TC61459	Tentative consensus: homologue to (Q6YZ89) Putative postsynaptic protein CRIPT, complete;	miscellanea	2.78577	0.0519603
TC52462	Tentative consensus: homologue to silencing group B protein {Arabidopsis thaliana} (exp=-1; wgp=0; cg=0), partial (94%);	miscellanea	2.78961	0.033551
TC57013	Tentative consensus: similar to (Q949W2) Putative CCR4-associated factor, partial (53%);	miscellanea	2.79633	0
TC70674	Tentative consensus: similar to (Q8S519) PTH-2 (Fragment), partial (87%);	miscellanea	2.79759	0
TC56049	Tentative consensus: similar to (O64884) Axi 1 protein-like protein, partial (49%);	miscellanea	2.80517	0.0505804
TC70877	Tentative consensus: similar to (Q8H8C3) Putative DEAD/DEAH box RNA helicase protein, partial (10%);	miscellanea	2.80593	0
TC63384	Tentative consensus: similar to (Q9KK38) Surface protein PspC, partial (2%); homologue to (Q8I6I6) Polyketide synthase, partial (0%);	miscellanea	2.82964	0
TC67361	Tentative consensus: weakly similar to (Q43607) Prunin precursor, partial (9%); homologue to (P38385) Protein transport protein SEC61 gamma subunit, complete;	miscellanea	2.85181	0.0573367
TC60962	Tentative consensus: similar to rhodopsin-like receptor {Arabidopsis thaliana} (exp=-1; wgp=0; cg=0), partial (85%);	miscellanea	2.85741	0
TC59925	Tentative consensus: similar to GS1-like protein {Arabidopsis thaliana} (exp=-1; wgp=0; cg=0), partial (89%);	miscellanea	2.86866	0
TC54012	Tentative consensus: weakly similar to (Q53LH3) Preprotein translocase SecA subunit, partial (22%);	miscellanea	2.87876	0
TC68280	Tentative consensus: None; Q53PH9 HUA enhancer 2 (Os11g0176200 protein) (DEAD/DEAH box helicase family protein, expressed).;	miscellanea	2.90497	0.0175606
TC66723	Tentative consensus: similar to (Q20CF1) Fgenesh protein 2, partial (86%);	miscellanea	2.9111	0
TC64497	Tentative consensus: weakly similar to (Q6H6J7) Putative peroxisomal membrane protein 22 kDa, partial (86%); weakly similar to (Q6H6J7) Putative peroxisomal membrane protein 22 kDa, partial (88%);	miscellanea	2.91851	0.0134155
TC68129	Tentative consensus: similar to (O81488) PHD finger protein At5g26210, partial (89%);	miscellanea	2.93503	0
TC54776	Tentative consensus: homologue to (P93798) Alpha-soluble NSF attachment protein (Alpha-SNAP), complete;	miscellanea	2.9429	0
TC54842	Tentative consensus: similar to (Q6J732) AML1, partial (32%);	miscellanea	2.94561	0
TC64290	Tentative consensus: weakly similar to (Q8L685) Pherophorin-dz1 protein precursor, partial (6%);	miscellanea	2.99357	0.0298959
TC64124	Tentative consensus: similar to (Q5NB89) HEN4-like, partial (31%);	miscellanea	2.99503	0
TC63239	Tentative consensus: similar to specific tissue protein 2 {Cicer arietinum} (exp=-1; wgp=0; cg=0), partial (12%);	miscellanea	2.99628	0.0615763
TC52947	Tentative consensus: homologue to (P35016) Endoplasmin homolog precursor (GRP94 homolog), partial (35%);	miscellanea	3.0266	0
TC70611	Tentative consensus: (Q792Z1) Trypsinogen 10, partial (4%);	miscellanea	3.03865	0
TC66875	Tentative consensus: homologue to (Q93YR3) HSP associated protein like, partial (25%);	miscellanea	3.05449	0
TC57723	Tentative consensus: similar to (Q851X7) Putative Der1-like protein, partial (89%);	miscellanea	3.08178	0
TC64731	Tentative consensus: similar to Strong similarity to gb|AF067141 gamma-glutamyl hydrolase from ESTs gb|R83955 gb|T45062 gb|T22220 , partial (87%);	miscellanea	3.13728	0
TC51835	Tentative consensus: weakly similar to (Q6H6J7) Putative peroxisomal membrane protein 22 kDa, partial (88%);	miscellanea	3.14517	0
TC61316	Tentative consensus: similar to (Q9XE51) Scarecrow-like 1 (Fragment), partial (37%);	miscellanea	3.14818	0
TC53187	Tentative consensus: similar to (Q8LD09) ER lumen retaining receptor (HDEL receptor) putative, partial (96%); None;	miscellanea	3.15702	0
TC54662	Tentative consensus: similar to (Q9FKL0) SNF1 related protein kinase-like protein, partial (11%);	miscellanea	3.1658	0
TC64560	Tentative consensus: similar to (P93378) Tumor-related protein, partial (75%); similar to (P93378) Tumor-related protein, partial (81%);	miscellanea	3.22322	0.0328321
TC64150	Tentative consensus: weakly similar to SKP1 interacting partner 1 {Arabidopsis thaliana} (exp=-1; wgp=0; cg=0), partial (57%);	miscellanea	3.22734	0
TC56316	Tentative consensus: similar to (Q9XE53) Scarecrow-like 5 (Fragment), partial (68%);	miscellanea	3.23123	0
TC61509	Tentative consensus: similar to (Q46W86) Major facilitator superfamily MFS_1, partial (4%);	miscellanea	3.25666	0
TC60990	Tentative consensus: similar to (Q7XIH3) Putative insulin degrading enzyme, partial (20%);	miscellanea	3.27377	0
TC51733	Tentative consensus: homologue to putative progesterone-binding protein homolog {Arabidopsis thaliana} (exp=-1; wgp=0; cg=0), partial (59%); None;	miscellanea	3.28494	0
TC52097	Tentative consensus: weakly similar to putative AX110P protein {Arabidopsis thaliana} (exp=-1; wgp=0; cg=0), partial (61%);	miscellanea	3.37455	0
TC70829	Tentative consensus: similar to (Q9LLM3) MTD1, partial (44%); None;	miscellanea	3.41715	0.166025
TC69892	Tentative consensus: similar to (Q8LJ85) Putative calreticulin, partial (13%); similar to putative calreticulin {Oryza sativa (japonica cultivar-group)}, partial (29%);	miscellanea	3.43559	0
TC57860	Tentative consensus: similar to (Q3LFT5) Putative auxin-regulated protein, partial (96%);	miscellanea	3.4379	0
[truncated: 4,381 more rows]
