# Supplementary material for: General and species-specific transcriptional responses to downy mildew infection in a susceptible (Vitis vinifera) and a resistant (V. riparia) grapevine species
Source: BMC Genomics. 2010 Feb 18;11:117. doi: 10.1186/1471-2164-11-117 (PMC2831845; doi:10.1186/1471-2164-11-117)
Supplement: Additional file 3 — Comparison between defense-related genes in V. vinifera and V. riparia at 12 and 24 h after mock-inoculation with distilled water. Defense-related genes considered for the comparison are those functionally categorized as 'resistance', 'stress', 'cell wall' and 'secondary metabolism' and are shown in the 'defense-related' lists in Additional files 1 and 2. The tables on the left show the total numbers of genes whose basal expression is higher in V. riparia (overexpressed in Vr) or V. vinifera (overexpressed in Vv) within each category. The tables on the right report mean logarithmic fluorescence values of transcripts within each category (mean Vr and mean Vv), the ratio of the means calculated for each genotype and the resulting fold change. Microarray fluorescence data from the two time-points were normalized and analyzed separately to avoid detecting basal differences based on the response to illumination. [file 1471-2164-11-117-S3.XLS]

## Sheet: Fluorescence values
12h
		%		functional category	fluorescence values (log)		Vv/Vr
total # of genes	447				mean Vv	mean Vr	ratio (log)	Fold Change
overexpressed in Vr	200	44.6667		all defense-related genes	8.96219	8.59122	0.370976	1.29323
overexpressed in Vv	247	55.3333		cell wall	8.46326	8.85281	-0.389549	0.763368
				resistance	8.32776	7.94472	0.383041	1.30409
cell wall	80			secondary metabolism	8.53748	8.21964	0.317844	1.24647
overexpressed in Vr	51			stress response	9.97111	9.12293	0.84818	1.80023
overexpressed in Vv	29
resistance	129
overexpressed in Vr	57
overexpressed in Vv	72
secondary metabolism	85
overexpressed in Vr	39
overexpressed in Vv	46
stress response	153
overexpressed in Vr	53
overexpressed in Vv	100
24h
		%		functional category	fluorescence values (log)		Vv/Vr
total # of genes	417				mean Vv	mean Vr	ratio (log)	Fold Change
overexpressed in Vr	187	44.8687		all defense related genes	9.54058	9.04931	0.491274	1.40569
overexpressed in Vv	230	55.1313		cell wall	9.26823	9.51368	-0.245445	0.843556
				resistance	9.58961	8.98685	0.602763	1.51862
cell wall	70			secondary metabolism	8.74095	8.57297	0.167983	1.12349
overexpressed in Vr	45			stress response	10.0655	9.13851	0.926958	1.90126
overexpressed in Vv	25
resistance	125
overexpressed in Vr	54
overexpressed in Vv	71
secondary metabolism	77
overexpressed in Vr	39
overexpressed in Vv	38
stress response	145
overexpressed in Vr	49
overexpressed in Vv	96
