# Supplementary material for: General and species-specific transcriptional responses to downy mildew infection in a susceptible (Vitis vinifera) and a resistant (V. riparia) grapevine species
Source: BMC Genomics. 2010 Feb 18;11:117. doi: 10.1186/1471-2164-11-117 (PMC2831845; doi:10.1186/1471-2164-11-117)
Supplement: Additional file 4 — Subset of transcripts showing a difference in basal expression level between V. vinifera and V. riparia at both the 12 and 24 h time points after mock-inoculation with distilled water. The file contains a list of transcripts showing statistically significant differential expression, with a False Discovery Rate (FDR) ≤5%. The fold change of V. vinifera vs. V. riparia expression levels (Fold Change Vv/Vr) is reported, along with the q-value (%) indicating the FDR. A separate list reports the subset of defense-related genes, functionally categorized as 'resistance', 'stress', 'cell wall' and 'secondary metabolism' considered in Additional file 5. [file 1471-2164-11-117-S4.XLS]

## Sheet: 12h_and_24h_water
All genes								Subset of defense-related genes
Name	Target Description	Functional Category	12h_Fold Change Vv/Vr	12h_q-value (%)	24h_Fold Change Vv/Vr	24h_q-value (%)		Name	Target Description	Functional Category	12h_Fold Change Vv/Vr	12h_q-value (%)	24h_Fold Change Vv/Vr	24h_q-value (%)
CF405105	EST sequence: P20364 Tubulin beta-1 chain (Beta-1 tubulin) (Fragment).;	cell component	2.64859	0.0530965	0.425453	0.0418921		TC55540	Tentative consensus: similar to (Q9FY03) Putative pectin methylesterase precursor (EC 3.1.1.11), partial (36%);	cell wall	0.0996915	0	0.185861	0
TC52507	Tentative consensus: similar to (Q9XHE5) Microtubule-associated protein, partial (14%);	cell component	0.577748	4.18205	2.43929	0		TC54422	Tentative consensus: similar to (Q9FY03) Putative pectin methylesterase precursor (EC 3.1.1.11), partial (31%); similar to (Q9FY03) Putative pectin methylesterase precursor (EC 3.1.1.11), partial (36%);	cell wall	0.140079	0	0.263203	0.0128349
TC52793	Tentative consensus: similar to (Q9SJX2) Putative kinesin light chain, partial (34%);	cell component	8.72698	0	2.05251	0.0678185		TC55188	Tentative consensus: similar to (Q9FT04) Putative proline-rich protein APG isolog (Fragment), partial (87%);	cell wall	0.244116	0.358998	0.393755	0.203884
TC53414	Tentative consensus: homologue to (Q2TFP2) Tubulin A, partial (39%);	cell component	1.72902	2.30687	3.10184	0		TC52948	Tentative consensus: weakly similar to (O04887) Pectinesterase-2 precursor (Pectin methylesterase) (PE) (EC 3.1.1.11 EC 3.1.1.11), partial (47%);	cell wall	0.254777	0.051173	0.406071	0.0177642
TC53769	Tentative consensus: similar to (Q7XI54) Putative transmembrane protein, partial (78%);	cell component	4.26559	0	13.4958	0		TC68017	Tentative consensus: similar to (Q5BM98) Secondary cell wall-related glycosyltransferase family 47, partial (38%);	cell wall	0.25701	0.141074	0.377024	0.0573367
TC55334	Tentative consensus: homologue to (Q9XHH1) Actin, partial (35%); homologue to (Q7XZJ2) Actin, complete;	cell component	0.542278	1.93463	0.413263	0.0136699		TC55770	Tentative consensus: weakly similar to (Q850K7) Expansin-like protein B (Fragment), partial (47%); None;	cell wall	0.320117	2.59783	0.362087	0.163261
TC56016	Tentative consensus: (Q8SAG3) Actin-depolymerizing factor (ADF), complete;	cell component	4.46218	0	2.39827	0.11353		TC66909	Tentative consensus: weakly similar to (Q41695) Pectinacetylesterase precursor, partial (28%);	cell wall	0.526356	1.93463	0.376357	0
TC56834	Tentative consensus: homologue to (Q852C5) Putative actin-related complex protein, complete;	cell component	2.29396	1.23906	4.26326	0		TC64761	Tentative consensus: similar to (Q42487) Extensin like protein, partial (70%);	cell wall	0.57668	2.72936	0.419734	0.0303149
TC57695	Tentative consensus: (Q9FUS4) Actin, partial (17%);	cell component	41.2369	0	9.12592	0		TC55634	Tentative consensus: weakly similar to (Q3Y6V1) Cellulose synthase-like protein CslG, partial (10%);	cell wall	0.63794	3.93309	2.54384	0
TC59923	Tentative consensus: homologue to (Q60DU0) Putative transmembrane protein, partial (10%);	cell component	4.35499	0	7.12882	0		TC55060	Tentative consensus: similar to (Q4F8J6) Putative beta-expansin (Fragment), partial (57%);	cell wall	1.57911	4.18205	0.190308	0
TC61083	Tentative consensus: similar to ATMAMI MEMBRANE-ASSOCIATED MANNITOL-INDUCED); structural molecule {Arabidopsis thaliana}, partial (77%);	cell component	0.606838	2.59783	2.13998	0.0134155		TC68875	Tentative consensus: None; homologue to (Q93XP0) Expansin, partial (28%);	cell wall	1.63021	2.06352	0.484772	0.127559
TC61113	Tentative consensus: similar to (Q2A9N9) Integral membrane protein putative, partial (34%);	cell component	2.76148	0	2.39716	0		TC60685	Tentative consensus: similar to xyloglucan endo-transglycosylase-like protein {Arabidopsis thaliana} (exp=0; wgp=1; cg=0), partial (49%); similar to xyloglucan endo-transglycosylase-like protein {Arabidopsis thaliana} (exp=0; wgp=1; cg=0), partial (83%)	cell wall	1.7933	2.06352	3.78512	0
TC62742	Tentative consensus: (Q31ID4) Integral membrane protein MviN, partial (2%);	cell component	10.1295	0	12.6859	0		TC65557	Tentative consensus: weakly similar to AGP13 (ARABINOGALACTAN PROTEIN 13) {Arabidopsis thaliana} (exp=-1; wgp=0; cg=0), partial (72%);	cell wall	1.88579	0.993594	0.249571	0
TC67645	Tentative consensus: homologue to (Q8L5F9) Microtubule associated protein, partial (40%); homologue to (Q8L5F9) Microtubule associated protein, partial (96%);	cell component	2.11709	1.19823	3.83482	0		TC63171	Tentative consensus: similar to (Q9LJN4) Beta-1 4-xylosidase, partial (2%);	cell wall	2.21782	2.87267	2.16016	0.433319
TC67725	Tentative consensus: (Q8XSG2) PROBABLE TRANSMEMBRANE PROTEIN, partial (2%);	cell component	2.64664	0.0488676	2.01194	0.0321996		TC63356	Tentative consensus: homologue to (Q4PKB6) Cellulose synthase CesA1 (Fragment), partial (46%);	cell wall	2.38936	0.539757	2.44019	0.0134155
TC68179	Tentative consensus: (Q84JW2) 2S albumin, complete; weakly similar to (O18465) Tractin, partial (4%); similar to (Q9VN36) CG12586-PA, partial (11%); weakly similar to (Q9VN36) CG12586-PA, partial (12%); similar to (Q8T018) LD39545p (CG10625-PA isoform	cell component	1.72024	2.87267	2.41072	0.500101		TC63680	Tentative consensus: similar to (Q39789) Proline-rich cell wall protein, partial (41%);	cell wall	2.73932	0.648584	5.95592	0
TC68266	Tentative consensus: similar to structural constituent of nuclear pore {Arabidopsis thaliana} (exp=-1; wgp=0; cg=0), partial (6%);	cell component	4.54552	0	3.75873	0		TC70572	Tentative consensus: similar to polygalacturonase {Arabidopsis thaliana} (exp=-1; wgp=0; cg=0), partial (21%);	cell wall	3.60265	0	2.71371	0.095644
TC69529	Tentative consensus: similar to (Q5L6F5) Membrane protein, partial (6%);	cell component	4.82078	0	5.57602	0		TC59496	Tentative consensus: similar to (Q5YJR2) Cell wall hydrolase (Fragment), partial (33%);	cell wall	3.68889	0	2.47916	0
TC69730	Tentative consensus: homologue to (P13362) Actin-1, partial (78%);	cell component	0.429657	0.648584	0.394512	0.0519603		TC55011	Tentative consensus: similar to (Q5CHL3) Hydroxyproline-rich glycoprotein dz-hrgp, partial (10%);	cell wall	3.71563	0.0893928	3.11654	0
TC70540	Tentative consensus: None; similar to (Q2M5F0) Membrane protein, complete;	cell component	2.04936	0.557865	3.0799	0		TC53913	Tentative consensus: homologue to (Q6K1Q6) Putative hydroxyproline-rich glycoprotein 1, partial (97%); homologue to (Q6K1Q6) Putative hydroxyproline-rich glycoprotein 1, partial (71%);	cell wall	4.26213	0	3.00475	0
TC52948	Tentative consensus: weakly similar to (O04887) Pectinesterase-2 precursor (Pectin methylesterase) (PE) (EC 3.1.1.11 EC 3.1.1.11), partial (47%);	cell wall	0.254777	0.051173	0.406071	0.0177642		TC56951	Tentative consensus: (Q8LGR5) Proline rich protein 2, complete;	cell wall	4.66512	0	5.00983	0
TC53913	Tentative consensus: homologue to (Q6K1Q6) Putative hydroxyproline-rich glycoprotein 1, partial (97%); homologue to (Q6K1Q6) Putative hydroxyproline-rich glycoprotein 1, partial (71%);	cell wall	4.26213	0	3.00475	0		TC63179	Tentative consensus: weakly similar to (Q3Y6V1) Cellulose synthase-like protein CslG, partial (10%);	cell wall	5.19362	0	3.16414	0
TC54422	Tentative consensus: similar to (Q9FY03) Putative pectin methylesterase precursor (EC 3.1.1.11), partial (31%); similar to (Q9FY03) Putative pectin methylesterase precursor (EC 3.1.1.11), partial (36%);	cell wall	0.140079	0	0.263203	0.0128349		TC64043	Tentative consensus: homologue to (Q95JD1) Basic proline-rich protein, partial (6%); similar to (Q00487) Mini-collagen (Fragment), partial (28%); homologue to alpha-5 type IV collagen {Homo sapiens} (exp=-1; wgp=0; cg=0), partial (4%);	cell wall	5.29818	0	10.6444	0
TC55011	Tentative consensus: similar to (Q5CHL3) Hydroxyproline-rich glycoprotein dz-hrgp, partial (10%);	cell wall	3.71563	0.0893928	3.11654	0		TC69709	Tentative consensus: similar to (Q9M3B0) Pectinesterase-like protein (At3g49220), partial (48%);	cell wall	5.83733	0	3.7725	0
TC55060	Tentative consensus: similar to (Q4F8J6) Putative beta-expansin (Fragment), partial (57%);	cell wall	1.57911	4.18205	0.190308	0		TC63420	Tentative consensus: weakly similar to (Q9MBB8) Polygalacturonase, partial (49%);	cell wall	6.14144	0	2.87438	0
TC55188	Tentative consensus: similar to (Q9FT04) Putative proline-rich protein APG isolog (Fragment), partial (87%);	cell wall	0.244116	0.358998	0.393755	0.203884		TC71102	Tentative consensus: weakly similar to (Q45HK7) Lipoxygenase LOX1 (EC 1.13.11.12), partial (12%);	resistance	0.0847784	0	0.233574	0.14572
TC55540	Tentative consensus: similar to (Q9FY03) Putative pectin methylesterase precursor (EC 3.1.1.11), partial (36%);	cell wall	0.0996915	0	0.185861	0		TC56791	Tentative consensus: homologue to (Q6V5H9) Autophagocytosis protein, partial (32%);	resistance	0.0860135	0	0.33181	0
TC55634	Tentative consensus: weakly similar to (Q3Y6V1) Cellulose synthase-like protein CslG, partial (10%);	cell wall	0.63794	3.93309	2.54384	0		TC69449	Tentative consensus: similar to (Q8H4X8) Putative subtilisin-like serine protease AIR3, partial (3%);	resistance	0.108081	0	0.0757501	0
TC55770	Tentative consensus: weakly similar to (Q850K7) Expansin-like protein B (Fragment), partial (47%); None;	cell wall	0.320117	2.59783	0.362087	0.163261		TC51909	Tentative consensus: similar to (Q8W418) Lipoxygenase, partial (32%); similar to (O49888) Loxc homologue protein (Fragment), partial (61%);	resistance	0.117853	0	0.0997181	0
TC56951	Tentative consensus: (Q8LGR5) Proline rich protein 2, complete;	cell wall	4.66512	0	5.00983	0		TC56012	Tentative consensus: similar to (Q9ZNT7) Prohibitin 2 (Prohibitin-like protein), partial (38%);	resistance	0.12298	0	0.491974	0.0867262
TC59496	Tentative consensus: similar to (Q5YJR2) Cell wall hydrolase (Fragment), partial (33%);	cell wall	3.68889	0	2.47916	0		TC65635	Tentative consensus: similar to (Q6X5R6) Lipoxygenase (Fragment), partial (26%); similar to (O49888) Loxc homologue protein (Fragment), partial (61%);	resistance	0.132157	0.0881602	0.0928589	0.0132131
TC60685	Tentative consensus: similar to xyloglucan endo-transglycosylase-like protein {Arabidopsis thaliana} (exp=0; wgp=1; cg=0), partial (49%); similar to xyloglucan endo-transglycosylase-like protein {Arabidopsis thaliana} (exp=0; wgp=1; cg=0), partial (83%)	cell wall	1.7933	2.06352	3.78512	0		TC66669	Tentative consensus: similar to (Q9C5N5) Putative subtilisin serine protease, partial (49%);	resistance	0.146213	0	0.367035	0.095644
TC63171	Tentative consensus: similar to (Q9LJN4) Beta-1 4-xylosidase, partial (2%);	cell wall	2.21782	2.87267	2.16016	0.433319		TC58431	Tentative consensus: similar to (Q6U1L7) Bax inhibitor, complete;	resistance	0.187559	0	0.156966	0
TC63179	Tentative consensus: weakly similar to (Q3Y6V1) Cellulose synthase-like protein CslG, partial (10%);	cell wall	5.19362	0	3.16414	0		TC63122	Tentative consensus: weakly similar to (O24248) Major allergen Pru av 1 (Pru a 1), partial (86%); weakly similar to (Q6QHU2) Major cherry allergen Pru av 1.0202, complete;	resistance	0.210096	0.156732	0.44039	0.171783
TC63356	Tentative consensus: homologue to (Q4PKB6) Cellulose synthase CesA1 (Fragment), partial (46%);	cell wall	2.38936	0.539757	2.44019	0.0134155		TC52748	Tentative consensus: weakly similar to (Q5NE32) Type 1 non-specific lipid transfer protein precursor, partial (64%);	resistance	0.21949	0.184781	0.43217	0.313497
TC63420	Tentative consensus: weakly similar to (Q9MBB8) Polygalacturonase, partial (49%);	cell wall	6.14144	0	2.87438	0		BQ795661	EST sequence: O81228 PR-4 type protein.;	resistance	0.246695	0.607171	0.277537	0.0565142
TC63680	Tentative consensus: similar to (Q39789) Proline-rich cell wall protein, partial (41%);	cell wall	2.73932	0.648584	5.95592	0		TC54638	Tentative consensus: weakly similar to (Q2QCI7) Non-specific lipid transfer protein, partial (72%); weakly similar to (Q9M6B6) Lipid transfer protein precursor, partial (70%);	resistance	0.272883	1.5929	0.30365	0.095644
TC64043	Tentative consensus: homologue to (Q95JD1) Basic proline-rich protein, partial (6%); similar to (Q00487) Mini-collagen (Fragment), partial (28%); homologue to alpha-5 type IV collagen {Homo sapiens} (exp=-1; wgp=0; cg=0), partial (4%);	cell wall	5.29818	0	10.6444	0		TC70707	Tentative consensus: similar to (Q6X5R6) Lipoxygenase (Fragment), partial (12%);	resistance	0.332615	0.692741	0.25292	0
TC64761	Tentative consensus: similar to (Q42487) Extensin like protein, partial (70%);	cell wall	0.57668	2.72936	0.419734	0.0303149		TC64809	Tentative consensus: (Q9M3U4) Beta 1-3 glucanase, complete;	resistance	0.36437	2.42068	7.00183	0.0130212
TC65557	Tentative consensus: weakly similar to AGP13 (ARABINOGALACTAN PROTEIN 13) {Arabidopsis thaliana} (exp=-1; wgp=0; cg=0), partial (72%);	cell wall	1.88579	0.993594	0.249571	0		TC61642	Tentative consensus: (Q6BAB9) Stilbene synthase (Fragment), complete; (P28343) Stilbene synthase 1 (Resveratrol synthase 1) (Trihydroxystilbene synthase 1) (PSV25), complete; homologue to (Q2HY10) Resveratrol synthase, complete; (Q9FRW2) Stilbene synthas	resistance	0.384155	2.30687	0.335655	0.114765
TC66909	Tentative consensus: weakly similar to (Q41695) Pectinacetylesterase precursor, partial (28%);	cell wall	0.526356	1.93463	0.376357	0		NP596488	Genomic sequence: GB|AF369825.1|AAM21282.1 resistance gene analog [Vitis vinifera];	resistance	0.458796	1.93463	0.497833	0.0887417
TC68017	Tentative consensus: similar to (Q5BM98) Secondary cell wall-related glycosyltransferase family 47, partial (38%);	cell wall	0.25701	0.141074	0.377024	0.0573367		TC52983	Tentative consensus: weakly similar to (Q947E3) Resistance gene analog NBS5 (Fragment), partial (45%);	resistance	0.459178	0.648584	0.442561	0.0308489
TC68875	Tentative consensus: None; homologue to (Q93XP0) Expansin, partial (28%);	cell wall	1.63021	2.06352	0.484772	0.127559		TC62915	Tentative consensus: similar to (Q8H811) Putative leucine-rich repeat transmembrane protein kinase, partial (12%);	resistance	0.492677	2.72936	3.03395	0
TC69709	Tentative consensus: similar to (Q9M3B0) Pectinesterase-like protein (At3g49220), partial (48%);	cell wall	5.83733	0	3.7725	0		BQ795788	EST sequence: Q94EN5 Beta-1,3-glucanase (EC 3.2.1.39).;	resistance	0.512514	2.87267	0.216838	0
TC70572	Tentative consensus: similar to polygalacturonase {Arabidopsis thaliana} (exp=-1; wgp=0; cg=0), partial (21%);	cell wall	3.60265	0	2.71371	0.095644		TC63365	Tentative consensus: weakly similar to (Q8H9B7) Putative lipid transfer protein, partial (86%); weakly similar to (Q6PW56) Probable lipid transfer protein family protein, partial (76%);	resistance	0.533857	2.59783	0.401764	0.408849
TC52420	Tentative consensus: similar to (Q9SP55) Vacuolar ATP synthase subunit G (V-ATPase G subunit) (Vacuolar proton pump G subunit), complete; similar to (Q9SP55) Vacuolar ATP synthase subunit G (V-ATPase G subunit) (Vacuolar proton pump G subunit), complete	electr./energy	0.545988	1.93463	0.471881	0.0867262		TC70080	Tentative consensus: similar to (Q7XAU6) Class IV chitinase, complete;	resistance	0.537281	1.8049	0.45248	0.0337445
TC52892	Tentative consensus: similar to (Q2PXN7) Chloroplast thioredoxin M-type (Fragment), partial (72%);	electr./energy	0.6046	3.10555	4.98508	0		BQ796623	EST sequence: Q1S347 Leucine-rich repeat.;	resistance	1.72694	3.75236	2.31912	0.0714216
TC52973	Tentative consensus: similar to (Q9SWE7) Vacuolar ATP synthase subunit E (V-ATPase E subunit) (Vacuolar proton pump E subunit), complete; similar to (Q9SWE7) Vacuolar ATP synthase subunit E (V-ATPase E subunit) (Vacuolar proton pump E subunit), complete	electr./energy	1.7368	4.18205	5.6622	0		TC59490	Tentative consensus: weakly similar to (P10973) Nonspecific lipid-transfer protein A (NS-LTP A) (Phospholipid transfer protein) (PLTP), partial (70%); weakly similar to (O22484) Lipid transfer protein LPT III, partial (49%);	resistance	1.77634	1.683	0.18141	0
TC53317	Tentative consensus: similar to ATP binding {Arabidopsis thaliana} (exp=-1; wgp=0; cg=0), partial (64%);	electr./energy	1.76334	2.59783	0.46262	0.114765		TC57169	Tentative consensus: weakly similar to (Q947E1) Resistance gene analog NBS7 (Fragment), partial (49%);	resistance	1.9238	0.607171	3.47422	0
TC53784	Tentative consensus: similar to (Q6TBK5) NADH dehydrogenase subunit F (Fragment), partial (8%);	electr./energy	1.97759	0.835292	3.67157	0		TC57759	Tentative consensus: weakly similar to ethylene-forming-enzyme-like dioxygenase-like protein {Oryza sativa (japonica cultivar-group)}, partial (33%);	resistance	1.96356	2.06352	2.67248	0.0587161
TC55012	Tentative consensus: similar to (O49856) Ferredoxin-thioredoxin reductase catalytic chain chloroplast precursor (FTR-C), partial (88%);	electr./energy	0.346602	1.13941	2.20683	0.146711		TC67507	Tentative consensus: weakly similar to (Q84Q56) Putative disease resistance gene homolog, partial (8%);	resistance	2.1055	0.302201	2.68916	0
TC55227	Tentative consensus: (Q2V2T4) Protein AtMg01120 (NADH dehydrogenase subunit 1) (Protein AtMg01275) (Protein AtMg00516), partial (11%);	electr./energy	0.559079	2.87267	0.378427	0.0298959		TC51703	Tentative consensus: (Q9FS45) Chitinase precursor (EC 3.2.1.14), complete;	resistance	2.31296	0.152907	2.41074	0.590134
TC55395	Tentative consensus: homologue to (Q6QY79) ATP synthase CF0 A chain, complete;	electr./energy	0.496572	1.40878	0.252083	0		TC64563	Tentative consensus: similar to (Q7XB39) Class IV chitinase, partial (94%); None;	resistance	2.32125	0.718278	2.41903	0.10695
TC55708	Tentative consensus: similar to (P32980) ATP synthase delta chain chloroplast precursor (EC 3.6.3.14 EC 3.6.3.14), partial (75%);	electr./energy	0.466111	1.8049	3.46738	0		CN548368	EST sequence: Q5MJV5 Avr9/Cf-9 rapidly elicited protein 256 (Fragment).;	resistance	2.36012	0.648584	6.68638	0
TC56753	Tentative consensus: similar to (Q2HST1) Ferric reductase-like transmembrane component, partial (17%);	electr./energy	0.513389	1.23906	2.37361	0.0573367		TC64623	Tentative consensus: similar to (Q8S932) 1-aminocyclopropane-1-carboxylate oxidase (ACC oxidase) (Ethylene-forming enzyme) (EFE), partial (29%); similar to (Q5VLJ5) 1-aminocyclopropane-1-carboxylate oxidase, complete;	resistance	2.43694	0.602298	2.15766	0.238411
TC58045	Tentative consensus: (P59227) Vacuolar ATP synthase 16 kDa proteolipid subunit 1/3/5, complete;	electr./energy	2.92909	0.0547229	11.1583	0		TC62958	Tentative consensus: (Q7XAU7) Thaumatin-like protein, complete;	resistance	2.48393	1.13941	2.86657	0
TC58078	Tentative consensus: similar to (Q2PYY0) Mitochondrial carrier-like protein, complete;	electr./energy	1.55445	4.89822	3.28609	0		TC64957	Tentative consensus: weakly similar to (Q5VQJ0) Putative disease resistance protein RPS2, partial (4%);	resistance	2.50077	0.358998	2.68569	0
TC58108	Tentative consensus: similar to ATP binding {Arabidopsis thaliana} (exp=-1; wgp=0; cg=0), partial (23%);	electr./energy	2.30157	0.146418	2.73235	0		TC51771	Tentative consensus: similar to (Q8W5A3) Lethal leaf spot 1-like protein, partial (39%); similar to (Q8W5A3) Lethal leaf spot 1-like protein, partial (54%);	resistance	2.6362	0	5.43115	0
TC58919	Tentative consensus: (Q9B8Y0) NADH dehydrogenase subunit 6, partial (8%);	electr./energy	0.597289	5.25171	0.323261	0.0130212		TC61082	Tentative consensus: similar to (Q9M3U4) Beta 1-3 glucanase, partial (97%);	resistance	2.78798	0.152907	2.2594	0.0134155
TC61119	Tentative consensus: similar to epsilon subunit of mitochondrial F1-ATPase {Arabidopsis thaliana} (exp=-1; wgp=0; cg=0), partial (81%);	electr./energy	8.4488	0	10.1307	0		TC61222	Tentative consensus: similar to (Q84QE1) Avr9/Cf-9 rapidly elicited protein 189, partial (50%);	resistance	2.797	0.164961	2.2978	0
TC61363	Tentative consensus: similar to (Q6L460) Putative mitochondrial ATP synthase, complete;	electr./energy	0.26705	0.0911364	2.39948	0.0887417		TC61443	Tentative consensus: similar to (Q9FKE5) Disease resistance protein RPS4, partial (1%);	resistance	2.87572	5.25171	3.04699	0
TC61835	Tentative consensus: similar to (Q5PY86) NADH:cytochrome b5 reductase (EC 1.6.2.2), partial (94%);	electr./energy	0.425582	1.3274	0.46433	0.0714216		TC69514	Tentative consensus: similar to (Q56R03) EDS1, partial (18%);	resistance	2.90626	0	2.28531	0.0565142
TC61943	Tentative consensus: weakly similar to ATP binding {Arabidopsis thaliana} (exp=-1; wgp=0; cg=0), partial (19%);	electr./energy	2.49491	0.663717	3.25179	0		TC59338	Tentative consensus: similar to (Q5NE21) Carbonic anhydrase (EC 4.2.1.1), partial (50%); similar to (P27141) Carbonic anhydrase chloroplast precursor (Carbonate dehydratase) (EC 4.2.1.1 EC 4.2.1.1), partial (78%);	resistance	3.03308	0.0530965	10.9312	0
TC62922	Tentative consensus: similar to (Q29596) ATP synthase alpha chain liver isoform mitochondrial precursor (Fragment), partial (8%);	electr./energy	1.68398	2.06352	0.474918	0.0678185		TC58217	Tentative consensus: homologue to (Q84N26) Leucine-rich repeat protein, partial (87%);	resistance	3.0682	0.0520501	6.70795	0
TC63095	Tentative consensus: homologue to (Q6PNA4) NADH dehydrogenase subunit 5, partial (3%);	electr./energy	1.9638	2.42068	5.92428	0		TC64236	Tentative consensus: similar to (Q9M435) Phase-change related protein precursor, partial (46%); similar to (O08677) Kininogen-1 precursor, partial (3%); similar to (Q9M435) Phase-change related protein precursor, partial (46%);	resistance	3.21363	0.607171	5.15255	0
TC63430	Tentative consensus: similar to (O04434) Putative NADPH-cytochrome P450 reductase, partial (19%);	electr./energy	0.534443	1.51766	0.380018	0.0308489		TC61210	Tentative consensus: similar to (O49621) MLO-like protein 1 (AtMlo1) (MLO protein homolog 1) (AtMLO-H1), partial (39%);	resistance	3.46379	0	2.65566	0.0587161
TC64199	Tentative consensus: similar to (Q9SXZ7) NADPH oxidoreductase homolog (Fragment), partial (13%);	electr./energy	6.10494	0	10.0651	0		TC51704	Tentative consensus: (P51613) Basic endochitinase precursor (EC 3.2.1.14 EC 3.2.1.14), complete;	resistance	3.46783	0.0283843	2.69589	0
TC64650	Tentative consensus: weakly similar to electron transporter {Arabidopsis thaliana} (exp=-1; wgp=0; cg=0), partial (13%);	electr./energy	0.290571	0.107699	0.488153	0.0590121		TC59864	Tentative consensus: weakly similar to (O24017) Resistance complex protein I2C-3 (Fragment), partial (15%);	resistance	3.58038	0	6.23932	0
TC64812	Tentative consensus: similar to (Q9SDS7) Vacuolar ATP synthase subunit C (V-ATPase C subunit) (Vacuolar proton pump C subunit), partial (20%);	electr./energy	2.11119	0.198397	0.454229	0.0665904		TC58029	Tentative consensus: weakly similar to (Q9M6E7) UDP-glucose:salicylic acid glucosyltransferase, partial (36%); weakly similar to (Q9M6E7) UDP-glucose:salicylic acid glucosyltransferase, partial (51%);	resistance	3.63355	0	8.70051	0
TC65168	Tentative consensus: similar to (Q948P6) Ferritin-3 chloroplast precursor (SFerH-3) (EC 1.16.3.1 EC 1.16.3.1), partial (42%);	electr./energy	0.573688	4.18205	0.152195	0		TC70536	Tentative consensus: similar to (P36910) Acidic endochitinase SE2 precursor (EC 3.2.1.14 EC 3.2.1.14), partial (7%); similar to (P29060) Acidic endochitinase precursor (EC 3.2.1.14 EC 3.2.1.14), partial (91%);	resistance	3.64392	0.139775	9.80658	0
TC65553	Tentative consensus: (Q6PNB2) ATP synthase F0 subunit 6, partial (5%);	electr./energy	6.49288	0.0275851	2.89575	0.033551		TC65214	Tentative consensus: similar to (O24531) Class IV endochitinase (EC 3.2.1.14), partial (56%); None; None;	resistance	3.66365	0.0467249	3.59775	0
TC66837	Tentative consensus: weakly similar to (Q8H011) Putative NADPH-dependent oxidoreductase, partial (84%);	electr./energy	4.16294	0	2.91091	0		TC58397	Tentative consensus: similar to LSD1 (LESION SIMULATING DISEASE) {Arabidopsis thaliana} (exp=-1; wgp=0; cg=0), partial (89%);	resistance	3.67261	0	3.6067	0
TC68177	Tentative consensus: homologue to (P29790) ATP synthase gamma chain chloroplast precursor (EC 3.6.3.14 EC 3.6.3.14), partial (85%);	electr./energy	0.197773	0	0.347468	0.0308489		TC55556	Tentative consensus: similar to (O04681) Pathogenesis-related genes transcriptional activator PTI5 (PTO-interacting protein 5), partial (57%); similar to (O04681) Pathogenesis-related genes transcriptional activator PTI5 (PTO-interacting protein 5), par	resistance	3.76001	0	5.03173	0
TC68506	Tentative consensus: weakly similar to (Q944N6) Cytochrome P450 (Fragment), partial (68%);	electr./energy	0.582048	3.10555	0.233083	0		TC62916	Tentative consensus: similar to (Q93YW0) EXECUTER1 protein chloroplast precursor, partial (15%);	resistance	3.92054	0	4.92808	0
TC68614	Tentative consensus: similar to ATP binding {Arabidopsis thaliana} (exp=-1; wgp=0; cg=0), partial (39%);	electr./energy	3.61058	0	4.5629	0		TC63883	Tentative consensus: (Q6YCG8) Putative hypersensitive-induced response protein (Fragment), complete; None; similar to (Q6UNT3) Hypersensitive-induced response protein, complete;	resistance	3.96296	0	2.30008	0.0590121
TC69119	Tentative consensus: homologue to (Q8M8A9) NADH dehydrogenase subunit 4, partial (50%);	electr./energy	1.72846	1.93463	2.73889	0.0442502		TC63410	Tentative consensus: (Q9M563) Beta-1 3-glucanase, complete;	resistance	4.15549	0.027787	7.19819	0
TC69253	Tentative consensus: similar to electron transporter {Arabidopsis thaliana} (exp=-1; wgp=0; cg=0), partial (57%); similar to electron transporter {Arabidopsis thaliana} (exp=-1; wgp=0; cg=0), partial (32%);	electr./energy	2.2152	0.508865	6.38877	0		TC70248	Tentative consensus: weakly similar to (Q7XC83) Ethylene-forming enzyme putative, partial (47%);	resistance	4.48532	0	4.42854	0
TC69504	Tentative consensus: similar to (Q95AH9) Putative thioredoxin m2, partial (68%);	electr./energy	0.519638	1.51766	0.434675	0.0590121		TC55119	Tentative consensus: similar to (Q4ZJ73) 12-oxophytodienoate reductase, partial (89%);	resistance	4.80712	0	4.56433	0
TC70346	Tentative consensus: similar to (Q5SCS8) NADH dehydrogenase subunit 2, partial (3%);	electr./energy	1.89994	0.557865	2.94996	0		TC60548	Tentative consensus: similar to (Q9M435) Phase-change related protein precursor, partial (68%); weakly similar to (Q37BC6) Hydrogenase accessory protein HypB, partial (11%); similar to (Q9M435) Phase-change related protein precursor, partial (67%);	resistance	5.2431	0.557865	4.81876	0.472495
BQ792556	EST sequence: Q0Z9W3 Histone deacetylase HDAC2.;	metabolism	0.126056	0	0.498703	0.203884		TC51855	Tentative consensus: similar to (Q6W0C7) Pto-like serine/threonine kinase (Fragment), partial (34%);	resistance	5.31283	0	4.16756	0
BQ796346	EST sequence: Q9LJX4 RNA binding protein-like.;	metabolism	0.59764	3.10555	2.82612	0		TC59503	Tentative consensus: weakly similar to (P16273) Pathogen-related protein, partial (38%);	resistance	5.39208	0	5.45277	0
BQ798805	EST sequence: similar to probable 40S ribosomal protein S7 homolog [imported] - Arabidopsis thaliana, partial (66%);	metabolism	10.4287	0	7.787	0		TC56756	Tentative consensus: homologue to (Q20BD2) Pathogenesis-related protein 10.3, complete; (Q9FS42) Pathogenesis-related protein 10, complete;	resistance	6.39671	0	2.60899	0.0867262
BQ799114	EST sequence: Q2QYH7 Cytochrome P450 family protein, expressed (Os12g0119000 protein).;	metabolism	0.313426	0.184781	0.481845	0.381942		TC65292	Tentative consensus: weakly similar to (Q700J9) Putative pathogenesis-related protein, partial (52%);	resistance	6.52877	0	3.00561	0.0128349
BQ799688	EST sequence: Q6AV32 Putative oxidoreductase (Oxidoreductase, 2OG-Fe oxygenase family protein, expressed).;	metabolism	28.8613	0	5.90717	0		TC62913	Tentative consensus: homologue to (Q7XAU7) Thaumatin-like protein, partial (69%); (Q7XAU7) Thaumatin-like protein, complete; homologue to (P93621) Osmotin-like protein precursor, partial (71%); homologue to (P93621) Osmotin-like protein precursor, part	resistance	7.1574	0	4.63009	0
CA817595	EST sequence: Q2MJ01 Cytochrome P450 monooxygenase CYP704G2.;	metabolism	330.356	0	76.1654	0		TC65849	Tentative consensus: similar to (O24531) Class IV endochitinase (EC 3.2.1.14), partial (68%);	resistance	7.4103	0	5.53746	0
CA817598	EST sequence: Q9FKP0 Plastid-specific 50S ribosomal protein 6, chloroplast precursor (PSRP- 6) (CL25).;	metabolism	1.86312	3.75236	0.452122	0.500101		TC66967	Tentative consensus: (Q7XAU6) Class IV chitinase, partial (51%); homologue to (Q7XAU6) Class IV chitinase, complete; (O24530) Class IV endochitinase (EC 3.2.1.14), complete;	resistance	8.10651	0	20.0044	0
CB342456	EST sequence: similar to GP|13123673|gb|AAK12939.1 molybdenum cofactor sulfurase {Arabidopsis thaliana}, partial (26%);	metabolism	2.20146	0.508865	0.12939	0		TC63891	Tentative consensus: similar to (Q7XAU7) Thaumatin-like protein, complete;	resistance	17.4452	0	13.9648	0
CD800358	EST sequence: Q1S9M3 Lipase, active site.;	metabolism	10.6496	0	13.4898	0		TC61483	Tentative consensus: similar to (O49621) MLO-like protein 1 (AtMlo1) (MLO protein homolog 1) (AtMLO-H1), partial (22%);	resistance	17.5351	0	18.7707	0
CF372858	EST sequence: Q6VAB3 UDP-glycosyltransferase 85A8.;	metabolism	2.13676	0.835292	5.58873	0		TC60929	Tentative consensus: (O24530) Class IV endochitinase (EC 3.2.1.14), complete; homologue to (Q7XAU6) Class IV chitinase, complete;	resistance	21.2959	0	32.0416	0
CF404439	EST sequence: Q1RV97 Adenosine/AMP deaminase.;	metabolism	2.10176	0.508865	3.3898	0		TC56559	Tentative consensus: weakly similar to (Q688M9) 'putative endo-1 3;1 4-beta-D-glucanase', partial (92%);	resistance	26.3486	0	30.8917	0
CF404772	EST sequence: Q9FZP1 Heparanase-like protein 3 precursor (EC 3.2.-.-).;	metabolism	0.219135	0	0.37253	0		CN007267	EST sequence: Q5SMW3 Cyst nematode resistance protein-like.;	resistance	71.6242	0	23.2859	0
CF406013	EST sequence: Q1S6Y2 Cyclin-like F-box; FBD.;	metabolism	2.5731	0	2.00807	0.0337445		TC53261	Tentative consensus: (Q8S568) Catalase, partial (39%); similar to F2D10.11 {Arabidopsis thaliana} (exp=0; wgp=1; cg=0), partial (85%); similar to unknown protein {Arabidopsis thaliana} (exp=0; wgp=1; cg=0), partial (28%); homologue to unknown protein {	resistance	114.055	0	116.404	0
CF414729	EST sequence: Q8W0Y7 Enod8.3 (Fragment).;	metabolism	7.29733	0	5.29316	0		TC51997	Tentative consensus: weakly similar to (Q700J9) Putative pathogenesis-related protein, partial (86%);	resistance	145.591	0	37.5266	0
CF517350	EST sequence: Q1RYZ6 Glycoside hydrolase, family 1.;	metabolism	2.06694	0.184781	4.72861	0		TC57386	Tentative consensus: similar to (Q30D02) Putative 3-deoxy-D-arabino-heptulosonate 7-phosphate synthase 3, partial (48%); homologue to (O24051) 3-deoxy-D-arabino-heptulosonate 7-phosphate synthase precursor (EC 4.1.2.15), partial (70%);	secondary metab.	0.0678569	0	0.0744868	0
CF517459	EST sequence: Q1S8B9 Disease resistance protein; Heat shock protein DnaJ, N-terminal; AAA ATPase.;	metabolism	0.52496	1.683	0.321907	0.0308489		TC65532	Tentative consensus: (Q2I0B6) Flavonoid 3' 5'-hydroxylase (Fragment), partial (14%);	secondary metab.	0.0795254	0	0.117817	0
CK906569	EST sequence: Q2HXK3 Carotenoid isomerase.;	metabolism	0.605015	3.10555	0.457987	0.0470776		TC51695	Tentative consensus: (Q3C210) Flavonoid 3' 5'-hydroxylase, complete;	secondary metab.	0.235367	0.260763	0.113498	0
CN006197	EST sequence: Q94IF1 Glucosyltransferase (EC 2.4.1.-).;	metabolism	0.555642	4.45368	2.13839	0.203884		TC62434	Tentative consensus: similar to (Q9FLW4) Acetyl-CoA:benzylalcohol acetyltranferase-like protein, partial (4%); Q9M5K9 F21J9.20-like protein (Fragment).;	secondary metab.	0.260641	0	0.339116	0.0177642
CN006632	EST sequence: Q2QYH7 Cytochrome P450 family protein, expressed (Os12g0119000 protein).;	metabolism	0.275802	0.90549	0.350295	0.0887417		TC52353	Tentative consensus: similar to (Q9SPV4) S-adenosyl-L-methionine:salicylic acid carboxyl methyltransferase, partial (76%); None;	secondary metab.	0.371449	0.310212	0.363599	0
CN006679	EST sequence: Q947K4 Thiohydroximate S-glucosyltransferase.;	metabolism	0.281229	0.868377	0.459616	0.203884		TC60943	Tentative consensus: similar to (Q9LL50) 4-coumarate:coA ligase 2 (EC 6.2.1.12), partial (97%);	secondary metab.	0.387482	0.789164	2.30927	0.00738985
CN006772	EST sequence: Q9LHN4 Probable 1-acyl-sn-glycerol-3-phosphate acyltransferase 5 (EC 2.3.1.51) (Lysophosphatidyl acyltransferase 5).;	metabolism	0.421107	0.993594	2.26253	0.166281		TC60180	Tentative consensus: similar to (Q6UD65) Phenylalanine ammonia lyase (EC 4.3.1.5), partial (97%);	secondary metab.	0.468239	0.90549	0.40548	0.107971
CN007512	EST sequence: Q1KMK7 Phytoene desaturase.;	metabolism	0.481242	0.993594	0.438449	0.107971		TC61248	Tentative consensus: similar to (P45726) Phenylalanine ammonia-lyase (EC 4.3.1.5 EC 4.3.1.5), partial (96%); None;	secondary metab.	0.496351	2.72936	0.469607	0.433319
CN007543	EST sequence: Q9ZUV4 Nodulin-like protein (At2g28120/F24D13.9).;	metabolism	1.82624	4.18205	2.00406	0.182064		TC66289	Tentative consensus: weakly similar to (Q9T003) O-methyltransferase-like protein, partial (20%);	secondary metab.	0.545196	2.87267	0.240508	0
CN545282	EST sequence: O82585 NADP-dependent isocitrate dehydrogenase.;	metabolism	3.84495	0	4.65872	0		TC58768	Tentative consensus: similar to (Q6PWU2) Terpenoid synthase, partial (12%);	secondary metab.	0.550151	2.72936	0.475058	0.0678185
CN545914	EST sequence: Q1S7I9 Phenazine biosynthesis PhzC/PhzF protein.;	metabolism	1.83903	3.28232	3.22254	0.0321996		TC65089	Tentative consensus: Q1RSG5 Strictosidine synthase.;	secondary metab.	0.552979	4.45368	0.270683	0.00720453
CN548860	EST sequence: Q52S92 FRIGIDA.;	metabolism	0.548878	4.45368	0.221188	0		TC51705	Tentative consensus: homologue to (Q2UYU6) Flavonoid-3'-hydroxylase, complete;	secondary metab.	0.567764	3.75236	3.43016	0
CO818805	EST sequence: Q2A9N4 Amidase, putative.;	metabolism	0.240511	0	0.485083	0.146711		TC57455	Tentative consensus: similar to (Q5ZTH6) Polyketide synthase type I, partial (0%);	secondary metab.	0.616719	4.45368	2.14617	0
CO819126	EST sequence: Q9LFQ7 Lysophospholipase-like protein (Esterase/lipase/thioesterase family protein).;	metabolism	3.80562	0.0541859	3.55098	0		TC63368	Tentative consensus: similar to (Q04903) Protein farnesyltransferase beta subunit (CAAX farnesyltransferase beta subunit), partial (40%);	secondary metab.	1.59919	3.10555	2.24393	0.0229681
CO819295	EST sequence: Q6F3E4 Putative glutathione synthetase.;	metabolism	1.70814	2.72936	2.37634	0.095644		TC56404	Tentative consensus: similar to (Q6L3K1) Putative cinnamoyl-CoA reductase, complete;	secondary metab.	1.65287	3.50024	3.60262	0
CV179294	EST sequence: O24358 Glucose-6-phosphate dehydrogenase (EC 1.1.1.49) (Fragment).;	metabolism	3.65888	0	3.1265	0		TC52848	Tentative consensus: (Q3KN67) Isoflavone reductase-like protein 6, complete;	secondary metab.	1.84071	2.22836	3.447	0
DV939304	EST sequence: Q1SM58 SAM (And some other nucleotide) binding motif; Skb1 methyltransferase.;	metabolism	3.9816	0	2.39093	0		TC70299	Tentative consensus: similar to (Q2YHM9) Caffeoyl-CoA O-methyltransferase (Fragment), partial (86%);	secondary metab.	1.88887	2.06352	2.22972	0.171783
GSVIVT00011944001	Genomic sequence: None; Q1RVC0 Sterol desaturase.;	metabolism	0.546985	4.45368	2.66946	0		TC70298	Tentative consensus: (P41090) Naringenin 2-oxoglutarate 3-dioxygenase (Flavonone-3-hydroxylase) (F3H) (FHT), complete;	secondary metab.	2.01778	2.30687	0.447493	0.0434348
TC51697	Tentative consensus: (Q9FES0) NADH glutamate dehydrogenase (EC 1.4.1.2), complete;	metabolism	0.355574	0.310212	0.273776	0		TC54034	Tentative consensus: similar to (Q5I6D6) Sinapyl alcohol dehydrogenase-like protein, complete;	secondary metab.	2.08176	4.45368	2.76948	0.590134
TC51711	Tentative consensus: (Q9M4S1) H+-pyrophosphatase (EC 3.6.1.1), complete;	metabolism	0.100459	0	0.199896	0		TC60329	Tentative consensus: similar to cinnamoyl-CoA reductase {Arabidopsis thaliana} (exp=-1; wgp=0; cg=0), partial (14%);	secondary metab.	2.12046	0.868377	3.50747	0.0125587
TC51713	Tentative consensus: similar to (Q9XGN4) Galactinol synthase isoform GolS-1 (EC 2.4.1.123), partial (92%);	metabolism	3.65538	0	2.42221	0.171783		TC62918	Tentative consensus: weakly similar to (Q59J80) Cyclo-DOPA 5-O-glucosyltransferase, partial (17%); similar to (Q59J80) Cyclo-DOPA 5-O-glucosyltransferase, partial (30%);	secondary metab.	2.12935	0.138051	2.13331	0.203884
TC51750	Tentative consensus: (Q39257) Ubiquitin, complete; None;	metabolism	45.4324	0	15.388	0		TC63811	Tentative consensus: similar to (Q9SCP7) Caffeic acid O-methyltransferase-like protein (AT3g53140/T4D2_70), partial (95%);	secondary metab.	2.45165	0.299963	2.68149	0.0229681
TC51767	Tentative consensus: weakly similar to (Q60DD2) Integrase core domain containing protein, partial (6%);	metabolism	2.41759	0.557865	2.14214	0.166025		TC70164	Tentative consensus: weakly similar to (Q6X0N8) Putative spermine/spermidine synthase, partial (14%);	secondary metab.	2.51688	0.403835	2.35747	0.0313932
TC51783	Tentative consensus: similar to (Q84WM9) Elongation factor 1-beta 1 (EF-1-beta 1) (Elongation factor 1B-alpha 1) (eEF-1B alpha 1), partial (92%);	metabolism	0.0887599	0	0.280356	0		TC66067	Tentative consensus: similar to (Q5C9I9) (-)-isopiperitenol dehydrogenase, partial (22%); similar to (Q9SQJ3) Short-chain alcohol dehydrogenase, partial (72%);	secondary metab.	2.59242	0.209346	3.46441	0.0134155
TC51789	Tentative consensus: similar to (Q8LHA3) Putative cytochrome c oxidase subunit 6b-1, partial (43%);	metabolism	2.39672	1.8049	5.4814	0		TC58641	Tentative consensus: weakly similar to (Q40288) Anthocyanidin 3-O-glucosyltransferase (Flavonol 3-O-glucosyltransferase 6), partial (42%);	secondary metab.	2.87517	0.138051	2.58924	0.0125587
TC51795	Tentative consensus: similar to (Q4JR85) Dehydroascorbate reductase, partial (79%); None;	metabolism	0.242912	0.0520501	0.262692	0		TC57640	Tentative consensus: (Q3KN68) Isoflavone reductase-like protein 5, complete;	secondary metab.	3.24104	0.0520501	6.07953	0
TC51806	Tentative consensus: similar to (Q43317) Cysteine synthase (Beta-pyrazolylalanine synthase) (Beta-PA/CSase) (L-mimosine synthase) , complete;	metabolism	8.44465	0	11.0846	0		TC62548	Tentative consensus: homologue to (Q2W368) Geranylgeranyl pyrophosphate synthase, partial (3%);	secondary metab.	3.41824	0	2.37883	0.0565142
TC51815	Tentative consensus: homologue to cobalamine-independent methionine synthase {Solenostemon scutellarioides} (exp=-1; wgp=0; cg=0), partial (34%); homologue to cobalamine-independent methionine synthase {Solenostemon scutellarioides} (exp=-1; wgp=0; cg=0)	metabolism	0.531061	4.18205	5.64373	0		BQ798895	EST sequence: Q1EP78 Isochorismatase hydrolase family protein.;	secondary metab.	3.4268	0	4.50002	0
TC51857	Tentative consensus: (Q39257) Ubiquitin, partial (45%); (Q39257) Ubiquitin, complete; None;	metabolism	26.1967	0	31.4413	0		TC62865	Tentative consensus: homologue to (O82147) Spermidine synthase (Putrescine aminopropyltransferase) (SPDSY) (EC 2.5.1.16 EC 2.5.1.16), partial (93%); homologue to (O82147) Spermidine synthase (Putrescine aminopropyltransferase) (SPDSY) (EC 2.5.1.16 EC	secondary metab.	3.63842	0	2.72857	0
TC51896	Tentative consensus: similar to phospholipase C {Arabidopsis thaliana} (exp=-1; wgp=0; cg=0), complete;	metabolism	2.83803	0.90549	3.86889	0.0470776		TC60611	Tentative consensus: similar to (P80042) Geranylgeranyl pyrophosphate synthetase chloroplast precursor (GGPP synthetase) (GGPS), partial (83%);	secondary metab.	4.25871	0	3.09298	0
TC51899	Tentative consensus: (Q9M4G8) Putative ripening-related P-450 enzyme, complete;	metabolism	12.2991	0	26.5564	0		TC54321	Tentative consensus: (Q6YH16) 3-deoxy-D-arabino-heptulosonate 7-phosphate synthase (Fragment), complete; None;	secondary metab.	5.65798	0	5.00814	0
TC51927	Tentative consensus: weakly similar to (Q9LKQ7) Protein synthesis initiation factor 4G, partial (12%);	metabolism	21.0014	0	25.1932	0		TC63806	Tentative consensus: (O22519) Chalcone synthase, complete;	secondary metab.	5.74115	0	2.37275	0.689318
TC51951	Tentative consensus: homologue to (Q84VE1) Adenosylhomocysteinase-like protein, partial (51%); homologue to (O23255) Adenosylhomocysteinase 1 (S-adenosyl-L-homocysteine hydrolase 1) (SAH hydrolase 1), complete;	metabolism	2.22791	0.247802	2.99183	0		TC53331	Tentative consensus: similar to (Q9FLV0) Flavanone 3-hydroxylase-like protein, partial (77%);	secondary metab.	7.05556	0	11.9778	0
TC51968	Tentative consensus: similar to (Q7Y256) Beta-cyanoalanine synthase, partial (96%);	metabolism	4.08181	0	6.93287	0		TC54722	Tentative consensus: similar to (Q2Z1Z0) Cinnamyl alcohol dehydrogenase, partial (93%);	secondary metab.	7.14968	0	4.91495	0
TC51993	Tentative consensus: similar to (Q9FV50) Methionine aminopeptidase 1D chloroplast/mitochondrial precursor (MetAP 1D) (MAP 1D), partial (97%);	metabolism	2.24376	0.90549	4.80273	0		TC70498	Tentative consensus: weakly similar to (Q9LSM0) Anthocyanidin-3-glucoside rhamnosyltransferase, partial (27%);	secondary metab.	7.48733	0	5.90925	0
TC52007	Tentative consensus: similar to alpha-galactosidase/ hydrolase hydrolyzing O-glycosyl compounds {Arabidopsis thaliana}, partial (82%);	metabolism	7.62222	0	8.12583	0		CF209780	EST sequence: Q8GU23 Orcinol O-methyltransferase (Orcinol O-methyltransferase 2) (EC 2.1.1.6).;	secondary metab.	9.56911	0.0541859	6.19535	0
TC52028	Tentative consensus: homologue to (Q6H8J2) 40S ribosomal protein S9, complete;	metabolism	45.8043	0	21.1138	0		TC53505	Tentative consensus: similar to (Q41399) Chalcone reductase, partial (20%);	secondary metab.	10.9915	0	6.64737	0
TC52063	Tentative consensus: similar to (P42791) 60S ribosomal protein L18, complete; similar to (P42791) 60S ribosomal protein L18, partial (78%);	metabolism	41.7816	0	19.0442	0		TC51699	Tentative consensus: (P93799) Dihydroflavonol 4-reductase (EC 1.1.1.219), complete;	secondary metab.	14.8537	0	3.08113	0.0339433
TC52098	Tentative consensus: homologue to (Q9FT00) Cytosolic malate dehydrogenase (EC 1.1.1.37), partial (60%);	metabolism	1.59852	3.75236	10.6302	0		TC54822	Tentative consensus: weakly similar to (Q9SDZ2) 2'-hydroxy isoflavone/dihydroflavonol reductase homolog (Fragment), partial (82%);	secondary metab.	24.1599	0	9.74718	0
TC52124	Tentative consensus: similar to (Q84LB7) Cysteine protease inhibitor cystatin (Fragment), partial (50%);	metabolism	0.570329	2.87267	0.497361	0.0132131		BQ792152	EST sequence: similar to putative CAAX prenyl protease {Gossypium herbaceum}, partial (42%);	secondary metab.	24.8322	0	13.0197	0
TC52128	Tentative consensus: similar to (Q5VR12) Putative cytochrome b5 reductase, partial (75%);	metabolism	8.1219	0	4.15138	0		TC53047	Tentative consensus: similar to (Q4VT47) RD22-like protein, partial (48%); similar to (Q4VT47) RD22-like protein, partial (87%);	stress response	0.109305	0.0911364	0.421472	0.0688484
TC52135	Tentative consensus: homologue to (Q60CZ2) Putative ribosomal protein, complete;	metabolism	5.31714	0	3.18621	0		TC53485	Tentative consensus: similar to (Q70CE4) Superoxide dismutase (Fragment) (EC 1.15.1.1), partial (91%); similar to (Q70CE4) Superoxide dismutase (Fragment) (EC 1.15.1.1), partial (96%);	stress response	0.120829	0	0.359993	0.0442502
TC52145	Tentative consensus: similar to (Q2I309) Ubiquitin-conjugating enzyme, complete;	metabolism	2.82344	0.0275851	2.31956	0.0339433		TC51969	Tentative consensus: similar to (O49235) 2 4-D inducible glutathione S-transferase (EC 2.5.1.18), complete; similar to (Q84VH2) Glutathione S-transferase U1, partial (80%);	stress response	0.179431	0	0.199606	0
TC52170	Tentative consensus: (O22511) Glutathione reductase (NADPH) (Fragment) (EC 1.6.4.2), complete;	metabolism	2.04722	0.260763	3.30328	0		TC54041	Tentative consensus: similar to (Q9SWE4) Low molecular weight heat-shock protein, partial (94%);	stress response	0.244065	0.369168	0.350768	0.136445
TC52179	Tentative consensus: homologue to (Q60CZ2) Putative ribosomal protein, complete;	metabolism	2.28014	1.19823	15.5451	0		TC61717	Tentative consensus: similar to (O04683) Ferredoxin-1 chloroplast precursor (Ferredoxin I), partial (68%); similar to (Q6Q8B8) Chloroplast ferredoxin I, partial (85%); similar to (Q6Q8B8) Chloroplast ferredoxin I, partial (97%); similar to (Q6Q8B8) Ch	stress response	0.278577	0.158367	3.33233	0.0321996
TC52180	Tentative consensus: similar to (Q589Y1) Glycosyltransferase NTGT5b, partial (30%);	metabolism	5.18792	0	2.51449	0.0331535		TC67928	Tentative consensus: homologue to (Q9XHP4) Peroxisomal copper-containing amine oxidase, partial (32%);	stress response	0.331036	0.156732	2.28648	0.136445
TC52189	Tentative consensus: similar to (Q9AVT4) 60S ribosomal protein L13E, complete;	metabolism	2.32923	0.169251	4.2431	0		TC62549	Tentative consensus: similar to (P46423) Glutathione S-transferase (GST class-phi) (25 kDa auxin-binding protein), partial (95%);	stress response	0.363837	0.310212	0.405166	0.00720453
TC52218	Tentative consensus: similar to UBP7 (UBIQUITIN-SPECIFIC PROTEASE 7); cysteine-type endopeptidase/ ubiquitin thiolesterase/, partial (85%);	metabolism	2.27107	0.198397	4.15036	0		TC51915	Tentative consensus: similar to (Q9FHH2) 101 kDa heat shock protein; HSP101-like protein, partial (6%);	stress response	0.533083	2.42068	2.31665	0
TC52223	Tentative consensus: similar to (Q93V89) Putative DnaJ-like protein (P0455C04.7 protein) (P0402A09.13 protein), partial (51%);	metabolism	2.95767	0.051173	11.2229	0		TC62336	Tentative consensus: homologue to (Q9XHP4) Peroxisomal copper-containing amine oxidase, partial (27%);	stress response	0.534129	3.50024	0.318583	0.0313932
TC52369	Tentative consensus: homologue to (Q6L4B2) Cytoplasmic ribosomal protein S13, complete;	metabolism	1.99031	0.789164	2.06458	0.182064		TC58115	Tentative consensus: similar to (Q6Q9W1) Ultraviolet-B-repressible protein, partial (82%);	stress response	0.557588	2.96765	3.72662	0
TC52452	Tentative consensus: similar to (Q84L89) L-asparaginase, complete;	metabolism	0.17207	0	0.35567	0.0458846		TC54150	Tentative consensus: similar to (Q9SW70) Stress-related protein, partial (81%);	stress response	0.562392	2.59783	0.29384	0.00699884
TC52489	Tentative consensus: similar to (P35685) 60S ribosomal protein L7a, complete;	metabolism	0.221777	0	0.477928	0.0130212		TC60774	Tentative consensus: similar to heat shock protein binding {Arabidopsis thaliana} (exp=-1; wgp=0; cg=0), partial (28%); None;	stress response	0.567337	3.50024	2.00486	0.0587161
TC52495	Tentative consensus: homologue to magnesium-chelatase subunit CHLD precursor {Arabidopsis thaliana} (exp=-1; wgp=0; cg=0), partial (34%);	metabolism	1.97906	0.84049	4.11549	0		TC69896	Tentative consensus: similar to (Q3HA26) Stress protein, partial (6%);	stress response	0.626459	4.89822	0.422697	0.0458846
TC52496	Tentative consensus: homologue to (Q2I314) Ribulose-1 5-bisphophate carboxylase/oxygenase small subunit, complete;	metabolism	0.481517	0.730134	2.57668	0.0122737		TC60924	Tentative consensus: similar to (O81333) Thylakoid-bound L-ascorbate peroxidase (EC 1.11.1.11), partial (86%);	stress response	1.71511	2.22836	4.31809	0
TC52525	Tentative consensus: similar to (Q8VWY0) Ubiquitin-like protein, partial (92%);	metabolism	7.61264	0	5.89511	0		TC70328	Tentative consensus: homologue to (Q5QHT3) 70 kDa heat shock cognate protein 2, complete;	stress response	1.72703	1.93463	2.80661	0
TC52548	Tentative consensus: similar to (Q5VNW1) Putative transketolase 1, partial (58%);	metabolism	2.36691	2.96765	7.54626	0		TC60094	Tentative consensus: similar to (Q38M54) Rieske iron-sulfur protein-like, partial (90%);	stress response	1.85739	0.993594	3.34444	0
TC52588	Tentative consensus: similar to (Q8H8S1) Ribosomal protein L15, complete;	metabolism	5.65318	0	3.70304	0		TC55726	Tentative consensus: similar to (P27788) Ferredoxin-3 chloroplast precursor (Ferredoxin III) (Fd III), partial (65%); similar to (P27788) Ferredoxin-3 chloroplast precursor (Ferredoxin III) (Fd III), partial (68%);	stress response	1.87985	1.5929	2.47871	0
TC52599	Tentative consensus: similar to (Q43781) Aspartate aminotransferase (EC 2.6.1.1), partial (34%);	metabolism	8.0465	0	9.54442	0		TC55245	Tentative consensus: similar to (Q5ZAV7) Universal stress protein-like, partial (22%);	stress response	1.89824	1.19823	4.94828	0
TC52607	Tentative consensus: homologue to (Q6RJY1) 60S ribosomal protein L12, complete;	metabolism	1.71767	3.50024	2.61269	0		TC54161	Tentative consensus: homologue to (O04056) Heat shock protein 70 precursor, partial (63%);	stress response	1.89992	1.8049	3.31366	0.0177642
TC52630	Tentative consensus: similar to (Q3L0K1) Cysteine proteinase, partial (89%); similar to (Q3L0K1) Cysteine proteinase, partial (89%); homologue to (Q5K4K8) Putative papain-like cysteine proteinase, partial (46%);	metabolism	0.102363	0	0.117146	0		TC61389	Tentative consensus: weakly similar to (Q84LB7) Cysteine protease inhibitor cystatin (Fragment), partial (75%);	stress response	1.96377	1.5929	2.55688	0.163261
TC52640	Tentative consensus: (O04829) Ubiquitin extension protein, complete;	metabolism	4.70376	0	8.07754	0		TC54924	Tentative consensus: similar to (Q9MB27) Cysteine protease, partial (90%);	stress response	2.06686	0.369168	2.29196	0.0615763
TC52651	Tentative consensus: similar to (Q9MAW7) NAD-dependent sorbitol dehydrogenase (EC 1.1.1.14), partial (92%);	metabolism	42.48	0	30.7846	0		TC69282	Tentative consensus: homologue to (Q5QHT2) 70 kDa heat shock cognate protein 3, partial (13%); homologue to (Q5QHT3) 70 kDa heat shock cognate protein 2, partial (86%); homologue to (Q6L9F6) Heat shock protein 70 (Fragment), partial (44%); similar to (	stress response	2.07373	0.835292	11.5542	0
TC52680	Tentative consensus: homologue to (Q9SPB3) 60S ribosomal protein L10 (QM protein homolog), partial (97%);	metabolism	1.89997	1.683	5.29837	0		TC58971	Tentative consensus: similar to (Q700A7) Putative universal stress protein, partial (94%);	stress response	2.11888	0.868377	3.02629	0.0470776
TC52683	Tentative consensus: homologue to (Q2XTB8) Putative translation initiation factor eIF-1A-like, complete; homologue to (Q2XTB8) Putative translation initiation factor eIF-1A-like, complete;	metabolism	3.19873	0.051173	4.61808	0		TC53832	Tentative consensus: weakly similar to (Q208N7) Peroxisomal small heat shock protein Acd31.2, partial (29%);	stress response	2.19715	0.993594	5.19492	0
TC52705	Tentative consensus: (Q9XGC4) Pyrroline-5-carboxylate synthetase (EC 2.7.2.11), complete;	metabolism	3.82245	0	2.61259	0		TC67124	Tentative consensus: similar to (Q8L7T2) Small heat shock protein, partial (67%);	stress response	2.22067	0.310212	0.43191	0.0615763
TC52735	Tentative consensus: similar to (P19177) Histone H2A, complete;	metabolism	6.75852	0	6.47093	0		CN007004	EST sequence: Q93X55 Peroxin 6 (Fragment).;	stress response	2.23044	1.23906	2.70887	0.0130212
TC52763	Tentative consensus: similar to (Q9M549) Poly(A)-binding protein, partial (26%); similar to (Q9M549) Poly(A)-binding protein, partial (51%);	metabolism	6.79581	0	9.1209	0		TC61544	Tentative consensus: similar to (Q67UI1) Glutaredoxin-related-like protein, partial (13%);	stress response	2.36341	0.0901892	4.02327	0
TC52770	Tentative consensus: homologue to (Q93WA5) Ribosomal protein L32, complete; None;	metabolism	6.5635	0	4.2912	0		TC65940	Tentative consensus: similar to (O24528) Metallothionein-like protein 1 (MT-1), partial (57%); similar to (O24528) Metallothionein-like protein 1 (MT-1), partial (57%); similar to (Q9SXW2) Metallothionein-like protein (Fragment), partial (52%);	stress response	2.39288	0.142492	2.75524	0
TC52785	Tentative consensus: similar to (Q9LT09) 50S ribosomal protein L24 (At5g23535), complete;	metabolism	3.4595	0.144037	2.35217	0.283279		TC63503	Tentative consensus: (Q9M4H3) Putative metallothionein-like protein, complete;	stress response	2.43333	0.358998	6.09057	0
TC52829	Tentative consensus: similar to (Q84WN3) Putative cytochrome c oxidoreductase, partial (26%);	metabolism	3.06649	0.84049	2.70674	0.163261		TC68006	Tentative consensus: similar to (Q41369) COP9, partial (96%);	stress response	2.45096	0.247802	3.00919	0
TC52919	Tentative consensus: homologue to (Q39640) Glycolate oxidase (EC 1.1.3.1), complete;	metabolism	0.636572	5.25171	2.16711	0.0449205		TC69681	Tentative consensus: similar to (Q7XZT0) Glutathione S-transferase 5, partial (13%);	stress response	2.48229	0.835292	4.24289	0
TC52934	Tentative consensus: similar to (Q5WN00) Histidyl-tRNA synthetase, partial (21%);	metabolism	0.221456	0	0.42073	0.0688484		TC63060	Tentative consensus: similar to (Q52QX8) Cysteine protease CP1, partial (37%); similar to (Q52QX8) Cysteine protease CP1, partial (94%); similar to (Q52QX8) Cysteine protease CP1, partial (33%);	stress response	2.48441	0.16657	2.11351	0.0678185
TC52965	Tentative consensus: similar to (O81098) RNA polymerase I II and III 24.3 kDa subunit (AT3g22320/MCB17_5), complete;	metabolism	2.73589	0.299963	11.647	0		TC61062	Tentative consensus: weakly similar to (Q9FQE4) Glutathione S-transferase GST 14 (Fragment) (EC 2.5.1.18), partial (91%); None;	stress response	2.48754	0.358998	5.98719	0
TC52974	Tentative consensus: weakly similar to (Q7F188) Putative phosphohydrolase, partial (63%); similar to (Q3E701) Protein At1g28960, partial (63%);	metabolism	4.67463	0	2.42689	0.0665904		TC58286	Tentative consensus: similar to (Q9M1C7) Multidrug resistance-associated protein 9 (Glutathione S-conjugate transporting ATPase 9) , partial (18%);	stress response	2.49494	0.17188	2.30437	0.338792
TC53025	Tentative consensus: homologue to (P42795) 60S ribosomal protein L11-1 (L16A), complete;	metabolism	18.1892	0	17.3581	0		TC55031	Tentative consensus: similar to (Q8RVF8) Thioredoxin peroxidase, partial (79%);	stress response	2.54945	0.109014	3.2206	0
TC53064	Tentative consensus: similar to (Q6JJ61) Putative 50S ribosomal protein L9, partial (77%);	metabolism	0.474787	1.93463	2.85795	0.00738985		TC69563	Tentative consensus: similar to (Q20BM7) Metallothionein-like protein, partial (26%); similar to (Q9SXW2) Metallothionein-like protein (Fragment), partial (52%); similar to (O24528) Metallothionein-like protein 1 (MT-1), partial (57%);	stress response	2.63482	0.141074	2.12148	0.0130212
TC53105	Tentative consensus: similar to (Q8LD27) Proteasome subunit beta type 6 precursor (Proteasome subunit beta type 1), partial (97%);	metabolism	1.84981	1.63342	2.05548	0.109549		TC62586	Tentative consensus: weakly similar to (Q8H9E5) Glutathione S-transferase, partial (53%); None;	stress response	2.65143	0.247802	2.61595	0.0331535
TC53106	Tentative consensus: homologue to (Q3HVN0) Ubiquitin-conjugating enzyme family protein-like, complete;	metabolism	4.324	0	3.55389	0		TC54818	Tentative consensus: similar to (Q9XIK3) Iron-sulfur assembly protein IscA chloroplast precursor, partial (66%);	stress response	2.65507	0.159662	5.00876	0
TC53137	Tentative consensus: similar to (Q2V997) Adenine phosphoribosyltransferase-like, partial (93%);	metabolism	6.58243	0	4.09007	0		TC62935	Tentative consensus: (Q9M4H3) Putative metallothionein-like protein, complete; (Q9M4H3) Putative metallothionein-like protein, complete;	stress response	2.67422	0.051173	8.05582	0
TC53144	Tentative consensus: homologue to (Q9ATF5) 60S ribosomal protein L18a, complete;	metabolism	7.72239	0	14.5676	0		TC61059	Tentative consensus: similar to (O49235) 2 4-D inducible glutathione S-transferase (EC 2.5.1.18), complete;	stress response	2.79194	0.0541859	4.18112	0
TC53160	Tentative consensus: similar to protein kinase C binding {Arabidopsis thaliana} (exp=-1; wgp=0; cg=0), partial (89%);	metabolism	3.08011	0.158367	20.2213	0		TC59292	Tentative consensus: (Q9M4H3) Putative metallothionein-like protein, complete;	stress response	2.81401	0.161644	4.04026	0
TC53166	Tentative consensus: similar to (Q9FIJ7) Probable adenylate kinase 2 chloroplast precursor (ATP-AMP transphosphorylase), partial (71%);	metabolism	3.86861	0	4.3582	0		TC59784	Tentative consensus: similar to osmotin-like {Theobroma cacao} (exp=-1; wgp=0; cg=0), partial (89%); similar to (Q7XAU7) Thaumatin-like protein, complete;	stress response	3.09259	0.299963	3.58719	0
TC53183	Tentative consensus: similar to (P93499) DnaJ-like protein (Fragment), partial (47%);	metabolism	4.63954	0.974982	3.58374	0.0665904		TC55405	Tentative consensus: weakly similar to (Q2HTD9) 2OG-Fe(II) oxygenase, partial (60%); None;	stress response	3.10682	0.109014	4.9733	0
TC53197	Tentative consensus: similar to (Q56X96) Cyclopropyl isomerase, partial (97%); None;	metabolism	3.0789	0.0283843	2.33551	0		TC62153	Tentative consensus: similar to (Q8RVR9) Putative heat shock protein (Fragment), partial (25%); similar to (Q8RVR9) Putative heat shock protein (Fragment), partial (25%);	stress response	3.1096	0	4.25671	0
TC53221	Tentative consensus: similar to (O20250) Transketolase chloroplast precursor (TK) (EC 2.2.1.1 EC 2.2.1.1), partial (23%);	metabolism	15.3275	0	16.7166	0		TC59763	Tentative consensus: similar to (Q8GWE0) Putative salt-inducible protein, partial (22%);	stress response	3.18788	0	2.11048	0.0665904
TC53304	Tentative consensus: similar to (Q3MST6) Peptidyl prolyl cis-trans isomerase, partial (97%);	metabolism	1.68495	3.28232	2.58474	0.0321996		TC61981	Tentative consensus: similar to (Q40230) Thioredoxin, partial (64%);	stress response	3.26302	0	4.82709	0
TC53313	Tentative consensus: homologue to (Q8H120) Casein kinase II alpha chain 2 (CK II), partial (86%);	metabolism	3.58694	0	10.3039	0		TC66624	Tentative consensus: homologue to (Q09020) Wound-induced basic protein, complete;	stress response	3.3028	0.0506609	5.84422	0
TC53325	Tentative consensus: similar to (Q8H8D0) Putative serine acetyltransferase, partial (25%);	metabolism	1.86302	1.03056	2.30201	0.0313932		TC64904	Tentative consensus: similar to (Q84ZT5) Peroxidase precursor (EC 1.11.1.7), partial (55%);	stress response	3.6076	0	4.81226	0
TC53377	Tentative consensus: similar to (Q8H3Q7) Putative xylose isomerase, partial (36%);	metabolism	2.57103	0.16657	3.57314	0		TC55612	Tentative consensus: similar to (Q9SE30) Glutathione S-transferase/peroxidase, partial (65%); similar to (O49235) 2 4-D inducible glutathione S-transferase (EC 2.5.1.18), complete; similar to (O49235) 2 4-D inducible glutathione S-transferase (EC 2.5.1	stress response	3.64316	0	4.16042	0
TC53443	Tentative consensus: homologue to (Q9LTS6) 30S ribosomal protein S16, partial (80%);	metabolism	1.65857	1.51766	2.08505	0.0177642		TC66215	Tentative consensus: similar to (Q20BM7) Metallothionein-like protein, partial (22%); similar to (Q9SXW2) Metallothionein-like protein (Fragment), partial (52%); similar to (O24528) Metallothionein-like protein 1 (MT-1), partial (57%);	stress response	3.65642	0	8.01905	0
TC53448	Tentative consensus: similar to (Q6Z8P2) Putative aminoacylase, partial (34%); None;	metabolism	3.58243	0	3.74169	0		TC66956	Tentative consensus: similar to (Q9M4H3) Putative metallothionein-like protein, partial (73%); homologue to (Q9M4H3) Putative metallothionein-like protein, complete;	stress response	3.69809	0	3.36629	0.00738985
TC53501	Tentative consensus: similar to (O65743) 60S ribosomal protein L24, complete;	metabolism	9.8304	0	14.6765	0		TC69996	Tentative consensus: similar to (Q84VH0) Glutathione S-transferase Z1, partial (54%);	stress response	3.73379	0	2.71124	0.00699884
TC53503	Tentative consensus: similar to (Q2QPD4) Phenylalanyl-tRNA synthetase, partial (79%);	metabolism	18.2584	0	13.7976	0		TC70941	Tentative consensus: (Q9M4H3) Putative metallothionein-like protein, complete; (Q9M4H3) Putative metallothionein-like protein, complete; homologue to (O82531) Proteasome subunit beta type 1 (20S proteasome alpha subunit F), complete; (Q9M4H3) Putative me	stress response	4.1756	0	8.31001	0
TC53512	Tentative consensus: similar to (Q40984) Amygdalin hydrolase isoform AH I precursor (EC 3.2.1.117), partial (42%);	metabolism	0.542299	3.10555	2.61881	0.40395		TC56532	Tentative consensus: similar to glutathione transferase {Arabidopsis thaliana} (exp=-1; wgp=0; cg=0), partial (90%);	stress response	4.32401	0	5.72079	0
TC53560	Tentative consensus: similar to structural constituent of ribosome {Arabidopsis thaliana} (exp=-1; wgp=0; cg=0), partial (25%);	metabolism	8.23398	0	3.75583	0		TC60496	Tentative consensus: similar to (Q5GMM5) Glutathione S-transferase/peroxidase, partial (86%); similar to (Q5GMM5) Glutathione S-transferase/peroxidase, complete;	stress response	4.42356	0	3.14561	0
TC53599	Tentative consensus: homologue to (Q6PW70) Soluble inorganic pyrophosphatase (EC 3.6.1.1), partial (91%); None;	metabolism	4.8574	0	2.39253	0		TC59913	Tentative consensus: similar to (Q43636) Thioredoxin H-type (TRX-H), partial (93%); similar to (Q43636) Thioredoxin H-type (TRX-H), partial (93%);	stress response	4.45074	0	2.26779	0.166025
TC53629	Tentative consensus: similar to (Q9FJY6) Apospory-associated protein C-like protein, partial (86%);	metabolism	3.21497	0	2.11742	0.107971		TC62796	Tentative consensus: homologue to (Q9M4H3) Putative metallothionein-like protein, complete; homologue to (Q9M4H3) Putative metallothionein-like protein, complete;	stress response	4.51722	0	7.85873	0
TC53635	Tentative consensus: (Q9AV77) 60S ribosomal protein L17, complete;	metabolism	1.99188	0.310212	2.59734	0		TC62946	Tentative consensus: weakly similar to (Q8L8H3) Iron-stress related protein, partial (50%);	stress response	4.92036	0	5.87799	0
TC53636	Tentative consensus: similar to (Q93Y40) Oxysterol-binding protein, partial (37%); similar to (Q93Y40) Oxysterol-binding protein, partial (86%);	metabolism	0.577755	2.59783	2.17441	0.0678185		TC70741	Tentative consensus: similar to (Q6L3K5) Putative senescence-associated protein, partial (49%); similar to (Q6L3K5) Putative senescence-associated protein, partial (73%); similar to At3g45600 {Arabidopsis thaliana} (exp=-1; wgp=0; cg=0), complete;	stress response	5.05673	0	3.55737	0
TC53649	Tentative consensus: weakly similar to (Q5ZE52) Cytochrome P450-like, partial (51%);	metabolism	1.83398	0.464308	2.0801	0.0519603		TC57692	Tentative consensus: homologue to (Q9M4H3) Putative metallothionein-like protein, complete; similar to (Q9LHE6) Arabidopsis thaliana genomic DNA chromosome 3 P1 clone: MZE19, partial (78%);	stress response	5.32708	0	9.82079	0
TC53662	Tentative consensus: similar to putative branched-chain amino acid aminotransferase {Arabidopsis thaliana} (exp=0; wgp=1; cg=0), partial (28%); similar to (Q9ASR4) Branched-chain-amino-acid aminotransferase-like protein 2, partial (51%);	metabolism	1.816	0.868377	2.15039	0.0867262		TC52245	Tentative consensus: similar to rieske FeS precursor protein. {Spinacia oleracea} (exp=-1; wgp=0; cg=0), partial (86%); None;	stress response	5.59204	0	2.18657	0.199526
TC53670	Tentative consensus: homologue to (Q9M4Y3) Plastid ribosomal protein S10 precursor, partial (57%);	metabolism	0.261058	0.0881602	0.176603	0		TC61908	Tentative consensus: (Q9M4H3) Putative metallothionein-like protein, complete; homologue to (Q9M4H3) Putative metallothionein-like protein, complete; homologue to (Q9M4H3) Putative metallothionein-like protein, partial (96%); homologue to (Q9M4H3) Putati	stress response	5.88683	0	26.9504	0
TC53733	Tentative consensus: similar to (O82515) Probable mannitol dehydrogenase (NAD-dependent mannitol dehydrogenase), complete; None;	metabolism	0.528759	3.75236	0.428213	0.0337445		TC65792	Tentative consensus: similar to (Q257C6) Putative thioredoxin precursor, partial (58%);	stress response	6.06419	0	2.68239	0.0182099
TC53749	Tentative consensus: similar to (O82428) Rubisco activase, partial (64%);	metabolism	0.383694	0.663717	3.24301	0.033551		TC70251	Tentative consensus: homologue to (Q9M4H3) Putative metallothionein-like protein, complete; homologue to (Q9M4H3) Putative metallothionein-like protein, complete; homologue to (Q9M4H3) Putative metallothionein-like protein, complete;	stress response	6.15935	0	11.7114	0
TC53755	Tentative consensus: homologue to (P34788) 40S ribosomal protein S18, complete; homologue to (P34788) 40S ribosomal protein S18, complete;	metabolism	3.5016	0.0527278	5.8599	0		TC54774	Tentative consensus: similar to (Q30E95) Type II SK2 dehydrin (Fragment), partial (33%); similar to (Q41111) Dehydrin, partial (74%);	stress response	7.40416	0	3.6313	0
TC53763	Tentative consensus: similar to (Q6L3P1) Putative methyltransferase, partial (16%);	metabolism	0.436319	0.508865	0.456253	0.0458846		TC61910	Tentative consensus: weakly similar to (Q8VWQ1) Dehydration-induced protein RD22-like protein, partial (63%);	stress response	8.21011	0	2.90533	0
TC53814	Tentative consensus: similar to (Q2V999) 40S ribosomal protein S15-like, complete;	metabolism	39.9015	0	21.6515	0		TC62740	Tentative consensus: weakly similar to (Q7NYU5) Probable small heat shock protein, partial (19%); weakly similar to (Q208N7) Peroxisomal small heat shock protein Acd31.2, partial (29%);	stress response	8.27963	0	3.29501	0.0229681
TC53879	Tentative consensus: similar to (Q5MAU7) Putative purple acid phosphatase, partial (12%);	metabolism	0.631069	5.25171	2.22403	0.0313932		BQ799421	EST sequence: Q9FQE4 Glutathione S-transferase GST 14 (EC 2.5.1.18) (Fragment).;	stress response	9.1599	0	9.6581	0
TC53885	Tentative consensus: homologue to (Q9M4H0) Putative ripening-related protein, complete; Q9M4H0 Putative ripening-related protein.;	metabolism	0.0282542	0	0.155158	0		TC63431	Tentative consensus: (Q6YCG3) Wound induced protein-like (Fragment), complete;	stress response	9.99678	0	9.81447	0
TC53983	Tentative consensus: similar to (Q8H965) Phosphatidylglycerol specific phospholipase C, partial (74%);	metabolism	2.40875	0.310212	2.60847	0.0177642		TC56127	Tentative consensus: similar to (Q9THX6) Putative L-ascorbate peroxidase chloroplast precursor (Thylakoid lumenal 29 kDa protein) , partial (87%);	stress response	13.2508	0	20.1872	0
TC54009	Tentative consensus: similar to (P24613) 50S ribosomal protein L21 chloroplast precursor (CL21) (CS-L7), partial (51%);	metabolism	7.44689	0	9.51005	0		TC56467	Tentative consensus: weakly similar to (O80432) Mitochondrial small heat shock protein, partial (68%);	stress response	14.0103	0	5.92321	0.0470776
TC54047	Tentative consensus: similar to (Q8LHA3) Putative cytochrome c oxidase subunit 6b-1, partial (43%);	metabolism	2.04722	0.90549	2.8367	0		TC59857	Tentative consensus: similar to (Q2VT53) Metallothionein-like protein type 2, partial (40%); similar to (Q7XHJ3) Metallothionein-like protein (Fragment), partial (43%); similar to (Q39511) Metallothionein-like protein 1 (MT-1), partial (76%);	stress response	15.6567	0	15.563	0
TC54048	Tentative consensus: weakly similar to (Q2V6K0) UDP-glucose glucosyltransferase, partial (35%);	metabolism	10.8479	0	4.40422	0		TC66078	Tentative consensus: similar to (Q9FQE6) Glutathione S-transferase GST 12 (EC 2.5.1.18), partial (40%);	stress response	18.937	0	3.9074	0.0615763
TC54126	Tentative consensus: homologue to (Q93XR7) Fructose-6-phosphate 2-kinase/fructose-2 6-bisphosphatase, partial (40%);	metabolism	4.29582	0	5.01855	0		TC52643	Tentative consensus: weakly similar to (Q8H9E5) Glutathione S-transferase, partial (73%);	stress response	19.1224	0	11.9989	0
TC54138	Tentative consensus: similar to (Q8VWL8) Beta-mannosidase enzyme, partial (89%);	metabolism	2.45751	0.152907	2.21168	0.0665904		TC70383	Tentative consensus: homologue to (Q9M4H3) Putative metallothionein-like protein, partial (20%); homologue to (Q9M4H3) Putative metallothionein-like protein, complete; homologue to (Q9M4H3) Putative metallothionein-like protein, partial (96%); homologue	stress response	23.5862	0	6.13918	0
TC54198	Tentative consensus: similar to (Q9SLN8) Allyl alcohol dehydrogenase, partial (78%);	metabolism	0.252795	0	0.182709	0		CN006776	EST sequence: Q9LL47 SAG101.;	stress response	24.9661	0	7.38453	0
TC54233	Tentative consensus: similar to (Q2MJ18) Cytochrome P450 monooxygenase CYP72B, partial (50%);	metabolism	5.75631	0	5.60183	0		TC58277	Tentative consensus: homologue to (Q9M4H3) Putative metallothionein-like protein, partial (96%); homologue to (Q9M4H3) Putative metallothionein-like protein, complete;	stress response	25.757	0	6.18245	0
TC54299	Tentative consensus: weakly similar to (Q8LKG3) UDP-glucosyltransferase, partial (30%);	metabolism	26.9258	0	9.35615	0		TC61414	Tentative consensus: weakly similar to (Q94JH8) Cold induced protein-like, partial (28%); weakly similar to (Q9M9N6) T17B22.14 protein, partial (26%);	stress response	27.7486	0	35.4256	0
TC54301	Tentative consensus: (Q4FLW2) Integrase/recombinase xerD-like protein, partial (4%);	metabolism	2.72852	0.0923839	3.79082	0		TC58959	Tentative consensus: weakly similar to (Q9FQE5) Glutathione S-transferase GST 13 (EC 2.5.1.18), partial (62%);	stress response	37.9653	0	23.5926	0
TC54303	Tentative consensus: homologue to Chain A Mature And Translocatable Forms Of Glyoxysomal Malate Dehydrogenase Have Different, complete;	metabolism	5.57411	0	14.3607	0
TC54322	Tentative consensus: homologue to (Q4W2K6) Putative leucoanthocyanidin reductase 2, partial (59%); homologue to (Q4W2K6) Putative leucoanthocyanidin reductase 2, complete;	metabolism	8.82359	0	5.06553	0
TC54377	Tentative consensus: similar to (Q6L3J4) Putative dioxygenase, partial (76%);	metabolism	6.89657	0	4.68734	0
TC54380	Tentative consensus: homologue to (P52427) Proteasome subunit alpha type 4 (20S proteasome alpha subunit C), complete;	metabolism	4.39666	0	2.31571	0.00738985
TC54393	Tentative consensus: similar to (Q7XAE3) Putative fructokinase 2, partial (96%); None; similar to (Q7XAE3) Putative fructokinase 2, partial (57%);	metabolism	2.93337	0	3.44553	0
TC54396	Tentative consensus: similar to (Q6QPJ4) Methionine sulfoxide reductase A, partial (58%); similar to (Q9SEC2) Peptide methionine sulfoxide reductase (Protein-methionine-S-oxide reductase), partial (70%);	metabolism	4.50476	0	7.47625	0
TC54417	Tentative consensus: similar to ClpP protease complex subunit ClpR3 {Arabidopsis thaliana} (exp=-1; wgp=0; cg=0), partial (37%);	metabolism	3.57422	0	9.13588	0
TC54486	Tentative consensus: similar to (Q8GWW7) Agmatine deiminase (Agmatine iminohydrolase) (EC 3.5.3.12 EC 3.5.3.12), partial (92%);	metabolism	2.70312	0.027787	2.7207	0
TC54531	Tentative consensus: homologue to (Q8RW16) Aux/IAA protein, partial (72%); None;	metabolism	0.533497	2.72936	2.57847	0.0303149
TC54558	Tentative consensus: similar to (Q9ZRX3) RNA-directed RNA polymerase (Fragment), partial (22%);	metabolism	3.3584	0.027787	3.03184	0.0565142
TC54594	Tentative consensus: homologue to (Q9ATF4) Ribosomal protein L33, complete; None;	metabolism	1.85109	2.72936	3.78833	0
TC54599	Tentative consensus: similar to (Q2A9Q5) Acyl carrier protein putative, partial (76%);	metabolism	8.45889	0	5.76132	0
TC54619	Tentative consensus: similar to (Q9FUM1) Elongation factor 1-gamma (EF-1-gamma) (eEF-1B gamma), complete;	metabolism	4.19435	0	2.2257	0.0313932
TC54635	Tentative consensus: homologue to (Q5WMV0) Putative small nuclear ribonucleoprotein D2, partial (92%);	metabolism	2.05176	0.730134	3.16883	0
TC54655	Tentative consensus: similar to (Q4FGH4) ATP-depedent Clp protease proteolytic subunit (Fragment), partial (37%); similar to (Q4FGH2) ATP-depedent Clp protease proteolytic subunit (Fragment), partial (49%);	metabolism	0.451136	0.84049	0.41201	0.0303149
TC54668	Tentative consensus: similar to putative oxalyl-CoA decarboxylase {Oryza sativa (japonica cultivar-group)} (exp=-1; wgp=0; cg=0), partial (32%);	metabolism	4.70199	0	7.06202	0
TC54765	Tentative consensus: similar to (Q9LRC4) Oxygen evolving enhancer protein 1 precursor, complete;	metabolism	0.120572	0	0.14686	0
TC54784	Tentative consensus: homologue to (Q9ZST3) Pyrophosphate-dependent phosphofructokinase beta subunit (EC 2.7.1.90), partial (73%);	metabolism	0.549964	2.72936	2.07232	0.0573367
TC54806	Tentative consensus: homologue to (Q9AXQ2) Mitochondrial processing peptidase beta subunit, partial (92%);	metabolism	2.79951	0	3.40965	0
TC54866	Tentative consensus: (Q9M4H0) Putative ripening-related protein, partial (60%); Q9M4H0 Putative ripening-related protein.;	metabolism	2.90641	0	4.53989	0
TC54895	Tentative consensus: similar to (Q84QA6) Putative transformer serine/arginine-rich ribonucleoprotein, partial (12%); similar to (Q84QA6) Putative transformer serine/arginine-rich ribonucleoprotein, partial (29%);	metabolism	2.78792	0.0911364	9.0522	0
TC54960	Tentative consensus: similar to (Q7XAE3) Putative fructokinase 2, partial (57%); similar to (Q7XAE3) Putative fructokinase 2, partial (96%);	metabolism	3.62014	0	2.06259	0.0328321
TC54992	Tentative consensus: similar to (Q5NT83) Phosphoethanolamine N-methyltransferase, partial (74%);	metabolism	6.8828	0	9.52464	0
TC55030	Tentative consensus: similar to (Q7XAS4) Transaldolase, partial (12%);	metabolism	8.30513	0	3.70762	0
TC55071	Tentative consensus: homologue to (P82412) Plastid-specific 30S ribosomal protein 3 chloroplast precursor (PSRP-3), partial (59%);	metabolism	1.79624	2.72936	2.29564	0.11353
TC55222	Tentative consensus: similar to (Q8L8S0) Ubiquitin-like protein (At5g57860), partial (94%); similar to (Q8VWY0) Ubiquitin-like protein, partial (92%);	metabolism	16.6653	0	8.40927	0
TC55238	Tentative consensus: similar to (Q84NN3) Putative DNA-directed RNA polymerase III subunit 22.9 kDa polypeptide, partial (12%);	metabolism	7.73679	0	7.94132	0
TC55265	Tentative consensus: similar to (P37123) Cytochrome P450 77A1 (CYPLXXVIIA1) (P-450EG6) (Fragment) (EC 1.14.-.- EC 1.14.-.-), partial (33%);	metabolism	0.41811	1.93463	0.447734	0.166281
TC55271	Tentative consensus: similar to (Q9LLQ7) Phosphatidic acid phosphatase alpha (EC 3.1.3.4), partial (70%);	metabolism	2.96681	0	2.51906	0
TC55273	Tentative consensus: homologue to (Q5W5X7) Zeta-carotene desaturase ZDS1, partial (34%);	metabolism	2.61624	0.159662	3.27293	0.0293159
TC55278	Tentative consensus: similar to (Q52QX9) Aldo/keto reductase AKR, complete;	metabolism	6.78769	0	4.13598	0
TC55296	Tentative consensus: similar to (Q2MJ18) Cytochrome P450 monooxygenase CYP72B, partial (34%);	metabolism	13.7294	0	18.1047	0
TC55316	Tentative consensus: similar to diaminopimelate decarboxylase {Arabidopsis thaliana} (exp=-1; wgp=0; cg=0), partial (37%); None;	metabolism	0.0995958	0	0.246523	0
TC55343	Tentative consensus: similar to (Q2LAK3) Cytochrome P450 monooxygenase CYP89A (Fragment), partial (41%);	metabolism	5.28081	0	7.42654	0
TC55355	Tentative consensus: homologue to (Q6EN44) Putative 40S ribosomal protein S15A, partial (24%);	metabolism	0.533492	2.59783	0.380499	0
TC55371	Tentative consensus: similar to nucleotidyltransferase {Arabidopsis thaliana} (exp=-1; wgp=0; cg=0), partial (33%);	metabolism	2.00543	0.539757	2.28885	0
TC55412	Tentative consensus: homologue to (Q42966) Nitrilase (EC 3.5.5.1), partial (63%); similar to (Q42966) Nitrilase (EC 3.5.5.1), partial (96%);	metabolism	1.79184	1.93463	4.89234	0
TC55425	Tentative consensus: similar to (Q9MAV8) Ribosomal protein L27, complete;	metabolism	1.71332	3.75236	2.52271	0.095644
TC55439	Tentative consensus: weakly similar to (Q9FPN1) Putative cytochrome P450, partial (31%);	metabolism	47.0227	0	18.9795	0
TC55450	Tentative consensus: weakly similar to (Q6ED34) Methylesterase, partial (69%); None;	metabolism	4.19597	0	3.92234	0
TC55483	Tentative consensus: homologue to (Q8LHP0) Transcription elongation factor 1 homolog, partial (96%);	metabolism	2.79436	0.142492	3.94511	0
TC55541	Tentative consensus: similar to (Q2PHF8) Carotenoid cleavage dioxygenase 1, partial (20%);	metabolism	2.57042	0.184781	2.4281	0.822534
TC55547	Tentative consensus: weakly similar to valyl-tRNA synthetase {Oryza sativa (japonica cultivar-group)} (exp=0; wgp=1; cg=0), partial (17%);	metabolism	1.86933	1.683	2.02499	0.10695
TC55566	Tentative consensus: similar to (Q84U00) Ser-thr protein kinase (Fragment), partial (62%);	metabolism	1.99187	0.247802	2.348	0
TC55574	Tentative consensus: similar to (Q5MYA1) Serine O-acetyltransferase 1 (Fragment) (EC 2.3.1.30), partial (79%);	metabolism	0.194592	0	0.455845	0.0573367
TC55594	Tentative consensus: homologue to (Q93XV7) Hydroxypyruvate reductase (EC 1.1.1.29), partial (40%);	metabolism	10.2059	0	10.3065	0
TC55614	Tentative consensus: similar to (Q9LXC9) Chloroplast inorganic pyrophosphatase (EC 3.6.1.1), partial (83%);	metabolism	2.39819	0.138051	7.03643	0
TC55675	Tentative consensus: similar to (Q5Z9H2) F-box family protein-like, partial (64%);	metabolism	3.89387	0	3.80136	0
TC55696	Tentative consensus: similar to (P42732) 30S ribosomal protein S13 chloroplast precursor (CS13), partial (84%); similar to (P42732) 30S ribosomal protein S13 chloroplast precursor (CS13), partial (84%);	metabolism	1.749	2.72936	2.0615	0.40395
TC55704	Tentative consensus: homologue to (Q2V988) Proteasome-like protein alpha subunit-like, complete;	metabolism	2.60487	0.209346	3.80808	0
TC55737	Tentative consensus: similar to (Q9LEB4) RNA Binding Protein 45, partial (21%);	metabolism	3.03857	0	2.54106	0
TC55752	Tentative consensus: homologue to (Q07511) Formate dehydrogenase mitochondrial precursor (NAD-dependent formate dehydrogenase) (FDH), partial (93%);	metabolism	0.518624	1.19823	2.36535	0
TC55793	Tentative consensus: homologue to (Q9FGX1) ATP-citrate lyase subunit B, partial (60%); homologue to (Q93YH4) ATP citrate lyase a-subunit (EC 4.1.3.8), partial (18%);	metabolism	1.9191	0.90549	2.1944	0
TC55811	Tentative consensus: similar to (Q9LW15) Cytochrome c oxidase subunit Vb-like protein (AT3g15640/MSJ11_4), partial (62%); similar to (Q9LW15) Cytochrome c oxidase subunit Vb-like protein (AT3g15640/MSJ11_4), partial (62%);	metabolism	16.9717	0	10.5092	0
TC55821	Tentative consensus: similar to (Q5ZCD9) Putative splicing factor, partial (60%); similar to (Q5ZCD9) Putative splicing factor, partial (22%);	metabolism	0.571639	1.93463	2.31871	0.10695
TC55825	Tentative consensus: homologue to (Q9ZNX1) NAD-dependent isocitrate dehydrogenase precursor (EC 1.1.1.41), partial (41%);	metabolism	1.5906	1.8049	2.42553	0
TC55849	Tentative consensus: similar to (P93499) DnaJ-like protein (Fragment), partial (57%);	metabolism	0.544187	2.72936	3.61417	0.114765
TC55857	Tentative consensus: similar to (Q9FMP4) Pre-mRNA branch site p14-like protein, partial (96%);	metabolism	2.81531	0.247802	6.81077	0
TC55873	Tentative consensus: homologue to (Q7XIK5) Putative 40S ribosomal protein S11, partial (96%);	metabolism	4.24416	0	5.19566	0
TC55939	Tentative consensus: (Q5SGC9) Zeaxanthin epoxidase, complete;	metabolism	1.93451	0.602298	2.4481	0.0125587
TC55944	Tentative consensus: homologue to (Q2HS37) Nucleic acid binding NABP, partial (10%);	metabolism	2.66251	0.0541859	2.06192	0.0339433
TC55976	Tentative consensus: similar to (Q9SX68) 50S ribosomal protein L18 chloroplast precursor, partial (72%);	metabolism	44.2853	0	21.4611	0
TC56113	Tentative consensus: similar to (O81190) Putative transposase, partial (9%);	metabolism	0.495983	0.889442	0.492078	0.408849
TC56153	Tentative consensus: similar to (Q2A960) Acetylornithine deacetylase putative, partial (54%);	metabolism	0.309718	0.0530965	2.07131	0.0527283
TC56164	Tentative consensus: (Q9AV77) 60S ribosomal protein L17, complete;	metabolism	6.00369	0	16.8666	0
TC56219	Tentative consensus: similar to (Q8L993) Carbohydrate kinase-like protein, partial (57%); similar to (Q9T084) Carbohydrate kinase-like protein, partial (86%);	metabolism	2.62852	0.16657	10.3559	0
TC56220	Tentative consensus: (Q6Q4I0) Glutamate decarboxylase 1 (Fragment) (EC 4.1.1.15), partial (24%);	metabolism	2.15975	0.835292	2.69866	0
TC56247	Tentative consensus: homologue to (Q9FT00) Cytosolic malate dehydrogenase (EC 1.1.1.37), partial (51%);	metabolism	9.77817	0	13.6197	0
TC56266	Tentative consensus: similar to formamidase/ hydrolase acting on carbon-nitrogen (but not peptide) bonds in linear amides, partial (82%); None;	metabolism	3.42115	0	3.52876	0
TC56302	Tentative consensus: similar to nucleotide binding {Arabidopsis thaliana} (exp=-1; wgp=0; cg=0), partial (44%);	metabolism	2.07982	0.358998	5.35094	0
TC56372	Tentative consensus: similar to (Q9FJK7) Cyclin C-like protein (At5g48630), partial (66%);	metabolism	2.93214	0	5.36401	0
TC56480	Tentative consensus: similar to (Q944N0) Acyl carrier protein, partial (63%);	metabolism	0.564294	3.93309	3.73189	0
TC56522	Tentative consensus: similar to (P35685) 60S ribosomal protein L7a, complete;	metabolism	17.4196	0	12.3686	0
TC56560	Tentative consensus: similar to (Q6ZGZ7) Putative glucosyltransferase, partial (32%);	metabolism	2.073	1.03056	2.37429	0
TC56587	Tentative consensus: similar to (Q3LRV4) Nitrilase 4B, partial (88%); None;	metabolism	2.91836	0.138051	2.33349	0.0125587
TC56624	Tentative consensus: similar to (Q9LYC1) Probable gibberellin receptor GID1L2 (GID1-like protein 2) (EC 3.-.-.- EC 3.-.-.-), partial (37%);	metabolism	1.81734	0.993594	2.91174	0.0313932
TC56698	Tentative consensus: similar to (Q9ZRQ2) 2-oxoglutarate dehydrogenase E1 subunit (EC 1.2.4.2), partial (9%);	metabolism	15.9025	0	6.86983	0
TC56704	Tentative consensus: weakly similar to (Q6TY50) Reductase 2, partial (74%);	metabolism	2.96453	0.464308	3.99071	0
TC56715	Tentative consensus: similar to (Q6R4Q7) Splicing factor-like protein, partial (39%);	metabolism	0.477923	3.75236	3.77993	0
TC56764	Tentative consensus: similar to (Q4PZB3) Eukaryotic initiation factor 4E, partial (89%);	metabolism	2.36403	0.403835	2.56094	0.0293159
TC56777	Tentative consensus: similar to (Q9CAR6) Putative alpha-amylase; 60344-64829, partial (32%);	metabolism	1.5705	3.93309	5.0795	0
TC56803	Tentative consensus: homologue to (Q6WB92) Enolase, partial (51%);	metabolism	2.14283	0.209346	5.12143	0
TC56909	Tentative consensus: similar to (Q84QE4) Putative chloroplast thiazole biosynthetic protein, partial (88%); similar to (Q38709) Thiazole biosynthetic enzyme chloroplast precursor (AG6), partial (37%);	metabolism	0.507438	0.718278	2.47403	0.0182099
TC56939	Tentative consensus: homologue to (O81396) Aconitase-iron regulated protein 1, partial (52%);	metabolism	0.431682	1.13941	2.0429	0.166025
TC56943	Tentative consensus: similar to (P41099) 60S acidic ribosomal protein P2, complete;	metabolism	6.25199	0	2.21222	0.40395
TC56956	Tentative consensus: similar to (Q6L8K4) Phloroglucinol O-methyltransferase, partial (92%);	metabolism	4.60377	0	4.69299	0
TC56975	Tentative consensus: similar to (Q93X75) Putative beta-mannosidase, partial (31%);	metabolism	2.128	0.508865	3.26326	0
TC57014	Tentative consensus: similar to (Q9FKX6) Prolyl 4-hydroxylase alpha subunit-like protein, complete;	metabolism	7.5911	0	11.9281	0
TC57057	Tentative consensus: homologue to ribosomal protein S19. {Solanum tuberosum} (exp=-1; wgp=-1; cg=-1), complete;	metabolism	1.84583	2.22836	4.21993	0
TC57181	Tentative consensus: homologue to (O24240) Ubiquitin-conjugating enzyme (Fragment), partial (96%); homologue to (Q8L5P9) Putative ubiquitin-conjugating enzyme, partial (85%);	metabolism	4.00661	0	6.11653	0
TC57217	Tentative consensus: similar to (Q8S5M6) Glutamyl-tRNA synthetase, partial (72%);	metabolism	3.7754	0	5.72798	0
TC57226	Tentative consensus: homologue to (Q93XV7) Hydroxypyruvate reductase (EC 1.1.1.29), partial (65%); homologue to (Q93XV7) Hydroxypyruvate reductase (EC 1.1.1.29), partial (76%);	metabolism	3.30702	0	5.14993	0
TC57244	Tentative consensus: similar to (Q6V3B0) Adenosine 5' phosphosulfate reductase, partial (35%);	metabolism	3.08934	0.027787	5.47555	0.0328321
TC57275	Tentative consensus: similar to (Q9M9W1) 60S ribosomal protein L22-2, complete;	metabolism	4.36011	0	9.67968	0
TC57308	Tentative consensus: similar to (Q84PD6) Protein tyrosine phosphatase-like protein, partial (62%);	metabolism	2.926	0.106267	3.66281	0
TC57340	Tentative consensus: similar to (Q93Y57) Putative palmitoyl-protein thioesterase, partial (43%);	metabolism	35.1231	0	14.8302	0
TC57389	Tentative consensus: homologue to (Q9SIK2) 40S ribosomal protein S25-1, complete;	metabolism	5.33482	0	10.89	0
TC57513	Tentative consensus: similar to (P08926) RuBisCO large subunit-binding protein subunit alpha chloroplast precursor, partial (43%); similar to (Q2PEP1) Putative rubisco subunit binding-protein alpha subunit, partial (93%);	metabolism	4.8153	0	6.62928	0
TC57572	Tentative consensus: similar to (Q6IVD5) Arginine/serine-rich splicing factor 1, partial (17%); similar to (P92964) Arginine/serine-rich splicing factor RSP31, partial (71%);	metabolism	5.41484	0	4.90557	0
TC57579	Tentative consensus: similar to (Q94ES0) AAA-metalloprotease FtsH, partial (19%);	metabolism	0.451173	1.19823	2.38304	0
TC57607	Tentative consensus: homologue to (Q2W0U1) Single-stranded DNA-specific exonuclease, partial (2%);	metabolism	1.8783	0.90549	2.68691	0.0418921
TC57608	Tentative consensus: similar to (P49299) Citrate synthase glyoxysomal precursor (GCS) (EC 2.3.3.1 EC 2.3.3.1), partial (91%);	metabolism	0.559286	2.06352	2.74568	0
TC57613	Tentative consensus: weakly similar to (Q76E11) Soluble epoxide hydrolase, partial (63%);	metabolism	3.06233	0	3.34363	0.00738985
TC57830	Tentative consensus: homologue to (Q84NG9) 2S albumin, partial (74%); (Q84NG9) 2S albumin, partial (21%);	metabolism	2.42616	0.648584	2.06712	0.361474
TC57852	Tentative consensus: weakly similar to (Q9FUJ6) UDP-glucosyltransferase HRA25, partial (27%);	metabolism	0.45627	1.8049	0.426902	0.0688484
TC57912	Tentative consensus: homologue to (Q9SM62) Isovaleryl-CoA Dehydrogenase (Auxin binding protein (Abp44)) precursor (EC 1.3.99.10), partial (46%);	metabolism	1.61347	4.18205	2.02255	0.109549
TC57917	Tentative consensus: similar to (Q39017) Diacylglycerol kinase 1 (Diglyceride kinase 1) (DGK 1) (DAG kinase 1), partial (55%);	metabolism	1.64928	5.25171	2.78639	0
TC57918	Tentative consensus: similar to (Q38944) Probable steroid reductase DET2 (EC 1.3.99.- EC 1.3.99.-), partial (87%);	metabolism	2.43687	0.378763	2.20534	0.0565142
TC57941	Tentative consensus: similar to (Q948F9) Putative PAP-specific phosphatase, partial (22%);	metabolism	2.16992	0.403835	7.88722	0
TC57947	Tentative consensus: similar to (Q9LEU7) Serine/threonine protein kinase-like protein (CBL-interacting protein kinase 5), partial (90%);	metabolism	4.11452	0	5.4976	0
TC58054	Tentative consensus: homologue to (Q8L5P9) Putative ubiquitin-conjugating enzyme, partial (85%);	metabolism	0.172591	0	0.170176	0
TC58063	Tentative consensus: similar to (Q655Y9) Putative ructose 1 6-bisphosphatase, partial (38%);	metabolism	2.36362	0.051173	4.6228	0
TC58112	Tentative consensus: similar to (O64894) Acyl-coenzyme A oxidase peroxisomal precursor (AOX) (Long-chain acyl-CoA oxidase), partial (41%);	metabolism	6.36774	0	6.15972	0
TC58205	Tentative consensus: homologue to (Q8L7J5) Pyruvate kinase (EC 2.7.1.40), partial (88%);	metabolism	3.94131	0	6.6448	0
TC58308	Tentative consensus: similar to ribosomal protein L27 homolog {Pisum sativum} (exp=-1; wgp=0; cg=0), complete;	metabolism	1.94292	2.22836	3.81347	0
TC58340	Tentative consensus: similar to (Q2VCH8) RNA binding protein-like protein, partial (83%);	metabolism	3.93561	0	3.72283	0
TC58364	Tentative consensus: similar to (Q38JI4) Triose phosphate isomerase cytosolic isoform-like, complete;	metabolism	0.0628643	0	0.161049	0
TC58398	Tentative consensus: similar to (Q9LQL0) Probable glycine cleavage system H protein 2 mitochondrial precursor, partial (89%); similar to (Q7DLL8) H-protein (EC 2.1.2.10), complete; similar to (Q7DLL8) H-protein (EC 2.1.2.10), complete;	metabolism	0.189526	0	0.481276	0.304381
TC58417	Tentative consensus: similar to acyltransferase {Arabidopsis thaliana} (exp=-1; wgp=0; cg=0), partial (28%);	metabolism	3.48925	0.161644	5.90833	0
TC58469	Tentative consensus: similar to (P29871) Cytochrome c oxidase subunit 2 (Cytochrome c oxidase polypeptide II), partial (9%);	metabolism	0.552926	4.18205	0.429596	0.18511
TC58547	Tentative consensus: similar to (Q4ADY5) Spermine synthase, partial (40%);	metabolism	0.4333	0.184781	0.446565	0.0180313
TC58563	Tentative consensus: homologue to (Q9FEK8) Ferrochelatase, partial (23%);	metabolism	9.87326	0	10.4306	0
TC58606	Tentative consensus: similar to (Q70E96) Putative aldehyde dehydrogenase (EC 1.2.1.3), partial (36%);	metabolism	2.1542	0.464308	2.72568	0
TC58618	Tentative consensus: similar to (Q9FFE6) AMP-binding protein (Adenosine monophosphate binding protein 5 AMPBP5), partial (41%); None;	metabolism	1.98179	4.45368	5.09201	0
TC58669	Tentative consensus: similar to (Q9FFQ1) RNA helicase, partial (22%);	metabolism	3.3557	0	5.75223	0
TC58743	Tentative consensus: homologue to (Q68HC8) Glucose-6-phosphate isomerase, partial (47%);	metabolism	7.6857	0	4.80875	0
TC58761	Tentative consensus: similar to formamidase/ hydrolase acting on carbon-nitrogen (but not peptide) bonds in linear amides, partial (96%);	metabolism	0.624139	3.50024	2.34025	0.0887417
TC58794	Tentative consensus: similar to (Q2QCX2) Nitrilase-like protein NIT (Fragment), partial (84%); similar to (Q42966) Nitrilase (EC 3.5.5.1), partial (96%);	metabolism	2.45831	0.051173	3.47714	0
TC58802	Tentative consensus: similar to (Q9M9W1) 60S ribosomal protein L22-2, partial (92%);	metabolism	1.7843	3.10555	10.4563	0
TC58833	Tentative consensus: similar to (Q94DR5) P0460E08.35 protein (Phospholipase-like), partial (6%);	metabolism	11.6237	0	15.3082	0
TC58854	Tentative consensus: similar to (Q5C9N9) Acetyl-CoA carboxylase beta subunit, partial (96%);	metabolism	0.343329	0.508865	0.310756	0.00738985
TC58898	Tentative consensus: weakly similar to (Q9SGH7) Putative RNase H, partial (77%);	metabolism	3.88592	0	2.90782	0
TC58923	Tentative consensus: similar to (Q9XHC5) Precursor monofunctional aspartokinase, partial (27%); None;	metabolism	0.162278	0	0.472942	0.0587161
TC58945	Tentative consensus: similar to nucleic acid binding {Arabidopsis thaliana} (exp=-1; wgp=0; cg=0), partial (17%);	metabolism	2.29189	0.161644	4.99734	0
TC59049	Tentative consensus: similar to (Q8H1Y2) 20S proteasome alpha 6 subunit, partial (42%); similar to (Q8H1Y2) 20S proteasome alpha 6 subunit, partial (82%); None;	metabolism	2.30589	0.247802	2.75973	0
TC59070	Tentative consensus: homologue to (Q9SXX4) Plastidic aldolase NPALDP1, partial (45%);	metabolism	10.4971	0	5.04095	0
TC59373	Tentative consensus: homologue to (Q71F50) Eukaryotic translation initiation factor 5A isoform II, complete;	metabolism	2.10807	0.90549	3.40462	0
TC59422	Tentative consensus: similar to (P35493) 2 3-bisphosphoglycerate-independent phosphoglycerate mutase (Phosphoglyceromutase), partial (78%);	metabolism	1.97742	0.90549	0.478269	0.0527283
TC59485	Tentative consensus: similar to (Q3F8C4) Glycosyl transferase family 2, partial (4%); similar to (Q7SG26) Predicted protein, partial (1%);	metabolism	0.280243	0.146418	0.379968	0.166025
TC59505	Tentative consensus: similar to ALDH3H1; aldehyde dehydrogenase {Arabidopsis thaliana} (exp=-1; wgp=0; cg=0), partial (71%);	metabolism	32.946	0	12.7642	0
TC59521	Tentative consensus: similar to (Q9C578) Probable RNA 3'-terminal phosphate cyclase-like protein, partial (89%);	metabolism	4.38414	0	2.46409	0
TC59678	Tentative consensus: similar to (O04794) Acyl-ACP thioesterase, partial (27%);	metabolism	1.72161	2.06352	3.28918	0
TC59729	Tentative consensus: similar to (Q6H4M9) Putative ubiquinol-cytochrome c reductase iron-sulfur subunit mitochondrial, partial (34%);	metabolism	0.436052	0.508865	2.54921	0
TC59770	Tentative consensus: weakly similar to (Q64K29) (-)-germacrene D synthase, partial (22%);	metabolism	0.459318	1.09607	0.459107	0.14572
TC59793	Tentative consensus: similar to (Q8GXR9) Putative NADH dehydrogenase, partial (27%);	metabolism	1.8752	0.835292	2.75688	0
TC59817	Tentative consensus: similar to (Q8H6A8) 5-alpha-taxadienol-10-beta-hydroxylase, partial (3%);	metabolism	0.302877	0.427569	0.484698	0.0331535
TC59850	Tentative consensus: homologue to (Q9LTH1) 4-nitrophenylphosphatase-like, partial (66%);	metabolism	1.64862	3.93309	3.17386	0.0122737
TC59873	Tentative consensus: similar to (P35687) 40S ribosomal protein S21, complete; similar to (P35687) 40S ribosomal protein S21, complete;	metabolism	3.9926	0	4.70887	0
TC59960	Tentative consensus: similar to (Q9ATC2) Rubisco activase (Fragment), partial (29%);	metabolism	0.495773	1.93463	0.446943	0.0678185
TC60033	Tentative consensus: similar to (Q84XA0) Early tobacco anther 1, partial (37%);	metabolism	5.76755	0	3.04855	0.0125587
TC60203	Tentative consensus: homologue to (Q2QME5) Translation initiation factor eIF-2 gamma chain F20D22.6, partial (42%);	metabolism	0.611063	3.93309	2.11131	0.0182099
TC60252	Tentative consensus: similar to (Q9M4G8) Putative ripening-related P-450 enzyme, partial (63%);	metabolism	12.074	0	6.9608	0
TC60273	Tentative consensus: homologue to (Q6KAJ8) Putative 60S ribosomal protein L39, partial (44%);	metabolism	107.632	0	50.4219	0
TC60292	Tentative consensus: similar to (Q9FH04) Alcohol dehydrogenase, partial (93%);	metabolism	2.26231	0.868377	2.52374	0.0418921
TC60353	Tentative consensus: similar to (Q9AU08) NADPH-cytochrome P450 oxydoreductase isoform 1, partial (32%);	metabolism	2.11066	1.683	2.30628	0.0449205
TC60374	Tentative consensus: homologue to (Q96551) S-adenosylmethionine synthetase 1 (Methionine adenosyltransferase 1) (AdoMet synthetase 1), complete;	metabolism	0.0341969	0	0.0724193	0
TC60377	Tentative consensus: similar to (Q9AUD8) Fatty acid hydroperoxide lyase, partial (27%); similar to (Q76LM3) Hydroperoxide lyase, partial (42%); similar to (Q9AUD8) Fatty acid hydroperoxide lyase, partial (86%);	metabolism	4.25156	0.0881602	13.3889	0
TC60452	Tentative consensus: similar to (Q6JJ36) Putative vacuolar assembling protein, partial (20%); None;	metabolism	0.439499	2.22836	3.88943	0
TC60474	Tentative consensus: similar to (Q5Z6G3) Putative RNA polymerase I II and III 16.5 kDa subunit, partial (35%);	metabolism	1.93102	1.683	4.46655	0
TC60523	Tentative consensus: homologue to (Q9M5L1) 40S ribosomal protein S16 (Fragment), complete;	metabolism	1.60802	4.18205	0.461266	0.0132131
TC60543	Tentative consensus: similar to (Q9FWE6) Mucin-like protein, partial (27%);	metabolism	2.5446	0.198397	2.61493	0.0337445
TC60677	Tentative consensus: homologue to (Q9SPJ1) Glutamine synthetase precursor (EC 6.3.1.2), partial (90%); None;	metabolism	11.87	0	32.4549	0
TC60781	Tentative consensus: similar to (Q3LGX4) Cytochrome b561, partial (85%);	metabolism	6.35722	0	6.11875	0
TC60825	Tentative consensus: similar to (P54240) Glucose-6-phosphate isomerase cytosolic 1 (GPI) (Phosphoglucose isomerase) (PGI), partial (36%);	metabolism	1.58248	3.50024	4.69102	0
TC60873	Tentative consensus: similar to ribosomal protein L7. {Solanum tuberosum} (exp=-1; wgp=-1; cg=-1), complete;	metabolism	0.447487	0.403835	0.32327	0
TC60916	Tentative consensus: homologue to (Q38IX0) Glyceraldehyde-3-phosphate dehydrogenase B subunit, partial (49%); homologue to (Q38IX0) Glyceraldehyde-3-phosphate dehydrogenase B subunit, complete;	metabolism	0.419807	0.718278	3.00783	0.0134155
TC60940	Tentative consensus: similar to (P47920) Nucleoside diphosphate kinase B (NDK B) (NDP kinase B) (EC 2.7.4.6 EC 2.7.4.6), partial (87%); similar to (P47920) Nucleoside diphosphate kinase B (NDK B) (NDP kinase B) (EC 2.7.4.6 EC 2.7.4.6), complete; simi	metabolism	1.87204	1.40878	4.52652	0
TC60980	Tentative consensus: (Q6RH11) 40S ribosomal protein S5, partial (57%);	metabolism	7.47575	0	3.57972	0
TC61000	Tentative consensus: similar to (Q2XPW2) Putative arginine/serine-rich protein, partial (58%);	metabolism	1.96386	0.198397	2.60067	0.0128349
TC61032	Tentative consensus: similar to putative phytochelatin synthetase {Arabidopsis thaliana} (exp=0; wgp=1; cg=0), partial (27%);	metabolism	23.544	0	21.473	0
TC61041	Tentative consensus: similar to nucleic acid binding {Arabidopsis thaliana} (exp=-1; wgp=0; cg=0), partial (5%);	metabolism	2.73113	0.027787	4.22119	0
TC61043	Tentative consensus: homologue to (P27774) Phosphoribulokinase chloroplast precursor (Phosphopentokinase) (PRKase) (PRK), partial (68%);	metabolism	0.0545573	0	0.140241	0
TC61060	Tentative consensus: weakly similar to (Q5Z7R3) Putative nicotianamine aminotransferase A, partial (46%);	metabolism	2.06802	0.403835	2.55717	0
TC61070	Tentative consensus: similar to (Q62J40) tRNA(Ile)-lysidine synthase (tRNA(Ile)-lysidine synthetase) (tRNA(Ile)-2-lysyl-cytidine, partial (3%);	metabolism	1.82868	1.5929	2.01797	0.0434348
TC61149	Tentative consensus: homologue to (Q2QDF7) 24-sterol C-methyltransferase, partial (33%); similar to (Q2QDF7) 24-sterol C-methyltransferase, complete; homologue to (Q2QDF7) 24-sterol C-methyltransferase, partial (36%);	metabolism	0.259573	0.0530965	0.433635	0.0458846
TC61165	Tentative consensus: weakly similar to (Q2HU31) Glycoside hydrolase family 18, partial (88%);	metabolism	3.7167	0.109014	8.41899	0
TC61187	Tentative consensus: similar to (Q7XZW4) Putative cytochrome c oxidase subunit VIa, partial (86%); similar to unknown protein {Arabidopsis thaliana} (exp=0; wgp=1; cg=0), partial (72%); similar to (Q7XZW4) Putative cytochrome c oxidase subunit VIa, par	metabolism	2.03399	1.5929	3.47219	0
TC61253	Tentative consensus: homologue to (Q9XG77) Proteasome subunit alpha type 6 (20S proteasome alpha subunit A), partial (91%);	metabolism	0.0837105	0	0.267286	0
TC61258	Tentative consensus: similar to (Q76E11) Soluble epoxide hydrolase, partial (60%);	metabolism	3.28673	0.0280436	2.87918	0
TC61278	Tentative consensus: homologue to (O23255) Adenosylhomocysteinase 1 (S-adenosyl-L-homocysteine hydrolase 1) (SAH hydrolase 1), complete;	metabolism	1.77216	1.852	3.8409	0
TC61358	Tentative consensus: homologue to (O81394) Phosphoglycerate kinase, partial (67%);	metabolism	3.60163	0	6.75824	0
TC61438	Tentative consensus: weakly similar to (Q2MJ14) Cytochrome P450 monooxygenase CYP83C, partial (47%);	metabolism	5.46285	0	6.43787	0
TC61467	Tentative consensus: similar to hydrolase hydrolyzing O-glycosyl compounds {Arabidopsis thaliana} (exp=-1; wgp=0; cg=0), partial (47%);	metabolism	1.9626	0.730134	4.0187	0
TC61488	Tentative consensus: homologue to (Q8GTA1) Putative sterol 4-alpha-methyl-oxidase, partial (32%);	metabolism	0.596819	4.45368	0.48536	0.0615763
TC61517	Tentative consensus: weakly similar to (Q8LF34) Putative esterase, partial (28%);	metabolism	0.25242	0.663717	0.226623	0
TC61559	Tentative consensus: similar to (Q6ZA70) Putative RNA-binding region RNP-1 and Splicing factor PWI family member protein, partial (33%);	metabolism	3.26671	0.136019	7.0398	0
TC61568	Tentative consensus: similar to catalytic/ protein phosphatase type 2C/ protein serine/threonine phosphatase {Arabidopsis thaliana} , partial (78%);	metabolism	2.07849	1.13941	2.42768	0
TC61755	Tentative consensus: similar to (O49124) Putative serine-glyoxylate aminotransferase, complete;	metabolism	1.68586	2.30687	2.02752	0.114765
TC61760	Tentative consensus: similar to (Q683D4) Ribosomal protein-like, complete; None;	metabolism	0.428111	1.23906	0.46175	0.0182099
TC61768	Tentative consensus: similar to (Q9FLH1) Lysosomal Pro-X carboxypeptidase, partial (56%);	metabolism	0.481693	0.718278	0.348295	0
TC61778	Tentative consensus: similar to (Q43593) Acyl-[acyl-carrier-protein] desaturase chloroplast precursor (Stearoyl-ACP desaturase), partial (13%); similar to (Q43593) Acyl-[acyl-carrier-protein] desaturase chloroplast precursor (Stearoyl-ACP desaturase)	metabolism	34.1403	0	16.9216	0
TC61794	Tentative consensus: homologue to (Q53LH8) Dna-directed rna polymerase ii 8.2 kDa polypeptide (Ec 2.7.7.6)(Rpb10) (Rp10) (Abc10), partial (94%);	metabolism	2.54414	0.164961	3.43628	0
TC61922	Tentative consensus: similar to (Q6PMT1) Methylthioribose kinase (EC 2.7.1.100), partial (95%);	metabolism	9.11521	0	8.23415	0
TC61940	Tentative consensus: homologue to (Q6K8N7) Putative ribosomal protein L37, complete; None;	metabolism	3.21521	0.0467249	4.14943	0
TC61972	Tentative consensus: homologue to (Q4W2K6) Putative leucoanthocyanidin reductase 2, complete;	metabolism	4.87191	0	3.7304	0
TC61982	Tentative consensus: similar to (O99338) Cytochrome b, partial (5%);	metabolism	4.25803	0	3.10048	0
TC62050	Tentative consensus: similar to (Q9LFG2) Diaminopimelate epimerase-like protein (AT3g53580/F4P12_280), partial (82%);	metabolism	3.37769	0.027787	2.79039	0
TC62106	Tentative consensus: similar to (Q9XGG4) Putative galactinol synthase (EC 2.4.1.123), partial (25%); similar to (Q9XEJ7) Galactinol synthase (Fragment), partial (87%);	metabolism	1.70789	2.96765	0.462542	0.0590121
TC62120	Tentative consensus: similar to (Q2HSZ6) Dual specificity protein phosphatase, partial (31%);	metabolism	0.306534	0.0493841	0.338137	0
TC62227	Tentative consensus: similar to (Q9AU07) NADPH-cytochrome P450 oxydoreductase isoform 2, partial (61%);	metabolism	2.53921	0.196154	2.43613	0
TC62277	Tentative consensus: similar to nicotinamide-nucleotide adenylyltransferase/ nucleotidyltransferase {Arabidopsis thaliana}, partial (85%);	metabolism	7.27916	0	6.04642	0
TC62345	Tentative consensus: Q337F4 F-box domain containing protein, expressed (Os10g0502900 protein).;	metabolism	5.66496	0	2.36651	0.00709883
TC62348	Tentative consensus: homologue to (P46488) Malate dehydrogenase glyoxysomal precursor (EC 1.1.1.37 EC 1.1.1.37), partial (56%);	metabolism	3.8272	0	3.54607	0
TC62370	Tentative consensus: homologue to (Q96552) S-adenosylmethionine synthetase 2 (Methionine adenosyltransferase 2) (AdoMet synthetase 2), partial (70%); homologue to (Q96551) S-adenosylmethionine synthetase 1 (Methionine adenosyltransferase 1) (AdoMet syn	metabolism	32.509	0	47.6234	0
TC62391	Tentative consensus: similar to (Q9LEB4) RNA Binding Protein 45, partial (75%);	metabolism	1.87825	0.730134	5.78011	0
TC62410	Tentative consensus: similar to (Q8LSQ3) Putative AMP-binding protein, partial (22%);	metabolism	2.38882	0.835292	2.5641	0.0339433
TC62476	Tentative consensus: similar to (Q93X44) Protein tyrosine phosphatase, partial (81%);	metabolism	9.51464	0	4.90324	0
TC62482	Tentative consensus: homologue to (P51118) Glutamine synthetase cytosolic isozyme 1 (Glutamate--ammonia ligase), partial (35%); (P51118) Glutamine synthetase cytosolic isozyme 1 (Glutamate--ammonia ligase), complete;	metabolism	1.83201	3.50024	2.03032	0.166025
TC62511	Tentative consensus: similar to carboxylic ester hydrolase/ hydrolase acting on ester bonds {Arabidopsis thaliana}, partial (19%);	metabolism	0.288268	1.40878	0.230802	0.109549
TC62527	Tentative consensus: weakly similar to (Q7Y055) GDSL-lipase, partial (33%);	metabolism	0.284685	0.184781	0.432663	0.0590121
TC62537	Tentative consensus: weakly similar to (Q2HVK6) Short-chain dehydrogenase/reductase SDR, partial (44%); weakly similar to (Q2HVK6) Short-chain dehydrogenase/reductase SDR, partial (39%);	metabolism	2.7412	0.0502419	3.72878	0
TC62562	Tentative consensus: homologue to DNA directed RNA polymerase II polypeptide K {Arabidopsis thaliana} (exp=-1; wgp=0; cg=0), complete; homologue to DNA directed RNA polymerase II polypeptide K {Arabidopsis thaliana} (exp=-1; wgp=0; cg=0), complete; homolo	metabolism	3.76283	0	4.6204	0
TC62579	Tentative consensus: similar to nucleic acid binding {Arabidopsis thaliana} (exp=-1; wgp=0; cg=0), partial (68%);	metabolism	4.5244	0	5.24496	0
TC62646	Tentative consensus: similar to ribosomal protein L33-like {Arabidopsis thaliana} (exp=-1; wgp=0; cg=0), partial (82%);	metabolism	6.15405	0	5.81258	0
TC62659	Tentative consensus: homologue to (Q2HU25) Pyridine nucleotide-disulphide oxidoreductase class I, partial (38%);	metabolism	1.58362	2.87267	2.82155	0
TC62690	Tentative consensus: similar to (O48890) 15.9 kDa subunit of RNA polymerase II, partial (82%); homologue to (O48890) 15.9 kDa subunit of RNA polymerase II, complete; homologue to (O48890) 15.9 kDa subunit of RNA polymerase II, complete;	metabolism	0.111573	0	0.291991	0
TC62754	Tentative consensus: Crossosoma bigelovii small subunit ribosomal RNA (mtSSU) gene partial sequence; mitochondrial gene , complete;	metabolism	1.88484	1.40878	2.2699	0.114765
TC62761	Tentative consensus: similar to (Q7XJB1) Eukaryotic translation initiation factor 4E, partial (81%);	metabolism	3.57147	0	4.4253	0
TC62839	Tentative consensus: similar to (Q6ELF9) Poly(A)-binding protein C-terminal interacting protein 6, partial (42%);	metabolism	12.4288	0	10.459	0
TC62847	Tentative consensus: weakly similar to (Q2R0J2) Serine carboxypeptidase I putative, partial (12%); weakly similar to SCPL4; catalytic/ serine carboxypeptidase {Arabidopsis thaliana} (exp=-1; wgp=0; cg=0), partial (60%);	metabolism	10.7222	0.0506609	2.18781	0.361474
TC62851	Tentative consensus: similar to (Q9ATG0) Putative chaperon P13.9, partial (56%);	metabolism	9.32144	0	7.17568	0
TC62889	Tentative consensus: similar to (Q9LIG0) Clavaminate synthase-like protein At3g21360 (EC 1.-.-.- EC 1.-.-.-), partial (84%);	metabolism	0.315336	0.146418	2.06174	0.14572
TC62893	Tentative consensus: weakly similar to cytochrome P450-like protein {Arabidopsis thaliana} (exp=0; wgp=1; cg=0), partial (58%);	metabolism	11.2863	0	10.3347	0
TC62939	Tentative consensus: similar to (Q97LI3) Cobalamine-dependent methionine synthase I, partial (1%);	metabolism	2.36424	0.184781	3.05825	0.00709883
TC62997	Tentative consensus: similar to (Q8H222) Putative RING protein, partial (61%);	metabolism	2.2281	0.607171	2.73826	0
TC63035	Tentative consensus: homologue to (Q6T300) Cyclin-dependent kinases regulatory subunit, complete;	metabolism	3.93431	0	2.89385	0
TC63109	Tentative consensus: similar to (Q941Q1) Non-symbiotic hemoglobin class 1, partial (51%); None;	metabolism	3.70649	0	6.39078	0
TC63116	Tentative consensus: homologue to (P35135) Ubiquitin-conjugating enzyme E2-17 kDa (Ubiquitin-protein ligase), complete; homologue to (P35135) Ubiquitin-conjugating enzyme E2-17 kDa (Ubiquitin-protein ligase), complete;	metabolism	2.20327	0.539757	3.81636	0
TC63127	Tentative consensus: similar to (Q9SXQ8) Ribosome-sedimenting protein, partial (56%);	metabolism	5.62817	0	4.10387	0
TC63159	Tentative consensus: similar to (Q84LI1) Galactose dehydrogenase, partial (33%);	metabolism	2.59836	0.209346	6.18227	0
TC63204	Tentative consensus: weakly similar to (Q8LAF8) Fatty acid elongase-like protein (Cer2-like), partial (29%);	metabolism	0.464245	0.84049	0.487253	0.0615763
TC63211	Tentative consensus: similar to (Q945B9) Growth-on protein GRO11, partial (28%);	metabolism	19.5519	0	13.2226	0
TC63227	Tentative consensus: homologue to (Q38IX1) Glyceraldehyde-3-phosphate dehydrogenase A subunit, partial (31%);	metabolism	2.13864	0.237152	5.02962	0
TC63311	Tentative consensus: similar to (P28734) Aspartate aminotransferase cytoplasmic (Transaminase A) (EC 2.6.1.1 EC 2.6.1.1), complete;	metabolism	3.02747	0	2.1834	0.0293159
TC63387	Tentative consensus: weakly similar to (Q9FWE6) Mucin-like protein, partial (12%);	metabolism	1.94631	0.974982	3.21524	0.0458846
TC63529	Tentative consensus: similar to (Q8LAB2) Putative GDSL-motif lipase/hydrolase, partial (65%); None;	metabolism	0.211283	0.835292	0.217254	0.0328321
TC63551	Tentative consensus: similar to (Q6JJ42) Putative phosphatidylcholine-sterol acyltransferase, partial (13%);	metabolism	0.523061	2.72936	0.407236	0.0714216
TC63559	Tentative consensus: similar to (O04202) Eukaryotic translation initiation factor 3 subunit 5 (eIF-3 epsilon) (eIF3 p32 subunit), partial (90%);	metabolism	3.69916	0	5.73706	0
TC63568	Tentative consensus: homologue to (Q3T4H1) 9 10[9' 10']carotenoid cleavage dioxygenase, partial (6%); (Q3T4H1) 9 10[9' 10']carotenoid cleavage dioxygenase, complete;	metabolism	9.49582	0	4.19474	0
TC63639	Tentative consensus: similar to (Q6SLA4) Putative histidine kinase TCS1p, partial (1%);	metabolism	7.57354	0	19.6688	0
TC63653	Tentative consensus: similar to (O22659) ADP-glucose pyrophosphorylase large subunit 2 (Fragment) (EC 2.7.7.27), partial (24%);	metabolism	4.69548	0	4.46718	0
TC63706	Tentative consensus: similar to catalytic/ serine-type peptidase {Arabidopsis thaliana} (exp=-1; wgp=0; cg=0), partial (29%); similar to (Q683B7) Prolyl carboxypeptidase like protein (Fragment), partial (94%);	metabolism	2.27072	0.109014	2.20257	0.0337445
TC63724	Tentative consensus: homologue to (Q6K950) Nucleolar RNA-binding Nop10p-like protein, partial (25%);	metabolism	3.77163	0	10.3609	0
TC63783	Tentative consensus: weakly similar to RNA binding {Arabidopsis thaliana} (exp=-1; wgp=0; cg=0), partial (29%);	metabolism	4.11617	0	3.51175	0
TC63825	Tentative consensus: homologue to (Q7DH22) Putative tRNA ribosyltransferase, partial (3%);	metabolism	3.18351	0.607171	2.17447	0.238411
TC63852	Tentative consensus: homologue to (Q3HVK9) Ribosomal protein S27-like protein, complete;	metabolism	2.49232	0.106267	2.33756	0.0587161
TC63905	Tentative consensus: homologue to (Q9ZNS5) Ribosomal protein S28, complete; homologue to (Q9ZNS5) Ribosomal protein S28, complete;	metabolism	2.5011	0.237152	6.00438	0
TC63914	Tentative consensus: similar to (Q9M549) Poly(A)-binding protein, partial (51%);	metabolism	0.559049	2.87267	2.39983	0
TC63926	Tentative consensus: similar to (Q84P54) Gamma-aminobutyrate transaminase subunit isozyme 1 (EC 2.6.1.19), partial (43%);	metabolism	5.10277	0	6.7329	0
TC63955	Tentative consensus: similar to (Q6VWJ5) Fructokinase 3, partial (16%); similar to (Q6VWJ5) Fructokinase 3, partial (20%);	metabolism	4.43913	0	2.99862	0.00699884
TC63971	Tentative consensus: homologue to aminolevulinate dehydratase. {Spinacia oleracea} (exp=-1; wgp=-1; cg=-1), partial (24%);	metabolism	2.20154	0.730134	3.04801	0.00729891
TC64014	Tentative consensus: similar to (Q2PEX8) Putative replication protein A1, partial (35%); None;	metabolism	2.65536	0	2.18063	0.033551
TC64051	Tentative consensus: similar to (Q6VMN8) Putative aminotransferase AGD2, partial (56%); None;	metabolism	2.0179	0.557865	2.38599	0.0470776
TC64110	Tentative consensus: homologue to (Q45FF0) Pyridoxine biosynthesis protein, partial (31%);	metabolism	2.7133	0.196154	3.98947	0
TC64172	Tentative consensus: similar to (Q42622) CTP:phosphocholine cytidylyltransferase (EC 2.7.7.15), partial (76%);	metabolism	1.77388	2.22836	0.457205	0.0128349
TC64187	Tentative consensus: similar to (Q2R3E0) Alpha-mannosidase, partial (4%);	metabolism	0.397588	0.508865	2.29769	0.0331535
TC64206	Tentative consensus: similar to (Q9M444) Lectin-like protein, partial (22%); homologue to (Q9XG10) Lectin, partial (19%);	metabolism	15.3961	0	11.8519	0
TC64262	Tentative consensus: similar to (Q41124) Chloroplast RNA binding protein precursor, partial (21%);	metabolism	8.22213	0	4.48569	0
TC64265	Tentative consensus: homologue to (P93394) Uracil phosphoribosyltransferase (UMP pyrophosphorylase) (UPRTase), partial (23%);	metabolism	1.83219	4.18205	2.37417	0.0449205
TC64300	Tentative consensus: homologue to (Q5J1K3) Elongation factor 1-alpha 1, partial (17%); homologue to (Q5J1K3) Elongation factor 1-alpha 1, complete; homologue to (Q9LN13) T6D22.2, partial (24%);	metabolism	0.545673	4.89822	2.79234	0.00738985
TC64320	Tentative consensus: similar to (Q2V9A2) Putative RNA processing factor 1-like, partial (94%);	metabolism	3.37605	0	2.17372	0.0505804
TC64351	Tentative consensus: weakly similar to (Q6QNI1) Cytochrome P450, partial (70%);	metabolism	2.18326	1.19823	3.46602	0
TC64382	Tentative consensus: (Q9M6B5) Alcohol dehydrogenase 6, partial (39%); (Q9FZ01) Alcohol dehydrogenase 2 (EC 1.1.1.1), complete;	metabolism	20.9052	0	5.47517	0
TC64426	Tentative consensus: weakly similar to (Q6QUQ2) Protein disulfide isomerase, partial (86%);	metabolism	3.29035	0.0283843	3.1386	0.0313932
TC64481	Tentative consensus: weakly similar to (Q8W228) Cytochrome P450, partial (39%);	metabolism	0.37903	0.730134	0.441883	0.0505804
TC64485	Tentative consensus: similar to (Q9LUB2) Indole-3-glycerol phosphate synthase (AT5g48220/MIF21_11), partial (15%);	metabolism	4.74584	0	4.271	0
TC64499	Tentative consensus: similar to putative DnaJ protein {Arabidopsis thaliana} (exp=0; wgp=1; cg=0), partial (46%);	metabolism	2.01926	0.358998	2.50099	0.0328321
TC64514	Tentative consensus: similar to (Q2V6K0) UDP-glucose glucosyltransferase, partial (16%);	metabolism	2.43114	0.161644	2.09698	0.166837
TC64553	Tentative consensus: weakly similar to (O65815) Cytochrome P450, partial (22%);	metabolism	4.74338	0	2.96837	0
TC64673	Tentative consensus: similar to O-sialoglycoprotein endopeptidase {Arabidopsis thaliana} (exp=-1; wgp=0; cg=0), partial (14%);	metabolism	9.1994	0	4.44924	0
TC64686	Tentative consensus: (Q86H97) Similar to putative mitochondrial rna splicing protein, partial (2%);	metabolism	1.84298	2.87267	3.56895	0
TC64700	Tentative consensus: homologue to (P51413) 60S ribosomal protein L17-2, partial (73%); homologue to (Q947H2) Ribosomal protein, complete;	metabolism	6.97632	0	8.58386	0
TC64717	Tentative consensus: similar to (P35687) 40S ribosomal protein S21, complete;	metabolism	9.99058	0	9.151	0
TC64723	Tentative consensus: similar to (Q39840) Cysteine proteinase inhibitor (Fragment), partial (19%);	metabolism	15.9489	0	5.36652	0
TC64784	Tentative consensus: weakly similar to (Q8S999) Glucosyltransferase-10, partial (45%);	metabolism	11.5581	0	3.27281	0
TC64787	Tentative consensus: homologue to (O82209) Copia-like retroelement pol polyprotein, partial (24%);	metabolism	4.07968	0	2.44033	0.0590121
TC64991	Tentative consensus: homologue to (Q8H4L0) Putative U4/U6 snRNP-associated 61 kDa protein, partial (31%);	metabolism	17.6786	0	3.92047	0
TC64997	Tentative consensus: weakly similar to (O22612) Dormancy-associated protein, partial (18%);	metabolism	0.0302947	0	0.0795039	0
TC65005	Tentative consensus: similar to (Q93Y40) Oxysterol-binding protein, partial (43%);	metabolism	0.416721	0.730134	0.242888	0
TC65027	Tentative consensus: weakly similar to (O22058) Plastid RNA polymerase sigma-subunit precursor, partial (24%);	metabolism	0.581852	5.25171	2.53785	0
TC65065	Tentative consensus: homologue to (O65844) Protein phosphatase 1 catalytic beta subunit, complete;	metabolism	5.956	0	4.48468	0
TC65127	Tentative consensus: weakly similar to (Q8GSN8) Malonyl CoA:anthocyanin 3-O-glucoside-6''-O-malonyltransferase, partial (20%);	metabolism	0.395101	0.247802	0.417709	0.0321996
TC65129	Tentative consensus: homologue to (Q7XZQ9) S-adenosylmethionine decarboxylase proenzyme (EC 4.1.1.50), complete;	metabolism	3.28346	0.508865	2.0974	2.5597
TC65181	Tentative consensus: similar to copper ion binding {Arabidopsis thaliana} (exp=-1; wgp=0; cg=0), partial (19%);	metabolism	0.324756	0.135155	0.335902	0
TC65260	Tentative consensus: similar to (Q94LX9) Phosphoenolpyruvate carboxykinase (EC 4.1.1.49), partial (19%); homologue to (Q94LX9) Phosphoenolpyruvate carboxykinase (EC 4.1.1.49), partial (50%);	metabolism	6.10449	0	2.71878	0.0527283
TC65267	Tentative consensus: similar to (Q7EYT3) Peptidyl-prolyl cis-trans isomerase-related-like protein, partial (28%);	metabolism	26.6234	0	12.8135	0
TC65296	Tentative consensus: weakly similar to (Q2HUM2) Oxysterol-binding protein, partial (35%);	metabolism	0.340054	0.184781	0.448032	0.0136699
TC65326	Tentative consensus: weakly similar to (P49311) Glycine-rich RNA-binding protein GRP2A, partial (14%);	metabolism	2.58243	0.152907	2.80363	0
TC65369	Tentative consensus: similar to (Q84LM4) Acylamino acid-releasing enzyme, partial (30%);	metabolism	6.73008	0	6.87523	0
TC65382	Tentative consensus: similar to (Q39350) Biotin carboxyl carrier protein, partial (31%);	metabolism	2.34827	0.16657	4.03066	0
TC65422	Tentative consensus: similar to plastid ribosomal protein PRPL5 {Spinacia oleracea} (exp=-1; wgp=0; cg=0), partial (96%); similar to (P82192) 50S ribosomal protein L5 chloroplast, partial (95%);	metabolism	2.41462	0.107699	2.35472	0.0539056
TC65476	Tentative consensus: similar to (Q2PEY2) Putative long chain acyl-CoA synthetase 9, partial (16%);	metabolism	0.348869	0.209346	2.59336	0
TC65495	Tentative consensus: similar to (Q9FN49) Acetyl-CoA synthetase-like protein, partial (12%);	metabolism	2.68277	0.161644	3.24454	0
TC65542	Tentative consensus: similar to (Q2LAK3) Cytochrome P450 monooxygenase CYP89A (Fragment), partial (46%);	metabolism	3.76127	0	2.88115	0
TC65622	Tentative consensus: similar to (Q9FX91) Putative zinc metalloprotease, partial (12%); similar to At3g19170/MVI11_8 {Arabidopsis thaliana} (exp=-1; wgp=0; cg=0), partial (35%); similar to At3g19170/MVI11_8 {Arabidopsis thaliana} (exp=-1; wgp=0; cg=0),	metabolism	2.36158	0.247802	5.12519	0
TC65721	Tentative consensus: weakly similar to (Q9SZ46) Cytochrome P450-like protein, partial (60%); None;	metabolism	57.3973	0	15.1762	0
TC65753	Tentative consensus: similar to (Q6KC47) S-adenosylmethionine decarboxylase (Fragment), partial (95%);	metabolism	0.550401	2.87267	3.82795	0
TC65817	Tentative consensus: similar to Peptidase-like protein {Arabidopsis thaliana} (exp=0; wgp=1; cg=0), partial (11%);	metabolism	0.181082	0	0.455956	0.0182099
TC65883	Tentative consensus: similar to (Q9LEC9) Alpha-glucosidase (EC 3.2.1.20), partial (46%);	metabolism	38.9442	0	9.49018	0
TC65939	Tentative consensus: similar to (Q5QM96) Rubisco subunit binding-protein beta subunit-like, partial (5%);	metabolism	0.513822	2.87267	3.31493	0
TC65979	Tentative consensus: similar to (Q9LEC9) Alpha-glucosidase (EC 3.2.1.20), partial (37%);	metabolism	3.65119	0.135155	4.73393	0
TC66013	Tentative consensus: weakly similar to (Q56Y11) Dehydrodolichyl diphosphate synthase 2 (Dedol-PP synthase 2) (EC 2.5.1.- EC 2.5.1.-), partial (46%); None;	metabolism	5.976	0	4.41635	0
TC66017	Tentative consensus: weakly similar to (Q8RU71) Glucosyltransferase NTGT2 (EC 2.4.1.-), partial (27%); Q8RU71 Glucosyltransferase NTGT2 (EC 2.4.1.-).;	metabolism	6.41374	0	14.4089	0
TC66033	Tentative consensus: similar to (Q9AWB6) Phospholipase PLDb2, partial (8%);	metabolism	3.51528	0	2.29327	0.0321996
TC66041	Tentative consensus: homologue to (O22860) 60S ribosomal protein L38, complete; homologue to (O22860) 60S ribosomal protein L38, complete;	metabolism	2.87645	0.0911364	2.52208	0.0229681
TC66116	Tentative consensus: similar to (Q5KGK2) Small nuclear ribonucleoprotein putative, partial (3%);	metabolism	2.51453	0.247802	4.6935	0
TC66117	Tentative consensus: homologue to translation elongation factor EF-G {Glycine max} (exp=-1; wgp=0; cg=0), partial (42%);	metabolism	2.26018	0.156732	2.39435	0
TC66163	Tentative consensus: similar to (Q8H9C3) Putative allantoinase (Fragment), partial (37%);	metabolism	3.38401	0	2.20572	0.00738985
TC66235	Tentative consensus: similar to eukaryotic peptide chain release factor subunit 1-3 (eRF1-3) {Oryza sativa (japonica cultivar-group), partial (38%); similar to eukaryotic peptide chain release factor subunit 1-3 (eRF1-3) {Oryza sativa (japonica cultivar-	metabolism	7.65533	0	2.64715	0
TC66293	Tentative consensus: similar to (Q9SA77) UDP-arabinose 4-epimerase 1 (UDP-D-xylose 4-epimerase 1) (EC 5.1.3.5 EC 5.1.3.5), partial (81%);	metabolism	2.84992	0	3.61264	0
TC66294	Tentative consensus: (Q6K853) 40S ribosomal protein S30-like, complete;	metabolism	0.0371574	0	0.425109	0.0505804
TC66328	Tentative consensus: homologue to (Q852H9) Putative splicing factor, partial (33%); None;	metabolism	6.25361	0	5.6906	0
TC66470	Tentative consensus: similar to (P93411) G1/S-specific cyclin C-type, partial (61%);	metabolism	0.572991	3.10555	0.34894	0.0128349
TC66504	Tentative consensus: similar to nucleic acid binding {Arabidopsis thaliana} (exp=-1; wgp=0; cg=0), partial (9%); similar to (Q9FNZ2) Zfwd1 protein (Fragment), partial (84%);	metabolism	6.69658	0	4.67805	0
TC66652	Tentative consensus: homologue to (Q952R1) Succinate dehydrogenase subunit 3, partial (90%);	metabolism	2.83668	0.142492	4.31304	0
TC66653	Tentative consensus: similar to (Q2QDF7) 24-sterol C-methyltransferase, complete;	metabolism	0.221466	0.0520501	0.242377	0
TC66658	Tentative consensus: similar to (Q5CCQ1) Beta-D-galactosidase (EC 3.2.1.23), partial (30%); None;	metabolism	4.21531	0	3.73381	0
TC66665	Tentative consensus: homologue to (O98997) Ribulose bisphosphate carboxylase/oxygenase activase chloroplast precursor, partial (11%);	metabolism	4.2941	0	10.2871	0
TC66711	Tentative consensus: homologue to (Q9ZNS5) Ribosomal protein S28, complete; homologue to (Q9ZNS5) Ribosomal protein S28, complete;	metabolism	3.9456	0	3.10827	0
TC66742	Tentative consensus: similar to (Q9FVZ0) Putative folylpolyglutamate synthetase, partial (18%);	metabolism	11.4931	0	13.4061	0
TC66768	Tentative consensus: homologue to (Q94EZ9) Putative chaperonin, partial (85%);	metabolism	6.04725	0	3.30349	0
TC66842	Tentative consensus: homologue to (O91724) RNA-dependent RNA polymerase, partial (6%);	metabolism	20.5093	0	3.34064	0.11353
TC66853	Tentative consensus: homologue to (O99018) Chloroplast protease precursor, partial (54%);	metabolism	1.90001	1.19823	2.55662	0.0505804
TC66928	Tentative consensus: similar to (Q84LK2) Granule-bound starch synthase Ib precursor (EC 2.4.1.21), partial (43%);	metabolism	0.140755	0	0.451652	0.095644
TC66939	Tentative consensus: similar to (Q7Y0R6) Putative urease accessory protein F, partial (92%);	metabolism	4.33112	0	2.62017	0.0128349
TC67027	Tentative consensus: weakly similar to (Q9SJJ7) RING-H2 finger protein ATL2E, partial (22%);	metabolism	2.36973	0.378763	2.95417	0.0293159
TC67062	Tentative consensus: similar to (Q27U83) (1-4)-beta-mannan endohydrolase (Fragment), partial (37%);	metabolism	4.33553	0	3.03887	0
TC67133	Tentative consensus: similar to dolichyl-diphosphooligosaccharide-protein glycotransferase/ oligosaccharyl transferase, partial (66%);	metabolism	3.37213	0	5.52539	0
TC67138	Tentative consensus: similar to (Q2QNJ8) Prefoldin subunit 3 putative, partial (8%);	metabolism	2.15144	0.158367	2.01325	0.0688484
TC67151	Tentative consensus: (Q2I306) Cysteine synthase, partial (59%);	metabolism	2.33031	0.139775	4.56367	0
TC67245	Tentative consensus: homologue to (Q6A4W9) GTP cyclohydrolase II/3 4-dihydroxy-2-butanone 4-phosphate synthase, partial (3%); Q6A4W9 GTP cyclohydrolase II/3,4-dihydroxy-2-butanone 4-phosphate synthase.;	metabolism	0.658929	5.25171	2.14842	0.033551
TC67248	Tentative consensus: similar to (Q2PER2) Putative 60S ribosomal protein L1, partial (28%); similar to (Q9XF97) 60S ribosomal protein L4 (L1), complete;	metabolism	7.64567	0	3.72384	0
TC67255	Tentative consensus: similar to (Q29VI1) Patatin-like protein (EC 3.1.1.26 EC 3.1.1.4), partial (21%);	metabolism	25.3035	0	35.7576	0
TC67274	Tentative consensus: similar to N-myristoyl transferase {Arabidopsis thaliana} (exp=0; wgp=1; cg=0), partial (49%);	metabolism	3.32239	0	5.39159	0
TC67368	Tentative consensus: similar to (Q8LFZ4) Short chain alcohol dehydrogenase-like, partial (40%); similar to oxidoreductase {Arabidopsis thaliana} (exp=-1; wgp=0; cg=0), partial (94%);	metabolism	3.39637	0	2.54709	0.822534
TC67393	Tentative consensus: similar to (Q9P425) CLG1 cyclin-like protein (Fragment), partial (5%);	metabolism	4.5032	0.0527278	5.00644	0
TC67418	Tentative consensus: homologue to (Q8H1Y2) 20S proteasome alpha 6 subunit, partial (43%); None;	metabolism	3.43729	0	2.93424	0
TC67440	Tentative consensus: similar to (Q94B60) ATP-dependent Clp protease-like protein (At5g45390), partial (75%);	metabolism	6.14054	0	3.60306	0
TC67449	Tentative consensus: similar to (Q93XS0) Nitrite reductase (Fragment), partial (6%);	metabolism	10.9215	0	3.86081	0
TC67479	Tentative consensus: similar to (Q6A4W9) GTP cyclohydrolase II/3 4-dihydroxy-2-butanone 4-phosphate synthase, partial (26%);	metabolism	2.99767	0.322942	3.86488	0
TC67492	Tentative consensus: similar to (Q3ITV6) Homolog 7 to S-adenosylmethionine-dependent methyltransferase 3, partial (8%); homologue to (Q5QHT3) 70 kDa heat shock cognate protein 2, partial (86%); homologue to (Q6L9F6) Heat shock protein 70 (Fragment), pa	metabolism	1.80163	1.852	15.1563	0
TC67504	Tentative consensus: similar to nucleotide binding {Arabidopsis thaliana} (exp=-1; wgp=0; cg=0), partial (61%);	metabolism	1.62076	3.93309	2.4623	0.0313932
TC67521	Tentative consensus: weakly similar to (Q9SVB0) Cytochrome P450-like protein, partial (18%);	metabolism	0.256791	0.358998	0.394603	0.203884
TC67544	Tentative consensus: homologue to (Q43364) Elongation factor TuB chloroplast precursor (EF-TuB), partial (89%);	metabolism	2.80074	0.0893928	11.0826	0
TC67631	Tentative consensus: weakly similar to (Q1W3A4) Epicotyl-specific tissue protein (Fragment), partial (39%);	metabolism	0.463716	1.93463	0.344399	0.0132131
TC67689	Tentative consensus: homologue to Humulus lupulus 26S ribosomal RNA gene partial sequence; 18S ribosomal RNA gene internal, complete; similar to (Q8W418) Lipoxygenase, partial (32%); similar to (Q6X5R6) Lipoxygenase (Fragment), partial (26%);	metabolism	0.14521	0	0.257241	0.590134
TC67740	Tentative consensus: similar to (Q68RY3) Chloroplast 50S ribosomal protein L20, complete;	metabolism	0.436595	0.602298	0.401196	0.0331535
TC67795	Tentative consensus: similar to (Q9M314) Prolyl aminopeptidase-like protein (AT3g61540/F2A19_140), partial (29%);	metabolism	2.00815	0.539757	2.00876	0.0449205
TC67838	Tentative consensus: similar to (Q8UI71) Acetylornithine aminotransferase (ACOAT) (EC 2.6.1.11 EC 2.6.1.11), partial (3%);	metabolism	2.30162	0.184781	2.23856	0
TC67900	Tentative consensus: homologue to structural constituent of ribosome {Arabidopsis thaliana} (exp=-1; wgp=0; cg=0), partial (35%);	metabolism	6.5088	0	2.2782	0.0887417
TC67911	Tentative consensus: similar to (Q9LKQ7) Protein synthesis initiation factor 4G, partial (12%);	metabolism	3.19676	0.0488676	3.84589	0
TC67961	Tentative consensus: homologue to ribosomal protein L12-1a {Nicotiana tabacum} (exp=0; wgp=1; cg=0), partial (18%); None; similar to ribosomal protein L12-1a {Nicotiana tabacum} (exp=0; wgp=1; cg=0), partial (73%);	metabolism	1.99502	0.835292	3.36088	0.0130212
TC67979	Tentative consensus: similar to (Q5F305) Beta-amylase (EC 3.2.1.2), partial (85%);	metabolism	24.3543	0	22.3884	0
TC68079	Tentative consensus: (Q2I307) Pollen-specific protein, partial (68%); (Q2I307) Pollen-specific protein, complete;	metabolism	2.91496	0.164961	5.63767	0
TC68153	Tentative consensus: ribosomal protein L44 isoform b {Gossypium hirsutum} (exp=-1; wgp=0; cg=0), complete;	metabolism	3.52633	0.0280436	6.00567	0
TC68194	Tentative consensus: similar to (Q8GTE3) Ribosomal protein S3a, complete;	metabolism	0.0795452	0	0.276718	0
TC68204	Tentative consensus: homologue to (Q96552) S-adenosylmethionine synthetase 2 (Methionine adenosyltransferase 2) (AdoMet synthetase 2), partial (70%); homologue to (Q96551) S-adenosylmethionine synthetase 1 (Methionine adenosyltransferase 1) (AdoMet syn	metabolism	0.379859	0.369168	3.08585	0
TC68292	Tentative consensus: similar to (Q4H1G0) Putative serine decarboxylase, partial (61%);	metabolism	0.60134	4.89822	2.2758	0.182064
TC68298	Tentative consensus: similar to (Q9LSQ0) AMP-binding protein, partial (70%);	metabolism	5.60902	0	15.1157	0
TC68312	Tentative consensus: similar to (Q53PZ2) Ribosomal protein L24 putative, partial (58%); similar to (Q2QXN5) Ribosomal protein L24 putative, partial (96%);	metabolism	5.11454	0	2.45492	0.0122737
TC68356	Tentative consensus: weakly similar to (Q4HLC9) Phospho-N-acetylmuramoyl-pentapeptide-transferase (EC 2.7.8.13), partial (9%);	metabolism	0.337975	0.299963	0.49881	0.361474
TC68399	Tentative consensus: (P93272) Elongation factor 1 alpha (Fragment), partial (30%);	metabolism	1.72108	1.23906	4.34366	0
TC68438	Tentative consensus: similar to (Q6Z7V4) Putative poly(A) binding protein, partial (10%);	metabolism	3.79674	0.0470142	3.34665	0
TC68501	Tentative consensus: similar to (Q9SQJ3) Short-chain alcohol dehydrogenase, partial (72%);	metabolism	4.24516	0	8.6383	0
TC68690	Tentative consensus: similar to (Q93Y25) Splicing factor-like protein, partial (65%);	metabolism	1.65315	1.3274	3.63194	0
TC68695	Tentative consensus: similar to (Q6L8G3) Ferric reductase, partial (2%);	metabolism	4.52589	0	3.33654	0.0128349
TC68750	Tentative consensus: similar to (Q2PYX6) Putative 60S ribosomal protein L7-like protein, partial (82%);	metabolism	3.57646	0	5.88388	0
TC68818	Tentative consensus: similar to (O23710) Proteasome subunit beta type 7-A precursor (Proteasome subunit beta type 2), complete;	metabolism	3.40538	0	3.57136	0
TC68819	Tentative consensus: (Q9SDP2) Serine acetyltransferase, partial (6%);	metabolism	20.9718	0	14.9254	0
TC68874	Tentative consensus: similar to nucleotidyltransferase {Arabidopsis thaliana} (exp=-1; wgp=0; cg=0), partial (77%);	metabolism	1.73689	1.683	3.36245	0
TC68879	Tentative consensus: homologue to cobalamine-independent methionine synthase {Solenostemon scutellarioides} (exp=-1; wgp=0; cg=0), partial (14%);	metabolism	0.163806	0	0.170878	0
TC68898	Tentative consensus: homologue to (P27774) Phosphoribulokinase chloroplast precursor (Phosphopentokinase) (PRKase) (PRK), partial (76%);	metabolism	2.48651	0.106267	2.24046	0.0442502
TC68977	Tentative consensus: similar to (Q2A9V6) Plastid ribosomal protein L19 putative, partial (58%);	metabolism	3.48766	0	2.2085	0.10695
TC69024	Tentative consensus: homologue to (P80572) Alcohol dehydrogenase class 3 (Alcohol dehydrogenase class III) (S-(hydroxymethyl), partial (44%);	metabolism	21.448	0	8.58204	0
TC69077	Tentative consensus: weakly similar to Chain A A 30 Angstrom U-Shaped Catalytic Tunnel In The Crystal Structure Of Polyamine Oxidase., partial (57%);	metabolism	3.41559	0.159662	3.09135	0.0134155
TC69380	Tentative consensus: similar to (Q9LPS2) Putative ubiquitin carrier protein, partial (20%); similar to (Q8L8L3) E2 ubiquitin-conjugating enzyme putative, partial (71%);	metabolism	4.37281	0	3.11512	0
TC69391	Tentative consensus: similar to (Q6EPP9) Growth-regulating factor 1-like (Growth-regulating factor 10), partial (24%);	metabolism	0.55376	3.28232	0.448257	0.107971
TC69423	Tentative consensus: homologue to (Q6Z2M5) Putative small nuclear ribonucleoprotein polypeptide E, complete;	metabolism	2.57458	0.247802	3.59464	0.0125587
TC69448	Tentative consensus: similar to (Q7XAS3) Beta-D-glucosidase, partial (23%);	metabolism	2.12967	1.40878	2.34423	0.0714216
TC69458	Tentative consensus: homologue to (Q50L63) Fatty acid elongase, partial (4%);	metabolism	3.33458	0	3.33492	0
TC69569	Tentative consensus: similar to (Q9FRX3) Sucrose synthase 1, partial (4%);	metabolism	1.76959	2.22836	2.47604	0.095644
TC69582	Tentative consensus: similar to (Q838H7) Ribonucleoside-diphosphate reductase 2 alpha subunit, partial (2%); similar to (Q59S66) Spindle assembly checkpoint kinase (Aurora kinase) (EC 2.7.11.1 EC 2.7.1.37), partial (3%);	metabolism	24.4574	0	17.4286	0
TC69584	Tentative consensus: similar to (Q9SF02) Putative pre-rRNA processing protein 5' partial (Fragment), partial (11%);	metabolism	1.67795	2.42068	0.479242	0.10695
TC69699	Tentative consensus: similar to (Q9FVL1) Phosphatidic acid phosphatase beta (EC 3.1.3.4), partial (13%);	metabolism	2.73317	0	2.16805	0.0339433
TC69719	Tentative consensus: similar to (Q2R068) Peptide chain release factor 1, partial (59%);	metabolism	3.87615	0	4.01504	0
TC69858	Tentative consensus: similar to (Q2PHF8) Carotenoid cleavage dioxygenase 1, partial (34%);	metabolism	2.42476	0.159662	2.40602	0.0527283
TC69925	Tentative consensus: similar to (Q7XYB6) Elongation factor (Fragment), partial (61%);	metabolism	2.69515	1.3274	2.18001	0.199526
TC69948	Tentative consensus: similar to (Q39659) Glyoxysomal fatty acid beta-oxidation multifunctional protein MFP-a, partial (24%);	metabolism	0.454119	1.683	0.399615	0.0590121
TC69958	Tentative consensus: similar to (Q6JCQ7) Cytochrome b (Fragment), partial (6%);	metabolism	46.6613	0	25.2736	0
TC69987	Tentative consensus: homologue to (Q05046) Chaperonin CPN60-2 mitochondrial precursor (HSP60-2), complete;	metabolism	2.84839	0.0502419	2.76012	0
TC70024	Tentative consensus: similar to (Q38HS8) Ribosomal protein L23 family protein, partial (73%);	metabolism	2.12917	0.993594	3.8925	0
TC70038	Tentative consensus: (Q9FNF5) Similarity to En/Spm-like transposon protein, partial (0%);	metabolism	1.5692	5.25171	2.37717	0.0442502
TC70114	Tentative consensus: weakly similar to (Q4PSG2) Hydrolase, partial (78%);	metabolism	2.08853	0.358998	2.94943	0.0180313
TC70187	Tentative consensus: homologue to (Q6ZGC2) Putative isoleucyl-tRNA synthetase, partial (2%);	metabolism	0.530185	1.93463	0.277524	0
TC70207	Tentative consensus: homologue to (Q84V38) Aux/IAA protein, partial (9%); (Q84V38) Aux/IAA protein, complete; homologue to (Q84V38) Aux/IAA protein, partial (49%);	metabolism	5.74361	0	6.69682	0
TC70326	Tentative consensus: similar to (Q8LJT6) Asparagine synthetase (EC 6.3.5.4), partial (18%); None;	metabolism	4.27318	0	2.09859	0.18511
TC70349	Tentative consensus: weakly similar to (Q2LAL4) Cytochrome P450 monooxygenase CYP83A, partial (32%); weakly similar to (Q2MJ14) Cytochrome P450 monooxygenase CYP83C, partial (55%);	metabolism	0.429316	0.789164	0.27806	0
TC70389	Tentative consensus: similar to (Q9ATR0) Brassinosteroid biosynthetic protein LKB, partial (48%);	metabolism	0.425743	0.464308	0.439633	0.0293159
TC70437	Tentative consensus: homologue to (Q7Y256) Beta-cyanoalanine synthase, partial (79%);	metabolism	1.78739	1.93463	2.58803	0
TC70442	Tentative consensus: similar to (Q43644) NADH-ubiquinone oxidoreductase 75 kDa subunit mitochondrial precursor (Complex I-75KD), partial (9%); similar to (Q43644) NADH-ubiquinone oxidoreductase 75 kDa subunit mitochondrial precursor (Complex I-75KD	metabolism	1.75948	0.889442	0.401055	0.0134155
TC70477	Tentative consensus: homologue to Humulus lupulus 26S ribosomal RNA gene partial sequence; 18S ribosomal RNA gene internal, complete; similar to (Q7XR81) OSJNBa0043A12.4 protein, partial (52%); similar to unknown protein {Arabidopsis thaliana} (exp=0;	metabolism	4.43412	0	4.00112	0
TC70478	Tentative consensus: weakly similar to (Q8H0I6) Cytochrome P450, partial (26%);	metabolism	0.328365	0.322942	0.480244	0.433319
TC70505	Tentative consensus: similar to CYCD6;1; cyclin-dependent protein kinase {Arabidopsis thaliana} (exp=-1; wgp=0; cg=0), partial (18%);	metabolism	0.526033	3.75236	0.462553	0.0519603
TC70517	Tentative consensus: similar to (Q3HVL5) NADPH quinone oxidoreductase-like protein, partial (90%);	metabolism	2.45716	0.0537068	2.03247	0.00738985
TC70524	Tentative consensus: homologue to (Q2R1V8) GDP-mannose 3 5-epimerase 2 (GDP-Man 3 5-epimerase 2) (EC 5.1.3.18), partial (16%); homologue to (Q338B5) GDP-mannose 3 5-epimerase 1 (GDP-Man 3 5-epimerase 1) (OsGME-1) (EC 5.1.3.18), complete;	metabolism	0.476188	2.59783	2.12351	2.38199
TC70557	Tentative consensus: similar to (Q4JR85) Dehydroascorbate reductase, partial (79%);	metabolism	3.05523	0.0470142	2.28022	0.0434348
TC70566	Tentative consensus: similar to (Q2PYX7) 3'-5'-exoribonuclease/RNA binding-like protein, partial (24%);	metabolism	3.51461	0	2.13888	0.0590121
TC70578	Tentative consensus: similar to (Q8GTA1) Putative sterol 4-alpha-methyl-oxidase, partial (17%);	metabolism	0.547886	3.50024	0.346931	0
TC70588	Tentative consensus: weakly similar to (Q2R2Q2) Tyrosine aminotransferase, partial (35%); None;	metabolism	2.7159	0.141074	4.05084	0
TC70609	Tentative consensus: weakly similar to (Q9FF17) Probable dolichyl pyrophosphate Man9GlcNAc2 alpha-1 3-glucosyltransferase, partial (44%);	metabolism	1.58668	5.25171	0.489603	0.136445
TC70689	Tentative consensus: homologue to (Q9XGA1) Ribose-phosphate pyrophosphokinase 4 (Phosphoribosyl pyrophosphate synthetase 4), partial (44%);	metabolism	1.55885	2.42068	2.66914	0.0136699
TC70746	Tentative consensus: homologue to (Q3S2U2) Transesterase, partial (3%); similar to (Q9XGN4) Galactinol synthase isoform GolS-1 (EC 2.4.1.123), partial (92%); similar to (Q9XGN4) Galactinol synthase isoform GolS-1 (EC 2.4.1.123), partial (92%); simi	metabolism	1.95964	1.852	7.12977	0
TC70752	Tentative consensus: similar to (Q8RWX0) Putative ATP-dependent RNA helicase (Fragment), partial (31%);	metabolism	2.85375	0	2.81873	0
TC70804	Tentative consensus: similar to (O22993) Cell division protein isolog (Cell division protein-like), partial (13%);	metabolism	2.12669	0.602298	2.89909	0.00738985
TC70808	Tentative consensus: weakly similar to (Q5Z7X8) Putative endo-beta-1 4-mannanase, partial (8%);	metabolism	3.33278	0.0488676	2.15911	0.0688484
TC70910	Tentative consensus: None; similar to (Q9LLQ7) Phosphatidic acid phosphatase alpha (EC 3.1.3.4), partial (70%);	metabolism	1.98953	0.539757	6.47074	0
TC71042	Tentative consensus: weakly similar to (Q9LUD3) Cytochrome P450, partial (46%);	metabolism	2.69032	0	3.27299	0
BQ797855	EST sequence: Q9ZR07 Frataxin homolog.;	miscellanea	2.38289	0.302201	3.47124	0
CD802074	EST sequence: Q5Z9H8 Putative cyclophilin.;	miscellanea	3.05436	0.0520501	2.15663	0.0505804
CF207539	EST sequence: Q2QNF1 Retrotransposon protein, putative, unclassified.;	miscellanea	2.85893	0.051173	4.71536	0
CF404727	EST sequence: Q93ZH0 LysM domain GPI-anchored protein 1 precursor.;	miscellanea	0.363668	0.161644	0.490299	0.0665904
CN006291	EST sequence: Q7XZS3 Putative chloroplast-targeted copper chaperone.;	miscellanea	16.7162	0	2.74221	0.10695
CN548080	EST sequence: P35694 Brassinosteroid-regulated protein BRU1 precursor.;	miscellanea	11.5496	0	3.78837	0.18511
NP1131776	Genomic sequence: NP1131776; (Q6E6S6) FUL-like protein, complete;	miscellanea	0.578307	5.25171	0.29043	0
TC51923	Tentative consensus: similar to pux4 (LANT UBX DOMAIN-CONTAINING PROTEIN 4) {Arabidopsis thaliana} (exp=-1; wgp=0; cg=0), partial (94%); similar to pux4 (LANT UBX DOMAIN-CONTAINING PROTEIN 4) {Arabidopsis thaliana} (exp=-1; wgp=0; cg=0), partial (88%);	miscellanea	1.71027	1.51766	2.55295	0.0136699
TC52003	Tentative consensus: (Q2TE89) Coat protein, partial (83%);	miscellanea	19.8228	0	11.8436	0
TC52097	Tentative consensus: weakly similar to putative AX110P protein {Arabidopsis thaliana} (exp=-1; wgp=0; cg=0), partial (61%);	miscellanea	2.44295	0.17188	3.37455	0
TC52161	Tentative consensus: weakly similar to (Q93VG8) UPF0326 protein At4g17486, partial (69%);	miscellanea	0.191768	0	0.402649	0.283279
TC52167	Tentative consensus: similar to (Q3HVK6) Drm3-like protein, partial (85%); None;	miscellanea	7.76404	0	50.8713	0
TC52171	Tentative consensus: similar to (O82161) Phi-1 protein, partial (86%);	miscellanea	3.05921	0.607171	2.51515	0.0867262
TC52174	Tentative consensus: similar to (Q5DJU1) Fas-associated factor 1-like protein, partial (40%);	miscellanea	1.89983	1.852	2.19403	0
TC52305	Tentative consensus: similar to (Q6Z333) CGI-144-like protein, partial (87%); similar to F17F16.8/F17F16.8 {Arabidopsis thaliana} (exp=-1; wgp=0; cg=0), partial (63%);	miscellanea	1.98119	0.835292	2.11833	0.0313932
TC52331	Tentative consensus: weakly similar to (Q945B6) AOP1.2, partial (33%);	miscellanea	4.98134	0	4.32349	0
TC52397	Tentative consensus: similar to (Q309E7) Cryptochrome 2, partial (5%); similar to (Q309E7) Cryptochrome 2, partial (29%);	miscellanea	0.0871356	0	0.368778	0
TC52419	Tentative consensus: similar to (Q8RVV8) DCL protein, partial (54%);	miscellanea	4.47001	0	8.73803	0
TC52440	Tentative consensus: similar to (O23166) Thiol-disulfide interchange like protein (AT4g37200/C7A10_160) (Thioredoxin-like protein), partial (70%);	miscellanea	3.05868	0	6.56415	0
TC52451	Tentative consensus: similar to (Q40207) RAB1Y (Fragment), partial (34%);	miscellanea	1.60638	4.45368	0.37436	0
TC52504	Tentative consensus: similar to (Q84XR5) GCPE protein, partial (55%);	miscellanea	9.58586	0	10.6156	0
TC52713	Tentative consensus: weakly similar to (Q9ZRD1) NTGP4 (Fragment), partial (53%);	miscellanea	2.38507	0.146418	2.76423	0
TC52771	Tentative consensus: similar to (Q6ET26) Putative MFAP1 protein, partial (43%); None; homologue to (Q9XQB6) Chlorophyll a/b-binding protein CP24, partial (22%);	miscellanea	2.69239	0.0502419	6.16416	0
TC52898	Tentative consensus: similar to (Q9M7N6) MFP1 attachment factor 1, partial (57%);	miscellanea	1.60914	2.42068	0.482931	0.313497
TC52947	Tentative consensus: homologue to (P35016) Endoplasmin homolog precursor (GRP94 homolog), partial (35%);	miscellanea	2.036	0.247802	3.0266	0
TC52967	Tentative consensus: similar to (Q9SD82) Replication factor A-like protein, partial (44%);	miscellanea	0.134842	0	0.354807	0.0527283
TC52976	Tentative consensus: homologue to (P18474) RNA2 polyprotein (P2) [Contains: P2A protein (2A); Movement protein (2B-MP); Coat protein, partial (23%);	miscellanea	1.6654	5.25171	0.327108	0.0136699
TC53208	Tentative consensus: similar to (Q6EAL9) Arachidonic acid-induced DEA1, partial (93%);	miscellanea	2.97467	0.427569	10.809	0
TC53471	Tentative consensus: similar to (Q9STE8) Protein TOC75-3 chloroplast precursor, partial (49%);	miscellanea	3.58118	0	2.17828	0.0665904
TC53523	Tentative consensus: similar to (Q3ZDP9) White-brown complex protein 11 (Fragment), partial (31%);	miscellanea	7.00666	0	9.14776	0
TC53717	Tentative consensus: similar to (Q2LAJ3) Auxin response factor 2, partial (18%);	miscellanea	0.409638	1.8049	0.385068	0
TC53945	Tentative consensus: similar to putative phytochelatin synthetase {Arabidopsis thaliana} (exp=0; wgp=1; cg=0), partial (39%);	miscellanea	0.496679	1.19823	0.435313	0.0308489
TC54583	Tentative consensus: similar to (Q940E0) IDS-4-like protein (Fragment), partial (68%);	miscellanea	2.43649	0.144037	2.37595	0.033551
TC54673	Tentative consensus: similar to (Q8H6Q7) CTV.22, partial (6%);	miscellanea	6.71707	0	10.1225	0
TC54728	Tentative consensus: homologue to (Q6UC91) P-glycoprotein 1, partial (0%);	miscellanea	4.27954	0	3.54142	0
TC54761	Tentative consensus: homologue to (Q65WT0) Protein G10 homolog 2, complete;	miscellanea	2.73315	0.159662	6.35429	0
TC54798	Tentative consensus: similar to (P93697) CPRD12 protein, partial (55%);	miscellanea	3.72932	0	3.5638	0
TC54842	Tentative consensus: similar to (Q6J732) AML1, partial (32%);	miscellanea	2.61667	0.107699	2.94561	0
TC54916	Tentative consensus: similar to (O49081) Clp-like energy-dependent protease, partial (62%);	miscellanea	9.83249	0	14.6664	0
TC54936	Tentative consensus: similar to (Q9XHD5) B12D protein, partial (68%);	miscellanea	57.3547	0	22.013	0
TC54971	Tentative consensus: similar to (O81488) PHD finger protein At5g26210, partial (61%); similar to (O81488) PHD finger protein At5g26210, partial (89%);	miscellanea	3.4552	0	11.1639	0
TC55254	Tentative consensus: homologue to (Q45Q23) PHB2, partial (97%);	miscellanea	1.95832	1.93463	2.03404	0.659279
TC55288	Tentative consensus: similar to similar to GLIS family zinc finger 2 {Danio rerio} (exp=-1; wgp=0; cg=0), partial (5%);	miscellanea	1.71692	3.50024	0.490905	0.0449205
TC55490	Tentative consensus: similar to ACR3 {Arabidopsis thaliana} (exp=-1; wgp=0; cg=0), partial (36%);	miscellanea	2.40199	0.156732	2.17871	0.0458846
TC56049	Tentative consensus: similar to (O64884) Axi 1 protein-like protein, partial (49%);	miscellanea	12.0839	0	2.80517	0.0505804
TC56172	Tentative consensus: similar to (Q8RW43) TCP1 protein, partial (14%); similar to (Q6XX20) Mutant cincinnata, partial (31%);	miscellanea	8.4819	0	6.17254	0
TC56316	Tentative consensus: similar to (Q9XE53) Scarecrow-like 5 (Fragment), partial (68%);	miscellanea	2.2294	0.198397	3.23123	0
TC56318	Tentative consensus: weakly similar to (Q7X9S5) Fiber protein Fb15, partial (97%);	miscellanea	3.55597	0.0275851	7.25027	0
TC56342	Tentative consensus: similar to (Q7DLL8) H-protein (EC 2.1.2.10), complete;	miscellanea	3.90846	0	3.80044	0
TC56382	Tentative consensus: similar to (Q39436) SIEP1L protein precursor, partial (50%);	miscellanea	3.23484	0.161644	3.64233	0.0573367
TC56700	Tentative consensus: similar to (Q9AYM0) Putative AT-Hook DNA-binding protein, partial (27%); similar to (Q9AYM0) Putative AT-Hook DNA-binding protein, partial (27%); None;	miscellanea	2.23921	1.09607	2.61154	0.0229681
TC56797	Tentative consensus: similar to (Q5UCF4) Senescence-associated protein DH, partial (90%);	miscellanea	11.2604	0	6.02265	0
TC57265	Tentative consensus: similar to (Q2XTB5) LYTB-like protein-like, partial (41%);	miscellanea	3.62584	0	6.64405	0
TC57381	Tentative consensus: similar to (O24292) CP12 precursor, partial (61%);	miscellanea	1.84267	4.18205	3.69844	0
TC57482	Tentative consensus: similar to (Q69F98) Phytochelatin synthetase-like protein, partial (51%);	miscellanea	2.3365	0.260763	2.40125	0
TC57860	Tentative consensus: similar to (Q3LFT5) Putative auxin-regulated protein, partial (96%);	miscellanea	2.41547	0.0275851	3.4379	0
TC58083	Tentative consensus: similar to (Q8GT65) Serpin-like protein (Fragment), partial (97%);	miscellanea	1.68799	2.87267	2.29954	0.0303149
TC58092	Tentative consensus: (Q9C0U1) Pol protein (Ylt1 protein), partial (0%);	miscellanea	2.50267	0.0527278	3.83957	0
TC58213	Tentative consensus: similar to (O24292) CP12 precursor, partial (61%); similar to (O24292) CP12 precursor, partial (61%);	miscellanea	0.541963	5.25171	2.35912	0.0665904
TC58302	Tentative consensus: weakly similar to (Q9AUL3) Putative angio-associated migratory cell protein, partial (52%); None;	miscellanea	7.38777	0	8.25502	0
TC58471	Tentative consensus: similar to (Q99L29) Similar to RIKEN cDNA 2010107D16 gene, partial (8%);	miscellanea	0.61164	4.18205	2.30204	0.00738985
TC58884	Tentative consensus: similar to (Q58T16) FLK, partial (50%);	miscellanea	3.48706	0	2.06857	0.114765
TC59158	Tentative consensus: weakly similar to (Q8LNZ4) Tobacco nucleolin, partial (8%);	miscellanea	1.95409	0.718278	3.72775	0
TC59162	Tentative consensus: similar to (Q20CD0) Fgenesh protein 81, partial (49%);	miscellanea	0.212786	0.0520501	0.479689	0.166281
TC59234	Tentative consensus: similar to (Q657G7) Putative CRS2-associated factor 2, partial (21%);	miscellanea	2.84327	0.0482465	2.07688	0.313497
TC59303	Tentative consensus: similar to (Q6Z382) Putative coatomer protein gamma 2-subunit, partial (14%);	miscellanea	3.27731	0.0493841	10.082	0
TC59347	Tentative consensus: similar to (Q5SND4) Putative GAMYB-binding protein, partial (38%);	miscellanea	0.551087	2.22836	2.28091	0.0122737
TC59544	Tentative consensus: homologue to (Q6J1J4) Putative SNARE protein, complete;	miscellanea	5.23216	0	23.561	0
TC59621	Tentative consensus: weakly similar to (Q2VT54) DC1.2-like, partial (84%); None;	miscellanea	0.317976	0.237152	0.393861	0.090428
TC59711	Tentative consensus: similar to (Q6YYC5) Copine I-like protein, partial (29%); similar to (Q9SAL0) T8K14.20 protein (At1g79380/T8K14_20), partial (14%);	miscellanea	8.48625	0	18.5495	0
TC59834	Tentative consensus: similar to (O49888) Loxc homologue protein (Fragment), partial (61%);	miscellanea	0.058577	0	0.359829	1.38195
TC59848	Tentative consensus: homologue to (P93078) Ap19 protein, complete;	miscellanea	2.54822	0.198397	2.30679	0.0449205
TC59925	Tentative consensus: similar to GS1-like protein {Arabidopsis thaliana} (exp=-1; wgp=0; cg=0), partial (89%);	miscellanea	0.535487	3.50024	2.86866	0
TC60009	Tentative consensus: similar to mucin-associated surface protein (MASP) {Trypanosoma cruzi strain CL Brener} (exp=-1; wgp=0; cg=0), partial (5%); weakly similar to (Q9M660) Putative cell-wall P8 protein, partial (20%);	miscellanea	0.352124	2.06352	0.375675	0.0665904
TC60191	Tentative consensus: similar to (Q7X911) SAC1-like protein AtSAC1b (SAC domain protein 6), partial (48%);	miscellanea	1.73842	4.45368	2.7253	0.0458846
TC60865	Tentative consensus: similar to (Q9BIU8) Flagelliform silk protein (Fragment), partial (5%);	miscellanea	31.4175	0	27.5418	0
TC60920	Tentative consensus: weakly similar to (O18465) Tractin, partial (4%); weakly similar to (O18465) Tractin, partial (4%); similar to (Q9VN36) CG12586-PA, partial (11%);	miscellanea	6.26819	0	4.9473	0
TC60962	Tentative consensus: similar to rhodopsin-like receptor {Arabidopsis thaliana} (exp=-1; wgp=0; cg=0), partial (85%);	miscellanea	2.58357	0.144037	2.85741	0
TC60990	Tentative consensus: similar to (Q7XIH3) Putative insulin degrading enzyme, partial (20%);	miscellanea	4.52512	0	3.27377	0
TC61004	Tentative consensus: weakly similar to SigF {Arabidopsis thaliana} (exp=-1; wgp=0; cg=0), partial (27%);	miscellanea	7.1434	0	4.46673	0
TC61237	Tentative consensus: similar to PRT1 {Arabidopsis thaliana} (exp=-1; wgp=0; cg=0), partial (3%); similar to PRT1 {Arabidopsis thaliana} (exp=-1; wgp=0; cg=0), partial (13%);	miscellanea	0.438237	0.358998	2.29999	0
TC61246	Tentative consensus: similar to (Q8RZF8) Lustrin A-like, partial (14%);	miscellanea	1.92768	2.22836	2.19475	0.166025
TC61250	Tentative consensus: similar to (Q84N27) CCR protein, partial (70%);	miscellanea	4.21905	0	5.17721	0
TC61283	Tentative consensus: weakly similar to (Q705X3) Rho GDP dissociation inhibitor 2 (RHO protein GDP dissociation inhibitor), partial (57%); similar to (Q705X3) Rho GDP dissociation inhibitor 2 (RHO protein GDP dissociation inhibitor), partial (74%);	miscellanea	2.43988	4.18205	20.8947	0
TC61331	Tentative consensus: similar to (Q6EFV7) ARD-like protein, partial (90%);	miscellanea	3.0036	0.164961	2.23975	0.14572
TC61355	Tentative consensus: similar to (Q2I824) ACS-like protein, partial (30%);	miscellanea	16.4455	0	19.9494	0
TC61387	Tentative consensus: similar to SNF2/RAD54 family (ETL1 subfamily) protein {Arabidopsis thaliana} (exp=-1; wgp=0; cg=0), partial (68%);	miscellanea	2.62774	0.0520501	2.07477	0.127559
TC61400	Tentative consensus: similar to (Q9N223) Olfactory receptor (Fragment), partial (6%);	miscellanea	0.386232	0.161644	0.493845	0.0867262
TC61530	Tentative consensus: similar to (Q2QNL8) PAPA-1-like conserved region putative, partial (14%);	miscellanea	1.87101	1.5929	2.06587	0.0714216
TC61577	Tentative consensus: similar to (Q94D04) Putative p40, partial (8%);	miscellanea	2.15831	0.260763	0.498954	0.11353
TC61797	Tentative consensus: similar to (Q6I544) Putative cupin, partial (86%);	miscellanea	2.02393	0.247802	2.52232	0
TC62205	Tentative consensus: similar to (Q67U26) Putative villin 2, partial (8%);	miscellanea	0.374468	0.378763	0.30654	0
TC62454	Tentative consensus: homologue to (Q03685) Luminal-binding protein 5 precursor (BiP 5) (78 kDa glucose-regulated protein homolog 5), partial (41%);	miscellanea	1.87889	1.23906	2.04064	0.0688484
TC62568	Tentative consensus: GRound-Like (grd related) family member (grl-25) {Caenorhabditis elegans} (exp=-1; wgp=0; cg=0), partial (3%);	miscellanea	3.03784	0.260763	4.09184	0
TC62583	Tentative consensus: similar to (Q5HKR2) Serine threonine rich antigen, partial (1%);	miscellanea	6.00411	0	6.47451	0
TC62601	Tentative consensus: similar to alpha subunit of F-actin capping protein {Arabidopsis thaliana} (exp=-1; wgp=0; cg=0), partial (37%); similar to alpha subunit of F-actin capping protein {Arabidopsis thaliana} (exp=-1; wgp=0; cg=0), partial (97%);	miscellanea	2.24287	0.369168	5.46898	0
TC62832	Tentative consensus: similar to (Q84QA6) Putative transformer serine/arginine-rich ribonucleoprotein, partial (9%);	miscellanea	0.229338	0.0506609	2.0265	0.283279
TC63082	Tentative consensus: similar to (O65850) NTH23 protein, partial (6%);	miscellanea	0.545834	3.75236	2.53049	0.0182099
TC63197	Tentative consensus: weakly similar to (Q8LBV2) Major latex protein (MLP149) putative, partial (58%);	miscellanea	0.08407	0	0.165202	0
TC63345	Tentative consensus: similar to (Q6T7D1) Fiber protein Fb19 (Fragment), complete;	miscellanea	22.897	0	34.2439	0
TC63439	Tentative consensus: weakly similar to (Q2VT54) DC1.2-like, partial (76%);	miscellanea	0.49013	1.23906	0.496719	0.146711
TC63643	Tentative consensus: similar to (Q8GT87) Fiber protein Fb2, partial (27%); similar to (Q8GT87) Fiber protein Fb2, partial (59%); similar to (Q8GT87) Fiber protein Fb2, partial (72%);	miscellanea	2.78618	0	2.44294	0.0470776
TC63754	Tentative consensus: similar to (Q8VXS9) Dihydroorotase, partial (28%);	miscellanea	5.64945	0	4.68125	0
TC63884	Tentative consensus: similar to (Q9M610) Ttg1-like protein, partial (95%);	miscellanea	2.08392	0.663717	2.0669	0.0887417
TC64150	Tentative consensus: weakly similar to SKP1 interacting partner 1 {Arabidopsis thaliana} (exp=-1; wgp=0; cg=0), partial (57%);	miscellanea	1.74151	1.852	3.22734	0
TC64290	Tentative consensus: weakly similar to (Q8L685) Pherophorin-dz1 protein precursor, partial (6%);	miscellanea	2.72122	0.136019	2.99357	0.0298959
TC64437	Tentative consensus: homologue to alpha-5 type IV collagen {Homo sapiens} (exp=-1; wgp=0; cg=0), partial (4%); similar to (Q00487) Mini-collagen (Fragment), partial (28%); homologue to (Q95JD1) Basic proline-rich protein, partial (6%);	miscellanea	3.40029	0.198397	11.3852	0
TC64504	Tentative consensus: (Q2TE76) Coat protein, partial (53%);	miscellanea	30.3006	0	13.7833	0
TC65011	Tentative consensus: similar to (Q8I7U1) Major ampullate gland dragline silk protein-1 (Fragment), partial (8%); homologue to similar to novel collagen protein {Gallus gallus} (exp=-1; wgp=0; cg=0), partial (2%);	miscellanea	5.11061	0	5.89932	0
TC65028	Tentative consensus: similar to (Q6EIX8) Potyviral capsid protein interacting protein 2a, partial (9%);	miscellanea	3.56626	0	7.41286	0
TC65140	Tentative consensus: weakly similar to Chain A Crystal Structure Of Cyclic Nucleotide Phosphodiesterase Of Appr>p From, partial (57%);	miscellanea	7.09859	0	12.8018	0
TC65167	Tentative consensus: similar to (Q8KLL6) StaD, partial (0%); homologue to (Q6UK15) Al-induced protein, partial (54%);	miscellanea	15.799	0	4.02045	0
TC65370	Tentative consensus: similar to (Q40495) N-ethylmaleimide sensitive fusion protein, partial (13%); None;	miscellanea	1.78287	4.18205	2.06648	0.0331535
TC65453	Tentative consensus: similar to (Q7X9C0) NIN-like protein 2, partial (9%);	miscellanea	1.78601	2.59783	5.27504	0
TC65577	Tentative consensus: weakly similar to (Q9SXV6) Cycloartenol synthase, partial (7%);	miscellanea	0.129123	0	0.263446	0.00699884
TC65581	Tentative consensus: similar to NUP155 {Arabidopsis thaliana} (exp=-1; wgp=0; cg=0), partial (2%);	miscellanea	1.68523	3.28232	0.483795	0.0590121
TC65699	Tentative consensus: homologue to similar to novel collagen protein {Gallus gallus} (exp=-1; wgp=0; cg=0), partial (2%); similar to (Q8I7U1) Major ampullate gland dragline silk protein-1 (Fragment), partial (8%);	miscellanea	6.22155	0	5.51898	0
TC65813	Tentative consensus: similar to (Q93WS1) Selenium binding protein, partial (86%);	miscellanea	0.491919	1.683	2.19493	0
TC65886	Tentative consensus: similar to (Q9SEX1) Auxin-induced atb2, partial (29%); similar to (Q52QX9) Aldo/keto reductase AKR, complete; similar to (Q7XT99) OSJNBa0008A08.11 protein (OSJNBa0032I19.2 protein), partial (21%);	miscellanea	2.34676	0.106267	2.59872	0
TC65897	Tentative consensus: similar to (Q9GUB4) Heavy-chain fibroin (Fragment), partial (4%); similar to (Q9SXQ8) Ribosome-sedimenting protein, partial (56%);	miscellanea	2.21438	0.369168	2.14168	0.338792
TC65951	Tentative consensus: similar to (Q8GT82) Fiber protein Fb11, complete;	miscellanea	3.18851	0.109014	2.70419	0.0887417
TC65959	Tentative consensus: homologue to (Q44BH8) Putative bacteriophage-related protein, partial (8%);	miscellanea	0.515991	2.22836	0.433675	0.238411
TC66297	Tentative consensus: similar to pepsin A {Arabidopsis thaliana} (exp=-1; wgp=0; cg=0), partial (50%);	miscellanea	0.507581	2.59783	0.4964	0.609101
TC66625	Tentative consensus: weakly similar to (Q7XHM3) Selenium-binding protein-like, partial (2%);	miscellanea	0.495374	1.51766	0.293636	0.0136699
TC66786	Tentative consensus: similar to (Q655Y3) Dreg-2 like protein, partial (24%);	miscellanea	1.8845	1.852	0.380895	0.0177642
TC67450	Tentative consensus: homologue to (Q2TE91) Coat protein, partial (59%); (Q2TE91) Coat protein, complete; homologue to (O93211) Triple gene block, complete;	miscellanea	0.62327	4.45368	0.433265	0.0565142
TC67766	Tentative consensus: similar to (Q39828) SDL5A, partial (47%);	miscellanea	0.502386	1.03056	0.494536	0.0519603
TC68093	Tentative consensus: similar to (Q3CPR5) Similar to Tfp pilus assembly protein tip-associated adhesin PilY1 precursor, partial (0%);	miscellanea	0.0421092	0	0.229396	0
TC68186	Tentative consensus: similar to (Q2VF20) Myogenic factor MyoD, partial (6%);	miscellanea	7.27241	0	11.2062	0
TC68213	Tentative consensus: similar to (Q2AAA0) Gag-pol polyprotein putative, partial (2%);	miscellanea	2.6506	0	2.17072	0.0328321
TC68371	Tentative consensus: homologue to (Q54RA9) BTB/POZ domain-containing protein, partial (2%);	miscellanea	4.28062	0	4.73563	0
TC68453	Tentative consensus: (Q84NG9) 2S albumin, partial (21%); homologue to (Q84NG9) 2S albumin, partial (74%);	miscellanea	3.37615	0.0541859	2.33923	0.0688484
TC68484	Tentative consensus: homologue to (Q6K8Z4) Diaphanous homologue-like, partial (1%);	miscellanea	0.340619	0.974982	0.467604	0.500101
TC68667	Tentative consensus: similar to (Q96248) CER3 protein, partial (15%);	miscellanea	3.53182	0	12.1866	0
TC68734	Tentative consensus: similar to (Q6TXI7) LRRGT00012, partial (3%);	miscellanea	2.04806	0.663717	2.00662	0.222469
TC68985	Tentative consensus: similar to (Q5HXP7) Conjugal transfer protein TraA, partial (1%); weakly similar to (Q5VQJ0) Putative disease resistance protein RPS2, partial (4%);	miscellanea	3.72081	0	3.59775	0
TC69023	Tentative consensus: homologue to (Q5RLK3) Latrophilin-like protein AD variant, partial (0%); similar to (Q2GPB5) Hypothetical protein, partial (2%);	miscellanea	4.62973	0.106267	6.20917	0
TC69082	Tentative consensus: (Q2HY90) 28 kDa coat protein, partial (82%);	miscellanea	2.14673	1.23906	0.496947	0.114765
TC69093	Tentative consensus: homologue to (P93508) Calreticulin precursor, partial (49%); similar to (O81919) Calreticulin precursor, partial (78%); similar to (O64496) F20D22.14 protein, partial (14%);	miscellanea	8.1903	0	8.82426	0
TC69098	Tentative consensus: weakly similar to (Q6Z706) VacA protein-like, partial (14%);	miscellanea	4.17415	0	3.90755	0
TC69123	Tentative consensus: weakly similar to SKP1 interacting partner 1 {Arabidopsis thaliana} (exp=-1; wgp=0; cg=0), partial (47%);	miscellanea	2.17914	0.403835	8.24525	0
TC69422	Tentative consensus: weakly similar to (Q9SD82) Replication factor A-like protein, partial (25%);	miscellanea	22.3747	0	3.65675	0
TC69892	Tentative consensus: similar to (Q8LJ85) Putative calreticulin, partial (13%); similar to putative calreticulin {Oryza sativa (japonica cultivar-group)}, partial (29%);	miscellanea	2.52184	0.184781	3.43559	0
TC69936	Tentative consensus: homologue to (O65744) GDP dissociation inhibitor, partial (32%); similar to (O65744) GDP dissociation inhibitor, complete;	miscellanea	1.93045	1.683	4.2733	0
TC70086	Tentative consensus: similar to (Q9S7P5) Squamosa promoter-binding-like protein 12, partial (9%);	miscellanea	0.453559	5.25171	2.209	0.0313932
TC70161	Tentative consensus: weakly similar to ATPP2-A14 {Arabidopsis thaliana} (exp=-1; wgp=0; cg=0), partial (82%);	miscellanea	2.65283	0.051173	2.68677	0.0678185
TC70172	Tentative consensus: similar to (Q3HVK6) Drm3-like protein, partial (55%); similar to (Q3HVK6) Drm3-like protein, partial (85%);	miscellanea	5.07513	0	6.64962	0
TC70473	Tentative consensus: similar to similar to Ras association and pleckstrin homology domains 1 isoform 2 {Danio rerio}, partial (0%);	miscellanea	2.47288	0.0541859	4.89317	0
TC70611	Tentative consensus: (Q792Z1) Trypsinogen 10, partial (4%);	miscellanea	1.55703	4.18205	3.03865	0
TC70674	Tentative consensus: similar to (Q8S519) PTH-2 (Fragment), partial (87%);	miscellanea	1.80166	4.18205	2.79759	0
TC70729	Tentative consensus: homologue to putative clathrin-associated protein {Oryza sativa (japonica cultivar-group)} (exp=-1; wgp=0; cg=0), partial (34%);	miscellanea	2.16514	0.184781	4.80506	0
TC70747	Tentative consensus: similar to similar to Forkhead box protein P4 (Fork head-related protein like A) {Bos taurus}, partial (2%);	miscellanea	0.529035	1.19823	0.314151	0
TC70988	Tentative consensus: weakly similar to (Q3SSK6) Per-hexamer repeat gene protein, partial (8%);	miscellanea	1.90005	3.50024	0.416491	0.0590121
CF404969	EST sequence: Q0GKF3 Chloroplast FLU-like protein.;	photosynthesis	4.03827	0	2.65028	0.0337445
TC51836	Tentative consensus: similar to (Q41385) Photosystem I reaction center subunit XI chloroplast precursor (PSI-L) (PSI subunit V), partial (94%);	photosynthesis	0.570312	3.93309	3.48625	0
TC53868	Tentative consensus: similar to (Q41908) Photosystem II 7kD protein, partial (66%); similar to (Q41387) Photosystem II reaction center W protein chloroplast precursor (PSII 6.1 kDa protein), partial (62%);	photosynthesis	1.92532	1.40878	2.93706	0
TC54622	Tentative consensus: homologue to (P12333) Chlorophyll a-b binding protein chloroplast precursor (LHCII type I CAB) (LHCP), partial (85%);	photosynthesis	0.590337	3.28232	2.47026	0.0678185
TC55955	Tentative consensus: similar to photosystem I subunit XI precursor {Arabidopsis thaliana} (exp=-1; wgp=0; cg=0), partial (74%);	photosynthesis	42.9465	0	14.0334	0
TC57131	Tentative consensus: homologue to (Q7M1K9) Chlorophyll a/b-binding protein (cab-11), partial (62%); homologue to (Q7M1K9) Chlorophyll a/b-binding protein (cab-11), partial (65%);	photosynthesis	0.456306	1.40878	4.23675	0
TC57429	Tentative consensus: similar to (P31336) Photosystem II 5 kDa protein chloroplast precursor (PSII-T), partial (52%);	photosynthesis	1.83891	1.93463	4.42157	0
TC57574	Tentative consensus: similar to (Q9SEC0) 37 kDa chloroplast inner envelope membrane protein (Fragment), partial (70%);	photosynthesis	4.06203	0	4.84723	0
TC57721	Tentative consensus: similar to photosystem I subunit XI precursor {Arabidopsis thaliana} (exp=-1; wgp=0; cg=0), partial (73%);	photosynthesis	19.5715	0	7.78945	0
TC59235	Tentative consensus: similar to (Q9C639) Light-harvesting complex protein (At1g45474/F2G19.4), partial (79%); None;	photosynthesis	0.302273	0.146418	2.26754	0.0229681
TC61016	Tentative consensus: homologue to (Q6H667) Thylakoid lumenal protein-like, partial (40%); similar to unknown protein {Arabidopsis thaliana} (exp=0; wgp=1; cg=0), partial (78%);	photosynthesis	0.324425	0.0893928	2.19703	0.0688484
TC61762	Tentative consensus: similar to (Q9XQB2) Chlorophyll a/b binding protein CP29, partial (80%); homologue to (Q9XQB2) Chlorophyll a/b binding protein CP29, partial (35%);	photosynthesis	1.61526	1.19823	3.16399	0
TC62672	Tentative consensus: similar to (Q9M7A9) Phytochrome C, partial (5%);	photosynthesis	4.21486	0	4.09111	0
TC64270	Tentative consensus: similar to photosystem I subunit X precursor {Arabidopsis thaliana} (exp=-1; wgp=0; cg=0), partial (96%); homologue to (Q84QE6) Photosystem I reaction center subunit X psaK, complete;	photosynthesis	0.447392	2.22836	2.20396	0.166025
TC64892	Tentative consensus: (Q2MII8) Photosystem I P700 apoprotein A2, complete;	photosynthesis	1.80018	4.18205	3.63497	0
TC65758	Tentative consensus: homologue to (Q42946) Coproporphyrinogen III oxidase chloroplast precursor (Coproporphyrinogenase), partial (22%);	photosynthesis	2.36788	0.247802	2.50311	0
TC66137	Tentative consensus: similar to (Q9ZWQ8) Plastid-lipid associated protein chloroplast precursor (CitPAP), partial (67%); similar to (Q9ZWQ8) Plastid-lipid associated protein chloroplast precursor (CitPAP), partial (64%);	photosynthesis	22.3668	0	6.98325	0
TC66994	Tentative consensus: similar to (Q8W536) Photosystem II reaction center (Fragment), complete;	photosynthesis	3.1764	0.184781	3.58574	0
TC69041	Tentative consensus: similar to (O24365) Chloroplast mRNA-binding protein CSP41 precursor (Fragment), partial (18%); similar to (Q7X998) MRNA-binding protein (Fragment), partial (87%);	photosynthesis	5.74013	0	14.0922	0
BQ795661	EST sequence: O81228 PR-4 type protein.;	resistance	0.246695	0.607171	0.277537	0.0565142
BQ795788	EST sequence: Q94EN5 Beta-1,3-glucanase (EC 3.2.1.39).;	resistance	0.512514	2.87267	0.216838	0
BQ796623	EST sequence: Q1S347 Leucine-rich repeat.;	resistance	1.72694	3.75236	2.31912	0.0714216
CN007267	EST sequence: Q5SMW3 Cyst nematode resistance protein-like.;	resistance	71.6242	0	23.2859	0
CN548368	EST sequence: Q5MJV5 Avr9/Cf-9 rapidly elicited protein 256 (Fragment).;	resistance	2.36012	0.648584	6.68638	0
NP596488	Genomic sequence: GB|AF369825.1|AAM21282.1 resistance gene analog [Vitis vinifera];	resistance	0.458796	1.93463	0.497833	0.0887417
TC51703	Tentative consensus: (Q9FS45) Chitinase precursor (EC 3.2.1.14), complete;	resistance	2.31296	0.152907	2.41074	0.590134
TC51704	Tentative consensus: (P51613) Basic endochitinase precursor (EC 3.2.1.14 EC 3.2.1.14), complete;	resistance	3.46783	0.0283843	2.69589	0
TC51771	Tentative consensus: similar to (Q8W5A3) Lethal leaf spot 1-like protein, partial (39%); similar to (Q8W5A3) Lethal leaf spot 1-like protein, partial (54%);	resistance	2.6362	0	5.43115	0
TC51855	Tentative consensus: similar to (Q6W0C7) Pto-like serine/threonine kinase (Fragment), partial (34%);	resistance	5.31283	0	4.16756	0
TC51909	Tentative consensus: similar to (Q8W418) Lipoxygenase, partial (32%); similar to (O49888) Loxc homologue protein (Fragment), partial (61%);	resistance	0.117853	0	0.0997181	0
TC51997	Tentative consensus: weakly similar to (Q700J9) Putative pathogenesis-related protein, partial (86%);	resistance	145.591	0	37.5266	0
TC52748	Tentative consensus: weakly similar to (Q5NE32) Type 1 non-specific lipid transfer protein precursor, partial (64%);	resistance	0.21949	0.184781	0.43217	0.313497
TC52983	Tentative consensus: weakly similar to (Q947E3) Resistance gene analog NBS5 (Fragment), partial (45%);	resistance	0.459178	0.648584	0.442561	0.0308489
TC53261	Tentative consensus: (Q8S568) Catalase, partial (39%); similar to F2D10.11 {Arabidopsis thaliana} (exp=0; wgp=1; cg=0), partial (85%); similar to unknown protein {Arabidopsis thaliana} (exp=0; wgp=1; cg=0), partial (28%); homologue to unknown protein {	resistance	114.055	0	116.404	0
TC54638	Tentative consensus: weakly similar to (Q2QCI7) Non-specific lipid transfer protein, partial (72%); weakly similar to (Q9M6B6) Lipid transfer protein precursor, partial (70%);	resistance	0.272883	1.5929	0.30365	0.095644
TC55119	Tentative consensus: similar to (Q4ZJ73) 12-oxophytodienoate reductase, partial (89%);	resistance	4.80712	0	4.56433	0
TC55556	Tentative consensus: similar to (O04681) Pathogenesis-related genes transcriptional activator PTI5 (PTO-interacting protein 5), partial (57%); similar to (O04681) Pathogenesis-related genes transcriptional activator PTI5 (PTO-interacting protein 5), par	resistance	3.76001	0	5.03173	0
TC56012	Tentative consensus: similar to (Q9ZNT7) Prohibitin 2 (Prohibitin-like protein), partial (38%);	resistance	0.12298	0	0.491974	0.0867262
TC56559	Tentative consensus: weakly similar to (Q688M9) 'putative endo-1 3;1 4-beta-D-glucanase', partial (92%);	resistance	26.3486	0	30.8917	0
TC56756	Tentative consensus: homologue to (Q20BD2) Pathogenesis-related protein 10.3, complete; (Q9FS42) Pathogenesis-related protein 10, complete;	resistance	6.39671	0	2.60899	0.0867262
TC56791	Tentative consensus: homologue to (Q6V5H9) Autophagocytosis protein, partial (32%);	resistance	0.0860135	0	0.33181	0
TC57169	Tentative consensus: weakly similar to (Q947E1) Resistance gene analog NBS7 (Fragment), partial (49%);	resistance	1.9238	0.607171	3.47422	0
TC57759	Tentative consensus: weakly similar to ethylene-forming-enzyme-like dioxygenase-like protein {Oryza sativa (japonica cultivar-group)}, partial (33%);	resistance	1.96356	2.06352	2.67248	0.0587161
TC58029	Tentative consensus: weakly similar to (Q9M6E7) UDP-glucose:salicylic acid glucosyltransferase, partial (36%); weakly similar to (Q9M6E7) UDP-glucose:salicylic acid glucosyltransferase, partial (51%);	resistance	3.63355	0	8.70051	0
TC58217	Tentative consensus: homologue to (Q84N26) Leucine-rich repeat protein, partial (87%);	resistance	3.0682	0.0520501	6.70795	0
TC58397	Tentative consensus: similar to LSD1 (LESION SIMULATING DISEASE) {Arabidopsis thaliana} (exp=-1; wgp=0; cg=0), partial (89%);	resistance	3.67261	0	3.6067	0
TC58431	Tentative consensus: similar to (Q6U1L7) Bax inhibitor, complete;	resistance	0.187559	0	0.156966	0
TC59338	Tentative consensus: similar to (Q5NE21) Carbonic anhydrase (EC 4.2.1.1), partial (50%); similar to (P27141) Carbonic anhydrase chloroplast precursor (Carbonate dehydratase) (EC 4.2.1.1 EC 4.2.1.1), partial (78%);	resistance	3.03308	0.0530965	10.9312	0
TC59490	Tentative consensus: weakly similar to (P10973) Nonspecific lipid-transfer protein A (NS-LTP A) (Phospholipid transfer protein) (PLTP), partial (70%); weakly similar to (O22484) Lipid transfer protein LPT III, partial (49%);	resistance	1.77634	1.683	0.18141	0
TC59503	Tentative consensus: weakly similar to (P16273) Pathogen-related protein, partial (38%);	resistance	5.39208	0	5.45277	0
TC59864	Tentative consensus: weakly similar to (O24017) Resistance complex protein I2C-3 (Fragment), partial (15%);	resistance	3.58038	0	6.23932	0
TC60548	Tentative consensus: similar to (Q9M435) Phase-change related protein precursor, partial (68%); weakly similar to (Q37BC6) Hydrogenase accessory protein HypB, partial (11%); similar to (Q9M435) Phase-change related protein precursor, partial (67%);	resistance	5.2431	0.557865	4.81876	0.472495
TC60929	Tentative consensus: (O24530) Class IV endochitinase (EC 3.2.1.14), complete; homologue to (Q7XAU6) Class IV chitinase, complete;	resistance	21.2959	0	32.0416	0
TC61082	Tentative consensus: similar to (Q9M3U4) Beta 1-3 glucanase, partial (97%);	resistance	2.78798	0.152907	2.2594	0.0134155
TC61210	Tentative consensus: similar to (O49621) MLO-like protein 1 (AtMlo1) (MLO protein homolog 1) (AtMLO-H1), partial (39%);	resistance	3.46379	0	2.65566	0.0587161
TC61222	Tentative consensus: similar to (Q84QE1) Avr9/Cf-9 rapidly elicited protein 189, partial (50%);	resistance	2.797	0.164961	2.2978	0
TC61443	Tentative consensus: similar to (Q9FKE5) Disease resistance protein RPS4, partial (1%);	resistance	2.87572	5.25171	3.04699	0
TC61483	Tentative consensus: similar to (O49621) MLO-like protein 1 (AtMlo1) (MLO protein homolog 1) (AtMLO-H1), partial (22%);	resistance	17.5351	0	18.7707	0
TC61642	Tentative consensus: (Q6BAB9) Stilbene synthase (Fragment), complete; (P28343) Stilbene synthase 1 (Resveratrol synthase 1) (Trihydroxystilbene synthase 1) (PSV25), complete; homologue to (Q2HY10) Resveratrol synthase, complete; (Q9FRW2) Stilbene synthas	resistance	0.384155	2.30687	0.335655	0.114765
TC62913	Tentative consensus: homologue to (Q7XAU7) Thaumatin-like protein, partial (69%); (Q7XAU7) Thaumatin-like protein, complete; homologue to (P93621) Osmotin-like protein precursor, partial (71%); homologue to (P93621) Osmotin-like protein precursor, part	resistance	7.1574	0	4.63009	0
TC62915	Tentative consensus: similar to (Q8H811) Putative leucine-rich repeat transmembrane protein kinase, partial (12%);	resistance	0.492677	2.72936	3.03395	0
TC62916	Tentative consensus: similar to (Q93YW0) EXECUTER1 protein chloroplast precursor, partial (15%);	resistance	3.92054	0	4.92808	0
TC62958	Tentative consensus: (Q7XAU7) Thaumatin-like protein, complete;	resistance	2.48393	1.13941	2.86657	0
TC63122	Tentative consensus: weakly similar to (O24248) Major allergen Pru av 1 (Pru a 1), partial (86%); weakly similar to (Q6QHU2) Major cherry allergen Pru av 1.0202, complete;	resistance	0.210096	0.156732	0.44039	0.171783
TC63365	Tentative consensus: weakly similar to (Q8H9B7) Putative lipid transfer protein, partial (86%); weakly similar to (Q6PW56) Probable lipid transfer protein family protein, partial (76%);	resistance	0.533857	2.59783	0.401764	0.408849
TC63410	Tentative consensus: (Q9M563) Beta-1 3-glucanase, complete;	resistance	4.15549	0.027787	7.19819	0
TC63883	Tentative consensus: (Q6YCG8) Putative hypersensitive-induced response protein (Fragment), complete; None; similar to (Q6UNT3) Hypersensitive-induced response protein, complete;	resistance	3.96296	0	2.30008	0.0590121
TC63891	Tentative consensus: similar to (Q7XAU7) Thaumatin-like protein, complete;	resistance	17.4452	0	13.9648	0
TC64236	Tentative consensus: similar to (Q9M435) Phase-change related protein precursor, partial (46%); similar to (O08677) Kininogen-1 precursor, partial (3%); similar to (Q9M435) Phase-change related protein precursor, partial (46%);	resistance	3.21363	0.607171	5.15255	0
TC64563	Tentative consensus: similar to (Q7XB39) Class IV chitinase, partial (94%); None;	resistance	2.32125	0.718278	2.41903	0.10695
TC64623	Tentative consensus: similar to (Q8S932) 1-aminocyclopropane-1-carboxylate oxidase (ACC oxidase) (Ethylene-forming enzyme) (EFE), partial (29%); similar to (Q5VLJ5) 1-aminocyclopropane-1-carboxylate oxidase, complete;	resistance	2.43694	0.602298	2.15766	0.238411
TC64809	Tentative consensus: (Q9M3U4) Beta 1-3 glucanase, complete;	resistance	0.36437	2.42068	7.00183	0.0130212
TC64957	Tentative consensus: weakly similar to (Q5VQJ0) Putative disease resistance protein RPS2, partial (4%);	resistance	2.50077	0.358998	2.68569	0
TC65214	Tentative consensus: similar to (O24531) Class IV endochitinase (EC 3.2.1.14), partial (56%); None; None;	resistance	3.66365	0.0467249	3.59775	0
TC65292	Tentative consensus: weakly similar to (Q700J9) Putative pathogenesis-related protein, partial (52%);	resistance	6.52877	0	3.00561	0.0128349
TC65635	Tentative consensus: similar to (Q6X5R6) Lipoxygenase (Fragment), partial (26%); similar to (O49888) Loxc homologue protein (Fragment), partial (61%);	resistance	0.132157	0.0881602	0.0928589	0.0132131
TC65849	Tentative consensus: similar to (O24531) Class IV endochitinase (EC 3.2.1.14), partial (68%);	resistance	7.4103	0	5.53746	0
TC66669	Tentative consensus: similar to (Q9C5N5) Putative subtilisin serine protease, partial (49%);	resistance	0.146213	0	0.367035	0.095644
TC66967	Tentative consensus: (Q7XAU6) Class IV chitinase, partial (51%); homologue to (Q7XAU6) Class IV chitinase, complete; (O24530) Class IV endochitinase (EC 3.2.1.14), complete;	resistance	8.10651	0	20.0044	0
TC67507	Tentative consensus: weakly similar to (Q84Q56) Putative disease resistance gene homolog, partial (8%);	resistance	2.1055	0.302201	2.68916	0
TC69449	Tentative consensus: similar to (Q8H4X8) Putative subtilisin-like serine protease AIR3, partial (3%);	resistance	0.108081	0	0.0757501	0
TC69514	Tentative consensus: similar to (Q56R03) EDS1, partial (18%);	resistance	2.90626	0	2.28531	0.0565142
TC70080	Tentative consensus: similar to (Q7XAU6) Class IV chitinase, complete;	resistance	0.537281	1.8049	0.45248	0.0337445
TC70248	Tentative consensus: weakly similar to (Q7XC83) Ethylene-forming enzyme putative, partial (47%);	resistance	4.48532	0	4.42854	0
TC70536	Tentative consensus: similar to (P36910) Acidic endochitinase SE2 precursor (EC 3.2.1.14 EC 3.2.1.14), partial (7%); similar to (P29060) Acidic endochitinase precursor (EC 3.2.1.14 EC 3.2.1.14), partial (91%);	resistance	3.64392	0.139775	9.80658	0
TC70707	Tentative consensus: similar to (Q6X5R6) Lipoxygenase (Fragment), partial (12%);	resistance	0.332615	0.692741	0.25292	0
TC71102	Tentative consensus: weakly similar to (Q45HK7) Lipoxygenase LOX1 (EC 1.13.11.12), partial (12%);	resistance	0.0847784	0	0.233574	0.14572
BQ792152	EST sequence: similar to putative CAAX prenyl protease {Gossypium herbaceum}, partial (42%);	secondary metab.	24.8322	0	13.0197	0
BQ798895	EST sequence: Q1EP78 Isochorismatase hydrolase family protein.;	secondary metab.	3.4268	0	4.50002	0
CF209780	EST sequence: Q8GU23 Orcinol O-methyltransferase (Orcinol O-methyltransferase 2) (EC 2.1.1.6).;	secondary metab.	9.56911	0.0541859	6.19535	0
TC51695	Tentative consensus: (Q3C210) Flavonoid 3' 5'-hydroxylase, complete;	secondary metab.	0.235367	0.260763	0.113498	0
TC51699	Tentative consensus: (P93799) Dihydroflavonol 4-reductase (EC 1.1.1.219), complete;	secondary metab.	14.8537	0	3.08113	0.0339433
TC51705	Tentative consensus: homologue to (Q2UYU6) Flavonoid-3'-hydroxylase, complete;	secondary metab.	0.567764	3.75236	3.43016	0
TC52353	Tentative consensus: similar to (Q9SPV4) S-adenosyl-L-methionine:salicylic acid carboxyl methyltransferase, partial (76%); None;	secondary metab.	0.371449	0.310212	0.363599	0
TC52848	Tentative consensus: (Q3KN67) Isoflavone reductase-like protein 6, complete;	secondary metab.	1.84071	2.22836	3.447	0
TC53331	Tentative consensus: similar to (Q9FLV0) Flavanone 3-hydroxylase-like protein, partial (77%);	secondary metab.	7.05556	0	11.9778	0
TC53505	Tentative consensus: similar to (Q41399) Chalcone reductase, partial (20%);	secondary metab.	10.9915	0	6.64737	0
TC54034	Tentative consensus: similar to (Q5I6D6) Sinapyl alcohol dehydrogenase-like protein, complete;	secondary metab.	2.08176	4.45368	2.76948	0.590134
TC54321	Tentative consensus: (Q6YH16) 3-deoxy-D-arabino-heptulosonate 7-phosphate synthase (Fragment), complete; None;	secondary metab.	5.65798	0	5.00814	0
TC54722	Tentative consensus: similar to (Q2Z1Z0) Cinnamyl alcohol dehydrogenase, partial (93%);	secondary metab.	7.14968	0	4.91495	0
TC54822	Tentative consensus: weakly similar to (Q9SDZ2) 2'-hydroxy isoflavone/dihydroflavonol reductase homolog (Fragment), partial (82%);	secondary metab.	24.1599	0	9.74718	0
TC56404	Tentative consensus: similar to (Q6L3K1) Putative cinnamoyl-CoA reductase, complete;	secondary metab.	1.65287	3.50024	3.60262	0
TC57386	Tentative consensus: similar to (Q30D02) Putative 3-deoxy-D-arabino-heptulosonate 7-phosphate synthase 3, partial (48%); homologue to (O24051) 3-deoxy-D-arabino-heptulosonate 7-phosphate synthase precursor (EC 4.1.2.15), partial (70%);	secondary metab.	0.0678569	0	0.0744868	0
TC57455	Tentative consensus: similar to (Q5ZTH6) Polyketide synthase type I, partial (0%);	secondary metab.	0.616719	4.45368	2.14617	0
TC57640	Tentative consensus: (Q3KN68) Isoflavone reductase-like protein 5, complete;	secondary metab.	3.24104	0.0520501	6.07953	0
TC58641	Tentative consensus: weakly similar to (Q40288) Anthocyanidin 3-O-glucosyltransferase (Flavonol 3-O-glucosyltransferase 6), partial (42%);	secondary metab.	2.87517	0.138051	2.58924	0.0125587
TC58768	Tentative consensus: similar to (Q6PWU2) Terpenoid synthase, partial (12%);	secondary metab.	0.550151	2.72936	0.475058	0.0678185
TC60180	Tentative consensus: similar to (Q6UD65) Phenylalanine ammonia lyase (EC 4.3.1.5), partial (97%);	secondary metab.	0.468239	0.90549	0.40548	0.107971
TC60329	Tentative consensus: similar to cinnamoyl-CoA reductase {Arabidopsis thaliana} (exp=-1; wgp=0; cg=0), partial (14%);	secondary metab.	2.12046	0.868377	3.50747	0.0125587
TC60611	Tentative consensus: similar to (P80042) Geranylgeranyl pyrophosphate synthetase chloroplast precursor (GGPP synthetase) (GGPS), partial (83%);	secondary metab.	4.25871	0	3.09298	0
TC60943	Tentative consensus: similar to (Q9LL50) 4-coumarate:coA ligase 2 (EC 6.2.1.12), partial (97%);	secondary metab.	0.387482	0.789164	2.30927	0.00738985
TC61248	Tentative consensus: similar to (P45726) Phenylalanine ammonia-lyase (EC 4.3.1.5 EC 4.3.1.5), partial (96%); None;	secondary metab.	0.496351	2.72936	0.469607	0.433319
TC62434	Tentative consensus: similar to (Q9FLW4) Acetyl-CoA:benzylalcohol acetyltranferase-like protein, partial (4%); Q9M5K9 F21J9.20-like protein (Fragment).;	secondary metab.	0.260641	0	0.339116	0.0177642
TC62548	Tentative consensus: homologue to (Q2W368) Geranylgeranyl pyrophosphate synthase, partial (3%);	secondary metab.	3.41824	0	2.37883	0.0565142
TC62865	Tentative consensus: homologue to (O82147) Spermidine synthase (Putrescine aminopropyltransferase) (SPDSY) (EC 2.5.1.16 EC 2.5.1.16), partial (93%); homologue to (O82147) Spermidine synthase (Putrescine aminopropyltransferase) (SPDSY) (EC 2.5.1.16 EC	secondary metab.	3.63842	0	2.72857	0
TC62918	Tentative consensus: weakly similar to (Q59J80) Cyclo-DOPA 5-O-glucosyltransferase, partial (17%); similar to (Q59J80) Cyclo-DOPA 5-O-glucosyltransferase, partial (30%);	secondary metab.	2.12935	0.138051	2.13331	0.203884
TC63368	Tentative consensus: similar to (Q04903) Protein farnesyltransferase beta subunit (CAAX farnesyltransferase beta subunit), partial (40%);	secondary metab.	1.59919	3.10555	2.24393	0.0229681
TC63806	Tentative consensus: (O22519) Chalcone synthase, complete;	secondary metab.	5.74115	0	2.37275	0.689318
TC63811	Tentative consensus: similar to (Q9SCP7) Caffeic acid O-methyltransferase-like protein (AT3g53140/T4D2_70), partial (95%);	secondary metab.	2.45165	0.299963	2.68149	0.0229681
TC65089	Tentative consensus: Q1RSG5 Strictosidine synthase.;	secondary metab.	0.552979	4.45368	0.270683	0.00720453
TC65532	Tentative consensus: (Q2I0B6) Flavonoid 3' 5'-hydroxylase (Fragment), partial (14%);	secondary metab.	0.0795254	0	0.117817	0
TC66067	Tentative consensus: similar to (Q5C9I9) (-)-isopiperitenol dehydrogenase, partial (22%); similar to (Q9SQJ3) Short-chain alcohol dehydrogenase, partial (72%);	secondary metab.	2.59242	0.209346	3.46441	0.0134155
TC66289	Tentative consensus: weakly similar to (Q9T003) O-methyltransferase-like protein, partial (20%);	secondary metab.	0.545196	2.87267	0.240508	0
TC70164	Tentative consensus: weakly similar to (Q6X0N8) Putative spermine/spermidine synthase, partial (14%);	secondary metab.	2.51688	0.403835	2.35747	0.0313932
TC70298	Tentative consensus: (P41090) Naringenin 2-oxoglutarate 3-dioxygenase (Flavonone-3-hydroxylase) (F3H) (FHT), complete;	secondary metab.	2.01778	2.30687	0.447493	0.0434348
TC70299	Tentative consensus: similar to (Q2YHM9) Caffeoyl-CoA O-methyltransferase (Fragment), partial (86%);	secondary metab.	1.88887	2.06352	2.22972	0.171783
TC70498	Tentative consensus: weakly similar to (Q9LSM0) Anthocyanidin-3-glucoside rhamnosyltransferase, partial (27%);	secondary metab.	7.48733	0	5.90925	0
CD800311	EST sequence: Q1S8T7 Protein kinase.;	signal transduction	2.17264	0.159662	2.77595	0.0136699
CF212691	EST sequence: Q1T4P7 Zinc finger, RanBP2-type.;	signal transduction	4.51294	0	2.10627	0.109549
CF372653	EST sequence: Q1SL05 Ras GTPase.;	signal transduction	0.628528	4.45368	0.38223	0.0125587
CN006649	EST sequence: Q9ZR08 Putative receptor kinase.;	signal transduction	20.5765	0	4.01703	0
CN007233	EST sequence: O65717 Cyclic nucleotide-gated ion channel 1 (AtCNGC1) (Cyclic nucleotide- and calmodulin-regulated ion channel 1).;	signal transduction	0.0612892	0	0.0745432	0
CN007262	EST sequence: Q9FVJ3 Zinc finger and C2 domain protein (At4g21160) (Hypothetical protein At4g21160; F7J7.100).;	signal transduction	0.448035	2.87267	0.372825	0.0615763
CN546356	EST sequence: Q1S9P3 Zinc finger, RING-type; RINGv.;	signal transduction	2.53041	0.0547229	2.17692	0
TC51732	Tentative consensus: similar to (Q3SAJ9) WRKY-A1244, partial (57%);	signal transduction	4.2231	0	3.41624	0
TC51817	Tentative consensus: (Q7RAE4) Inositol hexakisphosphate kinase (Fragment), partial (1%);	signal transduction	10.7656	0	5.46708	0
TC51918	Tentative consensus: homologue to (Q2MJR4) Myo-inositol-1-phosphate synthase, partial (58%); homologue to (Q9SSV4) Inositol-3-phosphate synthase (Myo-inositol-1-phosphate synthase) (MI-1-P synthase) (IPS) , partial (92%);	signal transduction	0.534008	4.45368	2.1015	4.93583
TC52031	Tentative consensus: similar to GTP binding {Arabidopsis thaliana} (exp=-1; wgp=0; cg=0), partial (63%);	signal transduction	11.5472	0	4.85652	0
TC52032	Tentative consensus: homologue to (Q9SSV4) Inositol-3-phosphate synthase (Myo-inositol-1-phosphate synthase) (MI-1-P synthase) (IPS) , partial (92%);	signal transduction	1.76561	5.25171	2.12502	3.21751
TC52043	Tentative consensus: weakly similar to (Q9ATE2) MADS-box transcription factor FBP29, partial (42%);	signal transduction	5.02392	0	16.5966	0
TC52352	Tentative consensus: homologue to (Q40884) Mitogen-activated protein kinase homolog 1 (PMEK1) (EC 2.7.11.24 EC 2.7.1.37), partial (94%);	signal transduction	0.607555	4.45368	2.33197	0.10695
TC52433	Tentative consensus: similar to (Q60I94) Ethylene receptor, partial (26%);	signal transduction	7.94613	0	5.83039	0
TC52491	Tentative consensus: homologue to (Q9ZRH6) Rab1-like small GTP-binding protein, complete; None;	signal transduction	2.62613	0.161644	3.3817	0.0470776
TC52515	Tentative consensus: similar to (Q9AY37) Putative phosphatidylinositol-4-phosphate 5-kinase, partial (15%);	signal transduction	2.0908	1.51766	2.84525	0
TC52565	Tentative consensus: homologue to (O49021) MYB-like DNA-binding domain protein (Myb-like transcription factor 5), partial (18%);	signal transduction	1.92508	1.40878	9.48974	0
TC52664	Tentative consensus: similar to calmodulin-like protein {Arabidopsis thaliana} (exp=-1; wgp=0; cg=0), partial (29%);	signal transduction	2.87104	0	7.50445	0
TC52949	Tentative consensus: similar to (Q94JU3) COP9 signalosome complex subunit 7 (CSN complex subunit 7) (FUSCA protein 5) (FUSCA5), partial (83%);	signal transduction	2.05093	0.718278	2.68052	0
TC53071	Tentative consensus: weakly similar to (Q84K89) Receptor kinase LRK10 (Receptor kinase LRK14), partial (17%); weakly similar to (Q38925) Receptor serine/threonine kinase PR5K, partial (3%);	signal transduction	3.49393	0.161644	5.17559	0
TC53306	Tentative consensus: homologue to (Q8S2Z7) GTP-binding protein, complete;	signal transduction	8.8658	0	15.4465	0
TC53307	Tentative consensus: similar to (Q6QMT4) Mitogen-activated protein kinase kinase 5, partial (86%);	signal transduction	0.361408	0.378763	2.91863	0
TC53315	Tentative consensus: weakly similar to (Q6Z335) MAP kinase-like, partial (2%);	signal transduction	2.21614	0.169251	0.379319	0.00729891
TC53352	Tentative consensus: similar to (Q2HVQ3) Calcium-binding EF-hand, partial (81%);	signal transduction	0.584477	3.93309	0.441606	0.14572
TC53395	Tentative consensus: weakly similar to extracellular calcium sensing receptor {Arabidopsis thaliana} (exp=-1; wgp=0; cg=0), partial (75%);	signal transduction	0.488936	0.730134	0.324079	0.0458846
TC53469	Tentative consensus: similar to (Q66MH6) MAPKK, partial (87%);	signal transduction	8.96068	0	16.0372	0
TC53484	Tentative consensus: similar to (Q9LIE5) Far-red impaired response protein; Mutator-like transposase-like protein; phytochrome A, partial (7%);	signal transduction	2.15137	0.237152	2.59848	0
TC53658	Tentative consensus: weakly similar to (Q2HSV0) TGF-beta receptor type I/II extracellular region, partial (28%);	signal transduction	3.49503	0	4.36425	0
TC53815	Tentative consensus: similar to (Q2HPK4) Protein tyrosine phosphatase, partial (93%);	signal transduction	2.13202	0.90549	2.87348	0
TC53876	Tentative consensus: homologue to (Q8W3J3) Ras-related protein RAB8-3, complete;	signal transduction	1.63519	3.10555	3.1151	0
TC53950	Tentative consensus: (Q3ZNL6) CBF-like transcription factor, complete;	signal transduction	1.66694	3.10555	0.383918	0
TC54001	Tentative consensus: weakly similar to transcription factor/ zinc ion binding {Arabidopsis thaliana} (exp=-1; wgp=0; cg=0), partial (32%); None;	signal transduction	0.423729	1.40878	0.441761	0.14572
TC54050	Tentative consensus: (Q5IZC7) WRKY-type DNA binding protein 1, complete;	signal transduction	2.50226	2.42068	3.62112	0
TC54108	Tentative consensus: homologue to (O24076) Guanine nucleotide-binding protein beta subunit-like protein, partial (96%);	signal transduction	2.63765	0.159662	5.45556	0
TC54167	Tentative consensus: similar to (Q9LUZ4) Zinc finger transcription factor-like protein (AT5g58620/mzn1_70), partial (15%);	signal transduction	3.75794	0.051173	3.91964	0
TC54186	Tentative consensus: similar to (Q9LYT3) TRANSPARENT TESTA 12 protein, partial (31%);	signal transduction	4.83319	0.648584	2.58991	0.199526
TC54409	Tentative consensus: similar to (Q84KA8) Signal peptidase protein-like protein, complete;	signal transduction	1.81719	2.96765	2.11065	0.0458846
TC54457	Tentative consensus: homologue to (Q94KS2) TGF-beta receptor-interacting protein 1, partial (45%);	signal transduction	2.74221	0.302201	3.51609	0
TC54597	Tentative consensus: homologue to (Q7XA43) Putative Mob1/phocein family protein, complete;	signal transduction	2.40774	0.247802	2.4997	0.0313932
TC54639	Tentative consensus: homologue to (Q8S2Z7) GTP-binding protein, partial (64%); homologue to (Q8S2Z7) GTP-binding protein, partial (92%); weakly similar to (Q2HUT4) Putative RING zinc finger protein-related, partial (7%);	signal transduction	4.27445	0	5.81913	0
TC54909	Tentative consensus: similar to (Q9ATE3) MADS-box transcription factor FBP28, partial (86%);	signal transduction	1.84498	1.3274	2.27416	0.0573367
TC55050	Tentative consensus: homologue to (Q940X6) Anaphase promoting complex subunit 11, partial (97%); homologue to (Q940X6) Anaphase promoting complex subunit 11, complete;	signal transduction	17.4702	0	24.0062	0
TC55270	Tentative consensus: similar to (Q8W2Y7) Putative Ste-20 related kinase 3'-partial (Fragment), partial (40%);	signal transduction	0.338712	0.209346	2.79013	0
TC55303	Tentative consensus: similar to (Q943Z6) Signal recognition particle 19 kDa protein (SRP19), partial (60%); similar to (Q943Z6) Signal recognition particle 19 kDa protein (SRP19), partial (83%);	signal transduction	2.12543	0.557865	3.54796	0
TC55356	Tentative consensus: similar to (Q9LTT4) WD domain protein-like, partial (49%);	signal transduction	2.62657	0.403835	2.02482	0.0519603
TC55488	Tentative consensus: similar to (Q2PF41) BEL1-like homeodomain transcription factor, partial (27%);	signal transduction	4.75559	0	8.69781	0
TC55524	Tentative consensus: homologue to (Q3C254) Mitogen-activated protein kinase, partial (95%);	signal transduction	4.75924	0	5.9124	0
TC55778	Tentative consensus: similar to (Q2HSG3) Putative zinc finger in N-recognin putative, partial (5%);	signal transduction	79.8303	0	42.4689	0
TC56148	Tentative consensus: similar to (Q6EIC6) Putative zinc finger protein, partial (63%);	signal transduction	36.9798	0	7.63374	0
TC56229	Tentative consensus: weakly similar to transcription factor {Arabidopsis thaliana} (exp=-1; wgp=0; cg=0), partial (10%);	signal transduction	2.38539	0.237152	4.24267	0
TC56256	Tentative consensus: similar to (Q84MI4) Mitogen-activated protein kinase 3, partial (24%);	signal transduction	4.86902	0	4.18366	0
TC56399	Tentative consensus: homologue to (Q6RZW8) Putative ethylene response factor 4, complete; (Q6RZW8) Putative ethylene response factor 4, partial (47%);	signal transduction	33.1016	0	9.86447	0
TC56447	Tentative consensus: similar to (Q9ZTK7) CONSTANS-like protein 2, partial (64%); None;	signal transduction	2.67745	0	5.5996	0
TC56577	Tentative consensus: similar to similar to signal-induced proliferation-associated 1 like 2 (predicted) {Danio rerio}, partial (2%);	signal transduction	31.0705	0	11.9443	0
TC56720	Tentative consensus: weakly similar to (Q49N12) Putative receptor-like protein kinase 2, partial (6%);	signal transduction	0.458235	1.09607	0.366904	0.0122737
TC56775	Tentative consensus: similar to (Q2HW27) Protein phosphatase 2C-like, complete;	signal transduction	2.07775	1.5929	2.79814	0.0134155
TC56784	Tentative consensus: similar to Identical to A. thaliana Myb-like protein (gb|D58424). {Arabidopsis thaliana} (exp=0; wgp=1; cg=0), partial (21%); None;	signal transduction	7.80469	0	2.71037	0
TC56828	Tentative consensus: homologue to (Q38937) Rac-like GTP-binding protein ARAC5 (GTPase protein ROP4), partial (92%); homologue to (Q93X84) Rac-like GTPase 1, partial (74%);	signal transduction	0.24133	0	0.272019	0
TC56965	Tentative consensus: similar to (Q38HW2) Adenylate kinase family-like protein, partial (30%);	signal transduction	1.77334	3.28232	2.70116	0
TC56988	Tentative consensus: similar to (Q4LAW5) Putative ethylene response protein, complete; None;	signal transduction	2.13676	0.993594	2.10196	0.283279
TC57071	Tentative consensus: homologue to (Q8W3J2) Ras-related protein RAB8-5, partial (55%); homologue to (Q8W3J4) Ras-related protein RAB8-1, complete;	signal transduction	0.405295	1.5929	2.63163	0.0298959
TC57137	Tentative consensus: similar to (Q7F263) Yippee-like protein, complete;	signal transduction	2.08489	0.663717	3.14579	0
TC57147	Tentative consensus: similar to (Q9FKG6) Receptor kinase-like protein, partial (14%);	signal transduction	0.495255	2.30687	0.383097	0.033551
TC57180	Tentative consensus: homologue to (Q9LK35) Receptor-protein kinase-like protein, partial (32%);	signal transduction	0.392509	0.84049	2.01177	0.381942
TC57402	Tentative consensus: weakly similar to (Q5Z4E5) Putative 41 kD chloroplast nucleoid DNA binding protein, partial (21%);	signal transduction	3.01333	0.0541859	6.98583	0
TC57497	Tentative consensus: similar to putative MRP protein (ATP/GTP-binding protein) {Oryza sativa (japonica cultivar-group)}, partial (41%); None;	signal transduction	2.27638	0.247802	2.07151	0.0229681
TC57611	Tentative consensus: similar to (Q9FNA8) GTP-binding protein typA (Tyrosine phosphorylated protein A), partial (51%);	signal transduction	4.12713	0	3.16172	0
TC57674	Tentative consensus: similar to (Q2PYW3) Vacuolar sorting receptor protein PV72-like protein, partial (41%);	signal transduction	7.38488	0	6.3643	0
TC57703	Tentative consensus: homologue to (Q6RZW8) Putative ethylene response factor 4, complete;	signal transduction	17.056	0	7.2602	0
TC57821	Tentative consensus: similar to Contains similarity to AP2/EREBP-like transcription factor from gb|AF216581 and contains Bacterial, partial (35%);	signal transduction	0.393669	0.106267	0.449576	0
TC58235	Tentative consensus: similar to RING zinc finger protein-like {Arabidopsis thaliana} (exp=0; wgp=1; cg=0), partial (55%);	signal transduction	1.84504	1.852	2.20423	0.090428
TC58748	Tentative consensus: similar to (Q6EIX6) Mitogen-activated protein kinase (Serine/thronine protein kinase), partial (28%);	signal transduction	14.7709	0	15.0607	0
TC58852	Tentative consensus: similar to (O48846) Expressed protein (Cyclin-dependent kinase inhibitor), partial (14%);	signal transduction	2.17034	1.3274	3.85546	0
TC59142	Tentative consensus: similar to putative receptor kinase {Oryza sativa (japonica cultivar-group)} (exp=-1; wgp=0; cg=0), partial (3%); None;	signal transduction	2.75764	0.0280436	2.19287	0.0177642
TC59224	Tentative consensus: similar to (Q8LEE4) Zinc finger protein, partial (11%);	signal transduction	0.621015	4.45368	0.484961	0.0615763
TC59337	Tentative consensus: weakly similar to (Q9LEW2) Nucleoid DNA-binding protein cnd41-like protein, partial (29%);	signal transduction	42.5661	0	14.6818	0
TC59357	Tentative consensus: similar to (P93370) Calmodulin-binding protein, partial (54%);	signal transduction	8.40393	0	11.0701	0
TC59515	Tentative consensus: similar to (Q5JML8) DNA-binding protein-related-like, partial (91%);	signal transduction	3.35204	0.0520501	5.45167	0
TC59672	Tentative consensus: similar to (Q6S3E0) Homeodomain protein HB2 (Fragment), partial (61%);	signal transduction	2.44227	0.358998	3.30398	0.033551
TC59843	Tentative consensus: similar to (Q84K00) NAC domain-containing protein 78 (ANAC078), partial (32%);	signal transduction	6.33517	0	5.11508	0
TC59890	Tentative consensus: similar to (Q8LDA7) Contains similarity to bHLH transcription factor GBOF-1 from Tulipa gesneriana gb|AF185269, partial (23%); None;	signal transduction	4.32797	0	4.20056	0
TC59972	Tentative consensus: similar to (Q9ZQC2) Putative receptor-like protein kinase, partial (18%);	signal transduction	0.634535	5.25171	0.466249	0.0527283
TC60271	Tentative consensus: similar to (Q7X8K7) CTR1-like kinase kinase kinase, partial (6%);	signal transduction	2.47707	0.184781	5.80111	0
TC60322	Tentative consensus: similar to (Q52QR2) NAC domain protein NAC4, partial (66%);	signal transduction	0.485259	1.09607	0.343701	0.0308489
TC60399	Tentative consensus: (Q8C0Q4) Serine/threonine-protein kinase Nek11 (NimA-related protein kinase 11), partial (1%);	signal transduction	5.17523	0	3.27909	0.00699884
TC60575	Tentative consensus: weakly similar to (Q8H8W2) Putative receptor-like protein kinase, partial (6%); None;	signal transduction	0.345479	0.868377	2.59711	0
TC60657	Tentative consensus: similar to (Q3WBG9) Protein kinase (Fragment), partial (3%);	signal transduction	8.23236	0	4.80378	0
TC60868	Tentative consensus: similar to (O22677) BZIP DNA-binding protein, partial (31%);	signal transduction	3.04527	0.0893928	2.56852	0
TC60897	Tentative consensus: Q9ZSI7 Probable WRKY transcription factor 47 (WRKY DNA-binding protein 47).;	signal transduction	3.45643	0	2.1691	1.02236
TC60912	Tentative consensus: homologue to (Q940X6) Anaphase promoting complex subunit 11, complete;	signal transduction	4.08435	0	3.21088	0.0303149
TC61051	Tentative consensus: similar to (Q9FY93) NAM-like protein (AT5g13180/T19L5_140), partial (60%);	signal transduction	3.396	0	6.28723	0
TC61266	Tentative consensus: similar to (Q8LE46) Zinc finger protein-like, partial (32%);	signal transduction	7.40314	0	2.34449	0.0470776
TC61737	Tentative consensus: similar to (Q9ZUL4) Putative C2H2-type zinc finger protein, partial (13%);	signal transduction	0.494932	3.10555	2.79703	0
TC61903	Tentative consensus: (Q91595) Type I serine/threonine kinase receptor (X-TrR1 protein), partial (2%);	signal transduction	0.596217	3.93309	0.371006	0.0313932
TC61907	Tentative consensus: weakly similar to (Q9ATP2) Calmodulin-like protein, partial (35%);	signal transduction	0.447267	2.87267	0.451637	0.0665904
TC62084	Tentative consensus: similar to (Q4AYP4) Regulatory protein LacI:Periplasmic binding protein/LacI transcriptional regulator, partial (4%);	signal transduction	0.554158	3.75236	0.4618	0.381942
TC62142	Tentative consensus: similar to (Q56ZM6) Protein kinase (Fragment), partial (86%);	signal transduction	2.45022	0.0482465	3.19631	0
TC62286	Tentative consensus: similar to ATSWI3B; DNA binding {Arabidopsis thaliana} (exp=-1; wgp=0; cg=0), partial (12%);	signal transduction	3.02061	0.109014	2.57815	0
TC62430	Tentative consensus: weakly similar to (Q8TA74) Ryanodine receptor, partial (0%);	signal transduction	1.76516	1.683	3.26861	0
TC62453	Tentative consensus: similar to (Q6K3D4) Putative PKG-Ib, partial (7%);	signal transduction	0.517776	1.40878	0.446123	0.0293159
TC62587	Tentative consensus: homologue to (Q6RZW7) Putative ethylene response factor 5, complete;	signal transduction	2.78018	2.59783	7.13076	0
TC62829	Tentative consensus: similar to (Q9LUZ4) Zinc finger transcription factor-like protein (AT5g58620/mzn1_70), partial (43%);	signal transduction	4.22063	0	2.15901	0
TC62840	Tentative consensus: weakly similar to (O22677) BZIP DNA-binding protein, partial (71%);	signal transduction	2.61549	0.156732	2.64466	0.0128349
TC62852	Tentative consensus: similar to (Q2RAP2) Response regulator 6 (TypeA response regulator 9), partial (62%);	signal transduction	3.05578	0.0493841	2.09789	0.0887417
TC62872	Tentative consensus: similar to (Q7XLX6) DNA-binding protein S1FA2, partial (77%);	signal transduction	4.7976	0	2.41132	0.0321996
TC63115	Tentative consensus: similar to (Q6SRZ8) YABBY2-like transcription factor YAB2, partial (75%); None;	signal transduction	0.469673	3.10555	5.0485	0
TC63155	Tentative consensus: similar to (Q8LD53) BHLH transcription factor putative, partial (61%);	signal transduction	0.420185	1.19823	3.60985	0
TC63168	Tentative consensus: homologue to myo-inositol 1-phosphate synthase {Zea mays} (exp=-1; wgp=0; cg=0), partial (10%); homologue to myo-inositol 1-phosphate synthase {Zea mays} (exp=-1; wgp=0; cg=0), partial (13%);	signal transduction	0.265589	0	0.380902	0.11353
TC63455	Tentative consensus: similar to (Q5QMA1) Transcription initiation factor IID p30 beta chain-like, partial (45%);	signal transduction	0.493386	2.42068	3.04085	0
TC63517	Tentative consensus: similar to (Q8LB18) BHLH DNA-binding protein-like protein, partial (32%);	signal transduction	0.503905	1.40878	0.251005	0
TC63524	Tentative consensus: similar to (Q9LKG4) Putative DNA binding protein, partial (51%);	signal transduction	2.06515	0.17188	3.62335	0
TC63762	Tentative consensus: similar to (Q9M2V1) RING finger-like protein (At3g54360/T12E18_50), partial (41%);	signal transduction	3.08623	0	6.44617	0
TC63897	Tentative consensus: similar to (Q2VY13) CONSTANS interacting protein 6 (Fragment), partial (23%);	signal transduction	5.84912	0	4.41179	0
TC63992	Tentative consensus: similar to (Q9XGR4) Protein phosphatase 2A 62 kDa B'' regulatory subunit, partial (12%);	signal transduction	2.47143	0.557865	2.4888	0
TC64032	Tentative consensus: similar to (Q6H874) DEAD/DEAH box helicase-like, partial (11%);	signal transduction	1.86068	0.648584	2.97316	0
TC64050	Tentative consensus: similar to (Q9M6E1) DNA-binding protein 3, partial (26%);	signal transduction	4.97545	0	14.2007	0
TC64257	Tentative consensus: similar to (Q76DY2) AG-motif binding protein-2, partial (28%); similar to (Q76DY2) AG-motif binding protein-2, partial (28%); similar to (Q76DY2) AG-motif binding protein-2, partial (34%);	signal transduction	5.09688	0	11.8215	0
TC64273	Tentative consensus: similar to MYB transcription factor {Arabidopsis thaliana} (exp=-1; wgp=0; cg=0), partial (40%);	signal transduction	0.343592	0.789164	0.312997	0.14572
TC64308	Tentative consensus: homologue to (Q39183) Serine/threonine protein kinase (Protein kinase 5) (AT5g47750/MCA23_7), partial (59%);	signal transduction	3.37086	0.0923839	2.48273	0
TC64340	Tentative consensus: similar to (Q9FKG5) Similarity to receptor-like protein kinase, partial (7%);	signal transduction	1.97452	1.40878	2.31378	0
TC64450	Tentative consensus: similar to (Q9ZT99) Putative WD-repeat protein, partial (66%);	signal transduction	3.48703	0	17.9677	0
TC64769	Tentative consensus: similar to (P93370) Calmodulin-binding protein, partial (11%); similar to (P93370) Calmodulin-binding protein, partial (54%);	signal transduction	4.31881	0	4.59224	0
TC64801	Tentative consensus: weakly similar to putative receptor kinase {Oryza sativa (japonica cultivar-group)} (exp=-1; wgp=0; cg=0), partial (15%);	signal transduction	2.17896	1.3274	4.06224	0
TC64831	Tentative consensus: similar to (Q765H9) TATA box-binding protein associated factor 10, partial (57%); homologue to TAF10 {Arabidopsis thaliana} (exp=-1; wgp=0; cg=0), partial (78%);	signal transduction	11.1778	0	2.3247	0.0337445
TC65037	Tentative consensus: weakly similar to (Q75WU1) Heterotrimeric G protein gamma subunit 1, partial (91%); weakly similar to (Q75WU1) Heterotrimeric G protein gamma subunit 1, partial (87%);	signal transduction	0.123522	0	0.270309	0
TC65101	Tentative consensus: similar to (Q949G5) Mob1-like protein, partial (53%);	signal transduction	0.562443	4.45368	2.18992	0
TC65405	Tentative consensus: similar to (Q9LY50) Receptor kinase-like protein, partial (46%); None;	signal transduction	8.5009	0	4.10876	0
TC65735	Tentative consensus: similar to (Q56E95) Putative ethylene responsive element binding protein 2, partial (54%);	signal transduction	2.35301	0.247802	4.92726	0
TC66150	Tentative consensus: similar to similar to olfactory receptor 1356 {Bos taurus} (exp=-1; wgp=0; cg=0), partial (9%);	signal transduction	4.16964	0	2.78955	0.0328321
TC66292	Tentative consensus: similar to (Q5IV18) Mitogen-activated protein kinase 3, partial (39%);	signal transduction	2.49686	0.84049	3.70223	0
TC66566	Tentative consensus: weakly similar to (Q8LRL4) Nam-like protein 11, partial (16%);	signal transduction	5.57654	0	2.04163	0.500101
TC66596	Tentative consensus: weakly similar to (Q38925) Receptor serine/threonine kinase PR5K, partial (9%);	signal transduction	9.86291	0	6.18315	0
TC66646	Tentative consensus: similar to (Q8W4H1) GATA transcription factor 28, partial (53%);	signal transduction	1.9505	1.683	2.51524	0
TC66657	Tentative consensus: similar to transcription regulator {Arabidopsis thaliana} (exp=-1; wgp=0; cg=0), partial (22%);	signal transduction	1.73799	2.96765	2.25542	0.0313932
TC66829	Tentative consensus: similar to (Q9LV58) Ethylene-responsive transcriptional coactivator-like protein (At3g24500), partial (97%);	signal transduction	0.0280182	0	0.112691	0
TC67056	Tentative consensus: homologue to ADP-ribosylation factor {Vigna unguiculata} (exp=-1; wgp=0; cg=0), partial (22%); homologue to (Q7F2H4) ADP-ribosylation factor, partial (49%);	signal transduction	1.67825	2.42068	3.56218	0
TC67116	Tentative consensus: similar to (O64645) SUPPRESSOR OF CONSTANS OVEREXPRESSION 1 protein (Agamous-like MADS-box protein AGL20), partial (80%);	signal transduction	2.95393	0.247802	4.00804	0
TC67552	Tentative consensus: similar to (Q33AI7) Calcium-binding protein putative, partial (10%); similar to (O82062) 39 kDa EF-Hand containing protein, partial (93%);	signal transduction	2.16923	0.663717	3.58557	0.0313932
TC67610	Tentative consensus: None; similar to (Q6K270) Nodulation receptor kinase-like protein, partial (30%);	signal transduction	3.81032	0	5.69174	0
TC67712	Tentative consensus: similar to (Q8S2S3) Putative RING zinc finger protein-like protein, partial (44%);	signal transduction	2.75965	0.302201	4.85757	0
TC67826	Tentative consensus: weakly similar to (Q9FUU9) Leaf senescence-associated receptor-like protein kinase, partial (6%);	signal transduction	18.3605	0	10.9971	0
TC68615	Tentative consensus: homologue to (Q5DJU0) WRKY transcription factor-b, partial (61%); None;	signal transduction	3.05511	0.139775	2.50804	0.136445
TC68871	Tentative consensus: similar to (Q6RZW8) Putative ethylene response factor 4, partial (13%);	signal transduction	0.456808	0.90549	0.435656	1.02236
TC68961	Tentative consensus: similar to (Q9XH47) Small zinc finger-like protein, partial (89%);	signal transduction	5.07986	0	2.613	0.0122737
TC69108	Tentative consensus: similar to GTP binding {Arabidopsis thaliana} (exp=-1; wgp=0; cg=0), partial (12%);	signal transduction	1.97719	0.557865	2.23534	0.0418921
TC69347	Tentative consensus: similar to transcription factor {Arabidopsis thaliana} (exp=-1; wgp=0; cg=0), partial (27%);	signal transduction	2.8881	0.464308	3.06909	0
TC69732	Tentative consensus: homologue to (Q9LVQ7) Zinc finger protein, partial (36%);	signal transduction	1.61125	3.75236	2.46482	0.0321996
TC69901	Tentative consensus: similar to (Q60I94) Ethylene receptor, partial (7%);	signal transduction	5.59571	0	7.58921	0
TC70042	Tentative consensus: similar to (O49021) MYB-like DNA-binding domain protein (Myb-like transcription factor 5), partial (56%);	signal transduction	5.90514	0	4.60471	0
TC70461	Tentative consensus: similar to (Q38921) GTP-binding protein ATGB1 (GTP-binding protein-like) (At5g52210), partial (44%);	signal transduction	2.76608	0.0520501	5.71023	0
TC70597	Tentative consensus: weakly similar to DNA binding {Arabidopsis thaliana} (exp=-1; wgp=0; cg=0), partial (26%);	signal transduction	3.86504	0.0283843	2.58252	0.0458846
TC70745	Tentative consensus: weakly similar to (Q9FNR3) Leucine zipper protein-like (AT5g61010/maf19_10), partial (30%);	signal transduction	0.349524	0.358998	0.415123	0.090428
TC70894	Tentative consensus: similar to (Q2LMD6) MYBR5, partial (25%);	signal transduction	0.570992	2.72936	0.209452	0
BQ799421	EST sequence: Q9FQE4 Glutathione S-transferase GST 14 (EC 2.5.1.18) (Fragment).;	stress response	9.1599	0	9.6581	0
CN006776	EST sequence: Q9LL47 SAG101.;	stress response	24.9661	0	7.38453	0
CN007004	EST sequence: Q93X55 Peroxin 6 (Fragment).;	stress response	2.23044	1.23906	2.70887	0.0130212
TC51915	Tentative consensus: similar to (Q9FHH2) 101 kDa heat shock protein; HSP101-like protein, partial (6%);	stress response	0.533083	2.42068	2.31665	0
TC51969	Tentative consensus: similar to (O49235) 2 4-D inducible glutathione S-transferase (EC 2.5.1.18), complete; similar to (Q84VH2) Glutathione S-transferase U1, partial (80%);	stress response	0.179431	0	0.199606	0
TC52245	Tentative consensus: similar to rieske FeS precursor protein. {Spinacia oleracea} (exp=-1; wgp=0; cg=0), partial (86%); None;	stress response	5.59204	0	2.18657	0.199526
TC52643	Tentative consensus: weakly similar to (Q8H9E5) Glutathione S-transferase, partial (73%);	stress response	19.1224	0	11.9989	0
TC53047	Tentative consensus: similar to (Q4VT47) RD22-like protein, partial (48%); similar to (Q4VT47) RD22-like protein, partial (87%);	stress response	0.109305	0.0911364	0.421472	0.0688484
TC53485	Tentative consensus: similar to (Q70CE4) Superoxide dismutase (Fragment) (EC 1.15.1.1), partial (91%); similar to (Q70CE4) Superoxide dismutase (Fragment) (EC 1.15.1.1), partial (96%);	stress response	0.120829	0	0.359993	0.0442502
TC53832	Tentative consensus: weakly similar to (Q208N7) Peroxisomal small heat shock protein Acd31.2, partial (29%);	stress response	2.19715	0.993594	5.19492	0
TC54041	Tentative consensus: similar to (Q9SWE4) Low molecular weight heat-shock protein, partial (94%);	stress response	0.244065	0.369168	0.350768	0.136445
TC54150	Tentative consensus: similar to (Q9SW70) Stress-related protein, partial (81%);	stress response	0.562392	2.59783	0.29384	0.00699884
TC54161	Tentative consensus: homologue to (O04056) Heat shock protein 70 precursor, partial (63%);	stress response	1.89992	1.8049	3.31366	0.0177642
TC54774	Tentative consensus: similar to (Q30E95) Type II SK2 dehydrin (Fragment), partial (33%); similar to (Q41111) Dehydrin, partial (74%);	stress response	7.40416	0	3.6313	0
TC54818	Tentative consensus: similar to (Q9XIK3) Iron-sulfur assembly protein IscA chloroplast precursor, partial (66%);	stress response	2.65507	0.159662	5.00876	0
TC54924	Tentative consensus: similar to (Q9MB27) Cysteine protease, partial (90%);	stress response	2.06686	0.369168	2.29196	0.0615763
TC55031	Tentative consensus: similar to (Q8RVF8) Thioredoxin peroxidase, partial (79%);	stress response	2.54945	0.109014	3.2206	0
TC55245	Tentative consensus: similar to (Q5ZAV7) Universal stress protein-like, partial (22%);	stress response	1.89824	1.19823	4.94828	0
TC55405	Tentative consensus: weakly similar to (Q2HTD9) 2OG-Fe(II) oxygenase, partial (60%); None;	stress response	3.10682	0.109014	4.9733	0
TC55612	Tentative consensus: similar to (Q9SE30) Glutathione S-transferase/peroxidase, partial (65%); similar to (O49235) 2 4-D inducible glutathione S-transferase (EC 2.5.1.18), complete; similar to (O49235) 2 4-D inducible glutathione S-transferase (EC 2.5.1	stress response	3.64316	0	4.16042	0
TC55726	Tentative consensus: similar to (P27788) Ferredoxin-3 chloroplast precursor (Ferredoxin III) (Fd III), partial (65%); similar to (P27788) Ferredoxin-3 chloroplast precursor (Ferredoxin III) (Fd III), partial (68%);	stress response	1.87985	1.5929	2.47871	0
TC56127	Tentative consensus: similar to (Q9THX6) Putative L-ascorbate peroxidase chloroplast precursor (Thylakoid lumenal 29 kDa protein) , partial (87%);	stress response	13.2508	0	20.1872	0
TC56467	Tentative consensus: weakly similar to (O80432) Mitochondrial small heat shock protein, partial (68%);	stress response	14.0103	0	5.92321	0.0470776
TC56532	Tentative consensus: similar to glutathione transferase {Arabidopsis thaliana} (exp=-1; wgp=0; cg=0), partial (90%);	stress response	4.32401	0	5.72079	0
TC57692	Tentative consensus: homologue to (Q9M4H3) Putative metallothionein-like protein, complete; similar to (Q9LHE6) Arabidopsis thaliana genomic DNA chromosome 3 P1 clone: MZE19, partial (78%);	stress response	5.32708	0	9.82079	0
TC58115	Tentative consensus: similar to (Q6Q9W1) Ultraviolet-B-repressible protein, partial (82%);	stress response	0.557588	2.96765	3.72662	0
TC58277	Tentative consensus: homologue to (Q9M4H3) Putative metallothionein-like protein, partial (96%); homologue to (Q9M4H3) Putative metallothionein-like protein, complete;	stress response	25.757	0	6.18245	0
TC58286	Tentative consensus: similar to (Q9M1C7) Multidrug resistance-associated protein 9 (Glutathione S-conjugate transporting ATPase 9) , partial (18%);	stress response	2.49494	0.17188	2.30437	0.338792
TC58959	Tentative consensus: weakly similar to (Q9FQE5) Glutathione S-transferase GST 13 (EC 2.5.1.18), partial (62%);	stress response	37.9653	0	23.5926	0
TC58971	Tentative consensus: similar to (Q700A7) Putative universal stress protein, partial (94%);	stress response	2.11888	0.868377	3.02629	0.0470776
TC59292	Tentative consensus: (Q9M4H3) Putative metallothionein-like protein, complete;	stress response	2.81401	0.161644	4.04026	0
TC59763	Tentative consensus: similar to (Q8GWE0) Putative salt-inducible protein, partial (22%);	stress response	3.18788	0	2.11048	0.0665904
TC59784	Tentative consensus: similar to osmotin-like {Theobroma cacao} (exp=-1; wgp=0; cg=0), partial (89%); similar to (Q7XAU7) Thaumatin-like protein, complete;	stress response	3.09259	0.299963	3.58719	0
TC59857	Tentative consensus: similar to (Q2VT53) Metallothionein-like protein type 2, partial (40%); similar to (Q7XHJ3) Metallothionein-like protein (Fragment), partial (43%); similar to (Q39511) Metallothionein-like protein 1 (MT-1), partial (76%);	stress response	15.6567	0	15.563	0
TC59913	Tentative consensus: similar to (Q43636) Thioredoxin H-type (TRX-H), partial (93%); similar to (Q43636) Thioredoxin H-type (TRX-H), partial (93%);	stress response	4.45074	0	2.26779	0.166025
TC60094	Tentative consensus: similar to (Q38M54) Rieske iron-sulfur protein-like, partial (90%);	stress response	1.85739	0.993594	3.34444	0
TC60496	Tentative consensus: similar to (Q5GMM5) Glutathione S-transferase/peroxidase, partial (86%); similar to (Q5GMM5) Glutathione S-transferase/peroxidase, complete;	stress response	4.42356	0	3.14561	0
TC60774	Tentative consensus: similar to heat shock protein binding {Arabidopsis thaliana} (exp=-1; wgp=0; cg=0), partial (28%); None;	stress response	0.567337	3.50024	2.00486	0.0587161
TC60924	Tentative consensus: similar to (O81333) Thylakoid-bound L-ascorbate peroxidase (EC 1.11.1.11), partial (86%);	stress response	1.71511	2.22836	4.31809	0
TC61059	Tentative consensus: similar to (O49235) 2 4-D inducible glutathione S-transferase (EC 2.5.1.18), complete;	stress response	2.79194	0.0541859	4.18112	0
TC61062	Tentative consensus: weakly similar to (Q9FQE4) Glutathione S-transferase GST 14 (Fragment) (EC 2.5.1.18), partial (91%); None;	stress response	2.48754	0.358998	5.98719	0
TC61389	Tentative consensus: weakly similar to (Q84LB7) Cysteine protease inhibitor cystatin (Fragment), partial (75%);	stress response	1.96377	1.5929	2.55688	0.163261
TC61414	Tentative consensus: weakly similar to (Q94JH8) Cold induced protein-like, partial (28%); weakly similar to (Q9M9N6) T17B22.14 protein, partial (26%);	stress response	27.7486	0	35.4256	0
TC61544	Tentative consensus: similar to (Q67UI1) Glutaredoxin-related-like protein, partial (13%);	stress response	2.36341	0.0901892	4.02327	0
TC61717	Tentative consensus: similar to (O04683) Ferredoxin-1 chloroplast precursor (Ferredoxin I), partial (68%); similar to (Q6Q8B8) Chloroplast ferredoxin I, partial (85%); similar to (Q6Q8B8) Chloroplast ferredoxin I, partial (97%); similar to (Q6Q8B8) Ch	stress response	0.278577	0.158367	3.33233	0.0321996
TC61908	Tentative consensus: (Q9M4H3) Putative metallothionein-like protein, complete; homologue to (Q9M4H3) Putative metallothionein-like protein, complete; homologue to (Q9M4H3) Putative metallothionein-like protein, partial (96%); homologue to (Q9M4H3) Putati	stress response	5.88683	0	26.9504	0
TC61910	Tentative consensus: weakly similar to (Q8VWQ1) Dehydration-induced protein RD22-like protein, partial (63%);	stress response	8.21011	0	2.90533	0
TC61981	Tentative consensus: similar to (Q40230) Thioredoxin, partial (64%);	stress response	3.26302	0	4.82709	0
TC62153	Tentative consensus: similar to (Q8RVR9) Putative heat shock protein (Fragment), partial (25%); similar to (Q8RVR9) Putative heat shock protein (Fragment), partial (25%);	stress response	3.1096	0	4.25671	0
TC62336	Tentative consensus: homologue to (Q9XHP4) Peroxisomal copper-containing amine oxidase, partial (27%);	stress response	0.534129	3.50024	0.318583	0.0313932
TC62549	Tentative consensus: similar to (P46423) Glutathione S-transferase (GST class-phi) (25 kDa auxin-binding protein), partial (95%);	stress response	0.363837	0.310212	0.405166	0.00720453
TC62586	Tentative consensus: weakly similar to (Q8H9E5) Glutathione S-transferase, partial (53%); None;	stress response	2.65143	0.247802	2.61595	0.0331535
TC62740	Tentative consensus: weakly similar to (Q7NYU5) Probable small heat shock protein, partial (19%); weakly similar to (Q208N7) Peroxisomal small heat shock protein Acd31.2, partial (29%);	stress response	8.27963	0	3.29501	0.0229681
TC62796	Tentative consensus: homologue to (Q9M4H3) Putative metallothionein-like protein, complete; homologue to (Q9M4H3) Putative metallothionein-like protein, complete;	stress response	4.51722	0	7.85873	0
TC62935	Tentative consensus: (Q9M4H3) Putative metallothionein-like protein, complete; (Q9M4H3) Putative metallothionein-like protein, complete;	stress response	2.67422	0.051173	8.05582	0
TC62946	Tentative consensus: weakly similar to (Q8L8H3) Iron-stress related protein, partial (50%);	stress response	4.92036	0	5.87799	0
TC63060	Tentative consensus: similar to (Q52QX8) Cysteine protease CP1, partial (37%); similar to (Q52QX8) Cysteine protease CP1, partial (94%); similar to (Q52QX8) Cysteine protease CP1, partial (33%);	stress response	2.48441	0.16657	2.11351	0.0678185
TC63431	Tentative consensus: (Q6YCG3) Wound induced protein-like (Fragment), complete;	stress response	9.99678	0	9.81447	0
TC63503	Tentative consensus: (Q9M4H3) Putative metallothionein-like protein, complete;	stress response	2.43333	0.358998	6.09057	0
TC64904	Tentative consensus: similar to (Q84ZT5) Peroxidase precursor (EC 1.11.1.7), partial (55%);	stress response	3.6076	0	4.81226	0
TC65792	Tentative consensus: similar to (Q257C6) Putative thioredoxin precursor, partial (58%);	stress response	6.06419	0	2.68239	0.0182099
TC65940	Tentative consensus: similar to (O24528) Metallothionein-like protein 1 (MT-1), partial (57%); similar to (O24528) Metallothionein-like protein 1 (MT-1), partial (57%); similar to (Q9SXW2) Metallothionein-like protein (Fragment), partial (52%);	stress response	2.39288	0.142492	2.75524	0
TC66078	Tentative consensus: similar to (Q9FQE6) Glutathione S-transferase GST 12 (EC 2.5.1.18), partial (40%);	stress response	18.937	0	3.9074	0.0615763
TC66215	Tentative consensus: similar to (Q20BM7) Metallothionein-like protein, partial (22%); similar to (Q9SXW2) Metallothionein-like protein (Fragment), partial (52%); similar to (O24528) Metallothionein-like protein 1 (MT-1), partial (57%);	stress response	3.65642	0	8.01905	0
TC66624	Tentative consensus: homologue to (Q09020) Wound-induced basic protein, complete;	stress response	3.3028	0.0506609	5.84422	0
TC66956	Tentative consensus: similar to (Q9M4H3) Putative metallothionein-like protein, partial (73%); homologue to (Q9M4H3) Putative metallothionein-like protein, complete;	stress response	3.69809	0	3.36629	0.00738985
TC67124	Tentative consensus: similar to (Q8L7T2) Small heat shock protein, partial (67%);	stress response	2.22067	0.310212	0.43191	0.0615763
TC67928	Tentative consensus: homologue to (Q9XHP4) Peroxisomal copper-containing amine oxidase, partial (32%);	stress response	0.331036	0.156732	2.28648	0.136445
TC68006	Tentative consensus: similar to (Q41369) COP9, partial (96%);	stress response	2.45096	0.247802	3.00919	0
TC69282	Tentative consensus: homologue to (Q5QHT2) 70 kDa heat shock cognate protein 3, partial (13%); homologue to (Q5QHT3) 70 kDa heat shock cognate protein 2, partial (86%); homologue to (Q6L9F6) Heat shock protein 70 (Fragment), partial (44%); similar to (	stress response	2.07373	0.835292	11.5542	0
TC69563	Tentative consensus: similar to (Q20BM7) Metallothionein-like protein, partial (26%); similar to (Q9SXW2) Metallothionein-like protein (Fragment), partial (52%); similar to (O24528) Metallothionein-like protein 1 (MT-1), partial (57%);	stress response	2.63482	0.141074	2.12148	0.0130212
TC69681	Tentative consensus: similar to (Q7XZT0) Glutathione S-transferase 5, partial (13%);	stress response	2.48229	0.835292	4.24289	0
TC69896	Tentative consensus: similar to (Q3HA26) Stress protein, partial (6%);	stress response	0.626459	4.89822	0.422697	0.0458846
TC69996	Tentative consensus: similar to (Q84VH0) Glutathione S-transferase Z1, partial (54%);	stress response	3.73379	0	2.71124	0.00699884
TC70251	Tentative consensus: homologue to (Q9M4H3) Putative metallothionein-like protein, complete; homologue to (Q9M4H3) Putative metallothionein-like protein, complete; homologue to (Q9M4H3) Putative metallothionein-like protein, complete;	stress response	6.15935	0	11.7114	0
TC70328	Tentative consensus: homologue to (Q5QHT3) 70 kDa heat shock cognate protein 2, complete;	stress response	1.72703	1.93463	2.80661	0
TC70383	Tentative consensus: homologue to (Q9M4H3) Putative metallothionein-like protein, partial (20%); homologue to (Q9M4H3) Putative metallothionein-like protein, complete; homologue to (Q9M4H3) Putative metallothionein-like protein, partial (96%); homologue	stress response	23.5862	0	6.13918	0
TC70741	Tentative consensus: similar to (Q6L3K5) Putative senescence-associated protein, partial (49%); similar to (Q6L3K5) Putative senescence-associated protein, partial (73%); similar to At3g45600 {Arabidopsis thaliana} (exp=-1; wgp=0; cg=0), complete;	stress response	5.05673	0	3.55737	0
TC70941	Tentative consensus: (Q9M4H3) Putative metallothionein-like protein, complete; (Q9M4H3) Putative metallothionein-like protein, complete; homologue to (O82531) Proteasome subunit beta type 1 (20S proteasome alpha subunit F), complete; (Q9M4H3) Putative me	stress response	4.1756	0	8.31001	0
BQ796104	EST sequence: Q84ND6 Cation diffusion facilitator 8.;	transport	12.2501	0	12.7109	0
CA818408	EST sequence: similar to probable phosphate transporter 18176-15417 [imported] - Arabidopsis thaliana, partial (11%);	transport	0.504429	2.59783	0.476019	0.0887417
CB342079	EST sequence: P92934 Amino acid permease 6.;	transport	0.218765	0	0.353877	0
CB973044	EST sequence: Q9C594 Metal-transporting ATPase-like protein (ATPase, E1-E2 type family).;	transport	2.32726	0.196154	2.39625	0.0339433
CF372178	EST sequence: Q9FY84 Gamma-secretase subunit PEN2-like protein.;	transport	2.04598	0.718278	0.384768	0.0590121
CF403799	EST sequence: Q2QX41 Sodium Bile acid symporter family protein, expressed (Os12g0170300 protein).;	transport	1.97104	1.8049	3.09878	0
NP880335	Genomic sequence: GB|AY159558.1|AAO12868.1 putative ABC transporter [Vitis vinifera];	transport	2.2888	1.852	3.32488	0
TC51787	Tentative consensus: similar to (O64455) Ca2+/H+ exchanger, partial (47%);	transport	2.16949	0.692741	3.19968	0.0505804
TC51886	Tentative consensus: weakly similar to (Q8H7X7) Putative sulfate transporter ATST1, partial (40%);	transport	4.41274	0.209346	2.29313	2.93219
TC52744	Tentative consensus: similar to (Q6Z8F5) Putative secretory carrier membrane protein, partial (81%);	transport	3.36127	0	2.11143	0.0418921
TC52979	Tentative consensus: similar to (Q84QH3) Putative sorbitol transporter, partial (32%); similar to (Q84QH3) Putative sorbitol transporter, partial (90%);	transport	8.89226	0	2.97824	0.0328321
TC53054	Tentative consensus: similar to (Q9LMP7) Golgi SNARE 11 protein (AtGOS11) (Golgi SNAP receptor complex member 1-1), partial (93%);	transport	6.1257	0	6.87542	0
TC53068	Tentative consensus: similar to (Q2XPY3) YSL transporter 3, partial (42%);	transport	3.02864	0.106267	2.5474	0.107971
TC53295	Tentative consensus: similar to (Q9LKL9) Putative aquaporin TIP3, complete;	transport	6.02592	0	2.5102	0
TC53305	Tentative consensus: similar to (Q9SYQ1) Inorganic phosphate transporter 1-8 (AtPht1;8) (H(+)/Pi cotransporter), partial (21%);	transport	0.484097	1.93463	0.441036	0.109549
TC53475	Tentative consensus: similar to (Q84QH3) Putative sorbitol transporter, partial (90%);	transport	4.68299	0	9.73573	0
TC53735	Tentative consensus: similar to transporter {Arabidopsis thaliana} (exp=-1; wgp=0; cg=0), partial (58%);	transport	14.408	0	6.31165	0
TC54007	Tentative consensus: similar to (Q4PKP6) Mitochrondrial voltage-dependent anion-selective channel, complete;	transport	1.81786	0.84049	2.26337	0
TC54172	Tentative consensus: homologue to (Q65CB1) ABC transporter, partial (30%);	transport	4.65132	0	3.68728	0
TC54680	Tentative consensus: similar to (Q2PCF1) PDR-like ABC transporter, partial (16%);	transport	0.650548	4.45368	0.487295	0.0458846
TC54859	Tentative consensus: similar to (O64455) Ca2+/H+ exchanger, partial (67%);	transport	4.44127	0	5.76941	0
TC54911	Tentative consensus: similar to putative potassium transporter {Oryza sativa (japonica cultivar-group)} (exp=-1; wgp=0; cg=0), partial (3%);	transport	0.573997	4.18205	2.30576	0.171783
TC55192	Tentative consensus: homologue to (P93212) 14-3-3 protein 7, partial (94%);	transport	1.64099	3.50024	6.63741	0
TC56068	Tentative consensus: similar to (Q5K409) Nitrate transporter, partial (25%); None;	transport	2.31711	1.23906	3.32173	0.166025
TC56192	Tentative consensus: similar to (Q2PYY3) Transporter-like protein, partial (83%);	transport	0.0599812	0	0.0877766	0
TC56802	Tentative consensus: similar to (Q8GZV4) Amino acid transporter, partial (22%);	transport	3.36771	0	2.75958	0.0177642
TC57418	Tentative consensus: similar to (Q8LC75) Nuclear transport factor 2 putative, complete;	transport	3.70666	0	3.2574	0
TC57433	Tentative consensus: homologue to (P46266) 14-3-3-like protein, complete;	transport	0.580568	2.96765	0.492425	0.0867262
TC57468	Tentative consensus: (Q2HZF5) Aquaporin PIP2, partial (38%); (Q2HZF5) Aquaporin PIP2, complete; (Q2HZF5) Aquaporin PIP2, partial (6%);	transport	3.81489	0.539757	3.30068	0.0573367
TC58198	Tentative consensus: similar to protein transporter {Arabidopsis thaliana} (exp=-1; wgp=0; cg=0), complete;	transport	3.00499	0.260763	13.5392	0
TC58473	Tentative consensus: similar to (Q82ES2) Putative ABC transporter ATP-binding protein, partial (5%);	transport	10.6798	0	2.11748	0.107971
TC58830	Tentative consensus: similar to (Q3IVD5) ABC branched chain amino acid transporter inner membrane subunit, partial (3%);	transport	5.93494	0	6.0871	0
TC58896	Tentative consensus: similar to (Q8SA35) Putative H+-exporting ATPase, complete;	transport	2.47911	0.17188	3.60073	0
TC59092	Tentative consensus: similar to MRP-like ABC transporter {Arabidopsis thaliana} (exp=-1; wgp=0; cg=0), partial (9%); None;	transport	8.54359	0	7.7281	0
TC59519	Tentative consensus: similar to (Q8GT66) Chloroplast protein translocon component Tic40, partial (34%);	transport	2.25134	0.107699	5.1208	0
TC60391	Tentative consensus: similar to (Q8L7P6) Endoplasmic reticulum-type calcium-transporting ATPase 4, partial (30%);	transport	3.49268	0	3.27309	0
TC60440	Tentative consensus: similar to (Q9M2J9) Bet1-like SNARE 1-1 (AtBET11) (Bet1/Sft1-like SNARE 14a) (AtBS14a), complete;	transport	2.48874	0.139775	2.64579	0
TC60555	Tentative consensus: similar to (Q9FY04) Potassium channel 2, partial (34%);	transport	0.469965	0.789164	0.470027	0.10695
TC60567	Tentative consensus: similar to Ca-dependent solute carrier-like protein {Arabidopsis thaliana} (exp=0; wgp=1; cg=0), partial (52%);	transport	0.563594	3.28232	2.71317	0.00729891
TC60836	Tentative consensus: similar to (Q6Z1L9) Putative syntaxin of plants 52, partial (97%);	transport	3.49452	0.169251	10.4279	0
TC61293	Tentative consensus: (Q2W7T1) Membrane transporters of cations and cationic drugs, partial (7%);	transport	3.90367	0	7.72487	0
TC61741	Tentative consensus: similar to (Q9XIA7) Mitochondrial import receptor subunit TOM6 homolog, complete;	transport	1.9902	1.852	8.48957	0
TC61744	Tentative consensus: (Q98M29) Probable permease of ABC transporter, partial (2%);	transport	0.351304	0.184781	0.460442	0.0331535
TC61937	Tentative consensus: (Q9M7B1) Putative aquaporin PIP1-3, partial (33%);	transport	0.576835	5.25171	0.285205	0
TC62070	Tentative consensus: similar to 36kDA porin II {Solanum tuberosum} (exp=-1; wgp=0; cg=0), complete;	transport	2.6174	0	4.12864	0
TC62107	Tentative consensus: similar to (Q2W817) Permease of the major facilitator superfamily, partial (3%); similar to (Q1ZA72) Ascorbate-specific PTS system enzyme IIC, partial (3%); (Q4T6E9) Chromosome undetermined SCAF8797 whole genome shotgun sequence. (	transport	2.51169	0.135155	3.3471	0
TC62275	Tentative consensus: similar to (Q9SXG0) F1F0-ATPase inhibitor protein, partial (60%); similar to (Q9SXG0) F1F0-ATPase inhibitor protein, partial (60%);	transport	21.5407	0	16.5428	0
TC62739	Tentative consensus: similar to (Q6AST5) Amino acid permease domain containing protein, partial (37%);	transport	2.53434	0.718278	2.33376	0.199526
TC63255	Tentative consensus: similar to zinc transporter {Oryza sativa (japonica cultivar-group)} (exp=-1; wgp=0; cg=0), partial (46%);	transport	3.30194	0	2.13966	0.14572
TC64261	Tentative consensus: weakly similar to (Q9M1I2) Oligopeptide transporter-like protein, partial (68%);	transport	2.49491	0.144037	3.03878	0
TC65162	Tentative consensus: similar to (Q8LLN6) Putative peptide transporter protein, partial (33%);	transport	1.63223	4.18205	8.52617	0
TC65388	Tentative consensus: similar to (Q4KJ66) Iron ABC transporter permease protein, partial (5%); None;	transport	7.35794	0	5.80341	0
TC65641	Tentative consensus: similar to (Q2W817) Permease of the major facilitator superfamily, partial (3%);	transport	4.2461	0	3.12969	0
TC65720	Tentative consensus: similar to (Q75KW8) Putative CorA-like Mg2+ transporter protein, partial (37%);	transport	2.15149	0.156732	2.35564	0.0449205
TC67010	Tentative consensus: weakly similar to (Q21II6) Nitrate transport ATP-binding subunits C and D, partial (8%);	transport	26.4861	0	27.8716	0
TC67090	Tentative consensus: similar to (Q307Y3) Vesicle transport v-SNARE 11-like, partial (13%);	transport	0.588283	4.89822	0.493643	0.222469
TC67796	Tentative consensus: weakly similar to auxin:hydrogen symporter {Arabidopsis thaliana} (exp=-1; wgp=0; cg=0), partial (38%);	transport	11.9714	0	11.0086	0
TC67893	Tentative consensus: similar to (Q9AWG7) Zinc transporter (Zinc/iron permease), partial (81%); None;	transport	2.27525	0.260763	2.66837	0.095644
TC68342	Tentative consensus: similar to (Q6Z1L9) Putative syntaxin of plants 52, partial (29%);	transport	18.8872	0	19.5568	0
TC68681	Tentative consensus: weakly similar to (Q6ESG6) Putative uracil transport protein, partial (14%);	transport	1.66125	4.89822	2.38554	0.271295
TC68703	Tentative consensus: None; similar to transporter {Arabidopsis thaliana} (exp=-1; wgp=0; cg=0), complete;	transport	3.24376	0.0502419	3.86524	0
TC68855	Tentative consensus: similar to (O49377) Vesicle-associated membrane protein 711 (AtVAMP711) (v-SNARE synaptobrevin 7C) (AtVAMP7C), complete;	transport	2.06877	1.40878	3.63424	0
TC69644	Tentative consensus: similar to (Q94KC6) Potassium transporter HAK2p, partial (45%);	transport	0.385167	0.358998	0.171908	0
TC69715	Tentative consensus: weakly similar to (Q4CJ47) Cation transporting ATPase N-terminal:Haloacid dehalogenase-like hydrolase:Cation, partial (2%); similar to At1g74560/F1M20_24 {Arabidopsis thaliana} (exp=-1; wgp=0; cg=0), partial (86%);	transport	1.7664	1.93463	3.35461	0
TC70471	Tentative consensus: similar to (Q8LGE9) CMP-sialic acid transporter-like protein, partial (79%);	transport	2.26418	0.138051	2.3697	0.0527283
BQ792658	EST sequence: weakly similar to putative protein {Arabidopsis thaliana}, partial (56%);	unknown function	0.589107	4.89822	0.342799	0
BQ793522	EST sequence: None;	unknown function	8.18079	0	7.60279	0
BQ793628	EST sequence: None;	unknown function	10.9564	0	9.75731	0
BQ795168	EST sequence: None;	unknown function	0.353683	0.369168	0.463949	0.166281
BQ795457	EST sequence: weakly similar to unknown {Arabidopsis thaliana}, partial (31%);	unknown function	0.466733	2.87267	0.354442	0.18511
BQ795903	EST sequence: Q9SIY4 Hypothetical protein At2g40410.;	unknown function	0.344248	3.93309	0.126093	0
BQ796272	EST sequence: None;	unknown function	3.30974	0	2.70357	0
BQ796714	EST sequence: Q93Z11 AT5g37360/MNJ8_150.;	unknown function	1.75534	3.50024	2.43189	0
BQ796960	EST sequence: Q6T285 Predicted protein.;	unknown function	0.393617	1.40878	0.206163	0
BQ797561	EST sequence: BQ797561;	unknown function	2.52936	0.142492	5.30973	0
BQ798901	EST sequence: similar to unknown protein {Arabidopsis thaliana}, partial (48%);	unknown function	3.17714	0.051173	9.00656	0
BQ799152	EST sequence: None;	unknown function	3.5384	0	5.1232	0
BQ799338	EST sequence: similar to unknown protein {Arabidopsis thaliana}, partial (18%);	unknown function	0.361806	0.136019	0.404974	0.182064
BQ800144	EST sequence: None;	unknown function	0.311306	0.0283843	0.178491	0
CA816726	EST sequence: None;	unknown function	0.362926	0.302201	0.284066	0.0573367
CB341285	EST sequence: None;	unknown function	0.422805	1.03056	0.326733	0.11353
CB342279	EST sequence: similar to unknown protein {Arabidopsis thaliana}, partial (10%);	unknown function	0.55548	4.45368	2.29334	0.0565142
CD797653	EST sequence: None;	unknown function	2.69213	0.0280436	2.70473	0.00720453
CD798395	EST sequence: None;	unknown function	2.35764	0.889442	3.72075	0
CD798648	EST sequence: Q9XIM0 Expressed protein (At2g15890) (Hypothetical protein) (Hypothetical protein At2g15890; F19G14.11) (Hypothetical protein At2g15890).;	unknown function	9.16649	0	10.0516	0
CD799025	EST sequence: None;	unknown function	0.289098	0.0482465	0.482756	0.361474
CD799281	EST sequence: None;	unknown function	1.60242	3.75236	0.477234	0.0175606
CD799390	EST sequence: None;	unknown function	1.99716	0.692741	4.63827	0
CD799978	EST sequence: None;	unknown function	0.562028	2.42068	0.426041	0.0442502
CD799994	EST sequence: Q38M76 Hypothetical protein.;	unknown function	0.521472	4.45368	0.306129	0.0125587
CD800778	EST sequence: None;	unknown function	2.28907	1.13941	2.47736	0.0331535
CD801221	EST sequence: None;	unknown function	4.12527	0.142492	2.01547	0.381942
CD801532	EST sequence: None;	unknown function	1.7254	2.96765	0.450937	0.0442502
CD801564	EST sequence: None;	unknown function	0.56753	2.22836	0.366384	0
CD801647	EST sequence: Q67XV5 Hypothetical protein At4g24350 (Fragment).;	unknown function	3.04318	0.164961	2.71553	0.166025
CD801670	EST sequence: None;	unknown function	6.07787	0	3.15873	0
CD801815	EST sequence: None;	unknown function	9.54117	0	4.80482	0
CD802028	EST sequence: None;	unknown function	2.03498	1.63342	3.0921	0.0125587
CD802119	EST sequence: None;	unknown function	2.17844	0.159662	3.56867	0.00729891
CD802217	EST sequence: Q9LFY6 T7N9.5.;	unknown function	1.93366	0.974982	0.432551	0.107971
CF207545	EST sequence: None;	unknown function	0.603953	4.89822	0.441948	0.107971
CF210488	EST sequence: Q6I591 Hypothetical protein OSJNBa0009C07.5.;	unknown function	0.44152	1.3274	0.228231	0
CF212502	EST sequence: O81632 F8M12.23 protein (Hypothetical protein At4g10800) (Hypothetical protein F25I24.10).;	unknown function	0.567207	2.87267	2.26766	0.0293159
CF371645	EST sequence: Q8L7A5 Expressed protein.;	unknown function	1.99155	0.90549	4.04056	0
CF371646	EST sequence: None;	unknown function	2.58903	0.17188	2.09262	0.0180313
CF372442	EST sequence: Q1T0K2 Hypothetical protein.;	unknown function	0.493539	2.30687	0.431396	0.472495
CF372686	EST sequence: None;	unknown function	0.277725	0	0.38907	0.171783
CF372696	EST sequence: Q6Z0H6 Hypothetical protein OSJNBa0049I01.19 (Os08g0328300 protein) (Hypothetical protein P0670E08.30).;	unknown function	3.12411	0.0547229	2.31829	0.095644
CF403399	EST sequence: None;	unknown function	2.36939	0.164961	6.95072	0
CF403412	EST sequence: None;	unknown function	0.387582	0.142492	0.406224	0.0688484
CF403809	EST sequence: None;	unknown function	0.298183	0.508865	0.488768	0.727983
CF404160	EST sequence: None;	unknown function	14.8653	0	23.3034	0
CF404188	EST sequence: Q93Z45 At1g02880/F22D16_33.;	unknown function	0.517939	1.93463	2.21272	0.0177642
CF404193	EST sequence: Q851E0 Hypothetical protein OSJNBb0021P10.2 (Expressed protein).;	unknown function	2.0249	0.663717	2.52957	0
CF404672	EST sequence: Q8L9E9 Hypothetical protein.;	unknown function	0.45815	0.993594	0.325319	0.0298959
CF404844	EST sequence: None;	unknown function	6.05853	0	4.10878	0
CF405398	EST sequence: None;	unknown function	2.28366	0.144037	3.07864	0
CF405558	EST sequence: O82389 Expressed protein (At2g29660) (Hypothetical protein At2g29660) (Hypothetical protein).;	unknown function	0.291971	0.169251	0.384405	0.0125587
CF405615	EST sequence: Q8H118 Hypothetical protein At3g23300.;	unknown function	0.512206	1.40878	0.495059	0.182064
CF405673	EST sequence: Q9SSA4 Hypothetical protein F4P13.4 (Protein kinase like protein) (Hypothetical protein At3g01490) (AT3g01490/F4P13_4).;	unknown function	1.82294	3.50024	2.09994	0.0134155
CF405831	EST sequence: None;	unknown function	5.68728	0	4.29162	0
CF406007	EST sequence: Q8GXI8 Hypothetical protein At3g54750/T5N23_110.;	unknown function	0.169874	0	0.310921	0.0339433
CF413644	EST sequence: None;	unknown function	2.32269	0.84049	2.04006	0.0678185
CF414942	EST sequence: None;	unknown function	0.377315	2.59783	0.420156	0.11353
CF415211	EST sequence: None;	unknown function	6.10065	0	2.05979	0.0519603
CF517402	EST sequence: None;	unknown function	3.56665	0	3.24605	0.166281
CF517443	EST sequence: None;	unknown function	1.6468	4.89822	0.444619	0.304381
CF517509	EST sequence: Q1RXS6 Hypothetical protein.;	unknown function	0.350043	0.209346	0.323844	0.0331535
CF517520	EST sequence: None;	unknown function	1.63617	3.75236	0.373097	0
CK906628	EST sequence: None;	unknown function	7.20528	0	3.41992	0.033551
CK906663	EST sequence: None;	unknown function	7.88639	0	4.01808	0
CN006306	EST sequence: Q9SRX8 F22D16.15 protein.;	unknown function	0.602962	4.45368	0.499908	0.0539056
CN006538	EST sequence: Q8RWB8 Hypothetical protein At3g17205 (At3g17205).;	unknown function	2.12169	0.184781	2.28545	0.0519603
CN006857	EST sequence: Q9SWV1 ER33 protein (Fragment).;	unknown function	2.35272	0.358998	2.09619	0.0470776
CN006894	EST sequence: None;	unknown function	0.593391	4.18205	0.194191	0
CN545486	EST sequence: None;	unknown function	14.3115	0	5.5721	0
CN545557	EST sequence: Q38889 OBP33pep (Fragment).;	unknown function	0.375493	0.260763	0.287539	0.00729891
CN545658	EST sequence: Q9FMY8 Arabidopsis thaliana genomic DNA, chromosome 5, P1 clone:MJB21.;	unknown function	0.453674	0.602298	0.196345	0
CN545817	EST sequence: None;	unknown function	0.510448	2.59783	0.470048	0.0442502
CN545839	EST sequence: None;	unknown function	1.85229	0.868377	0.420782	0
CN546176	EST sequence: None;	unknown function	0.432587	0.663717	2.41428	0.0125587
CN546209	EST sequence: None;	unknown function	6.11177	0	2.88376	0
CN547486	EST sequence: Q25AR6 H0313F03.20 protein.;	unknown function	2.34533	0.0893928	4.03631	0
CN547680	EST sequence: None;	unknown function	4.67888	0	3.98417	0
CN547723	EST sequence: None;	unknown function	0.54791	2.22836	0.403635	0.0449205
CN548143	EST sequence: None;	unknown function	0.0761557	0	0.301476	0.0177642
CN548493	EST sequence: Q570R0 Hypothetical protein.;	unknown function	2.59708	0.159662	2.80127	0.0331535
CN548620	EST sequence: None;	unknown function	0.636068	5.25171	0.398822	0.0714216
CN548771	EST sequence: Q0IUX6 Os11g0129500 protein.;	unknown function	0.589913	2.59783	0.433181	0.0688484
CO818612	EST sequence: Q9SZM5 Hypothetical protein F20M13.10.;	unknown function	74.7935	0	5.01734	0
CO818655	EST sequence: None;	unknown function	0.577115	2.96765	0.468437	0.0303149
DV938620	EST sequence: None;	unknown function	3.40865	0.209346	2.69744	0.0182099
DV938946	EST sequence: None;	unknown function	0.483308	1.5929	0.38955	0
DV939164	EST sequence: None;	unknown function	29.0754	0	13.8224	0
GSVIVT00000358001	Genomic sequence: None;	unknown function	0.579996	4.89822	0.430516	0.18511
GSVIVT00000520001	Genomic sequence: None;	unknown function	44.5604	0	20.3365	0
GSVIVT00000586001	Genomic sequence: None;	unknown function	2.08121	2.59783	0.293695	0
GSVIVT00000686001	Genomic sequence: None;	unknown function	0.245454	0.156732	0.335733	0.0434348
GSVIVT00001125001	Genomic sequence: None;	unknown function	2.67436	0.156732	3.0188	0
GSVIVT00001718001	Genomic sequence: None;	unknown function	0.538954	3.10555	0.257866	0
GSVIVT00001929001	Genomic sequence: None;	unknown function	0.315474	0.161644	0.425549	0.0128349
GSVIVT00002107001	Genomic sequence: None;	unknown function	3.78001	0.237152	0.287752	0
GSVIVT00002329001	Genomic sequence: None; None;	unknown function	0.499801	3.93309	0.351356	0.136445
GSVIVT00002653001	Genomic sequence: None;	unknown function	1.73149	1.63342	2.5887	0
GSVIVT00003365001	Genomic sequence: None;	unknown function	0.555173	2.59783	0.365657	0.0665904
GSVIVT00004128001	Genomic sequence: None;	unknown function	4.84306	0	3.48647	0
GSVIVT00004261001	Genomic sequence: None;	unknown function	0.453131	0.84049	0.431178	0.0867262
GSVIVT00004684001	Genomic sequence: None;	unknown function	2.45326	0.868377	3.45615	0
GSVIVT00004794001	Genomic sequence: None;	unknown function	0.211723	0	0.220758	0
GSVIVT00004964001	Genomic sequence: None;	unknown function	2.20944	0.557865	0.463625	0.166281
GSVIVT00005201001	Genomic sequence: None;	unknown function	0.268104	1.8049	0.414411	0.11353
GSVIVT00005727001	Genomic sequence: None;	unknown function	13.6037	0	14.8365	0
GSVIVT00005866001	Genomic sequence: None;	unknown function	0.105464	0	0.0926285	0
GSVIVT00006473001	Genomic sequence: None;	unknown function	0.374262	0.237152	0.458196	0.090428
GSVIVT00006829001	Genomic sequence: None;	unknown function	2.87768	0.0911364	2.22099	0.0470776
GSVIVT00006887001	Genomic sequence: None;	unknown function	4.76233	0	13.6005	0
GSVIVT00006921001	Genomic sequence: None;	unknown function	4.09439	0	4.41597	0
GSVIVT00007210001	Genomic sequence: None;	unknown function	15.4754	0	2.52478	0.0458846
GSVIVT00007266001	Genomic sequence: None;	unknown function	3.87785	0	2.27522	0.00729891
GSVIVT00007311001	Genomic sequence: None;	unknown function	0.480265	1.09607	0.336394	0.00720453
GSVIVT00007544001	Genomic sequence: None;	unknown function	0.350959	1.19823	0.487656	2.38199
GSVIVT00008317001	Genomic sequence: None;	unknown function	3.81967	0.135155	5.9611	0
GSVIVT00008558001	Genomic sequence: None;	unknown function	0.519331	1.5929	0.333432	0.033551
GSVIVT00008765001	Genomic sequence: None;	unknown function	4.27412	0	4.05298	0
GSVIVT00008925001	Genomic sequence: None;	unknown function	0.0503891	0	0.143613	0
GSVIVT00008980001	Genomic sequence: None;	unknown function	1.75703	3.28232	0.486316	0.0590121
GSVIVT00009215001	Genomic sequence: None;	unknown function	2.33799	0.310212	2.46453	0.0339433
GSVIVT00010001001	Genomic sequence: None; None;	unknown function	0.266473	0.144037	2.64389	0.0180313
GSVIVT00010062001	Genomic sequence: None;	unknown function	0.306671	0.310212	0.295955	0
GSVIVT00010222001	Genomic sequence: None;	unknown function	0.539488	1.8049	0.457088	0.0505804
GSVIVT00010278001	Genomic sequence: None;	unknown function	1.94447	1.03056	3.32608	0
GSVIVT00010346001	Genomic sequence: None;	unknown function	1.935	1.5929	0.410717	0.166281
GSVIVT00011006001	Genomic sequence: None;	unknown function	2.04882	0.464308	0.272404	0
GSVIVT00011340001	Genomic sequence: None;	unknown function	1.92963	0.835292	2.40661	0
GSVIVT00011861001	Genomic sequence: None; None;	unknown function	23.4395	0	17.362	0
GSVIVT00012561001	Genomic sequence: None;	unknown function	0.232851	0.169251	0.231652	0
GSVIVT00012709001	Genomic sequence: None;	unknown function	11.8434	0	10.0458	0
GSVIVT00012763001	Genomic sequence: None;	unknown function	0.601944	4.18205	0.321218	0
GSVIVT00012775001	Genomic sequence: None;	unknown function	0.168871	0	0.295289	0.00738985
GSVIVT00012864001	Genomic sequence: None;	unknown function	9.58396	0	4.87859	0
GSVIVT00013407001	Genomic sequence: None;	unknown function	3.33115	0.0476038	4.15357	0
GSVIVT00013924001	Genomic sequence: None; None;	unknown function	0.309356	5.25171	0.438138	2.17921
GSVIVT00014002001	Genomic sequence: None;	unknown function	0.0535525	0	0.198357	0.0136699
GSVIVT00015004001	Genomic sequence: None;	unknown function	0.147799	0	0.425518	0.090428
GSVIVT00015478001	Genomic sequence: None;	unknown function	11.4571	0	3.07257	0
GSVIVT00015876001	Genomic sequence: None;	unknown function	2.42605	0.889442	0.320132	0.0887417
GSVIVT00016216001	Genomic sequence: None;	unknown function	0.508646	2.30687	0.363117	0.0298959
GSVIVT00016501001	Genomic sequence: None;	unknown function	0.495682	1.93463	2.4004	0.0134155
GSVIVT00016513001	Genomic sequence: None;	unknown function	2.96017	0.0527278	5.69272	0
GSVIVT00016609001	Genomic sequence: None;	unknown function	5.71914	0	2.87738	0
GSVIVT00017328001	Genomic sequence: None; None;	unknown function	39.2936	0	13.321	0
GSVIVT00017375001	Genomic sequence: None;	unknown function	1.91303	0.993594	2.98781	0
GSVIVT00017695001	Genomic sequence: None;	unknown function	2.04865	3.93309	2.80915	0
GSVIVT00017894001	Genomic sequence: None;	unknown function	2.37165	0.16657	4.09498	0
GSVIVT00017916001	Genomic sequence: None;	unknown function	2.6525	0.0506609	2.48807	0.0328321
GSVIVT00017919001	Genomic sequence: None;	unknown function	1.82396	1.13941	0.370208	0
GSVIVT00017940001	Genomic sequence: None;	unknown function	6.33852	0	8.0616	0
GSVIVT00018121001	Genomic sequence: None;	unknown function	4.3592	0	4.86626	0
GSVIVT00018185001	Genomic sequence: None;	unknown function	4.25976	0	2.00081	0.689318
GSVIVT00018350001	Genomic sequence: None;	unknown function	0.178801	0	0.229004	0
GSVIVT00018625001	Genomic sequence: None;	unknown function	0.444728	0.539757	0.391663	0.00699884
GSVIVT00018810001	Genomic sequence: None;	unknown function	0.501642	1.03056	2.02124	0.313497
GSVIVT00019329001	Genomic sequence: None;	unknown function	4.65315	0	7.11191	0
GSVIVT00019386001	Genomic sequence: None;	unknown function	2.48167	0.141074	2.65448	0
GSVIVT00019430001	Genomic sequence: None;	unknown function	0.608666	4.45368	0.469758	0.11353
GSVIVT00019547001	Genomic sequence: None;	unknown function	11.4083	0	18.4273	0
GSVIVT00019648001	Genomic sequence: None;	unknown function	4.29872	0	2.56868	0
GSVIVT00019707001	Genomic sequence: None;	unknown function	0.615384	5.25171	0.369145	0.0331535
GSVIVT00019725001	Genomic sequence: None;	unknown function	1.87227	0.835292	2.21473	0.0573367
GSVIVT00020171001	Genomic sequence: None;	unknown function	1.62193	3.75236	0.366778	0.0313932
GSVIVT00020375001	Genomic sequence: None;	unknown function	0.572951	2.72936	0.392408	0.0458846
GSVIVT00020471001	Genomic sequence: None;	unknown function	0.278415	0.0881602	0.437423	0.0328321
GSVIVT00020600001	Genomic sequence: None;	unknown function	7.19829	0	9.54579	0
GSVIVT00020626001	Genomic sequence: None;	unknown function	3.12732	0.237152	2.8484	0
GSVIVT00020628001	Genomic sequence: None;	unknown function	3.18883	0	7.76626	0
GSVIVT00020635001	Genomic sequence: None;	unknown function	2.05876	0.539757	2.01639	0.0505804
GSVIVT00020639001	Genomic sequence: None;	unknown function	8.81681	0	6.21296	0
GSVIVT00020668001	Genomic sequence: None;	unknown function	0.544149	1.683	0.48707	0.136445
GSVIVT00020888001	Genomic sequence: None;	unknown function	2.07879	0.557865	11.5152	0
GSVIVT00021374001	Genomic sequence: None;	unknown function	0.520294	0.993594	0.437898	0.0615763
GSVIVT00021607001	Genomic sequence: None;	unknown function	1.91044	0.974982	2.97307	0
GSVIVT00021644001	Genomic sequence: None;	unknown function	4.97242	0	2.06495	0.254485
GSVIVT00021660001	Genomic sequence: None;	unknown function	0.465039	3.50024	0.459647	0.0449205
GSVIVT00021860001	Genomic sequence: None;	unknown function	0.590523	4.89822	2.02519	0.127559
GSVIVT00022023001	Genomic sequence: None;	unknown function	4.87757	0	3.84154	0
GSVIVT00022132001	Genomic sequence: None;	unknown function	0.301802	0.136019	0.429535	0.0128349
GSVIVT00022486001	Genomic sequence: None;	unknown function	0.401988	0.889442	3.38128	0
GSVIVT00022512001	Genomic sequence: None;	unknown function	0.526995	1.51766	0.225302	0
GSVIVT00022590001	Genomic sequence: None;	unknown function	2.22146	0.247802	2.53517	0
GSVIVT00022662001	Genomic sequence: None;	unknown function	2.16142	0.198397	2.22019	0.0458846
GSVIVT00023129001	Genomic sequence: None;	unknown function	0.649377	5.25171	0.404757	0.0519603
GSVIVT00023427001	Genomic sequence: None; None;	unknown function	8.07624	0	12.5797	0
GSVIVT00024118001	Genomic sequence: None;	unknown function	7.5972	0	10.3642	0
GSVIVT00024206001	Genomic sequence: None;	unknown function	1.9866	1.63342	0.399776	0
GSVIVT00024444001	Genomic sequence: None;	unknown function	0.307544	0.0911364	0.481764	0.114765
GSVIVT00024682001	Genomic sequence: None;	unknown function	0.493706	2.06352	0.36435	0.0434348
GSVIVT00024793001	Genomic sequence: None;	unknown function	1.74186	1.8049	2.78101	0
GSVIVT00025818001	Genomic sequence: None;	unknown function	25.2581	0	7.88607	0
GSVIVT00025911001	Genomic sequence: None;	unknown function	2.19903	0.158367	3.25291	0
GSVIVT00025972001	Genomic sequence: None;	unknown function	0.383013	4.18205	0.336772	0.0122737
GSVIVT00026211001	Genomic sequence: None;	unknown function	7.39343	0	2.77913	0.0313932
GSVIVT00026465001	Genomic sequence: None;	unknown function	0.510837	1.93463	0.456157	0.11353
GSVIVT00026500001	Genomic sequence: None;	unknown function	0.169219	0	0.166301	0.0615763
GSVIVT00026501001	Genomic sequence: None;	unknown function	0.0624353	0	0.0242955	0
GSVIVT00026563001	Genomic sequence: None;	unknown function	1.94781	0.993594	2.5066	0.10695
GSVIVT00027405001	Genomic sequence: None;	unknown function	5.29222	0	3.18421	0
GSVIVT00027726001	Genomic sequence: None;	unknown function	6.63986	0	3.17826	0.0134155
GSVIVT00027897001	Genomic sequence: None;	unknown function	0.323384	0.508865	0.461365	0.127559
GSVIVT00027956001	Genomic sequence: None; None;	unknown function	0.57083	3.10555	0.490279	0.222469
GSVIVT00028129001	Genomic sequence: None;	unknown function	2.38392	0.16657	2.32487	0.10695
GSVIVT00028267001	Genomic sequence: None;	unknown function	0.376041	0.607171	0.375002	0.166281
GSVIVT00028323001	Genomic sequence: None; None;	unknown function	1.63096	3.28232	2.12099	0.109549
GSVIVT00028426001	Genomic sequence: None;	unknown function	0.293672	0.322942	0.379027	0.0615763
GSVIVT00028958001	Genomic sequence: None;	unknown function	0.146645	0	0.191432	0.0132131
GSVIVT00028972001	Genomic sequence: None;	unknown function	0.480967	1.93463	0.440099	0.0527283
GSVIVT00029058001	Genomic sequence: None;	unknown function	2.27282	0.159662	2.43201	0
GSVIVT00029386001	Genomic sequence: None; None;	unknown function	0.543813	5.69828	0.451297	0.0470776
GSVIVT00029460001	Genomic sequence: None;	unknown function	0.417927	2.30687	0.39641	0.127559
GSVIVT00029787001	Genomic sequence: None;	unknown function	0.509495	5.25171	2.37573	0.0177642
GSVIVT00029889001	Genomic sequence: None;	unknown function	0.146215	0	0.400325	0.0442502
GSVIVT00029968001	Genomic sequence: None;	unknown function	3.88197	0.0482465	2.82927	0
GSVIVT00031056001	Genomic sequence: None;	unknown function	0.289657	0.169251	0.311557	0
GSVIVT00031109001	Genomic sequence: None;	unknown function	7.0099	0	6.14907	0
GSVIVT00031341001	Genomic sequence: None;	unknown function	2.82788	0.0467249	2.26904	0.136445
GSVIVT00031814001	Genomic sequence: None;	unknown function	0.335262	0.0911364	2.18997	0.0442502
GSVIVT00032023001	Genomic sequence: None;	unknown function	1.78007	3.75236	2.06941	0.114765
GSVIVT00032109001	Genomic sequence: None;	unknown function	2.37021	0.403835	2.5551	0.095644
GSVIVT00032120001	Genomic sequence: None;	unknown function	2.66552	0.144037	2.89533	0.0132131
GSVIVT00032335001	Genomic sequence: None;	unknown function	12.735	0	8.50167	0
GSVIVT00032400001	Genomic sequence: None;	unknown function	0.614872	4.89822	0.32147	0
GSVIVT00032768001	Genomic sequence: None;	unknown function	0.392191	0.16657	0.499649	0.313497
GSVIVT00032794001	Genomic sequence: None;	unknown function	0.475494	2.22836	0.348792	0
GSVIVT00033130001	Genomic sequence: None;	unknown function	3.63622	0	3.40472	0
GSVIVT00033235001	Genomic sequence: None;	unknown function	5.27399	0	2.99162	0
GSVIVT00034309001	Genomic sequence: None;	unknown function	3.2998	0	3.20938	0
GSVIVT00034448001	Genomic sequence: None;	unknown function	0.255392	0.237152	2.62663	0.0337445
GSVIVT00034873001	Genomic sequence: None;	unknown function	11.2641	0	5.94564	0
GSVIVT00034952001	Genomic sequence: None;	unknown function	0.288981	0.184781	0.371815	0.00738985
GSVIVT00035092001	Genomic sequence: None;	unknown function	4.34655	0	4.52235	0
GSVIVT00036019001	Genomic sequence: None;	unknown function	0.580346	4.89822	0.498471	0.182064
GSVIVT00036025001	Genomic sequence: None;	unknown function	5.14799	0.051173	0.442544	0.0714216
GSVIVT00036203001	Genomic sequence: None;	unknown function	0.561624	3.28232	0.484926	0.408849
GSVIVT00036442001	Genomic sequence: None;	unknown function	3.81605	0.107699	5.34106	0
GSVIVT00036471001	Genomic sequence: None; None;	unknown function	4.72231	0.0530965	2.56623	0.0132131
GSVIVT00036865001	Genomic sequence: None;	unknown function	2.35916	0.322942	5.1407	0
GSVIVT00036922001	Genomic sequence: None;	unknown function	1.99962	3.28232	4.28134	0.0573367
GSVIVT00036968001	Genomic sequence: None;	unknown function	5.91475	0	5.56041	0
GSVIVT00037151001	Genomic sequence: None;	unknown function	3.35824	0.0547229	6.05662	0
GSVIVT00037252001	Genomic sequence: None;	unknown function	0.571916	5.25171	0.452581	0.0590121
GSVIVT00037411001	Genomic sequence: None;	unknown function	2.18135	0.196154	0.446494	0.0573367
GSVIVT00037603001	Genomic sequence: None;	unknown function	4.60227	0	2.78682	0.114765
GSVIVT00037683001	Genomic sequence: None;	unknown function	3.51199	0	4.94797	0
GSVIVT00037692001	Genomic sequence: None;	unknown function	0.477135	1.23906	0.407231	0.0313932
GSVIVT00037705001	Genomic sequence: None;	unknown function	2.84455	0.0901892	3.15739	0
GSVIVT00037757001	Genomic sequence: None;	unknown function	2.50548	0.889442	3.75627	0
GSVIVT00037944001	Genomic sequence: None;	unknown function	6.31089	0	3.48625	0
GSVIVT00038058001	Genomic sequence: None;	unknown function	3.46107	0	4.90379	0
GSVIVT00038357001	Genomic sequence: None;	unknown function	0.552095	2.72936	0.478863	0.271295
GSVIVT00038457001	Genomic sequence: None;	unknown function	4.50265	0	3.67439	0
GSVIVT00038580001	Genomic sequence: None;	unknown function	0.506734	3.75236	0.389153	0.0519603
SPIKE7	Genomic sequence: None;	unknown function	0.583996	3.75236	0.493932	0.095644
SPIKE7	Genomic sequence: None;	unknown function	0.583996	3.75236	0.421969	0.090428
SPIKE7	Genomic sequence: None;	unknown function	0.473432	1.93463	0.493932	0.095644
SPIKE7	Genomic sequence: None;	unknown function	0.473432	1.93463	0.421969	0.090428
TC51751	Tentative consensus: similar to unknown {Arabidopsis thaliana} (exp=0; wgp=1; cg=0), partial (97%);	unknown function	0.44518	0.993594	2.41185	0.136445
TC51803	Tentative consensus: weakly similar to (Q93VW9) AT5g53330/K19E1_13, partial (67%);	unknown function	9.24287	0	10.9469	0
TC51808	Tentative consensus: similar to putative protein {Arabidopsis thaliana} (exp=0; wgp=1; cg=0), partial (13%);	unknown function	1.77784	1.8049	2.45807	0.0177642
TC51846	Tentative consensus: homologue to (Q2VCJ5) Hypothetical protein, complete;	unknown function	1.76639	2.06352	3.93987	0
TC51926	Tentative consensus: similar to unknown protein; 59738-58353 {Arabidopsis thaliana} (exp=0; wgp=1; cg=0), partial (65%); None;	unknown function	1.83691	0.974982	3.11543	0
TC51931	Tentative consensus: weakly similar to unnamed protein product; contains similarity to heparanase gene_id:MFB13.2 {Arabidopsis thaliana}, partial (46%);	unknown function	2.35741	0.310212	4.39591	0
TC51939	Tentative consensus: weakly similar to unknown protein {Arabidopsis thaliana} (exp=0; wgp=1; cg=0), partial (68%);	unknown function	2.23831	1.23906	3.69159	0.033551
TC51971	Tentative consensus: homologue to (Q9FMI3) Emb|CAB77570.1, partial (9%);	unknown function	1.89393	0.648584	2.82384	0.0434348
TC52048	Tentative consensus: weakly similar to unknown protein {Arabidopsis thaliana} (exp=0; wgp=1; cg=0), partial (44%);	unknown function	2.58248	0.169251	3.55942	0
TC52064	Tentative consensus: similar to (Q7XV86) OSJNBb0012E08.10 protein, partial (73%);	unknown function	0.595199	3.93309	2.07318	0.0130212
TC52070	Tentative consensus: weakly similar to unknown protein 3' partial; 383-1 {Arabidopsis thaliana} (exp=0; wgp=1; cg=0), partial (53%); weakly similar to unknown protein 3' partial; 383-1 {Arabidopsis thaliana} (exp=0; wgp=1; cg=0), partial (53%);	unknown function	2.53655	0.209346	0.38059	0.543109
TC52074	Tentative consensus: homologue to unknown protein {Arabidopsis thaliana} (exp=0; wgp=1; cg=0), partial (15%);	unknown function	2.43498	0.378763	4.42565	0
TC52099	Tentative consensus: similar to unknown {Arabidopsis thaliana} (exp=0; wgp=1; cg=0), partial (60%); similar to unknown {Arabidopsis thaliana} (exp=0; wgp=1; cg=0), partial (71%);	unknown function	7.8981	0	2.07861	0.107971
TC52107	Tentative consensus: None;	unknown function	0.126505	0	0.373796	0
TC52118	Tentative consensus: weakly similar to unknown {Arabidopsis thaliana} (exp=0; wgp=1; cg=0), partial (79%); None;	unknown function	3.81848	0.0280436	2.80651	0
TC52141	Tentative consensus: unknown {Arabidopsis thaliana} (exp=0; wgp=1; cg=0), partial (26%);	unknown function	1.72348	4.45368	4.01118	0.0177642
TC52147	Tentative consensus: similar to Unknown protein {Arabidopsis thaliana} (exp=0; wgp=1; cg=0), partial (68%);	unknown function	0.459231	1.13941	0.465508	0.18511
TC52191	Tentative consensus: similar to unknown protein {Arabidopsis thaliana} (exp=0; wgp=1; cg=0), partial (88%);	unknown function	7.13849	0	2.33737	0.0293159
TC52208	Tentative consensus: homologue to unknown {Solanum tuberosum} (exp=0; wgp=1; cg=0), partial (77%);	unknown function	2.98351	0.0488676	2.68227	0
TC52229	Tentative consensus: similar to unknown protein {Arabidopsis thaliana} (exp=0; wgp=1; cg=0), partial (19%);	unknown function	2.47397	0.0493841	2.42393	0.0298959
TC52233	Tentative consensus: similar to unknown protein {Arabidopsis thaliana} (exp=0; wgp=1; cg=0), partial (8%);	unknown function	0.529533	2.96765	0.347734	0
TC52258	Tentative consensus: similar to unknown protein {Oryza sativa (japonica cultivar-group)} (exp=0; wgp=1; cg=0), partial (72%); None;	unknown function	2.75719	0.146418	8.19582	0
TC52287	Tentative consensus: homologue to (Q2VCJ5) Hypothetical protein, partial (76%); homologue to (Q2VCJ5) Hypothetical protein, complete;	unknown function	2.40316	0.169251	5.37415	0
TC52301	Tentative consensus: similar to (Q3E9E4) Protein At5g18640, partial (71%);	unknown function	0.550238	1.852	2.28158	0.0313932
TC52307	Tentative consensus: similar to unknown protein {Arabidopsis thaliana} (exp=0; wgp=1; cg=0), partial (19%);	unknown function	2.14107	0.369168	2.16526	0.109549
TC52363	Tentative consensus: similar to unknown protein {Arabidopsis thaliana} (exp=0; wgp=1; cg=0), partial (77%);	unknown function	1.71644	1.8049	2.32799	0.0321996
TC52366	Tentative consensus: similar to unknown protein {Oryza sativa (japonica cultivar-group)} (exp=0; wgp=1; cg=0), partial (52%);	unknown function	1.89192	0.835292	2.066	0.114765
TC52400	Tentative consensus: weakly similar to unknown protein {Oryza sativa (japonica cultivar-group)} (exp=0; wgp=1; cg=0), partial (29%);	unknown function	0.355067	0.427569	0.255912	0
TC52409	Tentative consensus: similar to T26J13.8/T26J13.8 {Arabidopsis thaliana} (exp=-1; wgp=0; cg=0), partial (36%);	unknown function	2.15373	0.310212	2.48358	0
TC52430	Tentative consensus: weakly similar to hypothetical protein {Trypanosoma brucei} (exp=0; wgp=1; cg=0), partial (16%);	unknown function	0.564226	4.45368	0.396625	0.0688484
TC52431	Tentative consensus: similar to (Q337D9) Expressed protein, partial (52%);	unknown function	3.94612	0	9.801	0
TC52481	Tentative consensus: homologue to (Q9FGU1) Gb|AAD34459.1 (At5g58030) (SPP30-like protein), complete;	unknown function	2.06063	1.19823	3.78812	0
TC52502	Tentative consensus: homologue to unknown protein {Arabidopsis thaliana} (exp=0; wgp=1; cg=0), partial (72%);	unknown function	3.20909	0	2.60777	0.0539056
TC52514	Tentative consensus: weakly similar to (Q9FYL8) F21J9.11 (At1g24450/F21J9_210), partial (73%);	unknown function	4.25712	0	2.70145	0
TC52551	Tentative consensus: weakly similar to (Q9SH34) F2K11.14, partial (6%);	unknown function	0.398442	0.602298	2.01078	0.136445
TC52576	Tentative consensus: weakly similar to unknown protein {Arabidopsis thaliana} (exp=0; wgp=1; cg=0), partial (4%);	unknown function	1.96522	0.84049	2.60505	0
TC52590	Tentative consensus: similar to unknown protein {Arabidopsis thaliana} (exp=0; wgp=1; cg=0), partial (72%);	unknown function	0.500999	1.23906	2.8072	0
TC52609	Tentative consensus: similar to (Q9LI61) Gb|AAF27127.1 (AT3g30390/T6J22_16), partial (65%);	unknown function	1.74982	4.45368	5.48253	0
TC52624	Tentative consensus: similar to unknown protein {Arabidopsis thaliana} (exp=0; wgp=1; cg=0), partial (29%); None;	unknown function	2.50163	0.84049	2.33715	0.0321996
TC52637	Tentative consensus: weakly similar to (Q6ATQ2) Expressed protein, partial (9%);	unknown function	0.606914	4.45368	0.385541	0.00738985
TC52642	Tentative consensus: similar to (Q9LRV7) Gb|AAF04880.1, partial (40%);	unknown function	2.55024	0.142492	2.16558	0.0519603
TC52656	Tentative consensus: weakly similar to NDP1 (RANDOM POTATO CDNA CLONE) {Arabidopsis thaliana} (exp=-1; wgp=0; cg=0), partial (29%);	unknown function	2.52478	0.0520501	2.94165	0
TC52708	Tentative consensus: weakly similar to (Q9XI13) F8K7.7 protein, partial (15%);	unknown function	6.23298	0	5.54631	0
TC52723	Tentative consensus: similar to unknown protein {Arabidopsis thaliana} (exp=0; wgp=1; cg=0), partial (77%);	unknown function	2.55435	0.302201	3.01855	0.0136699
TC52738	Tentative consensus: similar to unknown protein {Arabidopsis thaliana} (exp=0; wgp=1; cg=0), partial (65%); similar to unknown protein {Oryza sativa (japonica cultivar-group)} (exp=0; wgp=1; cg=0), partial (89%);	unknown function	3.40313	0.0506609	8.8422	0
TC52743	Tentative consensus: similar to unknown protein {Arabidopsis thaliana} (exp=0; wgp=1; cg=0), partial (69%);	unknown function	5.39952	0	3.78235	0
TC52754	Tentative consensus: similar to P0488B06.44 gene product {Oryza sativa (japonica cultivar-group)} (exp=-1; wgp=0; cg=0), partial (58%); similar to P0488B06.44 gene product {Oryza sativa (japonica cultivar-group)} (exp=-1; wgp=0; cg=0), partial (58%);	unknown function	1.70598	3.93309	2.44262	0.0573367
TC52766	Tentative consensus: similar to unknown protein {Oryza sativa (japonica cultivar-group)} (exp=0; wgp=1; cg=0), partial (41%);	unknown function	3.38302	0.144037	8.3016	0
TC52792	Tentative consensus: similar to unknown protein; 33791-31527 {Arabidopsis thaliana} (exp=0; wgp=1; cg=0), partial (16%);	unknown function	2.22501	0.322942	2.55927	0.00709883
TC52809	Tentative consensus: similar to (Q9LPN2) F2J10.1 protein, partial (26%);	unknown function	0.265955	0	0.453612	0.0539056
TC52810	Tentative consensus: similar to (Q2TM93) Hypothetical protein (Fragment), partial (36%);	unknown function	2.35515	0.789164	2.08134	0.0458846
TC52818	Tentative consensus: similar to unknown protein {Arabidopsis thaliana} (exp=0; wgp=1; cg=0), partial (47%);	unknown function	0.380292	0.141074	0.370634	0.0125587
TC52828	Tentative consensus: similar to (Q9SYL3) F3F20.17 protein, partial (83%);	unknown function	1.73599	3.50024	3.21505	0
TC52830	Tentative consensus: weakly similar to (Q9FYL8) F21J9.11 (At1g24450/F21J9_210), partial (73%);	unknown function	0.120782	0	0.375672	0.10695
TC52841	Tentative consensus: (Q38DI1) Hypothetical protein, partial (8%);	unknown function	3.81922	0.0280436	4.99151	0
TC52845	Tentative consensus: weakly similar to At1g64850/F13O11_15 {Arabidopsis thaliana} (exp=-1; wgp=0; cg=0), partial (94%);	unknown function	2.90877	0.0911364	4.47068	0
TC52849	Tentative consensus: similar to unknown {Arabidopsis thaliana} (exp=0; wgp=1; cg=0), complete;	unknown function	12.3184	0	7.36312	0
TC52858	Tentative consensus: similar to unknown protein {Oryza sativa (japonica cultivar-group)} (exp=0; wgp=1; cg=0), partial (55%);	unknown function	4.18301	0.0537068	12.7253	0
TC52863	Tentative consensus: similar to unknown {Arabidopsis thaliana} (exp=0; wgp=1; cg=0), partial (75%);	unknown function	3.29814	0	5.61946	0
TC52879	Tentative consensus: similar to (Q9SSA6) F4P13.1 protein, partial (4%);	unknown function	0.142535	0	0.24401	0
TC52893	Tentative consensus: similar to (Q9FHY6) GAMM1 protein-like, partial (93%);	unknown function	2.20168	0.159662	2.74633	0
TC52913	Tentative consensus: weakly similar to unknown protein {Oryza sativa (japonica cultivar-group)} (exp=0; wgp=1; cg=0), partial (33%);	unknown function	0.461259	1.23906	0.474631	0.163261
TC52923	Tentative consensus: similar to unknown protein {Arabidopsis thaliana} (exp=0; wgp=1; cg=0), partial (32%);	unknown function	7.14039	0	4.55404	0
TC52991	Tentative consensus: similar to (Q2QQ94) Hypothetical protein, partial (36%);	unknown function	1.68906	4.18205	4.33226	0
TC53034	Tentative consensus: similar to (Q7Y031) At1g10030, partial (90%);	unknown function	1.89956	1.8049	4.36513	0
TC53036	Tentative consensus: weakly similar to unknown protein {Oryza sativa (japonica cultivar-group)} (exp=0; wgp=1; cg=0), partial (72%);	unknown function	3.59178	0	2.06097	0.0665904
TC53050	Tentative consensus: similar to (P12222) Hypothetical 226 kDa protein ycf1 (ORF 1901), partial (79%);	unknown function	0.581352	2.96765	2.41442	0.0434348
TC53061	Tentative consensus: similar to AT4g10840/F25I24_50 {Arabidopsis thaliana} (exp=-1; wgp=0; cg=0), partial (34%);	unknown function	2.05158	0.464308	2.82569	0
TC53073	Tentative consensus: similar to At4g32320 {Arabidopsis thaliana} (exp=-1; wgp=0; cg=0), partial (60%);	unknown function	1.72261	1.93463	2.37809	0.0134155
TC53095	Tentative consensus: weakly similar to (Q2XTB4) Hypothetical protein, partial (72%);	unknown function	2.50138	0.152907	2.73908	0
TC53118	Tentative consensus: similar to unknown protein {Arabidopsis thaliana} (exp=0; wgp=1; cg=0), partial (94%);	unknown function	2.66621	0.141074	4.15295	0
TC53169	Tentative consensus: similar to (Q52K99) At2g37195, partial (81%);	unknown function	0.40327	0.993594	0.342644	0.0328321
TC53170	Tentative consensus: homologue to (Q45RS3) AlaT1, partial (88%); (Q45RS3) AlaT1, complete;	unknown function	3.18381	0.0275851	26.2595	0
TC53196	Tentative consensus: weakly similar to (Q94I55) Hypothetical protein OSJNBa0084C09.17, partial (80%);	unknown function	2.0982	0.378763	2.69167	0
TC53201	Tentative consensus: similar to unknown {Arabidopsis thaliana} (exp=0; wgp=1; cg=0), partial (96%);	unknown function	2.63248	0.0482465	2.4018	0
TC53217	Tentative consensus: similar to unknown protein {Arabidopsis thaliana} (exp=0; wgp=1; cg=0), partial (84%); None;	unknown function	0.536193	3.28232	0.432634	0.0688484
TC53226	Tentative consensus: similar to unknown protein {Arabidopsis thaliana} (exp=0; wgp=1; cg=0), partial (71%);	unknown function	9.30804	0	10.1768	0
TC53236	Tentative consensus: similar to unknown protein {Arabidopsis thaliana} (exp=0; wgp=1; cg=0), partial (91%);	unknown function	2.17663	0.464308	2.58379	0
TC53241	Tentative consensus: similar to unknown protein {Arabidopsis thaliana} (exp=0; wgp=1; cg=0), partial (20%);	unknown function	9.06818	0	5.68607	0
TC53260	Tentative consensus: similar to unknown protein {Oryza sativa (japonica cultivar-group)} (exp=0; wgp=1; cg=0), partial (97%);	unknown function	3.53623	0	2.10133	0.166025
TC53264	Tentative consensus: similar to (Q2V9A0) Tic20-like protein, partial (76%);	unknown function	1.65141	4.45368	2.30155	0
TC53268	Tentative consensus: similar to AT3g61200/T20K12_100 {Arabidopsis thaliana} (exp=-1; wgp=0; cg=0), partial (22%);	unknown function	5.05697	0	6.07467	0
TC53272	Tentative consensus: weakly similar to unknown {Glycine max} (exp=0; wgp=1; cg=0), partial (28%);	unknown function	4.34221	0	2.73951	0
TC53275	Tentative consensus: similar to (Q9FZC2) T1K7.26 protein, partial (17%);	unknown function	1.76462	3.75236	5.47108	0
TC53312	Tentative consensus: similar to unknown {Arabidopsis thaliana} (exp=0; wgp=1; cg=0), complete;	unknown function	0.410152	1.5929	0.321245	0.0136699
TC53330	Tentative consensus: weakly similar to unknown protein {Oryza sativa (japonica cultivar-group)} (exp=0; wgp=1; cg=0), partial (20%); None;	unknown function	2.73975	0.0893928	3.81389	0
TC53358	Tentative consensus: similar to unknown protein {Arabidopsis thaliana} (exp=0; wgp=1; cg=0), partial (44%);	unknown function	1.80252	2.06352	3.55826	0.0337445
TC53376	Tentative consensus: similar to unknown protein {Arabidopsis thaliana} (exp=0; wgp=1; cg=0), partial (15%);	unknown function	1.68813	3.50024	4.08036	0
TC53391	Tentative consensus: similar to unknown protein {Arabidopsis thaliana} (exp=0; wgp=1; cg=0), partial (58%);	unknown function	8.84899	0	7.26789	0
TC53398	Tentative consensus: weakly similar to unknown protein {Arabidopsis thaliana} (exp=0; wgp=1; cg=0), partial (47%);	unknown function	3.06256	0.0482465	2.35822	0.00699884
TC53422	Tentative consensus: similar to (Q93VE6) AT5g10780/T30N20_50, partial (65%);	unknown function	35.3207	0	13.1035	0
TC53474	Tentative consensus: similar to At1g61067/At1g61067 {Arabidopsis thaliana} (exp=-1; wgp=0; cg=0), partial (82%);	unknown function	19.6575	0	23.7575	0
TC53540	Tentative consensus: weakly similar to (Q7XUN0) OSJNBa0064M23.15 protein, partial (30%);	unknown function	2.06487	0.508865	0.329633	0
TC53580	Tentative consensus: similar to OJ1712_E04.5 gene product {Oryza sativa (japonica cultivar-group)} (exp=-1; wgp=0; cg=0), partial (96%);	unknown function	0.491003	1.8049	2.00882	0.0590121
TC53582	Tentative consensus: weakly similar to (Q9FYF7) Protein At1g67360, partial (55%); weakly similar to (Q9FYF7) Protein At1g67360, partial (48%);	unknown function	0.462969	1.03056	0.323742	0
TC53594	Tentative consensus: homologue to (Q5NA17) Hypothetical protein P0031D11.6, partial (33%);	unknown function	0.612866	4.18205	0.368834	0
TC53605	Tentative consensus: similar to unknown {Arabidopsis thaliana} (exp=0; wgp=1; cg=0), partial (52%);	unknown function	0.227444	0	0.369634	0
TC53661	Tentative consensus: homologue to (Q7XQ88) OSJNBa0018M05.20 protein, partial (22%);	unknown function	1.56337	4.89822	2.88638	0
TC53663	Tentative consensus: similar to (Q9SMZ9) UPF0203 protein At4g33100, partial (65%);	unknown function	0.599084	4.45368	0.460327	0.0714216
TC53669	Tentative consensus: similar to At4g32320 {Arabidopsis thaliana} (exp=-1; wgp=0; cg=0), partial (35%);	unknown function	1.60177	4.45368	2.88142	0.0125587
TC53675	Tentative consensus: similar to (Q6DBN1) At4g08455, partial (86%);	unknown function	13.6426	0	11.4681	0
TC53682	Tentative consensus: similar to unknown protein {Arabidopsis thaliana} (exp=0; wgp=1; cg=0), partial (64%);	unknown function	2.4145	0.198397	4.44835	0
TC53685	Tentative consensus: similar to (Q2H769) Hypothetical protein, partial (3%);	unknown function	0.294101	0	0.440671	0.222469
TC53691	Tentative consensus: similar to Unknown protein {Arabidopsis thaliana} (exp=0; wgp=1; cg=0), partial (81%);	unknown function	0.523175	0.90549	2.24584	0.0590121
TC53703	Tentative consensus: weakly similar to expressed protein {Oryza sativa (japonica cultivar-group)} (exp=0; wgp=1; cg=0), partial (14%);	unknown function	6.23626	0	14.0628	0
TC53759	Tentative consensus: None;	unknown function	0.497131	1.13941	0.41345	0.0125587
TC53764	Tentative consensus: homologue to (Q38HT5) Hypothetical protein, complete;	unknown function	2.06938	0.692741	2.95124	0
TC53768	Tentative consensus: similar to unknown protein {Arabidopsis thaliana} (exp=0; wgp=1; cg=0), partial (73%);	unknown function	2.81378	0.139775	11.6705	0
TC53787	Tentative consensus: similar to unknown protein {Arabidopsis thaliana} (exp=0; wgp=1; cg=0), partial (45%);	unknown function	1.94104	0.974982	3.1719	0
TC53789	Tentative consensus: similar to (Q6HE33) Hypothetical protein, partial (13%);	unknown function	2.16819	0.260763	3.41771	0
TC53794	Tentative consensus: similar to unknown protein {Arabidopsis thaliana} (exp=0; wgp=1; cg=0), partial (63%);	unknown function	3.74514	0.152907	3.69281	0.0458846
TC53806	Tentative consensus: weakly similar to At5g11730 {Arabidopsis thaliana} (exp=-1; wgp=0; cg=0), partial (38%);	unknown function	0.433538	1.40878	2.83793	0
TC53809	Tentative consensus: similar to (Q9S9P4) F26G16.17 protein, partial (41%);	unknown function	7.65923	0	4.80099	0
TC53827	Tentative consensus: weakly similar to (Q84UR2) Hypothetical protein P0582D05.122, partial (47%); weakly similar to unknown protein {Arabidopsis thaliana} (exp=0; wgp=1; cg=0), partial (60%);	unknown function	1.73042	3.93309	2.47496	0.0180313
TC53836	Tentative consensus: similar to (Q9ZQ71) Expressed protein (At2g03350), partial (94%);	unknown function	1.68917	2.30687	2.16336	0.095644
TC53859	Tentative consensus: similar to (Q93ZG7) AT3g53110/T4D2_40, partial (35%); similar to (Q93ZG7) AT3g53110/T4D2_40, partial (45%);	unknown function	1.8424	0.557865	2.08065	0.0587161
TC53875	Tentative consensus: similar to unknown {Arabidopsis thaliana} (exp=0; wgp=1; cg=0), partial (54%); None;	unknown function	1.73529	4.89822	2.5675	0.271295
TC53984	Tentative consensus: similar to (O48726) Expressed protein, partial (82%);	unknown function	2.1257	0.135155	3.47857	0
TC54002	Tentative consensus: weakly similar to At4g35750 {Arabidopsis thaliana} (exp=-1; wgp=0; cg=0), partial (97%);	unknown function	4.72062	0	3.10544	0.0449205
TC54081	Tentative consensus: similar to (Q7XQE0) OSJNBa0070O11.10 protein, partial (18%);	unknown function	0.347974	0.159662	0.486174	0.107971
TC54083	Tentative consensus: similar to (Q9LUV5) Arabidopsis thaliana genomic DNA chromosome 3 P1 clone: MCB17, partial (91%);	unknown function	3.17337	0	3.6053	0
TC54130	Tentative consensus: similar to AT3g24120/MUJ8_3 {Arabidopsis thaliana} (exp=-1; wgp=0; cg=0), partial (71%); similar to AT3g24120/MUJ8_3 {Arabidopsis thaliana} (exp=-1; wgp=0; cg=0), partial (70%);	unknown function	0.236346	0.0283843	0.381187	0.0328321
TC54146	Tentative consensus: weakly similar to unknown protein {Arabidopsis thaliana} (exp=0; wgp=1; cg=0), partial (45%);	unknown function	2.02481	0.835292	3.15962	0
TC54147	Tentative consensus: weakly similar to unknown protein {Arabidopsis thaliana} (exp=0; wgp=1; cg=0), partial (28%);	unknown function	1.64743	1.683	2.08895	0.0128349
TC54234	Tentative consensus: similar to unknown {Solanum tuberosum} (exp=0; wgp=1; cg=0), complete; similar to unknown {Solanum tuberosum} (exp=0; wgp=1; cg=0), complete;	unknown function	2.01698	0.974982	2.24014	0.00720453
TC54286	Tentative consensus: weakly similar to unknown protein {Arabidopsis thaliana} (exp=0; wgp=1; cg=0), partial (50%);	unknown function	1.57575	2.96765	2.91968	0
TC54288	Tentative consensus: homologue to (Q8IEH8) Hypothetical protein PF13_0078, partial (0%);	unknown function	8.14753	0	2.94324	0
TC54330	Tentative consensus: similar to (Q67UF5) Hypothetical protein OJ1163_C07.26-2 (Hypothetical protein P0488D02.3-2), partial (39%);	unknown function	4.12002	0	3.24829	0
TC54421	Tentative consensus: homologue to unknown protein {Arabidopsis thaliana} (exp=0; wgp=1; cg=0), partial (46%); homologue to unknown protein {Arabidopsis thaliana} (exp=0; wgp=1; cg=0), partial (93%);	unknown function	3.14258	0	3.68345	0
TC54462	Tentative consensus: similar to (Q6H6Q0) Hypothetical protein P0475F05.13 (Hypothetical protein P0458B05.33), partial (28%);	unknown function	0.592372	2.87267	0.462469	0.0449205
TC54476	Tentative consensus: similar to unknown protein {Oryza sativa (japonica cultivar-group)} (exp=0; wgp=1; cg=0), partial (32%); similar to unknown protein {Oryza sativa (japonica cultivar-group)} (exp=0; wgp=1; cg=0), partial (54%);	unknown function	0.534849	2.22836	0.482351	0.0688484
TC54503	Tentative consensus: similar to (Q941A6) At1g08480/T27G7_10, partial (79%); similar to (Q941A6) At1g08480/T27G7_10, partial (79%); similar to (Q941A6) At1g08480/T27G7_10, partial (79%);	unknown function	1.64888	4.89822	2.3481	0.0313932
TC54589	Tentative consensus: weakly similar to unknown protein {Arabidopsis thaliana} (exp=0; wgp=1; cg=0), partial (68%);	unknown function	0.547917	4.18205	0.432114	0.0298959
TC54641	Tentative consensus: similar to unknown protein {Arabidopsis thaliana} (exp=0; wgp=1; cg=0), partial (54%);	unknown function	0.272418	0.0923839	2.15169	0.0177642
TC54658	Tentative consensus: similar to AT5g16650/MTG13_10 {Arabidopsis thaliana} (exp=-1; wgp=0; cg=0), partial (82%);	unknown function	5.17488	0	6.13497	0
TC54669	Tentative consensus: weakly similar to (Q7XV54) OSJNBa0086B14.1 protein, partial (26%);	unknown function	1.89649	2.72936	0.398852	0
TC54733	Tentative consensus: weakly similar to Unknown protein {Arabidopsis thaliana} (exp=0; wgp=1; cg=0), partial (48%); weakly similar to Unknown protein {Arabidopsis thaliana} (exp=0; wgp=1; cg=0), partial (95%);	unknown function	2.55308	0	2.42775	0
TC54771	Tentative consensus: weakly similar to (Q9FZ71) F13B4.4 protein, partial (11%);	unknown function	4.02724	0	2.16317	0.163261
TC54805	Tentative consensus: similar to unknown protein {Oryza sativa (japonica cultivar-group)} (exp=0; wgp=1; cg=0), partial (70%);	unknown function	5.6928	0	6.43368	0
TC54809	Tentative consensus: similar to (Q8W4Z5) Hypothetical protein f16, partial (76%);	unknown function	0.534586	2.87267	2.35927	0
TC54857	Tentative consensus: weakly similar to (Q7XT28) OSJNBa0010H02.25 protein (OSJNBb0012E24.1 protein), partial (15%); weakly similar to (Q8LL10) Hairy meristem, partial (12%);	unknown function	0.594238	4.18205	0.486383	0.090428
TC54871	Tentative consensus: similar to unknown protein {Arabidopsis thaliana} (exp=0; wgp=1; cg=0), partial (29%);	unknown function	0.507139	4.45368	3.76198	0
TC54903	Tentative consensus: similar to unknown protein {Oryza sativa (japonica cultivar-group)} (exp=0; wgp=1; cg=0), partial (95%);	unknown function	16.0702	0	26.4103	0
TC54912	Tentative consensus: weakly similar to Unknown protein {Arabidopsis thaliana} (exp=0; wgp=1; cg=0), partial (46%); weakly similar to Unknown protein {Arabidopsis thaliana} (exp=0; wgp=1; cg=0), partial (62%);	unknown function	2.2463	0.557865	3.54602	0
TC54950	Tentative consensus: homologue to (Q90186) NS2 protein, partial (3%);	unknown function	3.153	0	2.30656	0
TC54959	Tentative consensus: weakly similar to At1g64850/F13O11_15 {Arabidopsis thaliana} (exp=-1; wgp=0; cg=0), partial (94%); weakly similar to At1g64850/F13O11_15 {Arabidopsis thaliana} (exp=-1; wgp=0; cg=0), partial (94%);	unknown function	4.13894	0	2.26599	0
TC54968	Tentative consensus: weakly similar to AT3g23600/MDB19_9 {Arabidopsis thaliana} (exp=-1; wgp=0; cg=0), partial (83%);	unknown function	4.54029	0	14.0672	0
TC54973	Tentative consensus: similar to (Q9LYM5) Hypothetical protein F18O21_120, partial (19%);	unknown function	1.73228	2.72936	3.91479	0
TC54991	Tentative consensus: similar to (Q6JJ66) Hypothetical protein, partial (15%);	unknown function	5.27893	0	5.4543	0
TC55016	Tentative consensus: similar to At4g26810 {Arabidopsis thaliana} (exp=-1; wgp=0; cg=0), partial (94%);	unknown function	3.93056	0	4.79319	0
TC55036	Tentative consensus: similar to (Q680K2) MRNA complete cds clone: RAFL22-48-I16 (MRNA complete cds clone: RAFL22-84-E24), partial (77%);	unknown function	1.8023	1.13941	6.54604	0
TC55038	Tentative consensus: similar to (Q9LXH1) Hypothetical protein F14D17_120, partial (72%);	unknown function	3.98378	0	3.73045	0
TC55182	Tentative consensus: similar to unknown protein {Arabidopsis thaliana} (exp=0; wgp=1; cg=0), partial (29%);	unknown function	0.596741	4.89822	0.389073	0.0678185
TC55186	Tentative consensus: similar to Unknown protein {Arabidopsis thaliana} (exp=0; wgp=1; cg=0), partial (80%);	unknown function	2.1444	0.730134	2.92652	0.0449205
TC55194	Tentative consensus: similar to unknown protein {Arabidopsis thaliana} (exp=0; wgp=1; cg=0), partial (35%);	unknown function	5.83217	0	8.15059	0
TC55196	Tentative consensus: similar to AT4g23630/F9D16_100 {Arabidopsis thaliana} (exp=-1; wgp=0; cg=0), partial (46%); homologue to (Q2L7C0) Hypothetical protein, complete;	unknown function	2.4666	0.156732	7.01285	0
TC55200	Tentative consensus: similar to (Q9FYW4) BAC19.12, partial (26%);	unknown function	0.505906	1.19823	2.76792	0
TC55205	Tentative consensus: weakly similar to (Q8W102) AT5g17860/MVA3_210, partial (32%); weakly similar to (Q6L463) Hypothetical protein PGEC589.3, partial (49%);	unknown function	7.72969	0	9.36051	0
TC55267	Tentative consensus: similar to (Q6NLF5) At5g18850, partial (54%);	unknown function	3.58798	0	2.84266	0
TC55277	Tentative consensus: None;	unknown function	1.87634	0.90549	0.309454	0
TC55293	Tentative consensus: weakly similar to (Q94EF4) Hypothetical protein P0665A11.8 (Hypothetical protein B1143G03.32), partial (8%);	unknown function	2.30579	0.158367	2.90791	0.0134155
TC55338	Tentative consensus: similar to (Q93WN1) At1g26660/T24P13_4, partial (82%);	unknown function	15.2508	0	6.72803	0
TC55364	Tentative consensus: None;	unknown function	4.43501	0	2.40343	0
TC55429	Tentative consensus: similar to (Q94AC6) AT5g15220/F8M21_110, partial (74%);	unknown function	1.82497	1.852	2.19569	0.0182099
TC55472	Tentative consensus: similar to AT3g53990/F5K20_290 {Arabidopsis thaliana} (exp=-1; wgp=0; cg=0), complete;	unknown function	11.0858	0	11.2792	0
TC55529	Tentative consensus: similar to unknown protein {Arabidopsis thaliana} (exp=0; wgp=1; cg=0), partial (87%);	unknown function	2.25298	0.692741	2.20034	0.095644
TC55648	Tentative consensus: similar to unknown protein {Arabidopsis thaliana} (exp=0; wgp=1; cg=0), partial (34%);	unknown function	2.66177	0.156732	2.12524	0.0590121
TC55658	Tentative consensus: similar to unknown protein {Arabidopsis thaliana} (exp=0; wgp=1; cg=0), partial (81%);	unknown function	2.65827	0	2.59991	0
TC55661	Tentative consensus: None;	unknown function	0.157562	0	0.38873	0.114765
TC55723	Tentative consensus: similar to TAF9 {Arabidopsis thaliana} (exp=-1; wgp=0; cg=0), partial (83%);	unknown function	9.98089	0	6.47431	0
TC55866	Tentative consensus: similar to (Q5XF36) At4g14950, partial (31%);	unknown function	2.46575	0.299963	2.02572	0.0505804
TC55884	Tentative consensus: similar to (Q9SGV0) F1N19.22, partial (41%);	unknown function	0.484526	1.03056	0.466734	0.0136699
TC55922	Tentative consensus: Q1RYU1 Hypothetical protein.;	unknown function	0.259028	0.198397	0.417233	0.0867262
TC55925	Tentative consensus: (Q46DK2) Hypothetical protein, partial (12%);	unknown function	16.1593	0	15.5073	0
TC55941	Tentative consensus: weakly similar to (O82636) Hypothetical protein AT4g32930, partial (91%);	unknown function	1.93466	0.90549	2.29427	0
TC55942	Tentative consensus: similar to (Q9LMK1) F10K1.21 protein, partial (69%); None;	unknown function	2.77201	0.0482465	4.18761	0
TC55947	Tentative consensus: similar to unknown protein {Arabidopsis thaliana} (exp=0; wgp=1; cg=0), partial (41%);	unknown function	11.3467	0	6.10407	0
TC55963	Tentative consensus: homologue to (O58571) Hypothetical protein PH0841, partial (4%); similar to (Q9HNW2) Protein crcB homolog 1, partial (16%); None;	unknown function	9.0657	0	6.16622	0
TC56058	Tentative consensus: similar to (Q94A38) AT5g46250/MPL12_3, partial (18%);	unknown function	5.29029	0	3.89268	0
TC56077	Tentative consensus: similar to unknown protein {Arabidopsis thaliana} (exp=0; wgp=1; cg=0), partial (80%);	unknown function	1.61958	3.28232	2.60833	0
TC56096	Tentative consensus: similar to (Q94F41) At1g80030/F18B13_37, partial (19%);	unknown function	2.35323	0.0901892	2.55517	0.0177642
TC56100	Tentative consensus: homologue to (Q6YSN9) Hypothetical protein orf112, partial (51%);	unknown function	0.612728	3.75236	2.20564	0.166837
TC56119	Tentative consensus: similar to unknown protein {Arabidopsis thaliana} (exp=0; wgp=1; cg=0), partial (96%);	unknown function	2.32749	0.209346	3.02905	0.0418921
TC56209	Tentative consensus: weakly similar to (Q4ABN6) 01P13-1, partial (4%);	unknown function	3.77087	0	2.39337	0.203884
TC56262	Tentative consensus: similar to unknown protein {Arabidopsis thaliana} (exp=0; wgp=1; cg=0), partial (29%);	unknown function	1.9639	0.663717	2.80254	0
TC56309	Tentative consensus: similar to (Q8GT89) Hypothetical transcription factor, partial (31%);	unknown function	2.37978	0.663717	2.40858	0.0527283
TC56314	Tentative consensus: similar to unknown protein {Arabidopsis thaliana} (exp=0; wgp=1; cg=0), partial (22%);	unknown function	2.79953	0.152907	5.06402	0
TC56362	Tentative consensus: similar to (Q75LL8) Expressed protein, partial (88%);	unknown function	2.61978	0.198397	5.21717	0
TC56415	Tentative consensus: similar to hypothetical protein XP_859582 {Canis familiaris} (exp=0; wgp=1; cg=0), partial (8%);	unknown function	18.693	0	4.87297	0
TC56422	Tentative consensus: weakly similar to (Q2PEU1) Hypothetical protein, partial (9%);	unknown function	0.390552	0.508865	0.463395	0.166025
TC56448	Tentative consensus: homologue to (Q2VCJ5) Hypothetical protein, complete;	unknown function	6.59155	0	20.5521	0
TC56457	Tentative consensus: homologue to (O77346) Hypothetical protein MAL3P4.10, partial (1%);	unknown function	3.5934	0	3.63264	0
TC56478	Tentative consensus: similar to unknown protein {Arabidopsis thaliana} (exp=0; wgp=1; cg=0), complete;	unknown function	2.8092	0.0280436	3.90418	0
TC56479	Tentative consensus: weakly similar to (Q7PMF4) ENSANGP00000006015, partial (1%);	unknown function	6.67936	0	2.98379	0.0182099
TC56519	Tentative consensus: similar to At2g39670/F17A14.4 {Arabidopsis thaliana} (exp=-1; wgp=0; cg=0), partial (10%);	unknown function	8.60352	0	6.96524	0
TC56542	Tentative consensus: None;	unknown function	2.58151	0.156732	3.89036	0
TC56548	Tentative consensus: similar to (Q3E951) Protein At5g25560, partial (81%);	unknown function	14.3145	0	8.28085	0
TC56589	Tentative consensus: similar to (Q94F02) Hypothetical protein F10M10.60, partial (73%);	unknown function	0.513223	2.22836	2.16044	0.0449205
TC56597	Tentative consensus: similar to unknown protein {Arabidopsis thaliana} (exp=0; wgp=1; cg=0), partial (10%);	unknown function	3.02909	0	3.48578	0
TC56616	Tentative consensus: weakly similar to (Q4YND5) Hypothetical protein (Fragment), partial (21%);	unknown function	2.8439	0.302201	3.06532	0.0470776
TC56628	Tentative consensus: similar to unknown protein {Arabidopsis thaliana} (exp=0; wgp=1; cg=0), partial (47%); similar to unknown protein {Arabidopsis thaliana} (exp=0; wgp=1; cg=0), partial (60%);	unknown function	1.69852	1.93463	2.47105	0.0321996
TC56649	Tentative consensus: homologue to (Q9ZT04) Clone MS51 unknown mRNA. (Fragment), partial (63%);	unknown function	3.72016	0	5.36393	0
TC56768	Tentative consensus: homologue to unknown protein {Arabidopsis thaliana} (exp=0; wgp=1; cg=0), complete;	unknown function	4.95293	0	5.09628	0
TC56858	Tentative consensus: similar to AT4g34190/F28A23_50 {Arabidopsis thaliana} (exp=-1; wgp=0; cg=0), partial (55%);	unknown function	0.201858	0.0493841	0.339517	0
TC56881	Tentative consensus: weakly similar to unknown protein {Arabidopsis thaliana} (exp=0; wgp=1; cg=0), partial (34%);	unknown function	18.5455	0	26.527	0
TC56884	Tentative consensus: similar to unknown {Arabidopsis thaliana} (exp=0; wgp=1; cg=0), partial (74%); similar to unknown {Arabidopsis thaliana} (exp=0; wgp=1; cg=0), partial (74%);	unknown function	3.0663	0	5.87454	0
TC56926	Tentative consensus: similar to unknown protein {Oryza sativa (japonica cultivar-group)} (exp=0; wgp=1; cg=0), partial (67%);	unknown function	3.78813	0	14.0058	0
TC56936	Tentative consensus: similar to (Q7XQT2) OSJNBa0043L09.15 protein, partial (93%);	unknown function	1.74517	1.40878	3.32792	0
TC56941	Tentative consensus: similar to protein binding {Arabidopsis thaliana} (exp=-1; wgp=0; cg=0), partial (67%);	unknown function	2.35023	0.198397	3.02219	0
TC56958	Tentative consensus: homologue to unknown protein {Arabidopsis thaliana} (exp=0; wgp=1; cg=0), partial (79%);	unknown function	5.56821	0	5.64816	0
TC56960	Tentative consensus: None;	unknown function	4.34378	0	2.35305	0.0130212
TC56964	Tentative consensus: similar to AT4g01050/F2N1_31 {Arabidopsis thaliana} (exp=-1; wgp=0; cg=0), partial (59%);	unknown function	2.49873	0.0881602	2.12289	0.0331535
TC57003	Tentative consensus: similar to (Q4N808) Hypothetical protein, partial (1%);	unknown function	1.62129	2.87267	0.432546	0.0125587
TC57083	Tentative consensus: weakly similar to unknown protein; 69440-65718 {Arabidopsis thaliana} (exp=0; wgp=1; cg=0), partial (5%);	unknown function	7.52243	0	13.7883	0
TC57085	Tentative consensus: similar to unknown protein {Arabidopsis thaliana} (exp=0; wgp=1; cg=0), partial (79%);	unknown function	2.39027	0.0275851	2.3061	0.0321996
TC57135	Tentative consensus: similar to unknown protein {Arabidopsis thaliana} (exp=0; wgp=1; cg=0), partial (73%);	unknown function	3.19645	0	3.21033	0
TC57154	Tentative consensus: similar to unknown {Arabidopsis thaliana} (exp=0; wgp=1; cg=0), partial (74%);	unknown function	0.551201	4.18205	4.57631	0
TC57252	Tentative consensus: similar to unknown protein {Arabidopsis thaliana} (exp=0; wgp=1; cg=0), partial (54%); Q851Z3 Hypothetical protein OSJNBa0015N08.8 (Expressed protein).;	unknown function	2.52026	0.17188	2.75236	0.00709883
TC57257	Tentative consensus: similar to (Q9LV24) Dbj|BAA90345.1, partial (68%);	unknown function	6.96871	0	4.46662	0
TC57300	Tentative consensus: similar to (Q38M66) Hypothetical protein, partial (67%); similar to (Q38M66) Hypothetical protein, partial (77%);	unknown function	2.05221	0.835292	2.78363	0.0539056
TC57312	Tentative consensus: similar to (Q6ZRJ0) CDNA FLJ46325 fis clone TESTI4043371, partial (14%);	unknown function	6.11985	0	3.76362	0
TC57327	Tentative consensus: similar to {Arabidopsis thaliana} (exp=-1; wgp=0; cg=0), partial (74%);	unknown function	3.34532	0.198397	2.6542	0.109549
TC57342	Tentative consensus: weakly similar to 'unknown protein contains F-box domain PF00646' {Oryza sativa (japonica cultivar-group)}, partial (24%);	unknown function	2.38643	0.144037	2.20206	0.0132131
TC57352	Tentative consensus: similar to (Q9FJW6) Gb|AAD25748.1, partial (7%);	unknown function	0.565786	3.10555	0.497921	0.0505804
TC57388	Tentative consensus: similar to unknown {Arabidopsis thaliana} (exp=0; wgp=1; cg=0), partial (78%);	unknown function	2.26807	0.539757	4.556	0
TC57419	Tentative consensus: similar to unknown protein {Arabidopsis thaliana} (exp=0; wgp=1; cg=0), partial (29%);	unknown function	3.67271	0	6.65027	0
TC57507	Tentative consensus: similar to (Q9LPV7) F13K23.18 protein, partial (18%);	unknown function	8.94973	0	3.93793	0
TC57534	Tentative consensus: similar to unknown {Arabidopsis thaliana} (exp=0; wgp=1; cg=0), complete;	unknown function	4.40344	0	7.56399	0
TC57551	Tentative consensus: weakly similar to unknown protein {Arabidopsis thaliana} (exp=0; wgp=1; cg=0), partial (88%);	unknown function	2.01029	0.889442	2.6098	0.00709883
TC57583	Tentative consensus: similar to (Q7XW79) OSJNBa0019J05.15 protein, partial (55%);	unknown function	2.84036	0.0470142	7.33969	0
TC57602	Tentative consensus: weakly similar to (Q2QYB6) Hypothetical protein, partial (26%);	unknown function	0.165548	0	0.138681	0
TC57658	Tentative consensus: similar to (Q93ZI1) AT3g12300/F28J15_117, complete;	unknown function	4.3502	0	3.22292	0
TC57704	Tentative consensus: weakly similar to (O65709) Hypothetical protein AT4g19380, partial (27%);	unknown function	0.286227	0.136019	0.491807	0.182064
TC57730	Tentative consensus: similar to (Q5BW32) SJCHGC01975 protein (Fragment), partial (6%);	unknown function	3.18871	0	2.71075	0.0122737
TC57748	Tentative consensus: similar to (Q94G16) HCF106, partial (49%); None;	unknown function	1.71227	2.96765	3.86559	0
TC57750	Tentative consensus: weakly similar to unknown protein {Arabidopsis thaliana} (exp=0; wgp=1; cg=0), partial (7%); similar to (Q7XR49) OSJNBa0043A12.36 protein, partial (50%);	unknown function	0.522717	2.22836	2.34048	0.0527283
TC57761	Tentative consensus: similar to unknown protein {Oryza sativa (japonica cultivar-group)} (exp=0; wgp=1; cg=0), partial (97%); similar to unknown protein {Oryza sativa (japonica cultivar-group)} (exp=0; wgp=1; cg=0), partial (97%);	unknown function	0.538904	2.87267	0.427258	0.381942
TC57802	Tentative consensus: similar to polyprotein {Oryza sativa (japonica cultivar-group)} (exp=-1; wgp=0; cg=0), partial (3%);	unknown function	0.0752778	0	0.200226	0
TC57851	Tentative consensus: similar to unknown protein {Arabidopsis thaliana} (exp=0; wgp=1; cg=0), partial (33%);	unknown function	2.80928	0.237152	2.06278	0.00738985
TC57898	Tentative consensus: similar to Unknown protein {Arabidopsis thaliana} (exp=0; wgp=1; cg=0), partial (81%);	unknown function	2.35452	0.260763	2.62902	0
TC57910	Tentative consensus: None;	unknown function	1.79455	2.30687	0.424324	0.0418921
TC57938	Tentative consensus: None;	unknown function	0.423232	0.464308	0.391524	0.00738985
TC57976	Tentative consensus: similar to unknown protein {Oryza sativa (japonica cultivar-group)} (exp=0; wgp=1; cg=0), partial (77%); similar to unknown protein {Oryza sativa (japonica cultivar-group)} (exp=0; wgp=1; cg=0), partial (77%);	unknown function	0.486317	2.42068	0.441499	0.0313932
TC57998	Tentative consensus: weakly similar to unknown protein {Arabidopsis thaliana} (exp=0; wgp=1; cg=0), partial (50%);	unknown function	0.564573	2.22836	0.426616	0.0519603
TC58116	Tentative consensus: unknown {Vitis riparia} (exp=0; wgp=1; cg=0), partial (71%); unknown {Vitis riparia} (exp=0; wgp=1; cg=0), complete; homologue to unknown {Vitis riparia} (exp=0; wgp=1; cg=0), complete;	unknown function	5.77544	0	13.4345	0
TC58117	Tentative consensus: weakly similar to (Q7XKV0) OSJNBa0022H21.7 protein, partial (36%);	unknown function	0.398927	0.84049	6.33811	0
TC58120	Tentative consensus: similar to unknown protein {Arabidopsis thaliana} (exp=0; wgp=1; cg=0), partial (63%);	unknown function	0.401104	0.539757	3.21266	0
TC58125	Tentative consensus: weakly similar to unknown {Arabidopsis thaliana} (exp=0; wgp=1; cg=0), partial (88%);	unknown function	0.13557	0	0.326926	0.00720453
TC58140	Tentative consensus: similar to (Q93VB2) AT3g62770/F26K9_200, partial (33%);	unknown function	2.42747	0.109014	3.67458	0
TC58141	Tentative consensus: similar to (Q6ZCE2) Hypothetical protein P0486F07.16, partial (48%);	unknown function	4.68664	0	4.39766	0
TC58149	Tentative consensus: similar to (Q7XPM7) OSJNBa0060D06.17 protein, partial (64%); similar to (Q7XPM7) OSJNBa0060D06.17 protein, partial (51%);	unknown function	7.08029	0	8.93851	0
TC58155	Tentative consensus: similar to (O65539) Hypothetical protein F4D11.200 (Hypothetical protein AT4g32600), partial (47%);	unknown function	0.480484	0.718278	0.405442	0.0337445
TC58197	Tentative consensus: homologue to (Q9LEV5) Hypothetical protein T30N20_110, partial (15%);	unknown function	1.81642	4.18205	3.75622	0
TC58224	Tentative consensus: similar to At1g09340/T31J12_6 {Arabidopsis thaliana} (exp=-1; wgp=0; cg=0), partial (94%);	unknown function	0.166684	0	0.315259	0.0293159
TC58233	Tentative consensus: similar to unknown protein {Oryza sativa (japonica cultivar-group)} (exp=0; wgp=1; cg=0), partial (3%);	unknown function	4.84301	0	13.2236	0
TC58234	Tentative consensus: weakly similar to unknown protein {Oryza sativa (japonica cultivar-group)} (exp=0; wgp=1; cg=0), partial (13%);	unknown function	6.05335	0	6.68077	0
TC58268	Tentative consensus: homologue to (Q6T282) Predicted protein, partial (24%);	unknown function	3.40748	0.0280436	2.28577	0.11353
TC58284	Tentative consensus: homologue to At2g42740/F7D19.26 {Arabidopsis thaliana} (exp=-1; wgp=0; cg=0), partial (86%); similar to (Q98QZ2) P69-LIKE (Mycoplasma hyorhinis) ABC TRANSPORTER PERMEASE PROTEIN, partial (3%);	unknown function	23.3848	0	6.92571	0
TC58296	Tentative consensus: similar to AT4g38580/F20M13_140 {Arabidopsis thaliana} (exp=-1; wgp=0; cg=0), partial (96%); similar to AT4g38580/F20M13_140 {Arabidopsis thaliana} (exp=-1; wgp=0; cg=0), partial (76%);	unknown function	2.23378	0.17188	3.53259	0
TC58329	Tentative consensus: similar to unknown protein {Arabidopsis thaliana} (exp=0; wgp=1; cg=0), partial (96%);	unknown function	11.231	0	6.23266	0
TC58347	Tentative consensus: similar to (O23197) Hypothetical protein AT4g36860, partial (24%);	unknown function	2.23098	0.302201	3.02818	0
TC58399	Tentative consensus: similar to (Q9LSP5) Gb|AAF26101.1 (AT3g17020/K14A17_14), partial (84%); similar to (Q9LSP5) Gb|AAF26101.1 (AT3g17020/K14A17_14), partial (88%);	unknown function	6.00293	0	12.668	0
TC58444	Tentative consensus: homologue to (Q99ZZ8) Hypothetical protein SPy0996, partial (2%);	unknown function	0.209837	0	0.485544	0.166025
TC58494	Tentative consensus: (Q4Y1E4) Hypothetical protein, partial (25%); homologue to (Q2S4R1) 4-hydroxy-3-methylbut-2-en-1-yl diphosphate synthase (EC 1.17.4.3), partial (3%);	unknown function	6.07977	0	22.5151	0
TC58504	Tentative consensus: weakly similar to unknown {Arabidopsis thaliana} (exp=0; wgp=1; cg=0), partial (62%); None;	unknown function	27.9477	0	11.4466	0
TC58507	Tentative consensus: similar to (Q9LIW0) Similar to an Arabidopsis thialiana chromosome BAC genomic sequence, partial (13%);	unknown function	0.296399	0.184781	0.334537	0.609101
TC58535	Tentative consensus: homologue to unknown protein {Arabidopsis thaliana} (exp=0; wgp=1; cg=0), partial (56%);	unknown function	1.80946	2.72936	3.19798	0
TC58552	Tentative consensus: similar to unknown protein {Oryza sativa (japonica cultivar-group)} (exp=0; wgp=1; cg=0), partial (82%);	unknown function	5.01089	0	2.53683	0.0134155
TC58600	Tentative consensus: weakly similar to unknown {Arabidopsis thaliana} (exp=0; wgp=1; cg=0), partial (19%); similar to unknown {Arabidopsis thaliana} (exp=0; wgp=1; cg=0), partial (41%);	unknown function	2.79538	0.718278	9.84897	0
TC58614	Tentative consensus: homologue to (Q8DXE3) Hypothetical protein SAG1908, partial (2%);	unknown function	2.64504	0.109014	2.98419	0
TC58692	Tentative consensus: similar to unknown protein {Arabidopsis thaliana} (exp=0; wgp=1; cg=0), partial (25%);	unknown function	0.224269	0.0527278	0.488032	0.166837
TC58773	Tentative consensus: similar to unknown protein {Arabidopsis thaliana} (exp=0; wgp=1; cg=0), partial (52%);	unknown function	4.09713	0	6.09745	0
TC58899	Tentative consensus: similar to unknown protein {Arabidopsis thaliana} (exp=0; wgp=1; cg=0), partial (92%);	unknown function	4.30677	0	2.92155	0
TC58915	Tentative consensus: similar to AT3g50660/T3A5_40 {Arabidopsis thaliana} (exp=-1; wgp=0; cg=0), partial (46%);	unknown function	0.298574	0.0283843	0.498403	0.0505804
TC58934	Tentative consensus: similar to At5g25265 {Arabidopsis thaliana} (exp=-1; wgp=0; cg=0), partial (90%);	unknown function	6.1771	0	7.51905	0
TC58956	Tentative consensus: similar to (Q9SLT8) ZCW7 protein, partial (33%);	unknown function	12.5965	0	3.68339	0
TC58958	Tentative consensus: similar to At1g01240/F6F3_11 {Arabidopsis thaliana} (exp=-1; wgp=0; cg=0), partial (27%);	unknown function	4.7037	0	4.72941	0
TC58987	Tentative consensus: weakly similar to unknown protein {Arabidopsis thaliana} (exp=0; wgp=1; cg=0), partial (6%);	unknown function	3.70251	0.142492	2.03255	0.166281
TC59041	Tentative consensus: similar to unknown protein {Arabidopsis thaliana} (exp=0; wgp=1; cg=0), partial (96%);	unknown function	2.15681	0.403835	2.16547	0.00709883
TC59051	Tentative consensus: similar to (Q7X914) P0076O17.9 protein, partial (27%);	unknown function	0.503371	2.72936	2.0456	0.00738985
TC59057	Tentative consensus: similar to (Q6BPQ9) Similar to CA2541|IPF9191.3f Candida albicans IPF9191.3f, partial (1%);	unknown function	3.05372	0	6.42551	0
TC59059	Tentative consensus: weakly similar to unknown protein {Arabidopsis thaliana} (exp=0; wgp=1; cg=0), partial (52%); weakly similar to (Q76KW1) Glutathione S-transferase, partial (96%);	unknown function	76.2566	0	12.2081	0
TC59114	Tentative consensus: (Q61D49) Hypothetical protein CBG12636, partial (1%);	unknown function	2.7763	0.138051	2.39457	0.166025
TC59116	Tentative consensus: similar to Chain A Wild-Type Pea Fnr. {Pisum sativum} (exp=-1; wgp=-1; cg=-1), partial (92%);	unknown function	3.87269	0	2.32962	0.127559
TC59137	Tentative consensus: weakly similar to unknown protein {Oryza sativa (japonica cultivar-group)} (exp=0; wgp=1; cg=0), partial (41%);	unknown function	0.527175	1.23906	0.38438	0
TC59173	Tentative consensus: weakly similar to (Q67V42) MutT domain protein-like, partial (68%);	unknown function	3.13044	0	12.8766	0
TC59179	Tentative consensus: similar to unknown {Arabidopsis thaliana} (exp=0; wgp=1; cg=0), partial (67%); similar to unknown {Arabidopsis thaliana} (exp=0; wgp=1; cg=0), partial (67%);	unknown function	8.42315	0	7.33873	0
TC59180	Tentative consensus: weakly similar to unknown {Arabidopsis thaliana} (exp=0; wgp=1; cg=0), partial (9%);	unknown function	1.6697	5.25171	2.06246	0.0331535
TC59225	Tentative consensus: similar to unknown protein {Oryza sativa (japonica cultivar-group)} (exp=0; wgp=1; cg=0), partial (95%);	unknown function	4.00585	0	3.08383	0
TC59265	Tentative consensus: similar to unknown {Arabidopsis thaliana} (exp=0; wgp=1; cg=0), partial (38%);	unknown function	4.11863	0	5.22598	0
TC59274	Tentative consensus: similar to hypothetical protein {Magnaporthe grisea 70-15} (exp=0; wgp=1; cg=0), partial (3%);	unknown function	0.550072	1.40878	2.18409	0
TC59276	Tentative consensus: similar to (Q9LPN3) F18K10.29 protein, partial (64%); similar to ATNAP7 {Arabidopsis thaliana} (exp=-1; wgp=0; cg=0), partial (73%);	unknown function	1.77049	1.51766	4.92305	0
TC59312	Tentative consensus: Q1SPW3 Hypothetical protein.; None;	unknown function	0.425476	0.718278	2.06017	0.0125587
TC59340	Tentative consensus: similar to (Q38HW1) Hypothetical protein, partial (86%);	unknown function	0.565057	1.5929	0.490135	0.0867262
TC59349	Tentative consensus: similar to unknown protein {Arabidopsis thaliana} (exp=0; wgp=1; cg=0), partial (92%);	unknown function	8.82877	0	13.5166	0
TC59353	Tentative consensus: similar to (Q84N30) One helix protein, partial (64%);	unknown function	2.74323	0.107699	3.69841	0
TC59424	Tentative consensus: similar to At5g12010/F14F18_180 {Arabidopsis thaliana} (exp=-1; wgp=0; cg=0), partial (56%);	unknown function	2.22365	3.75236	0.362738	0.0313932
TC59455	Tentative consensus: similar to unknown protein {Arabidopsis thaliana} (exp=0; wgp=1; cg=0), complete;	unknown function	4.01589	0	7.01327	0
TC59478	Tentative consensus: similar to (Q8DV75) Hypothetical protein, partial (6%);	unknown function	0.646653	5.25171	0.365054	0.0134155
TC59507	Tentative consensus: similar to unknown {Arabidopsis thaliana} (exp=0; wgp=1; cg=0), partial (46%);	unknown function	3.08045	0	2.22844	0.0293159
TC59522	Tentative consensus: weakly similar to unknown protein {Arabidopsis thaliana} (exp=0; wgp=1; cg=0), partial (45%);	unknown function	1.76246	2.87267	2.31309	0.11353
TC59540	Tentative consensus: similar to unknown protein {Oryza sativa (japonica cultivar-group)} (exp=0; wgp=1; cg=0), partial (67%); similar to unknown protein {Oryza sativa (japonica cultivar-group)} (exp=0; wgp=1; cg=0), partial (76%);	unknown function	2.11266	1.23906	10.4649	0
TC59554	Tentative consensus: homologue to (Q6CB24) Similar to sp|CAD60713 Podospora anserina, partial (4%);	unknown function	1.93899	2.96765	5.57226	0
TC59561	Tentative consensus: similar to (Q9LNC6) F9P14.7 protein (At1g06210/F9P14_4), partial (42%); None;	unknown function	2.08158	1.23906	2.23537	0.0615763
TC59568	Tentative consensus: similar to At3g13310 {Arabidopsis thaliana} (exp=-1; wgp=0; cg=0), partial (28%);	unknown function	2.39297	0.663717	2.23602	0.543109
TC59600	Tentative consensus: None;	unknown function	1.71006	2.59783	0.33602	0.0125587
TC59617	Tentative consensus: similar to (Q6NKU3) At1g55340, partial (51%);	unknown function	1.94599	0.718278	3.05957	0
TC59620	Tentative consensus: similar to (Q8EIZ3) Hypothetical protein, partial (2%);	unknown function	1.98602	0.889442	3.08484	0
TC59650	Tentative consensus: weakly similar to unknown {Arabidopsis thaliana} (exp=0; wgp=1; cg=0), partial (70%);	unknown function	0.457811	1.63342	0.47723	0.182064
TC59688	Tentative consensus: weakly similar to unknown {Arabidopsis thaliana} (exp=0; wgp=1; cg=0), partial (41%);	unknown function	2.43457	0.403835	12.2364	0
TC59721	Tentative consensus: weakly similar to unknown protein {Oryza sativa (japonica cultivar-group)} (exp=0; wgp=1; cg=0), partial (68%);	unknown function	0.189244	0.135155	0.400812	0.0867262
TC59752	Tentative consensus: similar to (Q9ZVQ5) Expressed protein (At2g02370/T16F16.16), partial (37%);	unknown function	8.59853	0	7.97419	0
TC59777	Tentative consensus: similar to unknown protein {Arabidopsis thaliana} (exp=0; wgp=1; cg=0), partial (28%); similar to unknown protein {Arabidopsis thaliana} (exp=0; wgp=1; cg=0), partial (50%);	unknown function	15.8675	0	12.3969	0
TC59796	Tentative consensus: similar to (Q9LPI5) F6N18.17, partial (8%);	unknown function	0.322951	0.310212	0.361525	0
TC59806	Tentative consensus: similar to OJ1111_E07.25 gene product {Oryza sativa (japonica cultivar-group)} (exp=-1; wgp=0; cg=0), partial (79%);	unknown function	3.03818	0.0537068	2.03284	0.0449205
TC59831	Tentative consensus: similar to unknown protein {Oryza sativa (japonica cultivar-group)} (exp=0; wgp=1; cg=0), partial (2%); None;	unknown function	2.40756	0.427569	4.19608	0
TC59837	Tentative consensus: similar to F17H15.1/F17H15.1 {Arabidopsis thaliana} (exp=-1; wgp=0; cg=0), partial (3%);	unknown function	0.309849	0.0493841	2.24145	0.0470776
TC59838	Tentative consensus: weakly similar to unknown protein {Arabidopsis thaliana} (exp=0; wgp=1; cg=0), partial (67%);	unknown function	2.00317	1.683	3.6066	0
TC59888	Tentative consensus: weakly similar to unknown protein {Oryza sativa (japonica cultivar-group)} (exp=0; wgp=1; cg=0), partial (42%);	unknown function	2.19651	0.539757	3.9393	0
TC59932	Tentative consensus: similar to Unknown protein {Oryza sativa (japonica cultivar-group)} (exp=0; wgp=1; cg=0), partial (5%);	unknown function	2.84149	0.16657	3.70118	0.0458846
TC59937	Tentative consensus: similar to unknown {Arabidopsis thaliana} (exp=0; wgp=1; cg=0), partial (54%);	unknown function	0.194327	0	0.333689	0
TC59941	Tentative consensus: similar to (O82290) Expressed protein (At2g35500/T32F12.12), partial (54%);	unknown function	2.23365	0.164961	2.34897	0.0527283
TC59952	Tentative consensus: similar to (Q2A9D4) Hypothetical protein, partial (5%);	unknown function	2.12347	0.974982	2.85332	0.0182099
TC59954	Tentative consensus: similar to (Q4AC14) 117M18_4, partial (73%);	unknown function	5.74108	0	4.65123	0
TC59994	Tentative consensus: similar to unknown protein {Arabidopsis thaliana} (exp=0; wgp=1; cg=0), partial (36%);	unknown function	1.96332	0.557865	2.87094	0
TC60003	Tentative consensus: homologue to unknown protein {Arabidopsis thaliana} (exp=0; wgp=1; cg=0), partial (14%);	unknown function	2.29828	0.84049	3.00816	0
TC60055	Tentative consensus: similar to (Q60DC9) Hypothetical protein OSJNBb0013C14.20, partial (42%);	unknown function	0.451189	2.06352	2.59875	0.0449205
TC60061	Tentative consensus: weakly similar to (Q93VM8) AT5g20650/T1M15_50 (COPT5), partial (72%); None;	unknown function	3.40966	0	4.28963	0
TC60077	Tentative consensus: similar to unknown protein {Arabidopsis thaliana} (exp=0; wgp=1; cg=0), partial (89%);	unknown function	0.476786	1.93463	0.444159	0.0615763
TC60111	Tentative consensus: similar to unknown protein {Arabidopsis thaliana} (exp=0; wgp=1; cg=0), partial (75%);	unknown function	33.2603	0	25.4859	0
TC60167	Tentative consensus: similar to unknown protein {Arabidopsis thaliana} (exp=0; wgp=1; cg=0), partial (30%);	unknown function	2.83506	4.89822	2.66129	0.127559
TC60173	Tentative consensus: similar to protein abundantly expressed during apple fruit development {Malus x domestica}, partial (45%);	unknown function	9.4651	0	6.9545	0
TC60178	Tentative consensus: similar to (Q9CAI0) Hypothetical protein F28P22.16, partial (11%);	unknown function	6.20991	0	6.17997	0
TC60196	Tentative consensus: similar to (Q9ZV96) F9K20.18 protein, partial (71%);	unknown function	3.02789	2.22836	3.78465	0.0136699
TC60220	Tentative consensus: similar to unknown protein {Arabidopsis thaliana} (exp=0; wgp=1; cg=0), partial (22%);	unknown function	0.600209	5.25171	0.392432	0.0328321
TC60237	Tentative consensus: similar to unknown {Arabidopsis thaliana} (exp=0; wgp=1; cg=0), partial (30%); similar to (Q3E870) Protein At5g62575, partial (92%);	unknown function	3.31782	0.159662	6.0065	0
TC60239	Tentative consensus: similar to (Q9LPE9) T12C22.9 protein, partial (29%);	unknown function	4.61218	0	7.50425	0
TC60240	Tentative consensus: homologue to (Q811M0) Hist1h4h protein (Fragment), partial (97%); homologue to (Q811M0) Hist1h4h protein (Fragment), partial (97%); homologue to (Q811M0) Hist1h4h protein (Fragment), partial (97%);	unknown function	3.70593	0	8.89215	0
TC60245	Tentative consensus: similar to unknown {Arabidopsis thaliana} (exp=0; wgp=1; cg=0), partial (74%);	unknown function	2.1577	1.03056	2.27971	0.304381
TC60255	Tentative consensus: homologue to (Q75I55) Expressed protein, partial (13%);	unknown function	8.45505	0	12.3682	0
TC60298	Tentative consensus: weakly similar to (Q9FIV0) Arabidopsis thaliana genomic DNA chromosome 5 P1 clone:MRB17 (AT5g54540/MRB17_4), partial (22%);	unknown function	1.61824	3.50024	3.65919	0
TC60317	Tentative consensus: weakly similar to (Q6DBH0) At5g01450, partial (28%); None;	unknown function	2.33063	0.0911364	2.26145	0
TC60395	Tentative consensus: homologue to catalytic {Arabidopsis thaliana} (exp=-1; wgp=0; cg=0), partial (23%);	unknown function	15.235	0	22.2038	0
TC60401	Tentative consensus: similar to (Q304B1) Protein At3g48380, partial (24%);	unknown function	2.15948	0.539757	2.42454	0
TC60409	Tentative consensus: weakly similar to unknown protein {Arabidopsis thaliana} (exp=0; wgp=1; cg=0), partial (67%);	unknown function	2.12598	0.90549	2.38506	0.0615763
TC60418	Tentative consensus: None;	unknown function	0.607661	5.25171	0.463202	0.18511
TC60490	Tentative consensus: similar to Unknown protein {Oryza sativa (japonica cultivar-group)} (exp=0; wgp=1; cg=0), partial (34%);	unknown function	2.48105	0.427569	2.9549	0
TC60491	Tentative consensus: homologue to unknown {Vitis riparia} (exp=0; wgp=1; cg=0), complete;	unknown function	1.78697	1.3274	3.27974	0.0180313
TC60516	Tentative consensus: similar to (Q6YTL8) Hypothetical protein OSJNBa0067K15.36 (Hypothetical protein OJ1051_D12.2), partial (11%);	unknown function	2.47217	0.868377	0.382914	0.0125587
TC60519	Tentative consensus: weakly similar to unknown {Arabidopsis thaliana} (exp=0; wgp=1; cg=0), partial (41%);	unknown function	2.57731	0.17188	2.32462	0.0519603
TC60550	Tentative consensus: similar to unknown {Arabidopsis thaliana} (exp=0; wgp=1; cg=0), partial (56%); unknown {Arabidopsis thaliana} (exp=0; wgp=1; cg=0), partial (3%);	unknown function	1.82356	0.889442	0.462678	0.0587161
TC60612	Tentative consensus: similar to (Q75J49) Hypothetical protein OSJNBa0066H15.2 (Hypothetical protein OSJNBb0029I19.9), partial (81%);	unknown function	109.205	0	29.0139	0
TC60663	Tentative consensus: homologue to unknown {Vitis riparia} (exp=0; wgp=1; cg=0), partial (80%); homologue to unknown {Vitis riparia} (exp=0; wgp=1; cg=0), complete;	unknown function	2.24212	0.169251	4.33253	0
TC60680	Tentative consensus: similar to EMB2423 {Arabidopsis thaliana} (exp=-1; wgp=0; cg=0), partial (11%); None;	unknown function	2.32854	0.692741	3.4669	0
TC60705	Tentative consensus: similar to unknown protein {Arabidopsis thaliana} (exp=0; wgp=1; cg=0), partial (8%);	unknown function	0.259386	0	0.278688	0
TC60728	Tentative consensus: weakly similar to unknown protein {Arabidopsis thaliana} (exp=0; wgp=1; cg=0), partial (14%);	unknown function	16.1364	0	2.74405	0.0539056
TC60738	Tentative consensus: weakly similar to unknown protein; 15741-13972 {Arabidopsis thaliana} (exp=0; wgp=1; cg=0), partial (29%);	unknown function	1.78771	3.93309	3.0639	0
TC60765	Tentative consensus: similar to unknown protein {Arabidopsis thaliana} (exp=0; wgp=1; cg=0), partial (77%);	unknown function	1.57473	4.45368	3.11806	0
TC60769	Tentative consensus: similar to unknown protein {Arabidopsis thaliana} (exp=0; wgp=1; cg=0), partial (24%);	unknown function	2.70273	0.0547229	2.1799	0.0665904
TC60807	Tentative consensus: similar to (Q9FZ77) F25I16.11 protein, partial (15%);	unknown function	0.564031	5.25171	0.360823	0.0175606
TC60821	Tentative consensus: similar to (Q70I34) Hypothetical protein, partial (52%);	unknown function	2.67136	0.144037	8.04666	0
TC60862	Tentative consensus: similar to unknown protein {Arabidopsis thaliana} (exp=0; wgp=1; cg=0), partial (94%); None;	unknown function	2.26065	1.03056	2.51002	0.171783
TC60867	Tentative consensus: similar to unknown protein {Arabidopsis thaliana} (exp=0; wgp=1; cg=0), partial (17%);	unknown function	1.98827	0.835292	2.94901	0.0313932
TC60875	Tentative consensus: similar to unknown {Oryza sativa (japonica cultivar-group)} (exp=0; wgp=1; cg=0), partial (74%);	unknown function	3.11598	0.0881602	2.50534	0
TC60894	Tentative consensus: similar to (Q6JJ34) Hypothetical protein, partial (15%);	unknown function	0.588598	4.45368	2.40901	0
TC60896	Tentative consensus: similar to (Q84RK3) Hypothetical protein At2g26310/T1D16.5, partial (76%);	unknown function	3.47665	0	3.22475	0.0128349
TC60911	Tentative consensus: similar to (Q5M759) At4g27040, partial (42%);	unknown function	2.34951	0.169251	2.59036	0.0527283
TC60934	Tentative consensus: similar to unknown protein {Oryza sativa (japonica cultivar-group)} (exp=0; wgp=1; cg=0), partial (71%);	unknown function	6.16004	0	8.14641	0
TC60971	Tentative consensus: similar to unknown protein {Arabidopsis thaliana} (exp=0; wgp=1; cg=0), partial (39%); similar to unknown protein {Arabidopsis thaliana} (exp=0; wgp=1; cg=0), partial (39%);	unknown function	26.8223	0	13.2188	0
TC61035	Tentative consensus: homologue to unknown protein {Arabidopsis thaliana} (exp=0; wgp=1; cg=0), partial (22%);	unknown function	1.69885	3.28232	2.03205	0.0519603
TC61057	Tentative consensus: similar to Unknown protein {Arabidopsis thaliana} (exp=0; wgp=1; cg=0), partial (52%);	unknown function	3.11696	0	3.2848	0
TC61075	Tentative consensus: similar to Unknown protein {Arabidopsis thaliana} (exp=0; wgp=1; cg=0), partial (27%);	unknown function	5.69389	0	2.87195	0
TC61122	Tentative consensus: similar to (Q9LN44) F18O14.26, partial (15%);	unknown function	2.60618	0	2.08438	0.0442502
TC61164	Tentative consensus: weakly similar to unknown protein {Arabidopsis thaliana} (exp=0; wgp=1; cg=0), partial (66%);	unknown function	2.093	0.974982	2.95519	0
TC61214	Tentative consensus: similar to unknown protein {Arabidopsis thaliana} (exp=0; wgp=1; cg=0), partial (36%);	unknown function	4.04329	0.136019	6.67347	0
TC61218	Tentative consensus: similar to OSJNBa0054K20.22 gene product {Oryza sativa (japonica cultivar-group)} (exp=-1; wgp=0; cg=0), partial (89%);	unknown function	5.68111	0	5.54047	0
TC61245	Tentative consensus: weakly similar to At2g30140 {Arabidopsis thaliana} (exp=-1; wgp=0; cg=0), partial (21%);	unknown function	25.7392	0	13.4956	0
TC61252	Tentative consensus: similar to unknown protein {Arabidopsis thaliana} (exp=0; wgp=1; cg=0), partial (84%);	unknown function	12.8966	0	8.83791	0
TC61260	Tentative consensus: similar to unknown {Vitis riparia} (exp=0; wgp=1; cg=0), partial (77%); homologue to unknown {Vitis riparia} (exp=0; wgp=1; cg=0), complete; unknown {Vitis riparia} (exp=0; wgp=1; cg=0), complete; homologue to unknown {Vitis riparia}	unknown function	1.92036	1.13941	5.06314	0
TC61270	Tentative consensus: similar to unknown {Arabidopsis thaliana} (exp=0; wgp=1; cg=0), partial (21%);	unknown function	1.94712	0.184781	2.92923	0
TC61321	Tentative consensus: similar to (Q7XS46) OSJNBa0035M09.18 protein, partial (41%);	unknown function	0.600611	2.87267	0.412021	0.0321996
TC61324	Tentative consensus: similar to unknown {Arabidopsis thaliana} (exp=0; wgp=1; cg=0), partial (60%);	unknown function	0.614304	5.69828	0.49351	0.199526
TC61403	Tentative consensus: weakly similar to (O64594) F17O7.4 (At1g70420/F17O7_4), partial (12%);	unknown function	1.76986	4.18205	2.01106	0.965041
TC61489	Tentative consensus: weakly similar to unknown protein {Arabidopsis thaliana} (exp=0; wgp=1; cg=0), partial (17%);	unknown function	2.17309	0.158367	2.02602	0.0573367
TC61519	Tentative consensus: similar to (Q3QFA6) Hypothetical protein, partial (5%);	unknown function	0.086907	0	0.187228	0
TC61532	Tentative consensus: similar to unknown {Arabidopsis thaliana} (exp=0; wgp=1; cg=0), partial (88%);	unknown function	1.89927	0.889442	2.64206	0
TC61553	Tentative consensus: Q1SSG6 Hypothetical protein.;	unknown function	3.52636	0	3.91868	0
TC61585	Tentative consensus: similar to unknown {Triticum monococcum} (exp=0; wgp=1; cg=0), partial (76%);	unknown function	12.4348	0	9.77801	0
TC61636	Tentative consensus: similar to (Q9LQ43) T30E16.31, partial (43%); None;	unknown function	3.21814	0	5.50386	0
TC61656	Tentative consensus: similar to expressed protein {Oryza sativa (japonica cultivar-group)} (exp=0; wgp=1; cg=0), partial (32%);	unknown function	2.09379	0.602298	3.82382	0
TC61665	Tentative consensus: similar to unknown {Arabidopsis thaliana} (exp=0; wgp=1; cg=0), partial (30%);	unknown function	0.597977	3.50024	0.407519	0.00709883
TC61679	Tentative consensus: similar to Expressed protein {Arabidopsis thaliana} (exp=0; wgp=1; cg=0), partial (22%); None;	unknown function	2.54047	0.378763	2.62751	0.0665904
TC61683	Tentative consensus: weakly similar to unknown {Arabidopsis thaliana} (exp=0; wgp=1; cg=0), partial (26%);	unknown function	2.48607	0.159662	7.51628	0
TC61718	Tentative consensus: similar to unknown protein {Arabidopsis thaliana} (exp=0; wgp=1; cg=0), partial (50%); weakly similar to unknown protein {Arabidopsis thaliana} (exp=0; wgp=1; cg=0), partial (53%);	unknown function	0.414468	2.22836	4.77312	0
TC61721	Tentative consensus: similar to unknown protein {Arabidopsis thaliana} (exp=0; wgp=1; cg=0), partial (20%);	unknown function	2.14822	0.974982	2.36346	0.0565142
TC61802	Tentative consensus: (Q8IK72) Hypothetical protein, partial (6%);	unknown function	3.67586	0	3.28525	0.0130212
TC61834	Tentative consensus: similar to unknown protein {Arabidopsis thaliana} (exp=0; wgp=1; cg=0), partial (78%);	unknown function	0.357518	0.106267	2.24468	0.163261
TC61854	Tentative consensus: similar to unknown protein {Arabidopsis thaliana} (exp=0; wgp=1; cg=0), partial (60%);	unknown function	3.92338	0	2.57199	0.033551
TC61950	Tentative consensus: homologue to unknown protein {Arabidopsis thaliana} (exp=0; wgp=1; cg=0), partial (3%);	unknown function	5.30562	0	4.09809	0
TC61958	Tentative consensus: homologue to (Q94JT0) At2g20140/T2G17.6, partial (29%);	unknown function	13.1768	0	3.74757	0
TC61988	Tentative consensus: similar to Unknown (protein for MGC:12025) {Mus musculus} (exp=0; wgp=1; cg=0), partial (75%); similar to Unknown (protein for MGC:12025) {Mus musculus} (exp=0; wgp=1; cg=0), partial (71%);	unknown function	6.34738	0	12.3809	0
TC61995	Tentative consensus: similar to (Q6R567) Ring domain containing protein, partial (47%);	unknown function	2.16944	0.539757	2.96435	0
TC62003	Tentative consensus: similar to unknown {Ricinus communis} (exp=0; wgp=1; cg=0), partial (60%);	unknown function	4.36065	0	4.07077	0
TC62020	Tentative consensus: weakly similar to AT5g58730/mzn1_180 {Arabidopsis thaliana} (exp=-1; wgp=0; cg=0), partial (29%);	unknown function	0.526377	1.8049	0.46626	0.0527283
TC62046	Tentative consensus: similar to unknown {Lycopersicon esculentum} (exp=0; wgp=1; cg=0), partial (27%);	unknown function	0.47004	1.23906	0.298487	0
TC62113	Tentative consensus: similar to catalytic/ hydrolase {Arabidopsis thaliana} (exp=-1; wgp=0; cg=0), partial (36%);	unknown function	1.53968	4.18205	2.23823	0.0615763
TC62159	Tentative consensus: None;	unknown function	0.485994	1.852	2.31296	0.0122737
TC62163	Tentative consensus: similar to (Q92DD5) Lin0879 protein, partial (3%);	unknown function	2.33496	0.302201	2.36866	0.166837
TC62191	Tentative consensus: weakly similar to unknown protein {Oryza sativa (japonica cultivar-group)} (exp=0; wgp=1; cg=0), partial (6%);	unknown function	2.72323	0.0506609	2.25723	0
TC62198	Tentative consensus: similar to FK506 binding protein 1 {Arabidopsis thaliana} (exp=-1; wgp=0; cg=0), partial (62%);	unknown function	3.56957	0.0537068	2.49731	0.0182099
TC62217	Tentative consensus: similar to (Q7XU70) OSJNBb0020O11.7 protein, partial (51%);	unknown function	0.490296	2.96765	4.58099	0
TC62220	Tentative consensus: weakly similar to (Q2H1H8) Hypothetical protein, partial (5%);	unknown function	2.18962	0.789164	2.66133	0.0313932
TC62228	Tentative consensus: homologue to (Q2QYH2) Expressed protein, partial (8%);	unknown function	3.94198	0	3.9162	0
TC62249	Tentative consensus: weakly similar to (Q2QYD3) Expressed protein, partial (42%);	unknown function	1.8511	0.868377	2.26674	0.0867262
TC62303	Tentative consensus: weakly similar to (Q8LJS0) Hypothetical protein, partial (67%);	unknown function	2.69893	0.0488676	2.93629	0.0128349
TC62358	Tentative consensus: None;	unknown function	2.59759	0.730134	2.76541	0
TC62413	Tentative consensus: similar to (Q31FJ8) Hypothetical protein, partial (6%);	unknown function	1.64111	3.75236	2.24444	0.0449205
TC62438	Tentative consensus: similar to (Q8VWN8) Reversibly glycosylated polypeptide, partial (32%); homologue to (Q8VWN8) Reversibly glycosylated polypeptide, complete;	unknown function	10.5616	0	3.30163	0
TC62465	Tentative consensus: homologue to (Q4UF86) Hypothetical protein, partial (2%);	unknown function	0.568073	3.10555	0.287145	0.0339433
TC62533	Tentative consensus: similar to unknown protein {Arabidopsis thaliana} (exp=0; wgp=1; cg=0), partial (16%);	unknown function	2.41552	0.299963	2.79533	0
TC62576	Tentative consensus: weakly similar to (Q25AG2) H0512B01.12 protein, partial (30%);	unknown function	4.25373	0	2.26173	0.166281
TC62590	Tentative consensus: None;	unknown function	0.155032	0	0.269124	0
TC62602	Tentative consensus: similar to unknown protein {Arabidopsis thaliana} (exp=0; wgp=1; cg=0), partial (49%);	unknown function	2.39752	0.156732	5.86609	0
TC62611	Tentative consensus: weakly similar to (Q9LFY2) T7N9.11, partial (14%);	unknown function	2.07893	0.607171	2.99069	0
TC62684	Tentative consensus: similar to (Q2V450) Protein At2g27110, partial (10%);	unknown function	0.548191	2.96765	2.32451	0
TC62720	Tentative consensus: similar to unknown protein {Arabidopsis thaliana} (exp=0; wgp=1; cg=0), partial (6%);	unknown function	0.29163	0.0467249	0.216697	0
TC62778	Tentative consensus: similar to unknown protein {Arabidopsis thaliana} (exp=0; wgp=1; cg=0), partial (95%);	unknown function	2.42381	0.84049	3.4943	0.00729891
TC62969	Tentative consensus: similar to unknown protein {Arabidopsis thaliana} (exp=0; wgp=1; cg=0), partial (6%); similar to (Q9M0T0) Hypothetical protein AT4g08540, partial (35%);	unknown function	0.584844	2.59783	2.65339	0
TC62990	Tentative consensus: similar to (Q2QX86) Hypothetical protein, partial (16%);	unknown function	1.77826	1.51766	4.36129	0
TC63006	Tentative consensus: None;	unknown function	2.36843	1.8049	2.98484	0.109549
TC63071	Tentative consensus: None;	unknown function	0.403753	0.247802	0.422966	0.0134155
TC63073	Tentative consensus: similar to unknown protein {Arabidopsis thaliana} (exp=0; wgp=1; cg=0), partial (36%);	unknown function	3.96179	0	8.43889	0
TC63078	Tentative consensus: similar to (O80816) T8F5.23 protein, partial (27%);	unknown function	5.2627	0.0547229	2.19923	0.166837
TC63181	Tentative consensus: (Q54GP5) Hypothetical protein, partial (1%);	unknown function	0.488113	0.993594	0.449735	0.10695
TC63229	Tentative consensus: similar to (Q383J8) Hypothetical protein, partial (2%);	unknown function	6.77121	0	6.35534	0
TC63230	Tentative consensus: similar to (Q5PP23) At4g28370, partial (12%);	unknown function	0.628316	4.45368	0.380067	0.0128349
TC63251	Tentative consensus: similar to unknown protein {Arabidopsis thaliana} (exp=0; wgp=1; cg=0), partial (91%);	unknown function	1.83926	1.40878	2.1946	0.304381
TC63289	Tentative consensus: similar to unknown protein {Oryza sativa (japonica cultivar-group)} (exp=0; wgp=1; cg=0), partial (24%);	unknown function	0.350979	0.993594	0.197783	0
TC63301	Tentative consensus: similar to (Q9SX53) F14I3.4 protein (At1g50380/F14I3_27), partial (29%);	unknown function	3.31497	0	2.89441	0
TC63309	Tentative consensus: similar to OSJNBa0033D24.29 gene product {Oryza sativa (japonica cultivar-group)} (exp=-1; wgp=0; cg=0), partial (9%); None;	unknown function	3.60884	0	2.29809	0.00738985
TC63316	Tentative consensus: weakly similar to unknown {Prunus armeniaca} (exp=0; wgp=1; cg=0), partial (68%);	unknown function	0.581265	4.45368	2.42789	0.0337445
TC63317	Tentative consensus: similar to unknown protein {Phytophthora sojae} (exp=0; wgp=1; cg=0), partial (37%); similar to unknown protein {Phytophthora sojae} (exp=0; wgp=1; cg=0), partial (94%);	unknown function	2.00258	0.648584	3.23387	0
TC63322	Tentative consensus: similar to (Q94AX7) AT5g05550/MOP10_9, partial (64%);	unknown function	1.88948	0.607171	3.19078	0
TC63323	Tentative consensus: None;	unknown function	0.298535	0.0881602	0.171505	0
TC63331	Tentative consensus: similar to (Q4HYQ4) Hypothetical protein, partial (0%); None;	unknown function	2.82004	0.0493841	3.82051	0
TC63366	Tentative consensus: (Q585N9) Hypothetical protein, partial (1%);	unknown function	0.391525	0.539757	4.57552	0
TC63371	Tentative consensus: similar to unknown protein {Arabidopsis thaliana} (exp=0; wgp=1; cg=0), partial (66%);	unknown function	0.516022	3.75236	0.407422	0.0298959
TC63419	Tentative consensus: similar to (Q9VN36) CG12586-PA, partial (11%); similar to (Q9VN36) CG12586-PA, partial (11%); weakly similar to (O18465) Tractin, partial (4%); weakly similar to (Q9VN36) CG12586-PA, partial (12%);	unknown function	22.2549	0	37.882	0
TC63468	Tentative consensus: similar to (Q2HVA0) Hypothetical protein, partial (48%);	unknown function	2.18292	0.974982	2.59189	0.163261
TC63497	Tentative consensus: similar to unknown protein {Oryza sativa (japonica cultivar-group)} (exp=0; wgp=1; cg=0), partial (29%);	unknown function	3.51777	0	6.59389	0
TC63516	Tentative consensus: weakly similar to AT3g53990/F5K20_290 {Arabidopsis thaliana} (exp=-1; wgp=0; cg=0), partial (78%);	unknown function	0.189507	0	0.480699	0.338792
TC63560	Tentative consensus: weakly similar to (Q9FRQ7) F22O13.31, partial (30%);	unknown function	1.83746	1.852	2.57007	0
TC63626	Tentative consensus: weakly similar to (Q3EBL4) Protein At2g37035, partial (12%);	unknown function	0.465742	1.852	3.11302	0
TC63630	Tentative consensus: similar to unknown protein {Arabidopsis thaliana} (exp=0; wgp=1; cg=0), partial (80%);	unknown function	36.5331	0	32.7047	0
TC63701	Tentative consensus: (O58431) Hypothetical protein PH0700, partial (2%);	unknown function	0.535656	3.50024	0.449921	0.0665904
TC63727	Tentative consensus: similar to (Q5YJS0) OSJNBa0011F23.6-like protein, partial (28%);	unknown function	3.14353	0.156732	6.7597	0
TC63744	Tentative consensus: similar to unknown protein {Arabidopsis thaliana} (exp=0; wgp=1; cg=0), partial (80%);	unknown function	12.5937	0	4.51122	0
TC63775	Tentative consensus: similar to unknown protein {Arabidopsis thaliana} (exp=0; wgp=1; cg=0), partial (30%);	unknown function	0.327558	0.0520501	0.475282	0.0573367
TC63805	Tentative consensus: similar to (Q8W593) At1g67280/F1N21_10, partial (77%);	unknown function	2.25741	0.138051	2.78738	0.0313932
TC63820	Tentative consensus: weakly similar to CYP96A1; heme binding {Arabidopsis thaliana} (exp=-1; wgp=0; cg=0), partial (28%);	unknown function	2.21085	0.196154	3.1318	0
TC63900	Tentative consensus: weakly similar to (Q25AG3) H0512B01.11 protein, partial (4%); weakly similar to (Q7XKV0) OSJNBa0022H21.7 protein, partial (36%);	unknown function	3.54307	0	2.36265	0.00729891
TC63999	Tentative consensus: similar to (Q2QWM9) Expressed protein, partial (5%);	unknown function	1.7987	0.84049	3.84549	0
TC64005	Tentative consensus: similar to unknown protein {Arabidopsis thaliana} (exp=0; wgp=1; cg=0), partial (58%);	unknown function	3.56042	0	3.51189	0
TC64076	Tentative consensus: similar to unknown protein {Arabidopsis thaliana} (exp=0; wgp=1; cg=0), partial (97%);	unknown function	2.14325	0.164961	5.06498	0
TC64089	Tentative consensus: homologue to (Q9ZRD8) GMFP5 (Fragment), partial (11%);	unknown function	6.64256	0	20.6045	0
TC64247	Tentative consensus: similar to (Q4Q876) Hypothetical protein, partial (2%);	unknown function	1.84308	1.852	2.47081	0.0470776
TC64366	Tentative consensus: similar to unknown {Arabidopsis thaliana} (exp=0; wgp=1; cg=0), partial (39%);	unknown function	4.77265	0	2.97107	0
TC64371	Tentative consensus: similar to (O96279) Cytoadherence linked asexual protein 2, partial (1%);	unknown function	2.72547	0.237152	2.92902	0
TC64392	Tentative consensus: None;	unknown function	1.987	0.602298	0.440525	0.203884
TC64451	Tentative consensus: similar to unknown {Arabidopsis thaliana} (exp=0; wgp=1; cg=0), partial (14%);	unknown function	7.10636	0	3.20631	0
TC64454	Tentative consensus: similar to (Q9FPI7) AT4g37020, partial (42%);	unknown function	2.01142	0.310212	4.44879	0
TC64460	Tentative consensus: weakly similar to (Q5BDT1) Hypothetical protein, partial (2%); similar to (Q60IR7) Hypothetical protein CBG24857, partial (3%);	unknown function	2.50029	0.730134	2.25913	0.313497
TC64475	Tentative consensus: similar to (Q93ZI8) AT3g17650/MKP6_20, partial (20%);	unknown function	2.13241	1.51766	2.97084	0
TC64521	Tentative consensus: similar to (Q58A16) Hypothetical protein 7E10 (Fragment), partial (91%);	unknown function	3.21834	0.508865	4.15731	0.0331535
TC64542	Tentative consensus: similar to (Q944M2) AT4g14500/dl3290w (At4g14500) (Expressed protein), partial (78%);	unknown function	2.31719	0.161644	5.13712	0
TC64580	Tentative consensus: similar to (Q9M9T5) F14L17.3 protein, partial (51%);	unknown function	1.99651	0.835292	5.82562	0
TC64594	Tentative consensus: similar to unknown {Arabidopsis thaliana} (exp=0; wgp=1; cg=0), partial (85%);	unknown function	3.15877	0	3.02595	0
TC64596	Tentative consensus: homologue to At5g50320/MXI22_3 {Arabidopsis thaliana} (exp=-1; wgp=0; cg=0), partial (36%);	unknown function	8.25783	0	6.12863	0
TC64640	Tentative consensus: similar to (Q9Q924) Gp047R, partial (6%);	unknown function	4.03894	0	2.54148	0
TC64641	Tentative consensus: similar to (Q4V3B4) At3g49350, partial (26%);	unknown function	5.89152	0	23.3478	0
TC64668	Tentative consensus: similar to metal ion binding {Arabidopsis thaliana} (exp=-1; wgp=0; cg=0), complete;	unknown function	1.61353	3.93309	2.37377	0.0331535
TC64678	Tentative consensus: similar to (Q5SMM0) LIM domain containing protein-like, partial (29%);	unknown function	2.5828	0.0476038	8.32191	0
TC64681	Tentative consensus: None;	unknown function	3.92752	0	4.07856	0
TC64689	Tentative consensus: weakly similar to At4g24220 {Arabidopsis thaliana} (exp=-1; wgp=0; cg=0), partial (18%);	unknown function	1.76476	2.87267	2.11067	0.166025
TC64743	Tentative consensus: similar to (Q4D256) Hypothetical protein, partial (1%);	unknown function	2.86705	0	2.7156	0
TC64770	Tentative consensus: similar to (Q9XGZ7) T1N24.19 protein, partial (44%);	unknown function	0.550622	3.50024	2.55534	0
TC64827	Tentative consensus: homologue to (O24327) Orf protein, partial (16%); similar to (O24327) Orf protein, complete;	unknown function	3.99272	0	11.3696	0
TC64869	Tentative consensus: similar to unknown protein {Arabidopsis thaliana} (exp=0; wgp=1; cg=0), partial (48%); None;	unknown function	1.54232	3.28232	2.14807	0
TC64872	Tentative consensus: similar to (Q7RNT6) Hypothetical protein, partial (21%); similar to (Q9Q924) Gp047R, partial (6%);	unknown function	5.80096	0	2.25197	0.0182099
TC64878	Tentative consensus: similar to unknown protein {Arabidopsis thaliana} (exp=0; wgp=1; cg=0), partial (94%);	unknown function	4.5733	0	8.07388	0
TC64908	Tentative consensus: None; None;	unknown function	19.8602	0	21.924	0
TC64976	Tentative consensus: similar to At2g24300 {Arabidopsis thaliana} (exp=-1; wgp=0; cg=0), partial (19%);	unknown function	2.1535	0.198397	2.95822	0
TC65032	Tentative consensus: similar to At2g39450 {Arabidopsis thaliana} (exp=-1; wgp=0; cg=0), partial (38%);	unknown function	2.98302	0.161644	12.6991	0
TC65052	Tentative consensus: similar to (Q9LN49) F18O14.21, partial (32%);	unknown function	1.72047	1.3274	2.12639	0.590134
TC65058	Tentative consensus: similar to unknown protein {Arabidopsis thaliana} (exp=0; wgp=1; cg=0), partial (26%); None;	unknown function	2.07722	0.692741	2.25514	0.0565142
TC65082	Tentative consensus: homologue to (Q2L7C2) Hypothetical protein, partial (95%); Q2L7C2 Hypothetical protein.;	unknown function	2.56208	0.539757	2.50738	0.0688484
TC65107	Tentative consensus: None;	unknown function	3.48143	0	3.36179	0
TC65112	Tentative consensus: similar to unknown protein {Arabidopsis thaliana} (exp=0; wgp=1; cg=0), partial (54%);	unknown function	3.26575	0.0493841	3.10082	0
TC65135	Tentative consensus: similar to Chain A Solution Structure Of Hypothetical Protein At3g17210. Center For Eukaryotic Structural, complete;	unknown function	4.03486	0	4.95702	0
TC65192	Tentative consensus: homologue to (Q80TY1) MKIAA0553 protein (Fragment), partial (3%);	unknown function	1.85404	1.40878	3.13437	0
TC65200	Tentative consensus: similar to unknown protein {Arabidopsis thaliana} (exp=0; wgp=1; cg=0), partial (29%); None;	unknown function	0.480211	5.25171	0.412585	0.090428
TC65282	Tentative consensus: weakly similar to (Q9SAD7) F3F19.4 protein, partial (21%); weakly similar to (Q9SAD7) F3F19.4 protein, partial (21%); None;	unknown function	0.538227	2.59783	2.55716	0.0136699
TC65295	Tentative consensus: None;	unknown function	0.39481	0.539757	0.249086	0.0293159
TC65306	Tentative consensus: similar to (Q6E250) Hypothetical protein, partial (40%);	unknown function	1.76841	4.18205	2.40469	0.0590121
TC65320	Tentative consensus: similar to unknown protein {Arabidopsis thaliana} (exp=0; wgp=1; cg=0), partial (24%);	unknown function	4.66667	0.161644	11.1485	0
TC65354	Tentative consensus: similar to (Q4DIG8) Hypothetical protein, partial (3%); weakly similar to unknown protein {Arabidopsis thaliana} (exp=0; wgp=1; cg=0), partial (38%);	unknown function	6.18083	0	7.34497	0
TC65358	Tentative consensus: weakly similar to unknown protein {Arabidopsis thaliana} (exp=0; wgp=1; cg=0), partial (47%);	unknown function	3.23064	0.0911364	13.171	0
TC65390	Tentative consensus: homologue to unknown protein {Arabidopsis thaliana} (exp=0; wgp=1; cg=0), partial (38%); homologue to unknown protein {Arabidopsis thaliana} (exp=0; wgp=1; cg=0), partial (19%); homologue to unknown protein {Arabidopsis thaliana} (e	unknown function	1.94079	1.93463	2.44399	0.114765
TC65412	Tentative consensus: similar to unknown protein {Arabidopsis thaliana} (exp=0; wgp=1; cg=0), partial (64%);	unknown function	2.46987	0.146418	2.45958	0
TC65423	Tentative consensus: similar to unknown protein {Arabidopsis thaliana} (exp=0; wgp=1; cg=0), partial (26%);	unknown function	2.49716	0.198397	3.60537	0
TC65463	Tentative consensus: homologue to (Q6NKU3) At1g55340, partial (19%); similar to (Q6NKU3) At1g55340, partial (51%);	unknown function	2.08358	2.06352	5.93438	0
TC65520	Tentative consensus: similar to (Q3AKT6) Hypothetical protein, partial (11%);	unknown function	3.01698	0	0.497043	0.0527283
TC65540	Tentative consensus: similar to (Q9SH07) F28K19.15, partial (20%);	unknown function	1.71378	3.93309	4.52433	0
TC65570	Tentative consensus: homologue to (Q9LW64) Protein At3g23325, partial (52%); Q6Z8Q6 Splicing factor 3B subunit 5-like protein (Os08g0444100 protein).;	unknown function	3.51171	0.0901892	6.79956	0
TC65591	Tentative consensus: similar to (Q494Q0) At3g06170, partial (75%);	unknown function	0.502309	2.96765	2.33797	0.0615763
TC65611	Tentative consensus: homologue to (Q9LNC5) F9P14.8 protein, partial (16%); None;	unknown function	2.07688	0.868377	2.98801	0
TC65630	Tentative consensus: similar to (Q9LYK4) Hypothetical protein T15N1_40, partial (16%);	unknown function	2.22992	0.648584	2.91896	0
TC65636	Tentative consensus: similar to unnamed protein product; EST AU082118(E20525) corresponds to a region of the predicted gene., partial (26%);	unknown function	0.590245	5.25171	2.8915	0
TC65664	Tentative consensus: similar to (Q73JS7) Hypothetical protein, partial (5%); homologue to unknown protein {Arabidopsis thaliana} (exp=0; wgp=1; cg=0), partial (93%); similar to ENSANGP00000021856 {Apis mellifera} (exp=-1; wgp=0; cg=0), partial (0%);	unknown function	4.05313	0	3.39103	0
TC65678	Tentative consensus: homologue to (Q7XNY3) OSJNBb0015N08.8 protein, partial (30%);	unknown function	4.76241	0	9.36032	0
TC65695	Tentative consensus: similar to (Q9FZC2) T1K7.26 protein, partial (19%);	unknown function	6.77077	0	8.60788	0
TC65698	Tentative consensus: weakly similar to unknown {Arabidopsis thaliana} (exp=0; wgp=1; cg=0), partial (50%); None;	unknown function	0.424506	2.87267	2.01394	0.095644
TC65713	Tentative consensus: similar to (Q7XKF1) OSJNBb0017I01.3 protein, partial (2%);	unknown function	3.81519	0	2.43958	0.00738985
TC65770	Tentative consensus: similar to (Q4QFG3) Hypothetical protein, partial (5%); None;	unknown function	6.84194	0	5.83396	0
TC65779	Tentative consensus: None;	unknown function	9.56198	0	5.15706	0
TC65831	Tentative consensus: similar to unknown protein {Arabidopsis thaliana} (exp=0; wgp=1; cg=0), partial (91%);	unknown function	1.70316	5.25171	2.44755	0.0519603
TC65859	Tentative consensus: similar to unknown protein {Arabidopsis thaliana} (exp=0; wgp=1; cg=0), partial (52%);	unknown function	4.35098	0	2.12776	0.0298959
TC65869	Tentative consensus: similar to unknown protein {Arabidopsis thaliana} (exp=0; wgp=1; cg=0), partial (61%);	unknown function	0.396633	0.237152	0.493916	0.0688484
TC65899	Tentative consensus: weakly similar to (Q9ASS7) AT5g36940/MLF18_60, partial (20%);	unknown function	2.59266	0.139775	2.3097	0
TC65931	Tentative consensus: (Q9VX26) CG32556-PA isoform A, partial (1%); None;	unknown function	0.571777	1.93463	0.449616	0.0136699
TC65980	Tentative consensus: similar to unknown protein {Arabidopsis thaliana} (exp=0; wgp=1; cg=0), partial (38%);	unknown function	2.89893	0	2.15168	0.0130212
TC66075	Tentative consensus: similar to unknown protein {Oryza sativa (japonica cultivar-group)} (exp=0; wgp=1; cg=0), partial (67%); similar to unknown protein {Oryza sativa (japonica cultivar-group)} (exp=0; wgp=1; cg=0), partial (67%);	unknown function	4.53722	0	4.68175	0
[truncated: 178 more rows]
