# Supplementary material for: General and species-specific transcriptional responses to downy mildew infection in a susceptible (Vitis vinifera) and a resistant (V. riparia) grapevine species
Source: BMC Genomics. 2010 Feb 18;11:117. doi: 10.1186/1471-2164-11-117 (PMC2831845; doi:10.1186/1471-2164-11-117)
Supplement: Additional file 5 — Comparison between defense-related genes in the subset of transcripts differentially expressed in the two species both at 12 and 24 h after mock-inoculation with distilled water. Defense-related genes considered for the comparison are those functionally categorized as 'resistance', 'stress', 'cell wall' and 'secondary metabolism' and are shown in the 'defense-related' list in Additional file 4. The tables on the left show the total numbers of genes whose basal expression is higher in V. riparia (overexpressed in Vr) or V. vinifera (overexpressed in Vv) within each category. The tables on the right report mean logarithmic fluorescence values of transcripts within each category (mean Vr and mean Vv), the ratio of the means calculated for each genotype and the resulting fold change. [file 1471-2164-11-117-S5.XLS]

## Sheet: Fluorescence values
12h and 24h
		12h		24h				12h				24h
			%		%		functional category	fluorescence values (log)		Vv/Vr		fluorescence values (log)		Vv/Vr
total # of genes	212							mean Vv	mean Vr	ratio (log)	Fold Change	mean Vv	mean Vr	ratio (log)	Fold Change
overexpressed in Vr		56	26.4151	51	24.0566		all defense-related genes	9.10617	8.1456	0.960569	1.94608	9.63847	8.3915	1.24698	2.37343
overexpressed in Vv		156	73.5849	161	75.9434		cell wall	8.9231	7.77092	1.15218	2.22249	9.44274	8.33602	1.10672	2.15355
							resistance	8.85333	8.32292	0.530405	1.44433	9.42713	8.72328	0.703856	1.62885
							secondary metabolism	9.04098	8.22775	0.813228	1.75714	9.59142	8.30511	1.28631	2.43903
		12h	24h				stress response	9.41474	8.07069	1.34406	2.53864	9.90616	8.16722	1.73894	3.3379
cell wall	25
overexpressed in Vr		9	11
overexpressed in Vv		16	14
resistance	68
overexpressed in Vr		21	20
overexpressed in Vv		47	48
secondary metabolism	40
overexpressed in Vr		13	11
overexpressed in Vv		27	29
stress response	79
overexpressed in Vr		13	9
overexpressed in Vv		66	70
