# Supplementary material for: General and species-specific transcriptional responses to downy mildew infection in a susceptible (Vitis vinifera) and a resistant (V. riparia) grapevine species
Source: BMC Genomics. 2010 Feb 18;11:117. doi: 10.1186/1471-2164-11-117 (PMC2831845; doi:10.1186/1471-2164-11-117)
Supplement: Additional file 6 — Differential gene expression in V. riparia and V. vinifera following infection with P. viticola. The file lists transcripts showing a statistically significant differential expression (fold change ≥2, FDR ≤5%) in P. viticola infected samples of V. riparia (Vr) and V. vinifera (Vv), in comparison to their respective mock-inoculated controls, at 12 and 24 hpi. Species-specific and 'common' transcriptional changes associated with infection are also reported in separate lists for easier access. [file 1471-2164-11-117-S6.XLS]

## Sheet: modulated genes
All modulated genes								Subset of V. vinifera specific genes								Subset of common genes								Subset of V. riparia specific genes
Name	Target Description	Functional Category	Vr 12h fold change	Vr 24h fold change	Vv 12h fold change	Vv 2h4 fold change		Name	Target Description	Functional Category	Vr 12h fold change	Vr 24h fold change	Vv 12h fold change	Vv 2h4 fold change		Name	Target Description	Functional Category	Vr 12h fold change	Vr 24h fold change	Vv 12h fold change	Vv 2h4 fold change		Name	Target Description	Functional Category	Vr 12h fold change	Vr 24h fold change	Vv 12h fold change	Vv 2h4 fold change
TC58583	Tentative consensus: similar to (Q9FXM0) Gamma tonoplast intrinsic protein, partial (65%); similar to (Q9LKL9) Putative aquaporin TIP3, partial (71%); similar to (Q9LKL9) Putative aquaporin TIP3, complete;	cell component		0.220548				TC69114	Tentative consensus: homologue to (Q9FSG1) Putative extensin precursor, partial (25%);	cell wall			4.04787	3.311		TC64650	Tentative consensus: weakly similar to electron transporter {Arabidopsis thaliana} (exp=-1; wgp=0; cg=0), partial (13%);	electr./energy	5.94498	3.96683		2.28317		TC69656	Tentative consensus: homologue to (Q41783) Tubulin beta-6 chain (Beta-6 tubulin), partial (37%); homologue to (Q8H6N0) Beta-tubulin 1, partial (72%);	cell component	0.497262	0.31223
TC61079	Tentative consensus: homologue to (P12411) Tubulin beta-1 chain (Beta-1 tubulin), complete;	cell component		0.426382				TC69253	Tentative consensus: similar to electron transporter {Arabidopsis thaliana} (exp=-1; wgp=0; cg=0), partial (57%); similar to electron transporter {Arabidopsis thaliana} (exp=-1; wgp=0; cg=0), partial (32%);	electr./energy			3.48631	3.30555		TC58251	Tentative consensus: homologue to (O29231) DNA double-strand break repair protein mre11, partial (3%);	metabolism	2.86311	2.22178		2.08814		TC68649	Tentative consensus: similar to (Q9FSG1) Putative extensin precursor, partial (70%);	cell wall	2.29089	2.2528
TC65238	Tentative consensus: homologue to (P33629) Tubulin alpha chain, partial (38%); (P33629) Tubulin alpha chain, complete;	cell component		0.491254				TC65553	Tentative consensus: (Q6PNB2) ATP synthase F0 subunit 6, partial (5%);	electr./energy			4.24933	6.75901		TC54121	Tentative consensus: similar to (Q2MJ20) Cytochrome P450 monooxygenase CYP716A, partial (56%);	metabolism	3.73963		6.1193			TC64043	Tentative consensus: homologue to (Q95JD1) Basic proline-rich protein, partial (6%); similar to (Q00487) Mini-collagen (Fragment), partial (28%); homologue to alpha-5 type IV collagen {Homo sapiens} (exp=-1; wgp=0; cg=0), partial (4%);	cell wall	5.25592	4.38087
TC54334	Tentative consensus: homologue to (Q9SE40) Putative integral membrane protein, partial (59%);	cell component		2.87457				TC64426	Tentative consensus: weakly similar to (Q6QUQ2) Protein disulfide isomerase, partial (86%);	metabolism			3.02903	3.61944		TC65774	Tentative consensus: None; None; similar to (Q2V823) Acetyl-CoA carboxylase (Fragment), partial (90%);	metabolism	3.88107			2.42847		TC68942	Tentative consensus: similar to (Q8RU06) Putative Glucan 1 3-beta-glucosidase (Cellulase putative), partial (69%);	cell wall	9.29688	5.25809
TC69656	Tentative consensus: homologue to (Q41783) Tubulin beta-6 chain (Beta-6 tubulin), partial (37%); homologue to (Q8H6N0) Beta-tubulin 1, partial (72%);	cell component	0.497262	0.31223				TC53841	Tentative consensus: weakly similar to (Q9SQJ3) Short-chain alcohol dehydrogenase, partial (75%);	metabolism			2.34049			TC64493	Tentative consensus: similar to (Q9SWR1) Aldehyde 5-hydroxylase, partial (32%);	metabolism	4.54723	6.48244	5.28269	3.39568		TC69753	Tentative consensus: similar to acyl-CoA oxidase ACX3 {Arabidopsis thaliana} (exp=-1; wgp=0; cg=0), partial (28%);	metabolism	3.36844	3.94021
TC59354	Tentative consensus: similar to (Q5BHR6) Cell Division Protein AAA ATPase family, partial (32%); similar to (Q5XWR4) Hypothetical protein, partial (26%); similar to (Q5XWR4) Hypothetical protein, partial (45%);	cell component	2.34855					TC66706	Tentative consensus: similar to (Q9SJA7) Probable sarcosine oxidase (EC 1.5.3.1 EC 1.5.3.1 EC 1.5.3.1 EC 1.5.3.7), partial (4%);	metabolism			2.85601			TC63952	Tentative consensus: similar to (Q39817) Calnexin homolog precursor, partial (48%);	metabolism	4.72001		2.07835	2.61407		TC57852	UDP-glucosyltransferase HRA25, partial (27%);	metabolism	2.00595	2.81716
TC58416	Tentative consensus: similar to (Q59S66) Spindle assembly checkpoint kinase (Aurora kinase) (EC 2.7.11.1 EC 2.7.1.37), partial (3%);	cell component	3.26777					TC58962	Tentative consensus: weakly similar to disulfide oxidoreductase/ monooxygenase/ oxidoreductase {Arabidopsis thaliana} (exp=-1; wgp=0; cg=0), partial (32%);	metabolism			3.61911			TC58290	Tentative consensus: similar to (Q39817) Calnexin homolog precursor, partial (31%);	metabolism	4.94666	4.87437	2.33181	2.19944		TC58393	Tentative consensus: homologue to (Q6ZL94) Putative succinyl-CoA ligase alpha subunit, partial (90%);	metabolism	2.06819	2.83619
TC69114	Tentative consensus: homologue to (Q9FSG1) Putative extensin precursor, partial (25%);	cell wall			4.04787	3.311		TC59549	Tentative consensus: weakly similar to (Q8H2A6) Germin-like protein, partial (54%); weakly similar to (Q8H2A6) Germin-like protein, partial (87%);	metabolism				2.46773		TC62507	Tentative consensus: similar to (Q38M75) Ripening regulated protein-like, partial (29%);	metabolism	6.8474		2.57808			TC56564	Tentative consensus: similar to (Q5PY86) NADH:cytochrome b5 reductase (EC 1.6.2.2), partial (59%); similar to (Q5PY86) NADH:cytochrome b5 reductase (EC 1.6.2.2), partial (94%);	metabolism	2.07007	3.84811
TC68649	Tentative consensus: similar to (Q9FSG1) Putative extensin precursor, partial (70%);	cell wall	2.29089	2.2528				TC60832	Tentative consensus: homologue to (O65329) Asparagine synthetase, partial (58%);	metabolism				2.42521		CD800358	EST sequence: Q1S9M3 Lipase, active site.;	metabolism	7.55331		2.25855			TC66996	Tentative consensus: similar to (Q4JIY3) Pyruvate dehydrogenase (Fragment), partial (91%);	metabolism	2.41473	4.6425
TC64043	Tentative consensus: homologue to (Q95JD1) Basic proline-rich protein, partial (6%); similar to (Q00487) Mini-collagen (Fragment), partial (28%); homologue to alpha-5 type IV collagen {Homo sapiens} (exp=-1; wgp=0; cg=0), partial (4%);	cell wall	5.25592	4.38087				TC62087	Tentative consensus: weakly similar to (Q8H2A6) Germin-like protein, partial (87%);	metabolism				2.28779		TC64870	Tentative consensus: similar to (Q5N9Z8) Putative aspartate aminotransferase, partial (63%);	metabolism	9.29312	12.5829	2.40219	2.31772		TC54048	Tentative consensus: weakly similar to (Q2V6K0) UDP-glucose glucosyltransferase, partial (35%);	metabolism	4.62597	2.04157
TC68942	Tentative consensus: similar to (Q8RU06) Putative Glucan 1 3-beta-glucosidase (Cellulase putative), partial (69%);	cell wall	9.29688	5.25809				TC54622	Tentative consensus: homologue to (P12333) Chlorophyll a-b binding protein chloroplast precursor (LHCII type I CAB) (LHCP), partial (85%);	photosynthesis				0.254665		TC56057	Tentative consensus: homologue to (Q3L7K5) Cell wall apoplastic invertase, partial (82%); None;	metabolism	9.53266	7.17739	3.19216	2.20746		TC60932	Tentative consensus: similar to (Q6SXP2) Glucose-6-phosphate dehydrogenase, partial (38%);	metabolism	4.68655	4.83377
TC59336	Tentative consensus: similar to (Q06763) ADR11 protein (Fragment), partial (82%); similar to (Q5DNZ7) Putative proline-rich protein (Fragment), partial (84%); similar to (Q5DNZ7) Putative proline-rich protein (Fragment), partial (82%);	cell wall		0.122688				TC52103	Tentative consensus: homologue to (Q9FS44) Chitinase precursor (EC 3.2.1.17), complete;	resistance			5.22563	2.94613		TC63637	Tentative consensus: homologue to (O82357) 3-methyl-2-oxobutanoate hydroxy-methyl-transferase (At2g46110), partial (44%);	metabolism	9.58446		2.36133	3.47286		TC63185	Tentative consensus: similar to (Q84V96) Aldehyde dehydrogenase 1 precursor (EC 1.2.1.3), partial (29%);	metabolism	2.08758	8.12862
TC67561	Tentative consensus: weakly similar to AGP13 (ARABINOGALACTAN PROTEIN 13) {Arabidopsis thaliana} (exp=-1; wgp=0; cg=0), complete;	cell wall		0.271549				TC63584	Tentative consensus: (Q6YCG7) Lipoxygenase (Fragment), complete;	resistance				3.67084		TC56923	Tentative consensus: similar to transferase transferring glycosyl groups {Arabidopsis thaliana} (exp=-1; wgp=0; cg=0), partial (24%);	metabolism	10.4371		2.83058	2.48937		TC65000	Tentative consensus: similar to (Q9M681) Guanylate kinase (EC 2.7.4.8), partial (4%);	metabolism	2.12263	2.66646
TC63732	Tentative consensus: similar to polygalacturonase {Arabidopsis thaliana} (exp=-1; wgp=0; cg=0), partial (40%);	cell wall		0.271878				TC58764	Tentative consensus: similar to (Q5G1J6) Polyphenol oxidase, partial (79%);	secondary metab.			5.26123	3.84325		TC59940	Tentative consensus: similar to (Q2XPX1) L-allo-threonine aldolase-related protein, partial (62%);	metabolism	12.5154	8.3437	2.21321			TC60890	Tentative consensus: similar to (Q6F4I7) Glutathione synthetase (EC 6.3.2.3), partial (31%);	metabolism	2.12898	3.82767
TC54422	Tentative consensus: similar to (Q9FY03) Putative pectin methylesterase precursor (EC 3.1.1.11), partial (31%); similar to (Q9FY03) Putative pectin methylesterase precursor (EC 3.1.1.11), partial (36%);	cell wall		0.34626				CN006776	EST sequence: Q9LL47 SAG101.;	secondary metab.				2.65472		TC61398	Tentative consensus: homologue to (Q9M315) 3-methyl-2-oxobutanoate hydroxy-methyl-transferase-like protein, partial (67%);	metabolism	17.4751		5.47848	4.51739		TC53368	Tentative consensus: similar to (P53763) Uricase-2 (Uricase II) (Urate oxidase) (Nodule-specific uricase) (EC 1.7.3.3 EC 1.7.3.3), complete;	metabolism	2.27467	3.66986
TC52503	Tentative consensus: homologue to (Q2IB38) Cellulose synthase 6, partial (3%); homologue to (Q2IB38) Cellulose synthase 6, partial (2%);	cell wall		0.495197				TC69585	Tentative consensus: homologue to (P45735) Phenylalanine ammonia-lyase (Fragment) (EC 4.3.1.5 EC 4.3.1.5), partial (90%);	secondary metab.				3.63974		TC57642	Tentative consensus: homologue to (O24051) 3-deoxy-D-arabino-heptulosonate 7-phosphate synthase precursor (EC 4.1.2.15), partial (70%);	metabolism	21.3891		3.22577	4.94458		NP959612	Genomic sequence: GB|AY226831.1|AAP49699.1 putative oligosaccharyl transferase STT3 protein [Vitis vinifera];	metabolism	2.40134	3.6637
TC60187	Tentative consensus: homologue to (Q8LGR6) Proline-rich protein 1, partial (84%); None;	cell wall		2.95444				CN006814	EST sequence: Q9LRJ9 Similarity to receptor kinase (At3g22060) (Hypothetical protein At3g22060).;	signal transduction			4.94141	4.35656		TC61682	Tentative consensus: homologue to (O24046) 2-dehydro-3-deoxyphosphoheptonate aldolase, partial (19%); homologue to (O24051) 3-deoxy-D-arabino-heptulosonate 7-phosphate synthase precursor (EC 4.1.2.15), partial (70%);	metabolism	27.0746	15.1937	3.67524	4.53753		TC58450	Tentative consensus: similar to (Q84V96) Aldehyde dehydrogenase 1 precursor (EC 1.2.1.3), partial (58%);	metabolism	2.45431	4.75179
TC60782	Tentative consensus: homologue to (Q6QGY1) Merlot proline-rich protein 2, partial (37%); (Q6QGY1) Merlot proline-rich protein 2, complete;	cell wall		3.77544				TC62196	Tentative consensus: weakly similar to (Q27J98) Dirigent-like protein pDIR14, partial (39%);	signal transduction			3.18291			TC61685	Tentative consensus: similar to (Q9M432) Alternative oxidase, partial (86%); None;	metabolism	27.3208	7.16722	4.39085	3.39841		TC59902	Tentative consensus: similar to (Q40108) Aspartate aminotransferase P1, partial (32%); similar to (P46644) Aspartate aminotransferase chloroplast precursor (Transaminase A), partial (89%);	metabolism	2.6013	3.80498
TC63465	Tentative consensus: homologue to (Q6QGY1) Merlot proline-rich protein 2, partial (67%); homologue to (Q6QGY1) Merlot proline-rich protein 2, partial (37%);	cell wall		11.1738				TC64560	Tentative consensus: similar to (P93378) Tumor-related protein, partial (75%); similar to (P93378) Tumor-related protein, partial (81%);	signal transduction				5.17247		TC54941	Tentative consensus: similar to (Q84NI6) Alkaline alpha galactosidase II, partial (83%);	metabolism		3.15261		2.17669		TC60647	Tentative consensus: homologue to (Q94KU1) Cytosolic 6-phosphogluconate dehydrogenase, partial (38%);	metabolism	2.85746	4.33399
TC63179	Tentative consensus: weakly similar to (Q3Y6V1) Cellulose synthase-like protein CslG, partial (10%);	cell wall	2.41765					TC55988	Tentative consensus: similar to (Q9XGV6) Bacterial-induced peroxidase precursor (EC 1.11.1.7), partial (55%); None;	stress response			7.24798	4.20874		TC54277	Tentative consensus: weakly similar to (Q6ZFX8) Putative growth regulator, partial (16%); weakly similar to (Q949M5) Putative HSP protein, partial (8%);	miscellanea	3.47023		2.03134	2.00525		TC56263	Tentative consensus: similar to (Q338B1) Oxidoreductase aldo/keto reductase family, partial (89%);	metabolism	2.95993	3.27269
TC64767	Tentative consensus: similar to (Q6K6Z8) Hydroxyproline-rich glycoprotein-like, partial (20%);	cell wall	2.63047					TC61375	Tentative consensus: similar to (P22195) Cationic peroxidase 1 precursor (PNPC1) (EC 1.11.1.7 EC 1.11.1.7), partial (48%); similar to (P22195) Cationic peroxidase 1 precursor (PNPC1) (EC 1.11.1.7 EC 1.11.1.7), partial (43%);	stress response			2.69659			TC62454	Tentative consensus: homologue to (Q03685) Luminal-binding protein 5 precursor (BiP 5) (78 kDa glucose-regulated protein homolog 5), partial (41%);	miscellanea	4.94609	6.42319	2.0216	2.14203		TC67871	Tentative consensus: similar to (Q9AT36) Putative short-chain type alcohol dehydrogenase, partial (21%); None; similar to (Q9AT36) Putative short-chain type alcohol dehydrogenase, partial (93%);	metabolism	3.16104	3.4355
TC69564	Apyrase, partial (84%);	electr./energy	2.02909					TC57559	Tentative consensus: homologue to (Q8GSN4) Non-cell-autonomous heat shock cognate protein 70, partial (31%);	stress response				2.01296		TC59401	Tentative consensus: similar to (Q9C7A2) Ankyrin-like protein; 93648-91299, partial (27%);	miscellanea	5.77798		2.35432			TC58618	Tentative consensus: similar to (Q9FFE6) AMP-binding protein (Adenosine monophosphate binding protein 5 AMPBP5), partial (41%); None;	metabolism	3.41513	2.78353
TC64650	Tentative consensus: weakly similar to electron transporter {Arabidopsis thaliana} (exp=-1; wgp=0; cg=0), partial (13%);	electr./energy	5.94498	3.96683		2.28317		TC63143	Tentative consensus: similar to (Q6K4D2) Putative ABC transporter, partial (8%);	transport			2.89681			TC52947	Tentative consensus: homologue to (P35016) Endoplasmin homolog precursor (GRP94 homolog), partial (35%);	miscellanea	5.84883	5.35119	2.71154	2.51289		TC61953	Tentative consensus: similar to (Q5N9Z8) Putative aspartate aminotransferase, partial (65%);	metabolism	3.53135	3.31347
TC69253	Tentative consensus: similar to electron transporter {Arabidopsis thaliana} (exp=-1; wgp=0; cg=0), partial (57%); similar to electron transporter {Arabidopsis thaliana} (exp=-1; wgp=0; cg=0), partial (32%);	electr./energy			3.48631	3.30555		GSVIVT00015478001	Genomic sequence: None;	unknown			2.20861	2.38137		TC55242	Tentative consensus: homologue to (Q32291) Chlorophyll A/B binding protein precursor, partial (73%); homologue to (Q32291) Chlorophyll A/B binding protein precursor, partial (80%); homologue to (P12333) Chlorophyll a-b binding protein chloroplast precu	photosynthesis		0.0977905		0.223149		TC63758	Tentative consensus: (Q9M4H8) Putative ripening-related protein, complete; (Q9M4H8) Putative ripening-related protein, complete;	metabolism	3.54492	6.98592
TC65553	Tentative consensus: (Q6PNB2) ATP synthase F0 subunit 6, partial (5%);	electr./energy			4.24933	6.75901		GSVIVT00036968001	Genomic sequence: None;	unknown			3.00418	3.16944		TC70886	Tentative consensus: homologue to (P12333) Chlorophyll a-b binding protein chloroplast precursor (LHCII type I CAB) (LHCP), partial (74%); homologue to (Q32291) Chlorophyll A/B binding protein precursor, partial (80%);	photosynthesis		0.114159		0.273279		TC58004	Tentative consensus: similar to (Q9AT36) Putative short-chain type alcohol dehydrogenase, partial (93%); None;	metabolism	3.98539	2.85766
TC52169	Tentative consensus: homologue to (Q2XTC3) ADP ATP carrier protein-like, partial (48%); homologue to (P27081) ADP ATP carrier protein mitochondrial precursor (ADP/ATP translocase), complete;	electr./energy		2.12686				CF372580	EST sequence: Q3LVR0 TO26-13 (Fragment).;	unknown			3.37211	3.06365		TC56557	Tentative consensus: similar to (Q9SVT3) Subtilisin-like protease, partial (13%);	proteolysis	3.82553			3.03167		TC66275	Tentative consensus: similar to (Q84T04) Putative oxidoreductase, partial (36%);	metabolism	4.13763	3.81152
TC69632	Tentative consensus: similar to (O22342) ADP ATP carrier protein 1 mitochondrial precursor (ADP/ATP translocase 1), partial (58%); similar to (O22342) ADP ATP carrier protein 1 mitochondrial precursor (ADP/ATP translocase 1), partial (92%);	electr./energy		2.13021				TC58552	Tentative consensus: similar to unknown protein {Oryza sativa (japonica cultivar-group)} (exp=0; wgp=1; cg=0), partial (82%);	unknown			4.19651	3.67209		TC64169	Tentative consensus: weakly similar to ubiquitin-protein ligase {Arabidopsis thaliana} (exp=-1; wgp=0; cg=0), partial (20%);	proteolysis	20.7844		4.3772	3.67642		TC57530	Tentative consensus: similar to phosphoserine transaminase/ transaminase {Arabidopsis thaliana} (exp=-1; wgp=0; cg=0), partial (32%);	metabolism	4.26329	5.24265
TC53033	Tentative consensus: similar to (Q40089) ATP synthase delta' chain mitochondrial precursor (EC 3.6.3.14 EC 3.6.3.14), partial (56%);	electr./energy		3.11417				TC70009	Tentative consensus: None;	unknown			5.29937	5.71482		TC57889	Tentative consensus: similar to (Q7XB39) Class IV chitinase, partial (94%);	resistance	2.9036		4.79997	4.15046		TC53454	Tentative consensus: similar to (Q94EG1) Putative aspartate aminotransferase, partial (44%); None;	metabolism	4.78682	6.5596
TC68177	Tentative consensus: homologue to (P29790) ATP synthase gamma chain chloroplast precursor (EC 3.6.3.14 EC 3.6.3.14), partial (85%);	electr./energy	0.499486					TC69926	Tentative consensus: None;	unknown			5.83389	5.18736		TC52907	Tentative consensus: homologue to (Q2HY10) Resveratrol synthase, complete; (Q9FRW2) Stilbene synthase, partial (38%); (Q6BAG8) Stilbene synthase (Fragment), complete;	resistance	5.147		8.72951	6.35879		TC66017	Tentative consensus: weakly similar to (Q8RU71) Glucosyltransferase NTGT2 (EC 2.4.1.-), partial (27%); Q8RU71 Glucosyltransferase NTGT2 (EC 2.4.1.-).;	metabolism	4.86957	2.24666
TC53239	Tentative consensus: homologue to (P27081) ADP ATP carrier protein mitochondrial precursor (ADP/ATP translocase), complete;	electr./energy	2.21593					TC54879	Tentative consensus: homologue to Hypothetical protein {Arabidopsis thaliana} (exp=0; wgp=1; cg=0), partial (36%);	unknown			2.16928			TC69514	Tentative consensus: similar to (Q56R03) EDS1, partial (18%);	resistance	5.60618			2.96695		TC55784	Tentative consensus: similar to phosphoserine transaminase/ transaminase {Arabidopsis thaliana} (exp=-1; wgp=0; cg=0), partial (29%);	metabolism	4.9426	5.58004
TC57016	Tentative consensus: similar to ATP binding {Arabidopsis thaliana} (exp=-1; wgp=0; cg=0), partial (15%);	electr./energy	2.43602					GSVIVT00020976001	Genomic sequence: None;	unknown			2.50558			TC61082	Tentative consensus: similar to (Q9M3U4) Beta 1-3 glucanase, partial (97%);	resistance	6.0591	5.14638		2.97605		CN006381	EST sequence: O81816 Monooxygenase (Monooxygenase 2) (MO2).;	metabolism	5.08851	4.21885
TC69105	Tentative consensus: similar to (O24381) Plastidic ATP/ADP-transporter, partial (58%);	electr./energy	3.17885					TC55925	Tentative consensus: (Q46DK2) Hypothetical protein, partial (12%);	unknown			2.50843			TC52696	Tentative consensus: (Q6BAC7) Stilbene synthase (Fragment), complete;	resistance	7.08965			3.1028		TC67256	Tentative consensus: similar to (Q94EG1) Putative aspartate aminotransferase, partial (43%); None;	metabolism	5.13726	8.33941
TC69753	Tentative consensus: similar to acyl-CoA oxidase ACX3 {Arabidopsis thaliana} (exp=-1; wgp=0; cg=0), partial (28%);	metabolism	3.36844	3.94021				TC69001	Tentative consensus: similar to unknown protein {Arabidopsis thaliana} (exp=0; wgp=1; cg=0), partial (22%);	unknown			2.66412			TC64809	Tentative consensus: (Q9M3U4) Beta 1-3 glucanase, complete;	resistance	8.59755	11.095	9.11466			TC60252	Tentative consensus: similar to (Q9M4G8) Putative ripening-related P-450 enzyme, partial (63%);	metabolism	5.45869	3.14742
TC52127	Acetoacetyl-CoA thiolase, complete;	metabolism	2.03145					TC67946	Tentative consensus: similar to (O04517) F21M12.36 protein, partial (2%); similar to (Q56X19) Leucine-rich repeat receptor-like kinase At1g09970, partial (55%);	unknown			2.92542			TC63410	Tentative consensus: (Q9M563) Beta-1 3-glucanase, complete;	resistance	9.48531	4.42742	2.71548			TC67325	Tentative consensus: weakly similar to (Q6L3J4) Putative dioxygenase, partial (46%);	metabolism	6.32945	3.02133
TC67890	Tentative consensus: similar to ACX6; acyl-CoA oxidase/ oxidoreductase {Arabidopsis thaliana} (exp=-1; wgp=0; cg=0), partial (13%); similar to ACX6; acyl-CoA oxidase/ oxidoreductase {Arabidopsis thaliana} (exp=-1; wgp=0; cg=0), partial (16%);	metabolism	2.18072					GSVIVT00008740001	Genomic sequence: None;	unknown				8.71285		CF405309	EST sequence: Q96574 Lipoxygenase (EC 1.13.11.12).;	resistance	11.1664			2.55909		TC69626	Tentative consensus: weakly similar to catalytic/ hydrolase {Arabidopsis thaliana} (exp=-1; wgp=0; cg=0), partial (84%);	metabolism	6.33244	5.28289
TC52487	Tentative consensus: similar to acyl-CoA oxidase ACX3 {Arabidopsis thaliana} (exp=-1; wgp=0; cg=0), partial (24%);	metabolism	2.22228					GSVIVT00010116001	Genomic sequence: None; None;	unknown				5.04162		TC60888	Tentative consensus: (Q6BAW4) Stilbene synthase (Fragment), complete; (Q6BAT1) Stilbene synthase (Fragment), complete; (Q6BAM2) Stilbene synthase (Fragment), complete;	resistance	11.7115			3.31203		TC59624	Tentative consensus: weakly similar to (Q9M510) Dicyanin, partial (29%);	metabolism	7.87682	2.66216
TC62468	Tentative consensus: similar to ACX6; acyl-CoA oxidase/ oxidoreductase {Arabidopsis thaliana} (exp=-1; wgp=0; cg=0), partial (16%);	metabolism	2.26354					GSVIVT00032125001	Genomic sequence: None;	unknown				2.39992		TC55328	Tentative consensus: similar to (Q56R03) EDS1, partial (23%);	resistance	6.11876	4.7979	2.24498	2.42963		TC51899	Tentative consensus: (Q9M4G8) Putative ripening-related P-450 enzyme, complete;	metabolism	8.17392	4.50695
TC56057	Tentative consensus: homologue to (Q3L7K5) Cell wall apoplastic invertase, partial (82%); None;	metabolism	9.53266	7.17739	3.19216	2.20746		GSVIVT00032335001	Genomic sequence: None;	unknown				2.91679		TC62958	Tentative consensus: (Q7XAU7) Thaumatin-like protein, complete;	resistance	13.6784	26.0953	5.78353	5.71384		TC63943	Tentative consensus: similar to L-allo-threonine aldolase like protein {Arabidopsis thaliana} (exp=-1; wgp=0; cg=0), partial (72%);	metabolism	12.3929	9.57563
TC64836	Tentative consensus: homologue to (P54774) Cell division cycle protein 48 homolog (Valosin-containing protein homolog) (VCP), partial (22%);	metabolism		2.97382				TC52033	Tentative consensus: (Q5AS50) Hypothetical protein, partial (0%); weakly similar to (Q84TL6) Legumin-like protein, partial (38%);	unknown				2.7184		TC56756	Tentative consensus: homologue to (Q20BD2) Pathogenesis-related protein 10.3, complete; (Q9FS42) Pathogenesis-related protein 10, complete;	resistance	16.3522	7.47601	3.57493	2.03507		TC69662	Tentative consensus: weakly similar to N-acetyltransferase {Arabidopsis thaliana} (exp=-1; wgp=0; cg=0), partial (75%);	metabolism	20.0555	5.09153
CD800358	EST sequence: Q1S9M3 Lipase, active site.;	metabolism	7.55331		2.25855			TC66397	Tentative consensus: similar to unknown protein {Arabidopsis thaliana} (exp=0; wgp=1; cg=0), partial (41%);	unknown				0.388322		TC64623	Tentative consensus: similar to (Q8S932) 1-aminocyclopropane-1-carboxylate oxidase (ACC oxidase) (Ethylene-forming enzyme) (EFE), partial (29%); similar to (Q5VLJ5) 1-aminocyclopropane-1-carboxylate oxidase, complete;	resistance	20.0413	4.34046	3.20179	3.6052		TC59710	Tentative consensus: similar to (Q9P682) Related to PCF11 component of pre-mRNA 3'-end processing factor CF I, partial (2%);	metabolism	4.08627	8.73068
TC61685	Tentative consensus: similar to (Q9M432) Alternative oxidase, partial (86%); None;	metabolism	27.3208	7.16722	4.39085	3.39841										TC52672	Tentative consensus: (Q6BAT1) Stilbene synthase (Fragment), complete; (Q6BAM2) Stilbene synthase (Fragment), complete;	resistance	20.6717		7.31131	6.1179		TC56234	Probable protein disulfide-isomerase A6 precursor (P5) (EC 5.3.4.1 EC 5.3.4.1), partial (44%);	metabolism	2.01049	3.29646
TC64493	Tentative consensus: similar to (Q9SWR1) Aldehyde 5-hydroxylase, partial (32%);	metabolism	4.54723	6.48244	5.28269	3.39568										NP1227286	Genomic sequence: GB|AY670153.1|AAT84820.1 stilbene synthase [Vitis vinifera]; (Q6BAM2) Stilbene synthase (Fragment), complete; (Q6BAT1) Stilbene synthase (Fragment), complete;	resistance	28.2301		8.93332	7.01194		TC64437	Tentative consensus: homologue to alpha-5 type IV collagen {Homo sapiens} (exp=-1; wgp=0; cg=0), partial (4%); similar to (Q00487) Mini-collagen (Fragment), partial (28%); homologue to (Q95JD1) Basic proline-rich protein, partial (6%);	miscellanea	4.87234	5.47734
TC64870	Tentative consensus: similar to (Q5N9Z8) Putative aspartate aminotransferase, partial (63%);	metabolism	9.29312	12.5829	2.40219	2.31772										TC60929	Tentative consensus: (O24530) Class IV endochitinase (EC 3.2.1.14), complete; homologue to (Q7XAU6) Class IV chitinase, complete;	resistance	30.5133	10.6057	8.66206	3.77308		TC57181	Tentative consensus: homologue to (O24240) Ubiquitin-conjugating enzyme (Fragment), partial (96%); homologue to (Q8L5P9) Putative ubiquitin-conjugating enzyme, partial (85%);	proteolysis	2.10592	2.02105
TC57852	UDP-glucosyltransferase HRA25, partial (27%);	metabolism	2.00595	2.81716												TC67020	Tentative consensus: (P28343) Stilbene synthase 1 (Resveratrol synthase 1) (Trihydroxystilbene synthase 1) (PSV25), complete;	resistance	34.0261	8.21867	12.5438	6.63643		TC52385	Tentative consensus: (Q39257) Ubiquitin, complete; similar to (O99338) Cytochrome b, partial (5%);	proteolysis	4.35451	2.9984
TC58393	Tentative consensus: homologue to (Q6ZL94) Putative succinyl-CoA ligase alpha subunit, partial (90%);	metabolism	2.06819	2.83619												TC59572	Tentative consensus: (Q6BAU2) Stilbene synthase (Fragment), complete; (Q6BAG8) Stilbene synthase (Fragment), complete;	resistance	38.4848	13.1978	8.73892	6.22132		TC58431	Tentative consensus: similar to (Q6U1L7) Bax inhibitor, complete;	resistance	2.27867	2.05716
TC56564	Tentative consensus: similar to (Q5PY86) NADH:cytochrome b5 reductase (EC 1.6.2.2), partial (59%); similar to (Q5PY86) NADH:cytochrome b5 reductase (EC 1.6.2.2), partial (94%);	metabolism	2.07007	3.84811												TC63535	Tentative consensus: similar to (Q9ZWF3) Lycopersicon esculentum DNA similar to hsr203J complete cds, partial (60%);	resistance	40.0842	11.3463	5.57323	3.63015		TC58980	Tentative consensus: similar to (Q6YTI6) Putative avr9 elicitor response protein, partial (14%); None; similar to (Q9ZS49) Avr9 elicitor response protein, partial (79%);	resistance	2.48868	2.47695
TC66996	Tentative consensus: similar to (Q4JIY3) Pyruvate dehydrogenase (Fragment), partial (91%);	metabolism	2.41473	4.6425												TC52629	Tentative consensus: (Q6BAT9) Stilbene synthase (Fragment), complete;	resistance	43.6817	6.10045	5.17327	5.44492		TC65330	Tentative consensus: homologue to (Q9SPE0) Thaumatin, complete;	resistance	2.93517	2.26025
TC54048	Tentative consensus: weakly similar to (Q2V6K0) UDP-glucose glucosyltransferase, partial (35%);	metabolism	4.62597	2.04157												TC60946	Tentative consensus: (Q6BAL4) Stilbene synthase (Fragment), complete;	resistance	44.2069	17.5693	13.6603	8.37883		TC68015	Tentative consensus: similar to (Q84V85) Allene oxide synthase, partial (26%);	resistance	4.48854	3.68777
TC60932	Tentative consensus: similar to (Q6SXP2) Glucose-6-phosphate dehydrogenase, partial (38%);	metabolism	4.68655	4.83377												TC62913	Tentative consensus: homologue to (Q7XAU7) Thaumatin-like protein, partial (69%); (Q7XAU7) Thaumatin-like protein, complete; homologue to (P93621) Osmotin-like protein precursor, partial (71%); homologue to (P93621) Osmotin-like protein precursor, part	resistance	46.2298	50.8121	7.05052	6.32144		TC60326	Tentative consensus: similar to (Q5VLJ5) 1-aminocyclopropane-1-carboxylate oxidase, complete; None;	resistance	5.3372	3.55795
TC59940	Tentative consensus: similar to (Q2XPX1) L-allo-threonine aldolase-related protein, partial (62%);	metabolism	12.5154	8.3437	2.21321											TC52746	Tentative consensus: homologue to (Q9SPW2) Stilbene synthase, complete; None;	resistance	47.6124	10.1689	10.4239	7.30722		BQ795661	EST sequence: O81228 PR-4 type protein.;	resistance	6.04901	3.33813
TC55701	Gibberellin 2-oxidase 1, partial (34%);	metabolism	0.452123													TC54664	Tentative consensus: (Q6BAG8) Stilbene synthase (Fragment), complete; (P28343) Stilbene synthase 1 (Resveratrol synthase 1) (Trihydroxystilbene synthase 1) (PSV25), complete; (Q9FRW2) Stilbene synthase, partial (38%); (Q6BAI3) Stilbene synthase (Fragmen	resistance	48.9022		3.28879	4.28973		TC63891	Tentative consensus: similar to (Q7XAU7) Thaumatin-like protein, complete;	resistance	8.13248	5.81489
TC56575	Tentative consensus: weakly similar to (Q2I747) IAA-amino acid hydrolase 3, partial (77%);	metabolism	2.71779													TC62717	Tentative consensus: homologue to (Q2I305) Pathogenesis-related protein 10, partial (71%); None;	resistance	50.7471	25.0067	11.8157	5.92978		TC55556	Tentative consensus: similar to (O04681) Pathogenesis-related genes transcriptional activator PTI5 (PTO-interacting protein 5), partial (57%); similar to (O04681) Pathogenesis-related genes transcriptional activator PTI5 (PTO-interacting protein 5), par	resistance	15.8156	5.10281
TC67239	Tentative consensus: similar to (Q8LLM2) AER, partial (29%);	metabolism	6.93442													TC70329	Tentative consensus: None; (Q9FS42) Pathogenesis-related protein 10, complete;	resistance	54.7442	19.0696	14.3543	6.86447		TC60651	Tentative consensus: homologue to (Q69D51) Beta-1 3-glucanase, partial (39%);	resistance	18.9303	12.5959
TC57642	Tentative consensus: homologue to (O24051) 3-deoxy-D-arabino-heptulosonate 7-phosphate synthase precursor (EC 4.1.2.15), partial (70%);	metabolism	21.3891		3.22577	4.94458										TC61642	Tentative consensus: (Q6BAB9) Stilbene synthase (Fragment), complete; (P28343) Stilbene synthase 1 (Resveratrol synthase 1) (Trihydroxystilbene synthase 1) (PSV25), complete; homologue to (Q2HY10) Resveratrol synthase, complete; (Q9FRW2) Stilbene synthas	resistance	61.8202	15.9751	5.16795	4.21358		TC52790	Tentative consensus: (Q6BAI3) Stilbene synthase (Fragment), complete;	resistance	26.3426	21.2206
TC61682	Tentative consensus: homologue to (O24046) 2-dehydro-3-deoxyphosphoheptonate aldolase, partial (19%); homologue to (O24051) 3-deoxy-D-arabino-heptulosonate 7-phosphate synthase precursor (EC 4.1.2.15), partial (70%);	metabolism	27.0746	15.1937	3.67524	4.53753										TC60712	Tentative consensus: (Q9S982) Stilbene synthase (EC 2.3.1.95), partial (45%);	resistance	70.6425	16.923	12.4642	6.2829		TC56398	Tentative consensus: similar to (Q2HT34) Fumarylacetoacetase, partial (33%);	secondary metab.	2.21648	4.46666
TC63952	Tentative consensus: similar to (Q39817) Calnexin homolog precursor, partial (48%);	metabolism	4.72001		2.07835	2.61407										TC53888	Tentative consensus: (Q6BAW0) Stilbene synthase (Fragment), complete;	resistance	80.3981	46.6705	15.1818	4.77316		TC52364	Tentative consensus: homologue to (Q9M560) Caffeic acid O-methyltransferase, complete;	secondary metab.	3.17101	8.28329
TC58290	Tentative consensus: similar to (Q39817) Calnexin homolog precursor, partial (31%);	metabolism	4.94666	4.87437	2.33181	2.19944										TC66967	Tentative consensus: (Q7XAU6) Class IV chitinase, partial (51%); homologue to (Q7XAU6) Class IV chitinase, complete; (O24530) Class IV endochitinase (EC 3.2.1.14), complete;	resistance	83.5797	59.4657	8.30844	4.11159		TC68756	Tentative consensus: similar to (Q30CZ8) Putative 5-enolpyruvylshikimate 3-phosphate synthase, partial (88%);	secondary metab.	4.02541	3.52813
TC69987	Tentative consensus: homologue to (Q05046) Chaperonin CPN60-2 mitochondrial precursor (HSP60-2), complete;	metabolism		2.09476												TC55986	Tentative consensus: (Q9FS42) Pathogenesis-related protein 10, complete;	resistance	89.1383	34.2464	31.0045	8.11536		TC69231	Tentative consensus: homologue to (O22519) Chalcone synthase, partial (7%); similar to oxidoreductase {Arabidopsis thaliana} (exp=-1; wgp=0; cg=0), partial (94%);	secondary metab.	4.80945	2.9861
TC52712	Tentative consensus: homologue to (Q6TKQ9) Ribosomal protein L3B, partial (95%);	metabolism		2.15114												TC68597	Tentative consensus: similar to At2g45180/T14P1.1 {Arabidopsis thaliana} (exp=-1; wgp=0; cg=0), partial (86%);	resistance		0.300602		0.447558		TC53293	Tentative consensus: similar to (Q42884) Chorismate synthase 1 chloroplast precursor, partial (56%);	secondary metab.	4.90578	7.62171
TC54425	Tentative consensus: homologue to (Q5J1K3) Elongation factor 1-alpha 1, complete; (Q9ZWH9) Elongation factor-1 alpha, partial (32%);	metabolism		2.54174												TC62835	Tentative consensus: similar to (Q00763) Caffeic acid 3-O-methyltransferase 1, partial (53%);	secondary metab.	2.49553	6.01028		2.75281		CN545914	EST sequence: Q1S7I9 Phenazine biosynthesis PhzC/PhzF protein.;	secondary metab.	6.15742	11.2333
TC62034	Tentative consensus: similar to (Q43116) Protein disulfide-isomerase precursor (PDI) (EC 5.3.4.1 EC 5.3.4.1), partial (89%);	metabolism		3.28557												TC63764	Tentative consensus: similar to (Q6IV45) Ferulate 5-hydroxylase, partial (56%);	secondary metab.	3.27367		2.72171			TC57653	Tentative consensus: weakly similar to (Q9FFF6) Leucoanthocyanidin dioxygenase-like protein (AT5g05600/MOP10_14), partial (84%);	secondary metab.	6.37434	12.1457
TC63637	Tentative consensus: homologue to (O82357) 3-methyl-2-oxobutanoate hydroxy-methyl-transferase (At2g46110), partial (44%);	metabolism	9.58446		2.36133	3.47286										CF515834	EST sequence: Q9LL47 SAG101.;	secondary metab.	3.77833			2.42039		GSVIVT00013936001	Genomic sequence: similar to gb_ABM67591.1 phenylalanin ammonia-lyase [Vitis vinifera]	secondary metab.	22.8919	10.0862
TC61398	Tentative consensus: homologue to (Q9M315) 3-methyl-2-oxobutanoate hydroxy-methyl-transferase-like protein, partial (67%);	metabolism	17.4751		5.47848	4.51739										TC53331	Tentative consensus: similar to (Q9FLV0) Flavanone 3-hydroxylase-like protein, partial (77%);	secondary metab.	4.70805	2.59186	3.58475			BQ800205	WRKY DNA binding domain containing protein, expressed (Os12g0597700 protein).;	signal transduction	2.06627	2.84994
TC56923	Tentative consensus: similar to transferase transferring glycosyl groups {Arabidopsis thaliana} (exp=-1; wgp=0; cg=0), partial (24%);	metabolism	10.4371		2.83058	2.48937										TC60943	Tentative consensus: similar to (Q9LL50) 4-coumarate:coA ligase 2 (EC 6.2.1.12), partial (97%);	secondary metab.	5.68977	6.03444		3.13413		TC64843	NAC family protein, partial (82%);	signal transduction	2.12036	2.37665
TC64426	Tentative consensus: weakly similar to (Q6QUQ2) Protein disulfide isomerase, partial (86%);	metabolism			3.02903	3.61944										TC64606	Tentative consensus: weakly similar to (Q8GU23) Orcinol O-methyltransferase 2 (EC 2.1.1.6), partial (34%);	secondary metab.	9.90981		3.06118			TC70781	Tentative consensus: weakly similar to (Q6UY58) Lectin-like receptor kinase 7;3, partial (14%);	signal transduction	2.13357	2.41447
TC53841	Tentative consensus: weakly similar to (Q9SQJ3) Short-chain alcohol dehydrogenase, partial (75%);	metabolism			2.34049											TC53437	Tentative consensus: weakly similar to (Q336P0) Cinnamoyl-CoA reductase putative, partial (70%);	secondary metab.	10.2678			3.8025		TC58158	Putative SSR alpha subunit, partial (30%); weakly similar to (Q5Z9P6) Putative SSR alpha subunit, partial (84%);	signal transduction	2.16983	2.14953
TC62507	Tentative consensus: similar to (Q38M75) Ripening regulated protein-like, partial (29%);	metabolism	6.8474		2.57808											CN006758	EST sequence: Q1SCE8 Isoflavone-7-o-methytransferase 9 (Ec 2.1.1.150) (Isoflavone-o- methytransferase 9) (7 iomt-9).;	secondary metab.	10.7742	3.49156	3.75283			TC56494	serine/threonine kinase GDBrPK (Fragment), complete;	signal transduction	2.19107	2.40814
TC66706	Tentative consensus: similar to (Q9SJA7) Probable sarcosine oxidase (EC 1.5.3.1 EC 1.5.3.1 EC 1.5.3.1 EC 1.5.3.7), partial (4%);	metabolism			2.85601											TC70162	Tentative consensus: similar to (Q6GLS0) Pcsk2-A protein, partial (2%);	secondary metab.	25.9204	8.61398	4.06858	3.1869		TC59515	Tentative consensus: similar to (Q5JML8) DNA-binding protein-related-like, partial (91%);	signal transduction	2.48829	3.06637
TC58962	Tentative consensus: weakly similar to disulfide oxidoreductase/ monooxygenase/ oxidoreductase {Arabidopsis thaliana} (exp=-1; wgp=0; cg=0), partial (32%);	metabolism			3.61911											TC55586	Tentative consensus: similar to (Q75WU3) Leucine-rich repeat receptor-like protein kinase 1, partial (12%);	signal transduction	2.54559			2.56628		TC55564	Tentative consensus: homologue to (Q7F2H4) ADP-ribosylation factor, partial (49%);	signal transduction	2.49571	2.77902
TC54121	Tentative consensus: similar to (Q2MJ20) Cytochrome P450 monooxygenase CYP716A, partial (56%);	metabolism	3.73963		6.1193											TC61436	Tentative consensus: similar to (Q8GT86) Mitogen-activated protein kinase (Fragment), partial (51%);	signal transduction	3.22536	2.56816		2.22671		TC59238	Tentative consensus: similar to catalytic/ protein phosphatase type 2C {Arabidopsis thaliana} (exp=-1; wgp=0; cg=0), partial (48%);	signal transduction	2.65598	2.20904
TC63185	Tentative consensus: similar to (Q84V96) Aldehyde dehydrogenase 1 precursor (EC 1.2.1.3), partial (29%);	metabolism	2.08758	8.12862												TC53615	Tentative consensus: similar to (Q6ZXI3) Putative calmodulin-like protein, partial (78%);	signal transduction	4.29517		2.08913			TC63665	Tentative consensus: similar to (Q9SUJ6) SGP1 monomeric G-protein, partial (47%);	signal transduction	3.54339	2.44534
TC65000	Tentative consensus: similar to (Q9M681) Guanylate kinase (EC 2.7.4.8), partial (4%);	metabolism	2.12263	2.66646												TC64050	Tentative consensus: similar to (Q9M6E1) DNA-binding protein 3, partial (26%);	signal transduction	4.31473		5.38675	3.92595		TC62978	Tentative consensus: similar to (O04086) Ser/Thr protein kinase isolog; 46094-44217, partial (37%);	signal transduction	4.07562	2.14513
TC60890	Tentative consensus: similar to (Q6F4I7) Glutathione synthetase (EC 6.3.2.3), partial (31%);	metabolism	2.12898	3.82767												BQ799084	EST sequence: similar to putative calreticulin {Oryza sativa (japonica cultivar-group)}, partial (29%);	signal transduction	4.7032	3.23264		2.59517		CN006649	EST sequence: Q9ZR08 Putative receptor kinase.;	signal transduction	5.86262	3.16667
TC53368	Tentative consensus: similar to (P53763) Uricase-2 (Uricase II) (Urate oxidase) (Nodule-specific uricase) (EC 1.7.3.3 EC 1.7.3.3), complete;	metabolism	2.27467	3.66986												TC54887	Tentative consensus: similar to (Q40090) SPF1 protein, partial (64%);	signal transduction	5.11745		2.0606			TC68630	Tentative consensus: homologue to (P93621) Osmotin-like protein precursor, partial (28%);	stress response	2.27662	2.19908
NP959612	Genomic sequence: GB|AY226831.1|AAP49699.1 putative oligosaccharyl transferase STT3 protein [Vitis vinifera];	metabolism	2.40134	3.6637												TC69599	Tentative consensus: weakly similar to (Q2QWU6) Leucine Rich Repeat putative, partial (14%);	signal transduction	5.71656			4.37401		TC57896	Tentative consensus: similar to (Q688X8) 'putative heat shock protein hsp40', partial (88%);	stress response	2.33191	2.52706
TC58450	Tentative consensus: similar to (Q84V96) Aldehyde dehydrogenase 1 precursor (EC 1.2.1.3), partial (58%);	metabolism	2.45431	4.75179												TC57516	Tentative consensus: similar to (Q56X19) Leucine-rich repeat receptor-like kinase At1g09970, partial (55%); None;	signal transduction	5.75278		2.85576			TC65983	Tentative consensus: similar to (Q7XYV1) P58IPK, partial (28%);	stress response	3.64133	3.1858
TC59902	Tentative consensus: similar to (Q40108) Aspartate aminotransferase P1, partial (32%); similar to (P46644) Aspartate aminotransferase chloroplast precursor (Transaminase A), partial (89%);	metabolism	2.6013	3.80498												TC59548	Tentative consensus: weakly similar to (Q5QJ44) WRKY6, partial (11%);	signal transduction	5.93135			2.59071		TC53058	Tentative consensus: homologue to (Q9M4E8) Heat shock protein 70, complete;	stress response	4.19604	5.30496
TC60647	Tentative consensus: homologue to (Q94KU1) Cytosolic 6-phosphogluconate dehydrogenase, partial (38%);	metabolism	2.85746	4.33399												TC58017	Tentative consensus: similar to (Q40090) SPF1 protein, partial (33%); similar to (Q40090) SPF1 protein, partial (64%);	signal transduction	6.00787		2.1993			TC52279	Tentative consensus: weakly similar to (Q9M663) Harpin inducing protein (Hin1), partial (86%);	stress response	12.4749	13.7132
TC56263	Tentative consensus: similar to (Q338B1) Oxidoreductase aldo/keto reductase family, partial (89%);	metabolism	2.95993	3.27269												TC66456	Tentative consensus: (Q6RZW9) Putative WRKY4 transcription factor, partial (9%);	signal transduction	6.66163		2.24267			TC60924	Tentative consensus: similar to (O81333) Thylakoid-bound L-ascorbate peroxidase (EC 1.11.1.11), partial (86%);	stress response	2.05105	3.53288
TC67871	Tentative consensus: similar to (Q9AT36) Putative short-chain type alcohol dehydrogenase, partial (21%); None; similar to (Q9AT36) Putative short-chain type alcohol dehydrogenase, partial (93%);	metabolism	3.16104	3.4355												TC56397	Tentative consensus: similar to (Q40090) SPF1 protein, partial (29%); similar to (Q40090) SPF1 protein, partial (64%);	signal transduction	7.4926			2.10495		TC67111	Tentative consensus: similar to (Q84ZT5) Peroxidase precursor (EC 1.11.1.7), partial (45%);	stress response	2.8272	4.07961
TC58618	Tentative consensus: similar to (Q9FFE6) AMP-binding protein (Adenosine monophosphate binding protein 5 AMPBP5), partial (41%); None;	metabolism	3.41513	2.78353												TC69892	Tentative consensus: similar to (Q8LJ85) Putative calreticulin, partial (13%); similar to putative calreticulin {Oryza sativa (japonica cultivar-group)}, partial (29%);	signal transduction	7.63626	2.72035		2.66354		TC61062	Tentative consensus: weakly similar to (Q9FQE4) Glutathione S-transferase GST 14 (Fragment) (EC 2.5.1.18), partial (91%); None;	stress response	3.06076	2.22805
TC61953	Tentative consensus: similar to (Q5N9Z8) Putative aspartate aminotransferase, partial (65%);	metabolism	3.53135	3.31347												TC68932	Tentative consensus: homologue to (Q2MV72) MYB-like protein (Fragment), complete;	signal transduction	8.51302	5.52919		4.33248		TC61235	Tentative consensus: similar to (Q84UA9) Peroxidase 1, partial (95%);	stress response	3.22967	3.00252
TC63758	Tentative consensus: (Q9M4H8) Putative ripening-related protein, complete; (Q9M4H8) Putative ripening-related protein, complete;	metabolism	3.54492	6.98592												TC71038	Tentative consensus: homologue to (Q9XHY3) Putative WRKY DNA binding protein, partial (29%);	signal transduction	9.13797		2.8363			TC55724	Tentative consensus: weakly similar to (Q9FT20) Putative glutathione S-transferase T4, partial (96%); None;	stress response	4.75482	4.10731
TC58004	Tentative consensus: similar to (Q9AT36) Putative short-chain type alcohol dehydrogenase, partial (93%); None;	metabolism	3.98539	2.85766												TC61048	Tentative consensus: similar to (Q9SLT1) Myb-related transcription factor LBM2, partial (46%);	signal transduction	9.97432	4.00175		2.74671		TC52643	Tentative consensus: weakly similar to (Q8H9E5) Glutathione S-transferase, partial (73%);	stress response	9.30045	4.00553
TC66275	Tentative consensus: similar to (Q84T04) Putative oxidoreductase, partial (36%);	metabolism	4.13763	3.81152												TC57604	Tentative consensus: weakly similar to (Q2PJR9) WRKY78, partial (74%);	signal transduction	12.2346	4.1874	5.05205	3.4525		TC57022	Tentative consensus: similar to (Q9LEG2) Putative sugar transporter, partial (47%);	transport	2.19219	2.45422
TC57530	Tentative consensus: similar to phosphoserine transaminase/ transaminase {Arabidopsis thaliana} (exp=-1; wgp=0; cg=0), partial (32%);	metabolism	4.26329	5.24265												TC57147	Tentative consensus: similar to (Q9FKG6) Receptor kinase-like protein, partial (14%);	signal transduction	13.5082	11.1229		3.06058		TC54008	Tentative consensus: similar to (O80414) Mitochondrial phosphate transporter, partial (41%);	transport	2.34096	2.83595
TC53454	Tentative consensus: similar to (Q94EG1) Putative aspartate aminotransferase, partial (44%); None;	metabolism	4.78682	6.5596												TC53734	Tentative consensus: similar to (Q6RZW9) Putative WRKY4 transcription factor, partial (36%);	signal transduction	20.2665	5.83034	4.13584	2.95905		TC55022	Tentative consensus: similar to (O22055) Phosphate transporter, partial (73%);	transport	2.76592	3.99625
TC66017	Tentative consensus: weakly similar to (Q8RU71) Glucosyltransferase NTGT2 (EC 2.4.1.-), partial (27%); Q8RU71 Glucosyltransferase NTGT2 (EC 2.4.1.-).;	metabolism	4.86957	2.24666												TC62118	Tentative consensus: homologue to (Q8L5N7) Myb-related transcription factor VlMYBB1-2, partial (38%);	signal transduction	21.9548	4.48796	6.11684	4.08542		TC59673	similar to OJ1699_E05.18 gene product {Oryza sativa (japonica cultivar-group)} (exp=-1; wgp=0; cg=0), partial (77%);	unknown	0.371127	0.252532
TC55784	Tentative consensus: similar to phosphoserine transaminase/ transaminase {Arabidopsis thaliana} (exp=-1; wgp=0; cg=0), partial (29%);	metabolism	4.9426	5.58004												TC68615	Tentative consensus: homologue to (Q5DJU0) WRKY transcription factor-b, partial (61%); None;	signal transduction	22.1902	5.82312	2.74529			TC53135	Tentative consensus: similar to At2g01140 {Arabidopsis thaliana} (exp=-1; wgp=0; cg=0), partial (91%);	unknown	2.12512	2.69374
CN006381	EST sequence: O81816 Monooxygenase (Monooxygenase 2) (MO2).;	metabolism	5.08851	4.21885												TC55892	Tentative consensus: similar to (Q69VA2) Putative leucine rich repeat protein, partial (6%); similar to (Q69VA2) Putative leucine rich repeat protein, partial (6%); similar to AIR9; protein binding {Arabidopsis thaliana} (exp=-1; wgp=0; cg=0), partial	signal transduction		0.286172		0.467491		TC70897	Tentative consensus: similar to (Q9SYB5) T13M11.15 protein, partial (37%); weakly similar to (Q94I55) Hypothetical protein OSJNBa0084C09.17, partial (80%);	unknown	2.1834	2.88683
TC67256	Tentative consensus: similar to (Q94EG1) Putative aspartate aminotransferase, partial (43%); None;	metabolism	5.13726	8.33941												TC59784	Tentative consensus: similar to osmotin-like {Theobroma cacao} (exp=-1; wgp=0; cg=0), partial (89%); similar to (Q7XAU7) Thaumatin-like protein, complete;	stress response	2.96257	3.67296	4.02783	2.65148		TC60448	Tentative consensus: similar to (Q5QM64) Hypothetical protein P0485B12.22 (Hypothetical protein P0703B11.31), partial (36%); None;	unknown	2.41929	2.13959
TC60252	Tentative consensus: similar to (Q9M4G8) Putative ripening-related P-450 enzyme, partial (63%);	metabolism	5.45869	3.14742												TC67486	Tentative consensus: weakly similar to (Q9FT20) Putative glutathione S-transferase T4, partial (48%); weakly similar to (Q9FT20) Putative glutathione S-transferase T4, partial (96%);	stress response	3.75755	3.11403		2.59731		TC64571	Tentative consensus: weakly similar to unknown protein {Arabidopsis thaliana} (exp=0; wgp=1; cg=0), partial (21%);	unknown	2.42028	3.42751
TC67325	Tentative consensus: weakly similar to (Q6L3J4) Putative dioxygenase, partial (46%);	metabolism	6.32945	3.02133												TC61059	Tentative consensus: similar to (O49235) 2 4-D inducible glutathione S-transferase (EC 2.5.1.18), complete;	stress response	4.43729		2.48189			TC59752	Tentative consensus: similar to (Q9ZVQ5) Expressed protein (At2g02370/T16F16.16), partial (37%);	unknown	2.46438	2.04971
TC69626	Tentative consensus: weakly similar to catalytic/ hydrolase {Arabidopsis thaliana} (exp=-1; wgp=0; cg=0), partial (84%);	metabolism	6.33244	5.28289												TC64904	Tentative consensus: similar to (Q84ZT5) Peroxidase precursor (EC 1.11.1.7), partial (55%);	stress response	4.54826	4.51446	3.12198			TC59383	Tentative consensus: similar to (Q9FKJ0) Emb|CAB55405.1, partial (54%);	unknown	2.47359	2.4428
TC59624	Tentative consensus: weakly similar to (Q9M510) Dicyanin, partial (29%);	metabolism	7.87682	2.66216												TC64174	Tentative consensus: similar to (Q9LPC3) F22M8.11 protein, partial (64%);	stress response	8.45776	4.15536	2.37094			TC56112	Tentative consensus: weakly similar to (Q9SRX8) F22D16.15 protein, partial (22%); weakly similar to (Q9SRX8) F22D16.15 protein, partial (85%);	unknown	2.49322	7.25434
TC51899	Tentative consensus: (Q9M4G8) Putative ripening-related P-450 enzyme, complete;	metabolism	8.17392	4.50695												TC53234	Tentative consensus: similar to (Q941P4) Zinc transporter protein ZIP1, partial (89%); None;	transport	2.42127	2.15383		2.04517		CN545356	EST sequence: Q9FWY4 T14P4.6 protein.;	unknown	2.50514	2.7489
TC63943	Tentative consensus: similar to L-allo-threonine aldolase like protein {Arabidopsis thaliana} (exp=-1; wgp=0; cg=0), partial (72%);	metabolism	12.3929	9.57563												TC62825	Tentative consensus: similar to (Q655Y8) Putative vacuolar sorting receptor protein, partial (5%); similar to calcium ion binding {Arabidopsis thaliana} (exp=-1; wgp=0; cg=0), partial (46%);	transport	4.4084	3.83801		2.80994		TC70280	Tentative consensus: similar to unknown protein {Arabidopsis thaliana} (exp=0; wgp=1; cg=0), partial (22%);	unknown	2.53165	2.34072
TC69662	Tentative consensus: weakly similar to N-acetyltransferase {Arabidopsis thaliana} (exp=-1; wgp=0; cg=0), partial (75%);	metabolism	20.0555	5.09153												TC59092	Tentative consensus: similar to MRP-like ABC transporter {Arabidopsis thaliana} (exp=-1; wgp=0; cg=0), partial (9%); None;	transport	4.82696			2.65126		TC62470	Tentative consensus: similar to unknown {Hordeum vulgare subsp. vulgare} (exp=0; wgp=1; cg=0), partial (82%); similar to unknown protein {Arabidopsis thaliana} (exp=0; wgp=1; cg=0), partial (87%);	unknown	2.54504	2.82356
TC56753	Ferric reductase-like transmembrane component, partial (17%);	metabolism	0.390091													TC69915	Tentative consensus: similar to (Q8VZK3) Putative peptide transporter protein, partial (20%);	transport	7.14977	9.52318	5.32683	2.94191		TC62055	Tentative consensus: similar to (Q7XQN7) OSJNBa0084A10.18 protein, partial (9%); similar to phosphoserine transaminase/ transaminase {Arabidopsis thaliana} (exp=-1; wgp=0; cg=0), partial (32%);	unknown	2.58371	4.56645
TC68844	oxidoreductase {Arabidopsis thaliana} (exp=-1; wgp=0; cg=0), partial (76%); similar to oxidoreductase {Arabidopsis thaliana} (exp=-1; wgp=0; cg=0), partial (78%); similar to oxidoreductase {Arabidopsis thaliana} (exp=-1; wgp=0; cg=0), partial (79%);	metabolism	0.446795													TC52994	Tentative consensus: similar to (Q9FKS8) Amino acid permease (AT5g40780/K1B16_3), partial (75%);	transport	8.08101	6.70131		4.21387		TC56205	Tentative consensus: similar to (Q7XLC5) OSJNBa0070C17.24 protein, partial (94%);	unknown	2.62004	3.81564
TC57378	Putative oxygen evolving enhancer protein 3, partial (69%);	metabolism	0.483797													TC64610	Tentative consensus: similar to ATPase coupled to transmembrane movement of ions phosphorylative mechanism {Arabidopsis thaliana} , partial (19%);	transport	8.47356	4.6267	2.31055			TC58483	Tentative consensus: similar to armadillo repeat containing X-linked 1 variant {Homo sapiens} (exp=-1; wgp=0; cg=0), partial (3%);	unknown	2.70958	2.56736
TC56843	3-hydroxyisobutyryl-coenzyme A hydrolase (At1g06550), partial (91%);	metabolism	2.01112													CK906448	EST sequence: Q1SRT2 Amino acid/polyamine transporter II.;	transport	8.50225	4.61001		2.74588		TC65741	Tentative consensus: similar to (Q7XMP6) OSJNBb0059K02.15 protein, partial (14%);	unknown	2.89671	5.34229
TC60559	Tentative consensus: similar to (Q8W314) Putative dehydratase/deaminase, partial (51%);	metabolism	2.05794													TC66599	hypothetical protein {Magnaporthe grisea 70-15} (exp=0; wgp=1; cg=0), partial (2%);	unknown	2.0198		7.20199			TC56244	Tentative consensus: weakly similar to (Q7X6W1) OSJNBb0065L13.14 protein (OSJNBa0004N05.2 protein), partial (43%);	unknown	3.32527	2.47048
TC67133	Tentative consensus: similar to dolichyl-diphosphooligosaccharide-protein glycotransferase/ oligosaccharyl transferase, partial (66%);	metabolism	2.12782													TC66813	Tentative consensus: weakly similar to unknown {Prunus armeniaca} (exp=0; wgp=1; cg=0), partial (40%);	unknown	2.04413		2.71828			TC56271	Tentative consensus: similar to (Q9SLK2) F20D21.14 protein (At1g54320/F20D21_50), partial (64%);	unknown	3.3389	2.45773
TC56704	Tentative consensus: weakly similar to (Q6TY50) Reductase 2, partial (74%);	metabolism	2.13842													GSVIVT00008216001	Genomic sequence: None; None;	unknown	2.08346			2.52817		CN545556	EST sequence: Q27GK9 Protein At3g06690.;	unknown	3.44266	3.35373
TC61715	Tentative consensus: similar to (Q9M899) F16B3.4 protein, partial (46%);	metabolism	2.19505													GSVIVT00018786001	Genomic sequence: None;	unknown	2.23427			2.44173		GSVIVT00035062001	Genomic sequence: None;	unknown	3.46579	3.67923
TC62247	Tentative consensus: homologue to (Q9FGX1) ATP-citrate lyase subunit B, partial (50%);	metabolism	2.24867													GSVIVT00033074001	Genomic sequence: None;	unknown	2.97528		4.20762			TC60640	Tentative consensus: homologue to (Q8VWN8) Reversibly glycosylated polypeptide, partial (58%); homologue to (Q8VWN8) Reversibly glycosylated polypeptide, partial (94%);	unknown	3.54588	2.10703
TC52699	Tentative consensus: similar to (Q43116) Protein disulfide-isomerase precursor (PDI) (EC 5.3.4.1 EC 5.3.4.1), partial (30%);	metabolism	2.24928													GSVIVT00036345001	Genomic sequence: None;	unknown	3.1444			2.31623		TC68602	Tentative consensus: similar to (Q3ECS1) Protein At1g51920, partial (30%);	unknown	3.83541	6.37598
TC52536	Tentative consensus: similar to (Q9SWB5) Seed maturation protein PM37, partial (58%);	metabolism	2.2597													TC52597	Tentative consensus: similar to At3g62600/F26K9_30 {Arabidopsis thaliana} (exp=-1; wgp=0; cg=0), partial (91%);	unknown	3.40286	4.42629	2.0634			TC70045	Tentative consensus: None;	unknown	4.08739	2.76246
TC67042	Tentative consensus: homologue to (Q9FGX1) ATP-citrate lyase subunit B, partial (54%); homologue to (Q9FGX1) ATP-citrate lyase subunit B, partial (60%);	metabolism	2.28543													CF405831	EST sequence: None;	unknown	3.4711			2.37556		TC63623	Tentative consensus: similar to (Q9SGP6) F3M18.8 (At1g28480), partial (62%);	unknown	4.35691	2.61185
TC59828	Tentative consensus: similar to (Q2PEQ8) Putative mitochondrial dicarboxylate carrier protein, partial (70%);	metabolism	2.29617													GSVIVT00000677001	Genomic sequence: None;	unknown	3.50623	6.19741	2.25217			TC53067	Tentative consensus: weakly similar to unknown protein {Arabidopsis thaliana} (exp=0; wgp=1; cg=0), partial (45%);	unknown	4.4971	2.85827
TC66293	Tentative consensus: similar to (Q9SA77) UDP-arabinose 4-epimerase 1 (UDP-D-xylose 4-epimerase 1) (EC 5.1.3.5 EC 5.1.3.5), partial (81%);	metabolism	2.29983													GSVIVT00019973001	Genomic sequence: None;	unknown	3.57696	6.01445	4.20232			TC61802	Tentative consensus: (Q8IK72) Hypothetical protein, partial (6%);	unknown	4.57746	3.7334
TC58157	Tentative consensus: homologue to (P50302) S-adenosylmethionine synthetase 2 (Methionine adenosyltransferase 2) (AdoMet synthetase 2), complete;	metabolism	2.32709													TC66600	Tentative consensus: weakly similar to unknown {Arabidopsis thaliana} (exp=0; wgp=1; cg=0), partial (18%);	unknown	3.5848	2.76957	2.06713			TC64219	Tentative consensus: similar to unknown protein {Arabidopsis thaliana} (exp=0; wgp=1; cg=0), partial (9%); similar to unknown protein {Arabidopsis thaliana} (exp=0; wgp=1; cg=0), complete;	unknown	4.65087	2.4096
TC57217	Tentative consensus: similar to (Q8S5M6) Glutamyl-tRNA synthetase, partial (72%);	metabolism	2.34774													GSVIVT00015269001	Genomic sequence: None;	unknown	3.71361			2.31469		TC64182	Tentative consensus: similar to ESTs gb|H37641 and gb|AA651422 come from this gene. {Arabidopsis thaliana} (exp=0; wgp=1; cg=0), partial (40%);	unknown	5.48105	6.26525
TC54668	Tentative consensus: similar to putative oxalyl-CoA decarboxylase {Oryza sativa (japonica cultivar-group)} (exp=-1; wgp=0; cg=0), partial (32%);	metabolism	2.36561													TC64861	Tentative consensus: weakly similar to AT5g01750/T20L15_20 {Arabidopsis thaliana} (exp=-1; wgp=0; cg=0), partial (80%);	unknown	3.84195		2.30851			GSVIVT00002074001	Genomic sequence: None;	unknown	5.74952	11.562
TC58356	Tentative consensus: weakly similar to oxidoreductase {Arabidopsis thaliana} (exp=-1; wgp=0; cg=0), partial (11%);	metabolism	2.3869													GSVIVT00032109001	Genomic sequence: None;	unknown	4.02008		3.5283	3.72666		TC69361	Tentative consensus: similar to unknown protein {Arabidopsis thaliana} (exp=0; wgp=1; cg=0), partial (51%);	unknown	5.92408	3.08168
TC63015	Tentative consensus: (Q6XL70) Putative oligosaccharyl transferase STT3 protein (Fragment), partial (70%); GB|AY226831.1|AAP49699.1 putative oligosaccharyl transferase STT3 protein [Vitis vinifera];	metabolism	2.42745													GSVIVT00015034001	Genomic sequence: None;	unknown	4.20608	2.4895	2.31319			TC61828	Tentative consensus: similar to unknown {Populus tremuloides} (exp=0; wgp=1; cg=0), partial (84%); similar to Unknown (protein for MGC:78286) {Mus musculus} (exp=0; wgp=1; cg=0), partial (55%);	unknown	7.16527	2.50275
TC60292	Tentative consensus: similar to (Q9FH04) Alcohol dehydrogenase, partial (93%);	metabolism	2.50772													GSVIVT00007685001	Genomic sequence: None; None;	unknown	4.2067			2.71346		TC67502	Tentative consensus: similar to unknown protein {Oryza sativa (japonica cultivar-group)} (exp=0; wgp=1; cg=0), partial (36%);	unknown	7.31458	3.71258
TC59001	Tentative consensus: (O24549) Arginine decarboxylase (Fragment) (EC 4.1.1.19), complete;	metabolism	2.53743													CN006437	EST sequence: None;	unknown	4.53484		2.87083	3.33633		GSVIVT00000686001	Genomic sequence: None;	unknown	7.48085	4.43239
TC62952	Tentative consensus: similar to (Q2PEQ8) Putative mitochondrial dicarboxylate carrier protein, partial (65%);	metabolism	2.54265													GSVIVT00018537001	Genomic sequence: None;	unknown	4.88683		2.74174			TC52130	Tentative consensus: similar to (Q3E701) Protein At1g28960, partial (63%);	unknown	9.47581	5.2412
GSVIVT00005859001	Genomic sequence: None; Q94IF1 Glucosyltransferase (EC 2.4.1.-).;	metabolism	2.55123													GSVIVT00010704001	Genomic sequence: None;	unknown	5.35908		2.18373	2.31463		TC56222	Tentative consensus: similar to unknown protein {Arabidopsis thaliana} (exp=0; wgp=1; cg=0), partial (53%);	unknown	9.99097	5.75181
TC61680	Tentative consensus: similar to (Q2PEQ8) Putative mitochondrial dicarboxylate carrier protein, partial (69%);	metabolism	2.61429													GSVIVT00032120001	Genomic sequence: None;	unknown	5.46074		2.22893	2.91108		CD798708	EST sequence: None;	unknown	10.2026	4.27497
TC62850	Tentative consensus: homologue to (Q2XTC4) Glucose-6-phosphate 1-dehydrogenase cytoplasmic isoform-like, partial (82%);	metabolism	2.61494													GSVIVT00034309001	Genomic sequence: None;	unknown	5.54792			2.77018		TC70570	Tentative consensus: weakly similar to (Q7XJV6) OSJNBa0016O02.14 protein, partial (16%);	unknown	15.1857	4.35665
TC55957	Tentative consensus: similar to (P46644) Aspartate aminotransferase chloroplast precursor (Transaminase A), partial (89%);	metabolism	2.63054													GSVIVT00035921001	Genomic sequence: None;	unknown	5.578	4.57541	2.30965			GSVIVT00007524001	Genomic sequence: None;	unknown	15.3995	3.30778
TC58159	Tentative consensus: similar to oxidoreductase {Arabidopsis thaliana} (exp=-1; wgp=0; cg=0), partial (94%);	metabolism	2.66515													TC70671	Tentative consensus: similar to unknown {Arabidopsis thaliana} (exp=0; wgp=1; cg=0), partial (50%);	unknown	5.95395	6.18605	3.53673			CN545606	EST sequence: Q1SGY4 Hypothetical protein.;	unknown	23.0269	9.77577
TC60333	Tentative consensus: similar to (Q67U60) Putative lecithin diacylglycerol cholesterol acyltransferase, partial (18%);	metabolism	2.68064													CD799386	EST sequence: None;	unknown	6.27225			3.55839		TC63282	Tentative consensus: None;	unknown	25.17	8.89504
TC65907	Tentative consensus: similar to (Q676U3) Mitochondrial alternative oxidase, partial (71%);	metabolism	2.6973													TC60372	Tentative consensus: similar to (Q9SA91) T5I8.21 protein, partial (59%);	unknown	6.27709	4.22053	2.63599	2.09445		TC58583	Tentative consensus: similar to (Q9FXM0) Gamma tonoplast intrinsic protein, partial (65%); similar to (Q9LKL9) Putative aquaporin TIP3, partial (71%); similar to (Q9LKL9) Putative aquaporin TIP3, complete;	cell component		0.220548
TC60125	Tentative consensus: homologue to (Q93XJ6) Glutamine synthetase (EC 6.3.1.2), complete;	metabolism	2.70769													TC67730	Tentative consensus: similar to At2g34600 {Arabidopsis thaliana} (exp=-1; wgp=0; cg=0), partial (16%); similar to (Q69NY7) Hypothetical protein OSJNBb0050B07.2, partial (24%);	unknown	6.73028	3.55618	2.52602			TC61079	Tentative consensus: homologue to (P12411) Tubulin beta-1 chain (Beta-1 tubulin), complete;	cell component		0.426382
TC63574	Tentative consensus: similar to (Q9FWZ2) Acid phosphatase putative; 5376-6903 (Putative sterol desaturase; 75442-76969), partial (94%);	metabolism	2.7585													GSVIVT00034508001	Genomic sequence: None;	unknown	6.8525			2.24008		TC65238	Tentative consensus: homologue to (P33629) Tubulin alpha chain, partial (38%); (P33629) Tubulin alpha chain, complete;	cell component		0.491254
TC51697	Tentative consensus: (Q9FES0) NADH glutamate dehydrogenase (EC 1.4.1.2), complete;	metabolism	2.82475													TC68288	Tentative consensus: similar to (Q3LVF4) TO118-23rc (Fragment), partial (62%);	unknown	7.36395			3.97376		TC54334	Tentative consensus: homologue to (Q9SE40) Putative integral membrane protein, partial (59%);	cell component		2.87457
TC53940	Tentative consensus: weakly similar to (O80629) Putative phospholipase, partial (45%);	metabolism	2.856													TC54771	Tentative consensus: weakly similar to (Q9FZ71) F13B4.4 protein, partial (11%);	unknown	7.41254		2.40624	2.42367		TC59354	Tentative consensus: similar to (Q5BHR6) Cell Division Protein AAA ATPase family, partial (32%); similar to (Q5XWR4) Hypothetical protein, partial (26%); similar to (Q5XWR4) Hypothetical protein, partial (45%);	cell component	2.34855
TC68359	Tentative consensus: similar to (Q9VKR8) CG17108-PA, partial (7%); similar to (Q555C4) Hypothetical protein, partial (12%); weakly similar to (Q9KI87) Putative VrrB (Fragment), partial (13%);	metabolism	2.94221													CN545589	EST sequence: None;	unknown	7.95356		2.54618			TC58416	Tentative consensus: similar to (Q59S66) Spindle assembly checkpoint kinase (Aurora kinase) (EC 2.7.11.1 EC 2.7.1.37), partial (3%);	cell component	3.26777
TC66408	Tentative consensus: homologue to (Q9LIP9) Glutamine-fructose-6-phosphate transaminase 2, partial (26%);	metabolism	3.01212													TC64446	Tentative consensus: (Q5AK71) Hypothetical protein, partial (12%);	unknown	8.20426	8.9276		2.49699		TC59336	Tentative consensus: similar to (Q06763) ADR11 protein (Fragment), partial (82%); similar to (Q5DNZ7) Putative proline-rich protein (Fragment), partial (84%); similar to (Q5DNZ7) Putative proline-rich protein (Fragment), partial (82%);	cell wall		0.122688
TC59081	Tentative consensus: weakly similar to (Q9AYM7) CPRD47 protein, partial (33%);	metabolism	3.01511													TC65678	Tentative consensus: homologue to (Q7XNY3) OSJNBb0015N08.8 protein, partial (30%);	unknown	8.48476		2.70423			TC67561	Tentative consensus: weakly similar to AGP13 (ARABINOGALACTAN PROTEIN 13) {Arabidopsis thaliana} (exp=-1; wgp=0; cg=0), complete;	cell wall		0.271549
TC59173	Tentative consensus: weakly similar to (Q67V42) MutT domain protein-like, partial (68%);	metabolism	3.04886													CN006265	EST sequence: None;	unknown	9.06824	13.2987	3.78788			TC63732	Tentative consensus: similar to polygalacturonase {Arabidopsis thaliana} (exp=-1; wgp=0; cg=0), partial (40%);	cell wall		0.271878
TC58963	Tentative consensus: similar to (Q84KZ2) Purple acid phosphatase, partial (35%); None;	metabolism	3.10057													TC60409	Tentative consensus: weakly similar to unknown protein {Arabidopsis thaliana} (exp=0; wgp=1; cg=0), partial (67%);	unknown	11.0148	5.44826	2.43619			TC54422	Tentative consensus: similar to (Q9FY03) Putative pectin methylesterase precursor (EC 3.1.1.11), partial (31%); similar to (Q9FY03) Putative pectin methylesterase precursor (EC 3.1.1.11), partial (36%);	cell wall		0.34626
TC60624	Tentative consensus: similar to (Q84JU8) Putative phosphoesterase, partial (72%);	metabolism	3.11848													GSVIVT00017585001	Genomic sequence: None;	unknown	11.0767	13.4254	2.6639			TC52503	Tentative consensus: homologue to (Q2IB38) Cellulose synthase 6, partial (3%); homologue to (Q2IB38) Cellulose synthase 6, partial (2%);	cell wall		0.495197
CF404835	EST sequence: Q94IF1 Glucosyltransferase (EC 2.4.1.-).;	metabolism	3.16811													TC64106	Tentative consensus: similar to (Q9AR57) Putative membrane protein, partial (10%);	unknown	11.8145		4.64324	2.96701		TC60187	Tentative consensus: homologue to (Q8LGR6) Proline-rich protein 1, partial (84%); None;	cell wall		2.95444
CF414998	EST sequence: P49295 Glutamyl-tRNA reductase 2, chloroplast precursor (EC 1.2.1.70) (GluTR).;	metabolism	3.19287													TC63371	Tentative consensus: similar to unknown protein {Arabidopsis thaliana} (exp=0; wgp=1; cg=0), partial (66%);	unknown	12.6545	5.80943		2.28618		TC60782	Tentative consensus: homologue to (Q6QGY1) Merlot proline-rich protein 2, partial (37%); (Q6QGY1) Merlot proline-rich protein 2, complete;	cell wall		3.77544
TC59635	Tentative consensus: similar to (Q8LGA7) Lysophospholipase isolog putative, partial (45%);	metabolism	3.20428													TC67481	Tentative consensus: similar to unknown protein {Arabidopsis thaliana} (exp=0; wgp=1; cg=0), partial (29%);	unknown	13.4542			2.49545		TC63465	Tentative consensus: homologue to (Q6QGY1) Merlot proline-rich protein 2, partial (67%); homologue to (Q6QGY1) Merlot proline-rich protein 2, partial (37%);	cell wall		11.1738
CN548666	EST sequence: Q0GYN4 Chloroplast omega-3 fatty acid desaturase.;	metabolism	3.2053													TC64701	Tentative consensus: None;	unknown	14.1025	13.125		5.71115		TC63179	Tentative consensus: weakly similar to (Q3Y6V1) Cellulose synthase-like protein CslG, partial (10%);	cell wall	2.41765
TC52144	Tentative consensus: similar to putative oxalyl-CoA decarboxylase {Oryza sativa (japonica cultivar-group)} (exp=-1; wgp=0; cg=0), partial (61%);	metabolism	3.43105													GSVIVT00017017001	Genomic sequence: None;	unknown	22.1108		6.75467			TC64767	Tentative consensus: similar to (Q6K6Z8) Hydroxyproline-rich glycoprotein-like, partial (20%);	cell wall	2.63047
TC71131	Tentative consensus: weakly similar to (Q9LQU5) Nudix hydrolase 18 mitochondrial precursor (AtNUDT18) (EC 3.6.1.- EC 3.6.1.-), partial (87%); None;	metabolism	3.46813													GSVIVT00018698001	Genomic sequence: None;	unknown	23.7048	8.39226	11.2923	3.84497		TC69564	Apyrase, partial (84%);	electr./energy	2.02909
TC69216	Tentative consensus: similar to transferase transferring glycosyl groups {Arabidopsis thaliana} (exp=-1; wgp=0; cg=0), partial (85%);	metabolism	3.50169													TC56227	Tentative consensus: similar to (Q6ZXG7) Hypothetical protein ORF (Fragment), partial (28%);	unknown	24.5578	6.62988	4.34196	3.39526		TC52169	Tentative consensus: homologue to (Q2XTC3) ADP ATP carrier protein-like, partial (48%); homologue to (P27081) ADP ATP carrier protein mitochondrial precursor (ADP/ATP translocase), complete;	electr./energy		2.12686
TC55711	Tentative consensus: similar to (Q69X62) Putative beta-ketoacyl-CoA synthase, partial (52%);	metabolism	3.7648													GSVIVT00009242001	Genomic sequence: None;	unknown	33.3488		9.76545	7.9178		TC69632	Tentative consensus: similar to (O22342) ADP ATP carrier protein 1 mitochondrial precursor (ADP/ATP translocase 1), partial (58%); similar to (O22342) ADP ATP carrier protein 1 mitochondrial precursor (ADP/ATP translocase 1), partial (92%);	electr./energy		2.13021
TC62775	Tentative consensus: weakly similar to (Q6VAB2) UDP-glycosyltransferase 71E1, partial (28%);	metabolism	3.8517													GSVIVT00024744001	Genomic sequence: None;	unknown	57.463	26.6999	15.7215	4.94094		TC53033	Tentative consensus: similar to (Q40089) ATP synthase delta' chain mitochondrial precursor (EC 3.6.3.14 EC 3.6.3.14), partial (56%);	electr./energy		3.11417
TC65774	Tentative consensus: None; None; similar to (Q2V823) Acetyl-CoA carboxylase (Fragment), partial (90%);	metabolism	3.88107			2.42847										GSVIVT00013924001	Genomic sequence: None; None;	unknown	68.911		16.7566	9.48326		TC68177	Tentative consensus: homologue to (P29790) ATP synthase gamma chain chloroplast precursor (EC 3.6.3.14 EC 3.6.3.14), partial (85%);	electr./energy	0.499486
TC59419	Tentative consensus: similar to (Q5VI65) SoxM (Fragment), partial (2%);	metabolism	3.88197																					TC53239	Tentative consensus: homologue to (P27081) ADP ATP carrier protein mitochondrial precursor (ADP/ATP translocase), complete;	electr./energy	2.21593
TC68052	Tentative consensus: homologue to (Q6RK07) UDP-glucose dehydrogenase, complete;	metabolism	3.93674																					TC57016	Tentative consensus: similar to ATP binding {Arabidopsis thaliana} (exp=-1; wgp=0; cg=0), partial (15%);	electr./energy	2.43602
TC63400	Tentative consensus: similar to (Q59IV7) Plastidic glucose 6-phoaphate/phosphate translocator2, partial (39%);	metabolism	4.25883																					TC69105	Tentative consensus: similar to (O24381) Plastidic ATP/ADP-transporter, partial (58%);	electr./energy	3.17885
TC65378	Tentative consensus: similar to (O04162) Dioxygenase, partial (39%);	metabolism	4.55394																					TC52127	Acetoacetyl-CoA thiolase, complete;	metabolism	2.03145
TC54311	Tentative consensus: similar to (Q2V823) Acetyl-CoA carboxylase (Fragment), partial (90%); None;	metabolism	4.874																					TC67890	Tentative consensus: similar to ACX6; acyl-CoA oxidase/ oxidoreductase {Arabidopsis thaliana} (exp=-1; wgp=0; cg=0), partial (13%); similar to ACX6; acyl-CoA oxidase/ oxidoreductase {Arabidopsis thaliana} (exp=-1; wgp=0; cg=0), partial (16%);	metabolism	2.18072
TC59575	Tentative consensus: similar to (Q2PZA4) Putative alcohol dehydrogenases, partial (78%);	metabolism	5.17373																					TC52487	Tentative consensus: similar to acyl-CoA oxidase ACX3 {Arabidopsis thaliana} (exp=-1; wgp=0; cg=0), partial (24%);	metabolism	2.22228
NP596340	Genomic sequence: GB|AF487826.1|AAN77692.1 putative serine hydrolase [Vitis vinifera];	metabolism	5.47457																					TC62468	Tentative consensus: similar to ACX6; acyl-CoA oxidase/ oxidoreductase {Arabidopsis thaliana} (exp=-1; wgp=0; cg=0), partial (16%);	metabolism	2.26354
TC54321	Tentative consensus: (Q6YH16) 3-deoxy-D-arabino-heptulosonate 7-phosphate synthase (Fragment), complete; None;	metabolism	6.02856																					TC64836	Tentative consensus: homologue to (P54774) Cell division cycle protein 48 homolog (Valosin-containing protein homolog) (VCP), partial (22%);	metabolism		2.97382
TC51974	Tentative consensus: similar to (O22407) Plastidic 3-deoxy-D-arabino-heptulosonate 7-phosphate synthase 2, partial (40%); None;	metabolism	6.35976																					TC55701	Gibberellin 2-oxidase 1, partial (34%);	metabolism	0.452123
TC52974	Tentative consensus: weakly similar to (Q7F188) Putative phosphohydrolase, partial (63%); similar to (Q3E701) Protein At1g28960, partial (63%);	metabolism	6.80883																					TC56575	Tentative consensus: weakly similar to (Q2I747) IAA-amino acid hydrolase 3, partial (77%);	metabolism	2.71779
TC67368	Tentative consensus: similar to (Q8LFZ4) Short chain alcohol dehydrogenase-like, partial (40%); similar to oxidoreductase {Arabidopsis thaliana} (exp=-1; wgp=0; cg=0), partial (94%);	metabolism	7.00904																					TC67239	Tentative consensus: similar to (Q8LLM2) AER, partial (29%);	metabolism	6.93442
TC71049	Tentative consensus: weakly similar to (Q6K7M5) Putative monooxygenase, partial (21%);	metabolism	7.27497																					TC69987	Tentative consensus: homologue to (Q05046) Chaperonin CPN60-2 mitochondrial precursor (HSP60-2), complete;	metabolism		2.09476
NP880331	Genomic sequence: GB|AY159562.1|AAO12872.1 putative O-methyltransferase [Vitis vinifera];	metabolism	7.75913																					TC52712	Tentative consensus: homologue to (Q6TKQ9) Ribosomal protein L3B, partial (95%);	metabolism		2.15114
TC60511	Tentative consensus: weakly similar to (Q66PF3) UDP-glucose glucosyltransferase, partial (24%);	metabolism	8.32913																					TC54425	Tentative consensus: homologue to (Q5J1K3) Elongation factor 1-alpha 1, complete; (Q9ZWH9) Elongation factor-1 alpha, partial (32%);	metabolism		2.54174
TC57386	Tentative consensus: similar to (Q30D02) Putative 3-deoxy-D-arabino-heptulosonate 7-phosphate synthase 3, partial (48%); homologue to (O24051) 3-deoxy-D-arabino-heptulosonate 7-phosphate synthase precursor (EC 4.1.2.15), partial (70%);	metabolism	30.7062																					TC62034	Tentative consensus: similar to (Q43116) Protein disulfide-isomerase precursor (PDI) (EC 5.3.4.1 EC 5.3.4.1), partial (89%);	metabolism		3.28557
TC58251	Tentative consensus: homologue to (O29231) DNA double-strand break repair protein mre11, partial (3%);	metabolism	2.86311	2.22178		2.08814																		TC56753	Ferric reductase-like transmembrane component, partial (17%);	metabolism	0.390091
TC59710	Tentative consensus: similar to (Q9P682) Related to PCF11 component of pre-mRNA 3'-end processing factor CF I, partial (2%);	metabolism	4.08627	8.73068																				TC68844	oxidoreductase {Arabidopsis thaliana} (exp=-1; wgp=0; cg=0), partial (76%); similar to oxidoreductase {Arabidopsis thaliana} (exp=-1; wgp=0; cg=0), partial (78%); similar to oxidoreductase {Arabidopsis thaliana} (exp=-1; wgp=0; cg=0), partial (79%);	metabolism	0.446795
TC62565	Hypothetical protein, partial (16%); similar to (Q9M6E4) Poly(A)-binding protein (Fragment), partial (16%); weakly similar to (Q54WX7) Hypothetical protein, partial (16%); similar to (Q4IBU8) Hypothetical protein, partial (7%); weakly similar to unkno	metabolism	2.02944																					TC57378	Putative oxygen evolving enhancer protein 3, partial (69%);	metabolism	0.483797
TC66627	Tentative consensus: similar to nucleotide binding {Arabidopsis thaliana} (exp=-1; wgp=0; cg=0), partial (1%);	metabolism	2.1592																					TC56843	3-hydroxyisobutyryl-coenzyme A hydrolase (At1g06550), partial (91%);	metabolism	2.01112
DV939270	EST sequence: Q93ZV6 Putative nonsense-mediated mRNA decay protein.;	metabolism	2.20597																					TC60559	Tentative consensus: similar to (Q8W314) Putative dehydratase/deaminase, partial (51%);	metabolism	2.05794
TC59755	Tentative consensus: similar to nucleic acid binding {Arabidopsis thaliana} (exp=-1; wgp=0; cg=0), partial (54%); None;	metabolism	2.29606																					TC67133	Tentative consensus: similar to dolichyl-diphosphooligosaccharide-protein glycotransferase/ oligosaccharyl transferase, partial (66%);	metabolism	2.12782
TC56234	Probable protein disulfide-isomerase A6 precursor (P5) (EC 5.3.4.1 EC 5.3.4.1), partial (44%);	metabolism	2.01049	3.29646																				TC56704	Tentative consensus: weakly similar to (Q6TY50) Reductase 2, partial (74%);	metabolism	2.13842
TC52230	Tentative consensus: weakly similar to (Q5NT86) Nucellin-like protein, partial (33%);	metabolism	2.06176																					TC61715	Tentative consensus: similar to (Q9M899) F16B3.4 protein, partial (46%);	metabolism	2.19505
TC70477	Tentative consensus: homologue to Humulus lupulus 26S ribosomal RNA gene partial sequence; 18S ribosomal RNA gene internal, complete; similar to (Q7XR81) OSJNBa0043A12.4 protein, partial (52%); similar to unknown protein {Arabidopsis thaliana} (exp=0;	metabolism	2.27246																					TC62247	Tentative consensus: homologue to (Q9FGX1) ATP-citrate lyase subunit B, partial (50%);	metabolism	2.24867
TC53596	Tentative consensus: homologue to (Q9ZWK3) DnaJ homolog, complete;	metabolism	2.94558																					TC52699	Tentative consensus: similar to (Q43116) Protein disulfide-isomerase precursor (PDI) (EC 5.3.4.1 EC 5.3.4.1), partial (30%);	metabolism	2.24928
TC55276	Tentative consensus: similar to hydrolase hydrolyzing O-glycosyl compounds {Arabidopsis thaliana} (exp=-1; wgp=0; cg=0), partial (94%);	metabolism		0.262363																				TC52536	Tentative consensus: similar to (Q9SWB5) Seed maturation protein PM37, partial (58%);	metabolism	2.2597
CN545453	EST sequence: Q1T393 IMP dehydrogenase/GMP reductase.;	metabolism		0.286289																				TC67042	Tentative consensus: homologue to (Q9FGX1) ATP-citrate lyase subunit B, partial (54%); homologue to (Q9FGX1) ATP-citrate lyase subunit B, partial (60%);	metabolism	2.28543
TC53584	Tentative consensus: homologue to (O65808) Magnesium chelatase subunit, partial (24%);	metabolism		0.353399																				TC59828	Tentative consensus: similar to (Q2PEQ8) Putative mitochondrial dicarboxylate carrier protein, partial (70%);	metabolism	2.29617
TC52159	Tentative consensus: homologue to (Q9SXX4) Plastidic aldolase NPALDP1, partial (52%); homologue to (Q9SXX4) Plastidic aldolase NPALDP1, partial (57%); homologue to (Q9SXX4) Plastidic aldolase NPALDP1, partial (45%);	metabolism		0.375187																				TC66293	Tentative consensus: similar to (Q9SA77) UDP-arabinose 4-epimerase 1 (UDP-D-xylose 4-epimerase 1) (EC 5.1.3.5 EC 5.1.3.5), partial (81%);	metabolism	2.29983
TC54602	Tentative consensus: homologue to (Q6RUF6) Fructose-bisphosphate aldolase (EC 4.1.2.13), complete;	metabolism		0.482737																				TC58157	Tentative consensus: homologue to (P50302) S-adenosylmethionine synthetase 2 (Methionine adenosyltransferase 2) (AdoMet synthetase 2), complete;	metabolism	2.32709
TC66567	Tentative consensus: homologue to (Q38IX0) Glyceraldehyde-3-phosphate dehydrogenase B subunit, complete;	metabolism		0.489151																				TC57217	Tentative consensus: similar to (Q8S5M6) Glutamyl-tRNA synthetase, partial (72%);	metabolism	2.34774
TC66665	Tentative consensus: homologue to (O98997) Ribulose bisphosphate carboxylase/oxygenase activase chloroplast precursor, partial (11%);	metabolism		0.493782																				TC54668	Tentative consensus: similar to putative oxalyl-CoA decarboxylase {Oryza sativa (japonica cultivar-group)} (exp=-1; wgp=0; cg=0), partial (32%);	metabolism	2.36561
TC70557	Tentative consensus: similar to (Q4JR85) Dehydroascorbate reductase, partial (79%);	metabolism		2.02218																				TC58356	Tentative consensus: weakly similar to oxidoreductase {Arabidopsis thaliana} (exp=-1; wgp=0; cg=0), partial (11%);	metabolism	2.3869
TC54254	Tentative consensus: similar to (Q9FVC4) Aspartate-semialdehyde dehydrogenase (Fragment) (EC 1.2.1.11), partial (47%);	metabolism		2.08643																				TC63015	Tentative consensus: (Q6XL70) Putative oligosaccharyl transferase STT3 protein (Fragment), partial (70%); GB|AY226831.1|AAP49699.1 putative oligosaccharyl transferase STT3 protein [Vitis vinifera];	metabolism	2.42745
TC68617	Tentative consensus: similar to (Q3LHL1) Short chain dehydrogenase, partial (37%);	metabolism		2.10562																				TC60292	Tentative consensus: similar to (Q9FH04) Alcohol dehydrogenase, partial (93%);	metabolism	2.50772
TC60681	Tentative consensus: similar to (Q25C91) Tobacco fibrillarin homolog, partial (95%); None;	metabolism		2.12515																				TC59001	Tentative consensus: (O24549) Arginine decarboxylase (Fragment) (EC 4.1.1.19), complete;	metabolism	2.53743
TC62941	Tentative consensus: similar to (Q946X8) Citrate synthase (EC 4.1.3.7), partial (36%);	metabolism		2.18256																				TC62952	Tentative consensus: similar to (Q2PEQ8) Putative mitochondrial dicarboxylate carrier protein, partial (65%);	metabolism	2.54265
TC67193	Tentative consensus: weakly similar to (Q8VWN6) Raffinose synthase (EC 2.4.1.82), partial (9%);	metabolism		2.18828																				GSVIVT00005859001	Genomic sequence: None; Q94IF1 Glucosyltransferase (EC 2.4.1.-).;	metabolism	2.55123
TC56803	Tentative consensus: homologue to (Q6WB92) Enolase, partial (51%);	metabolism		2.22916																				TC61680	Tentative consensus: similar to (Q2PEQ8) Putative mitochondrial dicarboxylate carrier protein, partial (69%);	metabolism	2.61429
TC60581	Tentative consensus: homologue to (Q9LEI9) Enolase 2 (2-phosphoglycerate dehydratase 2) (2-phospho-D-glycerate hydro-lyase 2), partial (85%);	metabolism		2.2801																				TC62850	Tentative consensus: homologue to (Q2XTC4) Glucose-6-phosphate 1-dehydrogenase cytoplasmic isoform-like, partial (82%);	metabolism	2.61494
TC68763	Tentative consensus: similar to (Q6QLW8) HMG-CoA synthase 2, complete;	metabolism		2.34881																				TC55957	Tentative consensus: similar to (P46644) Aspartate aminotransferase chloroplast precursor (Transaminase A), partial (89%);	metabolism	2.63054
TC67322	Tentative consensus: similar to (Q1W2K0) ATP-sulfurylase, partial (46%);	metabolism		2.39304																				TC58159	Tentative consensus: similar to oxidoreductase {Arabidopsis thaliana} (exp=-1; wgp=0; cg=0), partial (94%);	metabolism	2.66515
CN006197	EST sequence: Q94IF1 Glucosyltransferase (EC 2.4.1.-).;	metabolism		2.43147																				TC60333	Tentative consensus: similar to (Q67U60) Putative lecithin diacylglycerol cholesterol acyltransferase, partial (18%);	metabolism	2.68064
TC64095	Tentative consensus: weakly similar to (Q2V6K0) UDP-glucose glucosyltransferase, partial (22%);	metabolism		2.4814																				TC65907	Tentative consensus: similar to (Q676U3) Mitochondrial alternative oxidase, partial (71%);	metabolism	2.6973
TC55752	Tentative consensus: homologue to (Q07511) Formate dehydrogenase mitochondrial precursor (NAD-dependent formate dehydrogenase) (FDH), partial (93%);	metabolism		2.58421																				TC60125	Tentative consensus: homologue to (Q93XJ6) Glutamine synthetase (EC 6.3.1.2), complete;	metabolism	2.70769
TC59677	Tentative consensus: homologue to (Q946X8) Citrate synthase (EC 4.1.3.7), partial (48%);	metabolism		2.67883																				TC63574	Tentative consensus: similar to (Q9FWZ2) Acid phosphatase putative; 5376-6903 (Putative sterol desaturase; 75442-76969), partial (94%);	metabolism	2.7585
TC59422	Tentative consensus: similar to (P35493) 2 3-bisphosphoglycerate-independent phosphoglycerate mutase (Phosphoglyceromutase), partial (78%);	metabolism		2.75645																				TC51697	Tentative consensus: (Q9FES0) NADH glutamate dehydrogenase (EC 1.4.1.2), complete;	metabolism	2.82475
TC66372	Tentative consensus: similar to (O23580) Inositol 2-dehydrogenase like protein, partial (38%);	metabolism		2.79921																				TC53940	Tentative consensus: weakly similar to (O80629) Putative phospholipase, partial (45%);	metabolism	2.856
TC56558	Tentative consensus: similar to (Q6F4I8) Gamma-glutamylcysteine synthetase (EC 6.3.2.2), partial (27%);	metabolism		2.97361																				TC68359	Tentative consensus: similar to (Q9VKR8) CG17108-PA, partial (7%); similar to (Q555C4) Hypothetical protein, partial (12%); weakly similar to (Q9KI87) Putative VrrB (Fragment), partial (13%);	metabolism	2.94221
TC65210	Tentative consensus: similar to (Q43116) Protein disulfide-isomerase precursor (PDI) (EC 5.3.4.1 EC 5.3.4.1), partial (32%); similar to (Q43116) Protein disulfide-isomerase precursor (PDI) (EC 5.3.4.1 EC 5.3.4.1), partial (26%); similar to (Q43116)	metabolism		2.97938																				TC66408	Tentative consensus: homologue to (Q9LIP9) Glutamine-fructose-6-phosphate transaminase 2, partial (26%);	metabolism	3.01212
TC64931	Tentative consensus: homologue to (P93133) NADP-isocitrate dehydrogenase, complete;	metabolism		3.14877																				TC59081	Tentative consensus: weakly similar to (Q9AYM7) CPRD47 protein, partial (33%);	metabolism	3.01511
TC54941	Tentative consensus: similar to (Q84NI6) Alkaline alpha galactosidase II, partial (83%);	metabolism		3.15261		2.17669																		TC59173	Tentative consensus: weakly similar to (Q67V42) MutT domain protein-like, partial (68%);	metabolism	3.04886
TC51706	Tentative consensus: similar to (Q84NI6) Alkaline alpha galactosidase II, partial (30%);	metabolism		3.19332																				TC58963	Tentative consensus: similar to (Q84KZ2) Purple acid phosphatase, partial (35%); None;	metabolism	3.10057
TC61724	Tentative consensus: similar to (Q42908) 2 3-bisphosphoglycerate-independent phosphoglycerate mutase (Phosphoglyceromutase), partial (43%);	metabolism		3.48563																				TC60624	Tentative consensus: similar to (Q84JU8) Putative phosphoesterase, partial (72%);	metabolism	3.11848
TC54202	Tentative consensus: homologue to (Q2WFI2) NADP-isocitrate dehydrogenase, partial (49%); homologue to (P93133) NADP-isocitrate dehydrogenase, complete;	metabolism		3.57393																				CF404835	EST sequence: Q94IF1 Glucosyltransferase (EC 2.4.1.-).;	metabolism	3.16811
TC63168	Tentative consensus: homologue to myo-inositol 1-phosphate synthase {Zea mays} (exp=-1; wgp=0; cg=0), partial (10%); homologue to myo-inositol 1-phosphate synthase {Zea mays} (exp=-1; wgp=0; cg=0), partial (13%);	metabolism		3.62901																				CF414998	EST sequence: P49295 Glutamyl-tRNA reductase 2, chloroplast precursor (EC 1.2.1.70) (GluTR).;	metabolism	3.19287
TC61654	Tentative consensus: similar to (P17784) Fructose-bisphosphate aldolase cytoplasmic isozyme (Gravity-specific protein GSC 233), partial (46%); similar to (Q2WFK8) Fructose-bisphosphate aldolase, complete; similar to (Q2WFK8) Fructose-bisphosphate aldola	metabolism		3.65491																				TC59635	Tentative consensus: similar to (Q8LGA7) Lysophospholipase isolog putative, partial (45%);	metabolism	3.20428
TC60629	Tentative consensus: homologue to (Q9XG67) Glyceraldehyde-3-phosphate dehydrogenase (EC 1.2.1.12), partial (34%); homologue to (Q7FAH2) OJ000223_09.15 protein, complete;	metabolism		3.7686																				CN548666	EST sequence: Q0GYN4 Chloroplast omega-3 fatty acid desaturase.;	metabolism	3.2053
TC55793	Tentative consensus: homologue to (Q9FGX1) ATP-citrate lyase subunit B, partial (60%); homologue to (Q93YH4) ATP citrate lyase a-subunit (EC 4.1.3.8), partial (18%);	metabolism		3.92759																				TC52144	Tentative consensus: similar to putative oxalyl-CoA decarboxylase {Oryza sativa (japonica cultivar-group)} (exp=-1; wgp=0; cg=0), partial (61%);	metabolism	3.43105
TC51918	Tentative consensus: homologue to (Q2MJR4) Myo-inositol-1-phosphate synthase, partial (58%); homologue to (Q9SSV4) Inositol-3-phosphate synthase (Myo-inositol-1-phosphate synthase) (MI-1-P synthase) (IPS) , partial (92%);	metabolism		5.86818																				TC71131	Tentative consensus: weakly similar to (Q9LQU5) Nudix hydrolase 18 mitochondrial precursor (AtNUDT18) (EC 3.6.1.- EC 3.6.1.-), partial (87%); None;	metabolism	3.46813
TC65753	Tentative consensus: similar to (Q6KC47) S-adenosylmethionine decarboxylase (Fragment), partial (95%);	metabolism		7.63595																				TC69216	Tentative consensus: similar to transferase transferring glycosyl groups {Arabidopsis thaliana} (exp=-1; wgp=0; cg=0), partial (85%);	metabolism	3.50169
TC59549	Tentative consensus: weakly similar to (Q8H2A6) Germin-like protein, partial (54%); weakly similar to (Q8H2A6) Germin-like protein, partial (87%);	metabolism				2.46773																		TC55711	Tentative consensus: similar to (Q69X62) Putative beta-ketoacyl-CoA synthase, partial (52%);	metabolism	3.7648
TC60832	Tentative consensus: homologue to (O65329) Asparagine synthetase, partial (58%);	metabolism				2.42521																		TC62775	Tentative consensus: weakly similar to (Q6VAB2) UDP-glycosyltransferase 71E1, partial (28%);	metabolism	3.8517
TC62087	Tentative consensus: weakly similar to (Q8H2A6) Germin-like protein, partial (87%);	metabolism				2.28779																		TC59419	Tentative consensus: similar to (Q5VI65) SoxM (Fragment), partial (2%);	metabolism	3.88197
TC59547	Tentative consensus: homologue to (Q69UJ1) Putative RNA-binding protein RBP37, partial (15%);	metabolism		2.2842																				TC68052	Tentative consensus: homologue to (Q6RK07) UDP-glucose dehydrogenase, complete;	metabolism	3.93674
TC57916	Tentative consensus: homologue to (O49875) Adenine nucleotide translocator, partial (26%); similar to (O22342) ADP ATP carrier protein 1 mitochondrial precursor (ADP/ATP translocase 1), partial (92%);	metabolism		2.49372																				TC63400	Tentative consensus: similar to (Q59IV7) Plastidic glucose 6-phoaphate/phosphate translocator2, partial (39%);	metabolism	4.25883
TC61604	Tentative consensus: homologue to (O49875) Adenine nucleotide translocator, partial (27%); homologue to (Q2XTC3) ADP ATP carrier protein-like, partial (48%); homologue to (P27081) ADP ATP carrier protein mitochondrial precursor (ADP/ATP translocase), c	metabolism		2.64083																				TC65378	Tentative consensus: similar to (O04162) Dioxygenase, partial (39%);	metabolism	4.55394
TC66006	Tentative consensus: homologue to adenosine nucleotide translocator {Arabidopsis thaliana} (exp=-1; wgp=0; cg=0), partial (30%); similar to (O22342) ADP ATP carrier protein 1 mitochondrial precursor (ADP/ATP translocase 1), partial (92%); similar to (O	metabolism		2.86939																				TC54311	Tentative consensus: similar to (Q2V823) Acetyl-CoA carboxylase (Fragment), partial (90%); None;	metabolism	4.874
CN006495	EST sequence: P54967 Biotin synthase (EC 2.8.1.6) (Biotin synthetase).;	metabolism	2.90807																					TC59575	Tentative consensus: similar to (Q2PZA4) Putative alcohol dehydrogenases, partial (78%);	metabolism	5.17373
TC70511	Tentative consensus: similar to (P47924) Riboflavin biosynthesis protein ribAB chloroplast precursor, partial (30%);	metabolism	5.66041																					NP596340	Genomic sequence: GB|AF487826.1|AAN77692.1 putative serine hydrolase [Vitis vinifera];	metabolism	5.47457
TC62454	Tentative consensus: homologue to (Q03685) Luminal-binding protein 5 precursor (BiP 5) (78 kDa glucose-regulated protein homolog 5), partial (41%);	miscellanea	4.94609	6.42319	2.0216	2.14203																		TC54321	Tentative consensus: (Q6YH16) 3-deoxy-D-arabino-heptulosonate 7-phosphate synthase (Fragment), complete; None;	metabolism	6.02856
TC54277	Tentative consensus: weakly similar to (Q6ZFX8) Putative growth regulator, partial (16%); weakly similar to (Q949M5) Putative HSP protein, partial (8%);	miscellanea	3.47023		2.03134	2.00525																		TC51974	Tentative consensus: similar to (O22407) Plastidic 3-deoxy-D-arabino-heptulosonate 7-phosphate synthase 2, partial (40%); None;	metabolism	6.35976
TC52947	Tentative consensus: homologue to (P35016) Endoplasmin homolog precursor (GRP94 homolog), partial (35%);	miscellanea	5.84883	5.35119	2.71154	2.51289																		TC52974	Tentative consensus: weakly similar to (Q7F188) Putative phosphohydrolase, partial (63%); similar to (Q3E701) Protein At1g28960, partial (63%);	metabolism	6.80883
TC59401	Tentative consensus: similar to (Q9C7A2) Ankyrin-like protein; 93648-91299, partial (27%);	miscellanea	5.77798		2.35432																			TC67368	Tentative consensus: similar to (Q8LFZ4) Short chain alcohol dehydrogenase-like, partial (40%); similar to oxidoreductase {Arabidopsis thaliana} (exp=-1; wgp=0; cg=0), partial (94%);	metabolism	7.00904
TC64437	Tentative consensus: homologue to alpha-5 type IV collagen {Homo sapiens} (exp=-1; wgp=0; cg=0), partial (4%); similar to (Q00487) Mini-collagen (Fragment), partial (28%); homologue to (Q95JD1) Basic proline-rich protein, partial (6%);	miscellanea	4.87234	5.47734																				TC71049	Tentative consensus: weakly similar to (Q6K7M5) Putative monooxygenase, partial (21%);	metabolism	7.27497
TC58019	Tentative consensus: similar to (Q2PGX7) Putative fasciclin-like arabinogalactan protein, partial (37%);	miscellanea		0.267634																				NP880331	Genomic sequence: GB|AY159562.1|AAO12872.1 putative O-methyltransferase [Vitis vinifera];	metabolism	7.75913
TC70758	Tentative consensus: homologue to (O24076) Guanine nucleotide-binding protein beta subunit-like protein, partial (37%); homologue to Solanum nigrum chloroplast tRNA-Ala tRNA-Ile 16S rRNA tRNA-Val rps12 rps7 ndhB genes, complete;	miscellanea		0.323483																				TC60511	Tentative consensus: weakly similar to (Q66PF3) UDP-glucose glucosyltransferase, partial (24%);	metabolism	8.32913
TC59580	Tentative consensus: weakly similar to (Q94D97) Nodulin-like protein, partial (50%);	miscellanea		0.449834																				TC57386	Tentative consensus: similar to (Q30D02) Putative 3-deoxy-D-arabino-heptulosonate 7-phosphate synthase 3, partial (48%); homologue to (O24051) 3-deoxy-D-arabino-heptulosonate 7-phosphate synthase precursor (EC 4.1.2.15), partial (70%);	metabolism	30.7062
TC60063	Tentative consensus: similar to (Q9SB50) Clathrin coat assembly like protein, partial (65%);	miscellanea		2.07127																				TC62565	Hypothetical protein, partial (16%); similar to (Q9M6E4) Poly(A)-binding protein (Fragment), partial (16%); weakly similar to (Q54WX7) Hypothetical protein, partial (16%); similar to (Q4IBU8) Hypothetical protein, partial (7%); weakly similar to unkno	metabolism	2.02944
TC65374	Tentative consensus: homologue to (Q8VWN8) Reversibly glycosylated polypeptide, complete;	miscellanea		2.44522																				TC66627	Tentative consensus: similar to nucleotide binding {Arabidopsis thaliana} (exp=-1; wgp=0; cg=0), partial (1%);	metabolism	2.1592
TC59621	DC1.2-like, partial (84%); None;	miscellanea	0.448034																					DV939270	EST sequence: Q93ZV6 Putative nonsense-mediated mRNA decay protein.;	metabolism	2.20597
TC70870	Putative PTS protein, partial (75%);	miscellanea	2.02609																					TC59755	Tentative consensus: similar to nucleic acid binding {Arabidopsis thaliana} (exp=-1; wgp=0; cg=0), partial (54%); None;	metabolism	2.29606
TC68186	Tentative consensus: similar to (Q2VF20) Myogenic factor MyoD, partial (6%);	miscellanea	2.10704																					TC52230	Tentative consensus: weakly similar to (Q5NT86) Nucellin-like protein, partial (33%);	metabolism	2.06176
TC61797	Tentative consensus: similar to (Q6I544) Putative cupin, partial (86%);	miscellanea	2.12585																					TC70477	Tentative consensus: homologue to Humulus lupulus 26S ribosomal RNA gene partial sequence; 18S ribosomal RNA gene internal, complete; similar to (Q7XR81) OSJNBa0043A12.4 protein, partial (52%); similar to unknown protein {Arabidopsis thaliana} (exp=0;	metabolism	2.27246
TC70717	Tentative consensus: similar to (O57427) Hyaluronan synthase 2 (Hyaluronate synthase 2) (Hyaluronic acid synthase 2), partial (2%);	miscellanea	2.14246																					TC53596	Tentative consensus: homologue to (Q9ZWK3) DnaJ homolog, complete;	metabolism	2.94558
TC63109	Tentative consensus: similar to (Q941Q1) Non-symbiotic hemoglobin class 1, partial (51%); None;	miscellanea	2.40837																					TC55276	Tentative consensus: similar to hydrolase hydrolyzing O-glycosyl compounds {Arabidopsis thaliana} (exp=-1; wgp=0; cg=0), partial (94%);	metabolism		0.262363
TC65897	Tentative consensus: similar to (Q9GUB4) Heavy-chain fibroin (Fragment), partial (4%); similar to (Q9SXQ8) Ribosome-sedimenting protein, partial (56%);	miscellanea	2.6493																					CN545453	EST sequence: Q1T393 IMP dehydrogenase/GMP reductase.;	metabolism		0.286289
TC67457	Tentative consensus: similar to (Q2QXS0) FKBP putative, partial (22%);	miscellanea	2.81161																					TC53584	Tentative consensus: homologue to (O65808) Magnesium chelatase subunit, partial (24%);	metabolism		0.353399
TC62621	Tentative consensus: similar to (Q2HUU6) VQ, partial (31%);	miscellanea	2.87903																					TC52159	Tentative consensus: homologue to (Q9SXX4) Plastidic aldolase NPALDP1, partial (52%); homologue to (Q9SXX4) Plastidic aldolase NPALDP1, partial (57%); homologue to (Q9SXX4) Plastidic aldolase NPALDP1, partial (45%);	metabolism		0.375187
TC65948	Tentative consensus: weakly similar to similar to growth arrest-specific 2 like 1 isoform a {Canis familiaris} (exp=-1; wgp=0; cg=0), partial (2%);	miscellanea	13.2395																					TC54602	Tentative consensus: homologue to (Q6RUF6) Fructose-bisphosphate aldolase (EC 4.1.2.13), complete;	metabolism		0.482737
TC55242	Tentative consensus: homologue to (Q32291) Chlorophyll A/B binding protein precursor, partial (73%); homologue to (Q32291) Chlorophyll A/B binding protein precursor, partial (80%); homologue to (P12333) Chlorophyll a-b binding protein chloroplast precu	photosynthesis		0.0977905		0.223149																		TC66567	Tentative consensus: homologue to (Q38IX0) Glyceraldehyde-3-phosphate dehydrogenase B subunit, complete;	metabolism		0.489151
TC70886	Tentative consensus: homologue to (P12333) Chlorophyll a-b binding protein chloroplast precursor (LHCII type I CAB) (LHCP), partial (74%); homologue to (Q32291) Chlorophyll A/B binding protein precursor, partial (80%);	photosynthesis		0.114159		0.273279																		TC66665	Tentative consensus: homologue to (O98997) Ribulose bisphosphate carboxylase/oxygenase activase chloroplast precursor, partial (11%);	metabolism		0.493782
TC70959	Tentative consensus: similar to (Q2LAH0) Chloroplast photosystem II 22 kDa component, partial (81%);	photosynthesis		0.328542																				TC70557	Tentative consensus: similar to (Q4JR85) Dehydroascorbate reductase, partial (79%);	metabolism		2.02218
TC54622	Tentative consensus: homologue to (P12333) Chlorophyll a-b binding protein chloroplast precursor (LHCII type I CAB) (LHCP), partial (85%);	photosynthesis				0.254665																		TC54254	Tentative consensus: similar to (Q9FVC4) Aspartate-semialdehyde dehydrogenase (Fragment) (EC 1.2.1.11), partial (47%);	metabolism		2.08643
TC64169	Tentative consensus: weakly similar to ubiquitin-protein ligase {Arabidopsis thaliana} (exp=-1; wgp=0; cg=0), partial (20%);	proteolysis	20.7844		4.3772	3.67642																		TC68617	Tentative consensus: similar to (Q3LHL1) Short chain dehydrogenase, partial (37%);	metabolism		2.10562
TC57181	Tentative consensus: homologue to (O24240) Ubiquitin-conjugating enzyme (Fragment), partial (96%); homologue to (Q8L5P9) Putative ubiquitin-conjugating enzyme, partial (85%);	proteolysis	2.10592	2.02105																				TC60681	Tentative consensus: similar to (Q25C91) Tobacco fibrillarin homolog, partial (95%); None;	metabolism		2.12515
TC52385	Tentative consensus: (Q39257) Ubiquitin, complete; similar to (O99338) Cytochrome b, partial (5%);	proteolysis	4.35451	2.9984																				TC62941	Tentative consensus: similar to (Q946X8) Citrate synthase (EC 4.1.3.7), partial (36%);	metabolism		2.18256
TC60966	Tentative consensus: similar to (O81340) 26S proteasome regulatory subunit S5A, partial (33%); None;	proteolysis		2.02658																				TC67193	Tentative consensus: weakly similar to (Q8VWN6) Raffinose synthase (EC 2.4.1.82), partial (9%);	metabolism		2.18828
TC56284	Tentative consensus: homologue to (Q8H9D4) 26S proteasome AAA-ATPase subunit RPT4a, partial (89%);	proteolysis		2.08879																				TC56803	Tentative consensus: homologue to (Q6WB92) Enolase, partial (51%);	metabolism		2.22916
TC58054	Tentative consensus: homologue to (Q8L5P9) Putative ubiquitin-conjugating enzyme, partial (85%);	proteolysis		2.58988																				TC60581	Tentative consensus: homologue to (Q9LEI9) Enolase 2 (2-phosphoglycerate dehydratase 2) (2-phospho-D-glycerate hydro-lyase 2), partial (85%);	metabolism		2.2801
TC66048	Tentative consensus: similar to (Q6H7H9) Carboxyl-terminal proteinase-like, partial (34%);	proteolysis		2.72576																				TC68763	Tentative consensus: similar to (Q6QLW8) HMG-CoA synthase 2, complete;	metabolism		2.34881
TC58824	Tentative consensus: similar to (Q94HJ7) Putative RING-H2 finger protein, partial (57%);	proteolysis	2.38571																					TC67322	Tentative consensus: similar to (Q1W2K0) ATP-sulfurylase, partial (46%);	metabolism		2.39304
TC63139	Tentative consensus: similar to (Q94HJ7) Putative RING-H2 finger protein, partial (16%);	proteolysis	2.46553																					CN006197	EST sequence: Q94IF1 Glucosyltransferase (EC 2.4.1.-).;	metabolism		2.43147
TC68515	Tentative consensus: similar to (Q6YUW3) Kelch repeat-containing F-box-like, partial (6%);	proteolysis	2.52771																					TC64095	Tentative consensus: weakly similar to (Q2V6K0) UDP-glucose glucosyltransferase, partial (22%);	metabolism		2.4814
TC52781	Tentative consensus: similar to (Q8GT75) RING-H2 finger protein ATL4M (NEP1-interacting protein 1), partial (70%);	proteolysis	2.8012																					TC55752	Tentative consensus: homologue to (Q07511) Formate dehydrogenase mitochondrial precursor (NAD-dependent formate dehydrogenase) (FDH), partial (93%);	metabolism		2.58421
TC64736	Tentative consensus: similar to (Q8LFY8) RING-H2 finger protein ATL1O (RING-H2 finger protein ATL11), partial (20%);	proteolysis	3.21159																					TC59677	Tentative consensus: homologue to (Q946X8) Citrate synthase (EC 4.1.3.7), partial (48%);	metabolism		2.67883
TC53038	Tentative consensus: polyubiquitin (UBQ3) {Arabidopsis thaliana} (exp=-1; wgp=0; cg=0), partial (55%); (Q39257) Ubiquitin, complete; homologue to polyubiquitin (UBQ3) {Arabidopsis thaliana} (exp=-1; wgp=0; cg=0), partial (62%);	proteolysis	3.34038																					TC59422	Tentative consensus: similar to (P35493) 2 3-bisphosphoglycerate-independent phosphoglycerate mutase (Phosphoglyceromutase), partial (78%);	metabolism		2.75645
TC67660	Tentative consensus: similar to (Q8LJR8) RING-H2 finger protein, partial (28%);	proteolysis	3.47631																					TC66372	Tentative consensus: similar to (O23580) Inositol 2-dehydrogenase like protein, partial (38%);	metabolism		2.79921
TC64733	Tentative consensus: homologue to polyubiquitin (UBQ3) {Arabidopsis thaliana} (exp=-1; wgp=0; cg=0), partial (62%); polyubiquitin (UBQ3) {Arabidopsis thaliana} (exp=-1; wgp=0; cg=0), partial (55%);	proteolysis	3.54648																					TC56558	Tentative consensus: similar to (Q6F4I8) Gamma-glutamylcysteine synthetase (EC 6.3.2.2), partial (27%);	metabolism		2.97361
TC56557	Tentative consensus: similar to (Q9SVT3) Subtilisin-like protease, partial (13%);	proteolysis	3.82553			3.03167																		TC65210	Tentative consensus: similar to (Q43116) Protein disulfide-isomerase precursor (PDI) (EC 5.3.4.1 EC 5.3.4.1), partial (32%); similar to (Q43116) Protein disulfide-isomerase precursor (PDI) (EC 5.3.4.1 EC 5.3.4.1), partial (26%); similar to (Q43116)	metabolism		2.97938
TC51857	Tentative consensus: (Q39257) Ubiquitin, partial (45%); (Q39257) Ubiquitin, complete; None;	proteolysis	3.8689																					TC64931	Tentative consensus: homologue to (P93133) NADP-isocitrate dehydrogenase, complete;	metabolism		3.14877
TC64585	Tentative consensus: similar to (Q5ICP0) RING-H2 subgroup RHE protein, partial (46%); similar to (Q5ICP0) RING-H2 subgroup RHE protein, partial (47%);	proteolysis	9.25828																					TC51706	Tentative consensus: similar to (Q84NI6) Alkaline alpha galactosidase II, partial (30%);	metabolism		3.19332
TC69133	Tentative consensus: similar to (Q9XF63) RING-H2 finger protein ATL1P (RING-H2 finger protein ATL3), partial (7%);	proteolysis	12.1806																					TC61724	Tentative consensus: similar to (Q42908) 2 3-bisphosphoglycerate-independent phosphoglycerate mutase (Phosphoglyceromutase), partial (43%);	metabolism		3.48563
TC59118	Tentative consensus: similar to (Q5ICP0) RING-H2 subgroup RHE protein, partial (47%);	proteolysis	14.5846																					TC54202	Tentative consensus: homologue to (Q2WFI2) NADP-isocitrate dehydrogenase, partial (49%); homologue to (P93133) NADP-isocitrate dehydrogenase, complete;	metabolism		3.57393
TC64623	Tentative consensus: similar to (Q8S932) 1-aminocyclopropane-1-carboxylate oxidase (ACC oxidase) (Ethylene-forming enzyme) (EFE), partial (29%); similar to (Q5VLJ5) 1-aminocyclopropane-1-carboxylate oxidase, complete;	resistance	20.0413	4.34046	3.20179	3.6052																		TC63168	Tentative consensus: homologue to myo-inositol 1-phosphate synthase {Zea mays} (exp=-1; wgp=0; cg=0), partial (10%); homologue to myo-inositol 1-phosphate synthase {Zea mays} (exp=-1; wgp=0; cg=0), partial (13%);	metabolism		3.62901
TC54664	Tentative consensus: (Q6BAG8) Stilbene synthase (Fragment), complete; (P28343) Stilbene synthase 1 (Resveratrol synthase 1) (Trihydroxystilbene synthase 1) (PSV25), complete; (Q9FRW2) Stilbene synthase, partial (38%); (Q6BAI3) Stilbene synthase (Fragmen	resistance	48.9022		3.28879	4.28973																		TC61654	Tentative consensus: similar to (P17784) Fructose-bisphosphate aldolase cytoplasmic isozyme (Gravity-specific protein GSC 233), partial (46%); similar to (Q2WFK8) Fructose-bisphosphate aldolase, complete; similar to (Q2WFK8) Fructose-bisphosphate aldola	metabolism		3.65491
TC56756	Tentative consensus: homologue to (Q20BD2) Pathogenesis-related protein 10.3, complete; (Q9FS42) Pathogenesis-related protein 10, complete;	resistance	16.3522	7.47601	3.57493	2.03507																		TC60629	Tentative consensus: homologue to (Q9XG67) Glyceraldehyde-3-phosphate dehydrogenase (EC 1.2.1.12), partial (34%); homologue to (Q7FAH2) OJ000223_09.15 protein, complete;	metabolism		3.7686
TC57889	Tentative consensus: similar to (Q7XB39) Class IV chitinase, partial (94%);	resistance	2.9036		4.79997	4.15046																		TC55793	Tentative consensus: homologue to (Q9FGX1) ATP-citrate lyase subunit B, partial (60%); homologue to (Q93YH4) ATP citrate lyase a-subunit (EC 4.1.3.8), partial (18%);	metabolism		3.92759
TC61642	Tentative consensus: (Q6BAB9) Stilbene synthase (Fragment), complete; (P28343) Stilbene synthase 1 (Resveratrol synthase 1) (Trihydroxystilbene synthase 1) (PSV25), complete; homologue to (Q2HY10) Resveratrol synthase, complete; (Q9FRW2) Stilbene synthas	resistance	61.8202	15.9751	5.16795	4.21358																		TC51918	Tentative consensus: homologue to (Q2MJR4) Myo-inositol-1-phosphate synthase, partial (58%); homologue to (Q9SSV4) Inositol-3-phosphate synthase (Myo-inositol-1-phosphate synthase) (MI-1-P synthase) (IPS) , partial (92%);	metabolism		5.86818
TC52629	Tentative consensus: (Q6BAT9) Stilbene synthase (Fragment), complete;	resistance	43.6817	6.10045	5.17327	5.44492																		TC65753	Tentative consensus: similar to (Q6KC47) S-adenosylmethionine decarboxylase (Fragment), partial (95%);	metabolism		7.63595
TC52103	Tentative consensus: homologue to (Q9FS44) Chitinase precursor (EC 3.2.1.17), complete;	resistance			5.22563	2.94613																		TC59547	Tentative consensus: homologue to (Q69UJ1) Putative RNA-binding protein RBP37, partial (15%);	metabolism		2.2842
TC55328	Tentative consensus: similar to (Q56R03) EDS1, partial (23%);	resistance	6.11876	4.7979	2.24498	2.42963																		TC57916	Tentative consensus: homologue to (O49875) Adenine nucleotide translocator, partial (26%); similar to (O22342) ADP ATP carrier protein 1 mitochondrial precursor (ADP/ATP translocase 1), partial (92%);	metabolism		2.49372
TC62958	Tentative consensus: (Q7XAU7) Thaumatin-like protein, complete;	resistance	13.6784	26.0953	5.78353	5.71384																		TC61604	Tentative consensus: homologue to (O49875) Adenine nucleotide translocator, partial (27%); homologue to (Q2XTC3) ADP ATP carrier protein-like, partial (48%); homologue to (P27081) ADP ATP carrier protein mitochondrial precursor (ADP/ATP translocase), c	metabolism		2.64083
TC62913	Tentative consensus: homologue to (Q7XAU7) Thaumatin-like protein, partial (69%); (Q7XAU7) Thaumatin-like protein, complete; homologue to (P93621) Osmotin-like protein precursor, partial (71%); homologue to (P93621) Osmotin-like protein precursor, part	resistance	46.2298	50.8121	7.05052	6.32144																		TC66006	Tentative consensus: homologue to adenosine nucleotide translocator {Arabidopsis thaliana} (exp=-1; wgp=0; cg=0), partial (30%); similar to (O22342) ADP ATP carrier protein 1 mitochondrial precursor (ADP/ATP translocase 1), partial (92%); similar to (O	metabolism		2.86939
TC52672	Tentative consensus: (Q6BAT1) Stilbene synthase (Fragment), complete; (Q6BAM2) Stilbene synthase (Fragment), complete;	resistance	20.6717		7.31131	6.1179																		CN006495	EST sequence: P54967 Biotin synthase (EC 2.8.1.6) (Biotin synthetase).;	metabolism	2.90807
TC66967	Tentative consensus: (Q7XAU6) Class IV chitinase, partial (51%); homologue to (Q7XAU6) Class IV chitinase, complete; (O24530) Class IV endochitinase (EC 3.2.1.14), complete;	resistance	83.5797	59.4657	8.30844	4.11159																		TC70511	Tentative consensus: similar to (P47924) Riboflavin biosynthesis protein ribAB chloroplast precursor, partial (30%);	metabolism	5.66041
TC60929	Tentative consensus: (O24530) Class IV endochitinase (EC 3.2.1.14), complete; homologue to (Q7XAU6) Class IV chitinase, complete;	resistance	30.5133	10.6057	8.66206	3.77308																		TC58019	Tentative consensus: similar to (Q2PGX7) Putative fasciclin-like arabinogalactan protein, partial (37%);	miscellanea		0.267634
TC52907	Tentative consensus: homologue to (Q2HY10) Resveratrol synthase, complete; (Q9FRW2) Stilbene synthase, partial (38%); (Q6BAG8) Stilbene synthase (Fragment), complete;	resistance	5.147		8.72951	6.35879																		TC70758	Tentative consensus: homologue to (O24076) Guanine nucleotide-binding protein beta subunit-like protein, partial (37%); homologue to Solanum nigrum chloroplast tRNA-Ala tRNA-Ile 16S rRNA tRNA-Val rps12 rps7 ndhB genes, complete;	miscellanea		0.323483
TC59572	Tentative consensus: (Q6BAU2) Stilbene synthase (Fragment), complete; (Q6BAG8) Stilbene synthase (Fragment), complete;	resistance	38.4848	13.1978	8.73892	6.22132																		TC59580	Tentative consensus: weakly similar to (Q94D97) Nodulin-like protein, partial (50%);	miscellanea		0.449834
NP1227286	Genomic sequence: GB|AY670153.1|AAT84820.1 stilbene synthase [Vitis vinifera]; (Q6BAM2) Stilbene synthase (Fragment), complete; (Q6BAT1) Stilbene synthase (Fragment), complete;	resistance	28.2301		8.93332	7.01194																		TC60063	Tentative consensus: similar to (Q9SB50) Clathrin coat assembly like protein, partial (65%);	miscellanea		2.07127
TC52746	Tentative consensus: homologue to (Q9SPW2) Stilbene synthase, complete; None;	resistance	47.6124	10.1689	10.4239	7.30722																		TC65374	Tentative consensus: homologue to (Q8VWN8) Reversibly glycosylated polypeptide, complete;	miscellanea		2.44522
TC62717	Tentative consensus: homologue to (Q2I305) Pathogenesis-related protein 10, partial (71%); None;	resistance	50.7471	25.0067	11.8157	5.92978																		TC59621	DC1.2-like, partial (84%); None;	miscellanea	0.448034
TC60712	Tentative consensus: (Q9S982) Stilbene synthase (EC 2.3.1.95), partial (45%);	resistance	70.6425	16.923	12.4642	6.2829																		TC70870	Putative PTS protein, partial (75%);	miscellanea	2.02609
TC67020	Tentative consensus: (P28343) Stilbene synthase 1 (Resveratrol synthase 1) (Trihydroxystilbene synthase 1) (PSV25), complete;	resistance	34.0261	8.21867	12.5438	6.63643																		TC68186	Tentative consensus: similar to (Q2VF20) Myogenic factor MyoD, partial (6%);	miscellanea	2.10704
TC60946	Tentative consensus: (Q6BAL4) Stilbene synthase (Fragment), complete;	resistance	44.2069	17.5693	13.6603	8.37883																		TC61797	Tentative consensus: similar to (Q6I544) Putative cupin, partial (86%);	miscellanea	2.12585
TC70329	Tentative consensus: None; (Q9FS42) Pathogenesis-related protein 10, complete;	resistance	54.7442	19.0696	14.3543	6.86447																		TC70717	Tentative consensus: similar to (O57427) Hyaluronan synthase 2 (Hyaluronate synthase 2) (Hyaluronic acid synthase 2), partial (2%);	miscellanea	2.14246
TC53888	Tentative consensus: (Q6BAW0) Stilbene synthase (Fragment), complete;	resistance	80.3981	46.6705	15.1818	4.77316																		TC63109	Tentative consensus: similar to (Q941Q1) Non-symbiotic hemoglobin class 1, partial (51%); None;	miscellanea	2.40837
TC55986	Tentative consensus: (Q9FS42) Pathogenesis-related protein 10, complete;	resistance	89.1383	34.2464	31.0045	8.11536																		TC65897	Tentative consensus: similar to (Q9GUB4) Heavy-chain fibroin (Fragment), partial (4%); similar to (Q9SXQ8) Ribosome-sedimenting protein, partial (56%);	miscellanea	2.6493
TC63410	Tentative consensus: (Q9M563) Beta-1 3-glucanase, complete;	resistance	9.48531	4.42742	2.71548																			TC67457	Tentative consensus: similar to (Q2QXS0) FKBP putative, partial (22%);	miscellanea	2.81161
TC64809	Tentative consensus: (Q9M3U4) Beta 1-3 glucanase, complete;	resistance	8.59755	11.095	9.11466																			TC62621	Tentative consensus: similar to (Q2HUU6) VQ, partial (31%);	miscellanea	2.87903
TC58431	Tentative consensus: similar to (Q6U1L7) Bax inhibitor, complete;	resistance	2.27867	2.05716																				TC65948	Tentative consensus: weakly similar to similar to growth arrest-specific 2 like 1 isoform a {Canis familiaris} (exp=-1; wgp=0; cg=0), partial (2%);	miscellanea	13.2395
TC58980	Tentative consensus: similar to (Q6YTI6) Putative avr9 elicitor response protein, partial (14%); None; similar to (Q9ZS49) Avr9 elicitor response protein, partial (79%);	resistance	2.48868	2.47695																				TC70959	Tentative consensus: similar to (Q2LAH0) Chloroplast photosystem II 22 kDa component, partial (81%);	photosynthesis		0.328542
TC65330	Tentative consensus: homologue to (Q9SPE0) Thaumatin, complete;	resistance	2.93517	2.26025																				TC60966	Tentative consensus: similar to (O81340) 26S proteasome regulatory subunit S5A, partial (33%); None;	proteolysis		2.02658
TC68015	Tentative consensus: similar to (Q84V85) Allene oxide synthase, partial (26%);	resistance	4.48854	3.68777																				TC56284	Tentative consensus: homologue to (Q8H9D4) 26S proteasome AAA-ATPase subunit RPT4a, partial (89%);	proteolysis		2.08879
TC60326	Tentative consensus: similar to (Q5VLJ5) 1-aminocyclopropane-1-carboxylate oxidase, complete; None;	resistance	5.3372	3.55795																				TC58054	Tentative consensus: homologue to (Q8L5P9) Putative ubiquitin-conjugating enzyme, partial (85%);	proteolysis		2.58988
BQ795661	EST sequence: O81228 PR-4 type protein.;	resistance	6.04901	3.33813																				TC66048	Tentative consensus: similar to (Q6H7H9) Carboxyl-terminal proteinase-like, partial (34%);	proteolysis		2.72576
TC61082	Tentative consensus: similar to (Q9M3U4) Beta 1-3 glucanase, partial (97%);	resistance	6.0591	5.14638		2.97605																		TC58824	Tentative consensus: similar to (Q94HJ7) Putative RING-H2 finger protein, partial (57%);	proteolysis	2.38571
TC63891	Tentative consensus: similar to (Q7XAU7) Thaumatin-like protein, complete;	resistance	8.13248	5.81489																				TC63139	Tentative consensus: similar to (Q94HJ7) Putative RING-H2 finger protein, partial (16%);	proteolysis	2.46553
TC55556	Tentative consensus: similar to (O04681) Pathogenesis-related genes transcriptional activator PTI5 (PTO-interacting protein 5), partial (57%); similar to (O04681) Pathogenesis-related genes transcriptional activator PTI5 (PTO-interacting protein 5), par	resistance	15.8156	5.10281																				TC68515	Tentative consensus: similar to (Q6YUW3) Kelch repeat-containing F-box-like, partial (6%);	proteolysis	2.52771
TC60651	Tentative consensus: homologue to (Q69D51) Beta-1 3-glucanase, partial (39%);	resistance	18.9303	12.5959																				TC52781	Tentative consensus: similar to (Q8GT75) RING-H2 finger protein ATL4M (NEP1-interacting protein 1), partial (70%);	proteolysis	2.8012
TC52790	Tentative consensus: (Q6BAI3) Stilbene synthase (Fragment), complete;	resistance	26.3426	21.2206																				TC64736	Tentative consensus: similar to (Q8LFY8) RING-H2 finger protein ATL1O (RING-H2 finger protein ATL11), partial (20%);	proteolysis	3.21159
TC63535	Tentative consensus: similar to (Q9ZWF3) Lycopersicon esculentum DNA similar to hsr203J complete cds, partial (60%);	resistance	40.0842	11.3463	5.57323	3.63015																		TC53038	Tentative consensus: polyubiquitin (UBQ3) {Arabidopsis thaliana} (exp=-1; wgp=0; cg=0), partial (55%); (Q39257) Ubiquitin, complete; homologue to polyubiquitin (UBQ3) {Arabidopsis thaliana} (exp=-1; wgp=0; cg=0), partial (62%);	proteolysis	3.34038
TC54638	Tentative consensus: weakly similar to (Q2QCI7) Non-specific lipid transfer protein, partial (72%); weakly similar to (Q9M6B6) Lipid transfer protein precursor, partial (70%);	resistance		0.110138																				TC67660	Tentative consensus: similar to (Q8LJR8) RING-H2 finger protein, partial (28%);	proteolysis	3.47631
TC62530	Tentative consensus: similar to (Q8LBL4) Putative thaumatin-like protein, partial (66%); None;	resistance		0.203816																				TC64733	Tentative consensus: homologue to polyubiquitin (UBQ3) {Arabidopsis thaliana} (exp=-1; wgp=0; cg=0), partial (62%); polyubiquitin (UBQ3) {Arabidopsis thaliana} (exp=-1; wgp=0; cg=0), partial (55%);	proteolysis	3.54648
TC59786	Tentative consensus: similar to (Q8LBL4) Putative thaumatin-like protein, partial (34%); None;	resistance		0.208629																				TC51857	Tentative consensus: (Q39257) Ubiquitin, partial (45%); (Q39257) Ubiquitin, complete; None;	proteolysis	3.8689
TC68597	Tentative consensus: similar to At2g45180/T14P1.1 {Arabidopsis thaliana} (exp=-1; wgp=0; cg=0), partial (86%);	resistance		0.300602		0.447558																		TC64585	Tentative consensus: similar to (Q5ICP0) RING-H2 subgroup RHE protein, partial (46%); similar to (Q5ICP0) RING-H2 subgroup RHE protein, partial (47%);	proteolysis	9.25828
TC64428	Tentative consensus: similar to (Q944B1) Beta-1 3-glucanase, partial (41%);	resistance	2.14731																					TC69133	Tentative consensus: similar to (Q9XF63) RING-H2 finger protein ATL1P (RING-H2 finger protein ATL3), partial (7%);	proteolysis	12.1806
TC68949	Tentative consensus: (Q9FS43) Pathogenesis-related protein 10, complete;	resistance	2.51857																					TC59118	Tentative consensus: similar to (Q5ICP0) RING-H2 subgroup RHE protein, partial (47%);	proteolysis	14.5846
TC56070	Tentative consensus: similar to (Q84QE1) Avr9/Cf-9 rapidly elicited protein 189, partial (25%);	resistance	2.5258																					TC54638	Tentative consensus: weakly similar to (Q2QCI7) Non-specific lipid transfer protein, partial (72%); weakly similar to (Q9M6B6) Lipid transfer protein precursor, partial (70%);	resistance		0.110138
TC51703	Tentative consensus: (Q9FS45) Chitinase precursor (EC 3.2.1.14), complete;	resistance	2.52654																					TC62530	Tentative consensus: similar to (Q8LBL4) Putative thaumatin-like protein, partial (66%); None;	resistance		0.203816
TC63883	Tentative consensus: (Q6YCG8) Putative hypersensitive-induced response protein (Fragment), complete; None; similar to (Q6UNT3) Hypersensitive-induced response protein, complete;	resistance	2.67733																					TC59786	Tentative consensus: similar to (Q8LBL4) Putative thaumatin-like protein, partial (34%); None;	resistance		0.208629
TC63023	Tentative consensus: similar to (Q6UNT3) Hypersensitive-induced response protein, complete;	resistance	2.78156																					TC64428	Tentative consensus: similar to (Q944B1) Beta-1 3-glucanase, partial (41%);	resistance	2.14731
TC63609	Tentative consensus: similar to (Q5MJW5) Avr9/Cf-9 rapidly elicited protein 76 (Fragment), partial (84%);	resistance	3.21992																					TC68949	Tentative consensus: (Q9FS43) Pathogenesis-related protein 10, complete;	resistance	2.51857
TC63260	Tentative consensus: similar to (Q5MJX0) Avr9/Cf-9 rapidly elicited protein 20 (Fragment), partial (92%);	resistance	3.38703																					TC56070	Tentative consensus: similar to (Q84QE1) Avr9/Cf-9 rapidly elicited protein 189, partial (25%);	resistance	2.5258
TC58023	Tentative consensus: similar to (Q5MJX0) Avr9/Cf-9 rapidly elicited protein 20 (Fragment), partial (92%);	resistance	3.43066																					TC51703	Tentative consensus: (Q9FS45) Chitinase precursor (EC 3.2.1.14), complete;	resistance	2.52654
TC69555	Tentative consensus: similar to (Q8L6H4) Allene oxide cyclase (EC 5.3.99.6), partial (52%);	resistance	3.49696																					TC63883	Tentative consensus: (Q6YCG8) Putative hypersensitive-induced response protein (Fragment), complete; None; similar to (Q6UNT3) Hypersensitive-induced response protein, complete;	resistance	2.67733
TC57229	Tentative consensus: similar to (Q9FQY9) Avr9/Cf-9 rapidly elicited protein 75, partial (12%);	resistance	3.54746																					TC63023	Tentative consensus: similar to (Q6UNT3) Hypersensitive-induced response protein, complete;	resistance	2.78156
TC69809	Tentative consensus: similar to (O24371) 13-lipoxygenase (EC 1.13.11.12), partial (29%); None;	resistance	3.6229																					TC63609	Tentative consensus: similar to (Q5MJW5) Avr9/Cf-9 rapidly elicited protein 76 (Fragment), partial (84%);	resistance	3.21992
TC61603	Tentative consensus: similar to (Q5MJX0) Avr9/Cf-9 rapidly elicited protein 20 (Fragment), partial (88%);	resistance	3.87482																					TC63260	Tentative consensus: similar to (Q5MJX0) Avr9/Cf-9 rapidly elicited protein 20 (Fragment), partial (92%);	resistance	3.38703
TC58711	Tentative consensus: weakly similar to (Q2TNK3) Phytoalexin-deficient 4-1 protein, partial (30%);	resistance	4.39488																					TC58023	Tentative consensus: similar to (Q5MJX0) Avr9/Cf-9 rapidly elicited protein 20 (Fragment), partial (92%);	resistance	3.43066
TC63931	Tentative consensus: similar to (O04681) Pathogenesis-related genes transcriptional activator PTI5 (PTO-interacting protein 5), partial (61%);	resistance	4.64531																					TC69555	Tentative consensus: similar to (Q8L6H4) Allene oxide cyclase (EC 5.3.99.6), partial (52%);	resistance	3.49696
TC54028	Tentative consensus: weakly similar to a novel fungal inducible gene {Oryza sativa} (exp=-1; wgp=0; cg=0), partial (78%);	resistance	4.91911																					TC57229	Tentative consensus: similar to (Q9FQY9) Avr9/Cf-9 rapidly elicited protein 75, partial (12%);	resistance	3.54746
TC69514	Tentative consensus: similar to (Q56R03) EDS1, partial (18%);	resistance	5.60618			2.96695																		TC69809	Tentative consensus: similar to (O24371) 13-lipoxygenase (EC 1.13.11.12), partial (29%); None;	resistance	3.6229
TC51708	Tentative consensus: weakly similar to (Q9XHX3) Putative pathogenesis related protein, partial (77%);	resistance	6.00869																					TC61603	Tentative consensus: similar to (Q5MJX0) Avr9/Cf-9 rapidly elicited protein 20 (Fragment), partial (88%);	resistance	3.87482
TC69334	Tentative consensus: (Q9FS43) Pathogenesis-related protein 10, partial (69%);	resistance	6.50817																					TC58711	Tentative consensus: weakly similar to (Q2TNK3) Phytoalexin-deficient 4-1 protein, partial (30%);	resistance	4.39488
TC52696	Tentative consensus: (Q6BAC7) Stilbene synthase (Fragment), complete;	resistance	7.08965			3.1028																		TC63931	Tentative consensus: similar to (O04681) Pathogenesis-related genes transcriptional activator PTI5 (PTO-interacting protein 5), partial (61%);	resistance	4.64531
CF405309	EST sequence: Q96574 Lipoxygenase (EC 1.13.11.12).;	resistance	11.1664			2.55909																		TC54028	Tentative consensus: weakly similar to a novel fungal inducible gene {Oryza sativa} (exp=-1; wgp=0; cg=0), partial (78%);	resistance	4.91911
TC60888	Tentative consensus: (Q6BAW4) Stilbene synthase (Fragment), complete; (Q6BAT1) Stilbene synthase (Fragment), complete; (Q6BAM2) Stilbene synthase (Fragment), complete;	resistance	11.7115			3.31203																		TC51708	Tentative consensus: weakly similar to (Q9XHX3) Putative pathogenesis related protein, partial (77%);	resistance	6.00869
TC63584	Tentative consensus: (Q6YCG7) Lipoxygenase (Fragment), complete;	resistance				3.67084																		TC69334	Tentative consensus: (Q9FS43) Pathogenesis-related protein 10, partial (69%);	resistance	6.50817
TC58764	Tentative consensus: similar to (Q5G1J6) Polyphenol oxidase, partial (79%);	secondary metab.			5.26123	3.84325																		TC62278	Tentative consensus: homologue to (Q9ZS34) Geranylgeranyl reductase, partial (35%);	secondary metab.		0.338381
TC63764	Tentative consensus: similar to (Q6IV45) Ferulate 5-hydroxylase, partial (56%);	secondary metab.	3.27367		2.72171																			TC63164	Tentative consensus: similar to (Q9FSC6) Cinnamoyl-CoA reductase (EC 1.2.1.44), partial (97%);	secondary metab.		2.12022
TC64606	Tentative consensus: weakly similar to (Q8GU23) Orcinol O-methyltransferase 2 (EC 2.1.1.6), partial (34%);	secondary metab.	9.90981		3.06118																			TC53319	Tentative consensus: homologue to (Q9LSQ5) 1 4-benzoquinone reductase-like; Trp repressor binding protein-like, complete;	secondary metab.		3.1112
TC53331	Tentative consensus: similar to (Q9FLV0) Flavanone 3-hydroxylase-like protein, partial (77%);	secondary metab.	4.70805	2.59186	3.58475																			TC55034	Tentative consensus: (P51117) Chalcone--flavonone isomerase (Chalcone isomerase) (EC 5.5.1.6 EC 5.5.1.6), complete;	secondary metab.		3.12149
CN006758	EST sequence: Q1SCE8 Isoflavone-7-o-methytransferase 9 (Ec 2.1.1.150) (Isoflavone-o- methytransferase 9) (7 iomt-9).;	secondary metab.	10.7742	3.49156	3.75283																			TC53198	Tentative consensus: similar to (Q944G0) Mevalonate disphosphate decarboxylase, partial (47%);	secondary metab.		3.86686
TC56398	Tentative consensus: similar to (Q2HT34) Fumarylacetoacetase, partial (33%);	secondary metab.	2.21648	4.46666																				TC53032	Tentative consensus: similar to (Q2HT34) Fumarylacetoacetase, partial (58%);	secondary metab.		4.03077
TC62835	Tentative consensus: similar to (Q00763) Caffeic acid 3-O-methyltransferase 1, partial (53%);	secondary metab.	2.49553	6.01028		2.75281																		TC51729	Tentative consensus: (Q43237) Caffeoyl-CoA O-methyltransferase (Trans-caffeoyl-CoA 3-O-methyltransferase) (CCOAMT), complete;	secondary metab.		5.65559
TC52364	Tentative consensus: homologue to (Q9M560) Caffeic acid O-methyltransferase, complete;	secondary metab.	3.17101	8.28329																				TC65532	Flavonoid 3' 5'-hydroxylase (Fragment), partial (14%);	secondary metab.	0.327468
TC68756	Tentative consensus: similar to (Q30CZ8) Putative 5-enolpyruvylshikimate 3-phosphate synthase, partial (88%);	secondary metab.	4.02541	3.52813																				CN007512	EST sequence: Q1KMK7 Phytoene desaturase.;	secondary metab.	0.494487
TC69231	Tentative consensus: homologue to (O22519) Chalcone synthase, partial (7%); similar to oxidoreductase {Arabidopsis thaliana} (exp=-1; wgp=0; cg=0), partial (94%);	secondary metab.	4.80945	2.9861																				TC59043	Tentative consensus: (Q2PGC5) Flavonol synthase, complete; None;	secondary metab.	2.09824
TC53293	Tentative consensus: similar to (Q42884) Chorismate synthase 1 chloroplast precursor, partial (56%);	secondary metab.	4.90578	7.62171																				TC58641	Tentative consensus: weakly similar to (Q40288) Anthocyanidin 3-O-glucosyltransferase (Flavonol 3-O-glucosyltransferase 6), partial (42%);	secondary metab.	2.18115
TC60943	Tentative consensus: similar to (Q9LL50) 4-coumarate:coA ligase 2 (EC 6.2.1.12), partial (97%);	secondary metab.	5.68977	6.03444		3.13413																		TC69049	Tentative consensus: similar to (Q9FIK4) 4-nitrophenylphosphatase-like protein, partial (53%);	secondary metab.	2.52633
CN545914	EST sequence: Q1S7I9 Phenazine biosynthesis PhzC/PhzF protein.;	secondary metab.	6.15742	11.2333																				CF209780	EST sequence: Q8GU23 Orcinol O-methyltransferase (Orcinol O-methyltransferase 2) (EC 2.1.1.6).;	secondary metab.	2.5344
TC57653	Tentative consensus: weakly similar to (Q9FFF6) Leucoanthocyanidin dioxygenase-like protein (AT5g05600/MOP10_14), partial (84%);	secondary metab.	6.37434	12.1457																				TC62144	Tentative consensus: similar to (Q9SMT7) 4-coumarate-CoA ligase-like protein (Adenosine monophosphate binding protein 3 AMPBP3), partial (31%); similar to (Q9SMT7) 4-coumarate-CoA ligase-like protein (Adenosine monophosphate binding protein 3 AMPBP3), p	secondary metab.	2.57251
GSVIVT00013936001	Genomic sequence: Phenylalanin ammonia-lyase	secondary metab.	22.8919	10.0862																				TC59598	Tentative consensus: similar to (Q9SMT7) 4-coumarate-CoA ligase-like protein (Adenosine monophosphate binding protein 3 AMPBP3), partial (59%);	secondary metab.	2.76952
TC62278	Tentative consensus: homologue to (Q9ZS34) Geranylgeranyl reductase, partial (35%);	secondary metab.		0.338381																				TC64616	Tentative consensus: similar to (Q8GSM7) Hydroxycinnamoyl transferase, partial (35%);	secondary metab.	2.85027
TC63164	Tentative consensus: similar to (Q9FSC6) Cinnamoyl-CoA reductase (EC 1.2.1.44), partial (97%);	secondary metab.		2.12022																				TC59282	Tentative consensus: similar to (Q42884) Chorismate synthase 1 chloroplast precursor, partial (86%);	secondary metab.	3.73403
TC53319	Tentative consensus: homologue to (Q9LSQ5) 1 4-benzoquinone reductase-like; Trp repressor binding protein-like, complete;	secondary metab.		3.1112																				CN545755	EST sequence: Q8GWU0 Putative 4-nitrophenylphosphatase (At5g47760).;	secondary metab.	3.86702
TC55034	Tentative consensus: (P51117) Chalcone--flavonone isomerase (Chalcone isomerase) (EC 5.5.1.6 EC 5.5.1.6), complete;	secondary metab.		3.12149																				TC65935	Tentative consensus: weakly similar to cinnamoyl CoA reductase-like protein {Arabidopsis thaliana} (exp=0; wgp=1; cg=0), partial (13%);	secondary metab.	4.19535
TC53198	Tentative consensus: similar to (Q944G0) Mevalonate disphosphate decarboxylase, partial (47%);	secondary metab.		3.86686																				TC62307	Tentative consensus: similar to (Q30CZ6) Putative chorismate mutase, partial (42%);	secondary metab.	4.62811
TC53032	Tentative consensus: similar to (Q2HT34) Fumarylacetoacetase, partial (58%);	secondary metab.		4.03077																				TC70715	Tentative consensus: homologue to (Q3HM04) Cinnamate-4-hydroxylse, complete; homologue to (Q3HM04) Cinnamate-4-hydroxylse, complete; None; homologue to (Q3HM04) Cinnamate-4-hydroxylse, partial (60%);	secondary metab.	4.74978
TC51729	Tentative consensus: (Q43237) Caffeoyl-CoA O-methyltransferase (Trans-caffeoyl-CoA 3-O-methyltransferase) (CCOAMT), complete;	secondary metab.		5.65559																				TC63533	Tentative consensus: weakly similar to (Q9LFB5) Anthranilate N-benzoyltransferase-like protein (AT5g01210/F7J8_190), partial (21%);	secondary metab.	4.845
TC65532	Flavonoid 3' 5'-hydroxylase (Fragment), partial (14%);	secondary metab.	0.327468																					TC68369	Tentative consensus: homologue to (Q3HM04) Cinnamate-4-hydroxylse, partial (60%); homologue to (Q3HM04) Cinnamate-4-hydroxylse, partial (60%); homologue to (Q3HM04) Cinnamate-4-hydroxylse, complete; None;	secondary metab.	5.02696
CN007512	EST sequence: Q1KMK7 Phytoene desaturase.;	secondary metab.	0.494487																					TC70703	Tentative consensus: similar to (Q9M4U0) Cinnamate 4-hydroxylase CYP73, partial (62%); None;	secondary metab.	5.72336
TC59043	Tentative consensus: (Q2PGC5) Flavonol synthase, complete; None;	secondary metab.	2.09824																					TC54354	Tentative consensus: weakly similar to (Q6TDS6) Secretory laccase (EC 1.10.3.2), partial (25%);	secondary metab.	8.09396
TC58641	Tentative consensus: weakly similar to (Q40288) Anthocyanidin 3-O-glucosyltransferase (Flavonol 3-O-glucosyltransferase 6), partial (42%);	secondary metab.	2.18115																					TC53641	Tentative consensus: homologue to (Q6JJ29) Prephenate dehydratase, partial (80%);	secondary metab.	8.28998
TC69049	Tentative consensus: similar to (Q9FIK4) 4-nitrophenylphosphatase-like protein, partial (53%);	secondary metab.	2.52633																					TC57545	Tentative consensus: weakly similar to cinnamoyl CoA reductase-like protein {Arabidopsis thaliana} (exp=0; wgp=1; cg=0), partial (25%);	secondary metab.	14.3729
CF209780	EST sequence: Q8GU23 Orcinol O-methyltransferase (Orcinol O-methyltransferase 2) (EC 2.1.1.6).;	secondary metab.	2.5344																					TC54925	Tentative consensus: homologue to putative leucine zipper protein {Gossypium hirsutum} (exp=-1; wgp=0; cg=0), partial (68%); homologue to putative leucine zipper protein {Gossypium hirsutum} (exp=-1; wgp=0; cg=0), partial (88%);	signal transduction		0.350702
TC62144	Tentative consensus: similar to (Q9SMT7) 4-coumarate-CoA ligase-like protein (Adenosine monophosphate binding protein 3 AMPBP3), partial (31%); similar to (Q9SMT7) 4-coumarate-CoA ligase-like protein (Adenosine monophosphate binding protein 3 AMPBP3), p	secondary metab.	2.57251																					TC60883	Tentative consensus: similar to 'unknown protein contains IQ calmodulin-binding motif' {Oryza sativa (japonica cultivar-group)}, partial (10%);	signal transduction		0.4023
TC59598	Tentative consensus: similar to (Q9SMT7) 4-coumarate-CoA ligase-like protein (Adenosine monophosphate binding protein 3 AMPBP3), partial (59%);	secondary metab.	2.76952																					TC70771	Tentative consensus: homologue to (Q2HUL6) Helix-loop-helix DNA-binding, partial (44%);	signal transduction		0.422302
TC64616	Tentative consensus: similar to (Q8GSM7) Hydroxycinnamoyl transferase, partial (35%);	secondary metab.	2.85027																					TC59700	Tentative consensus: similar to signal transducer {Arabidopsis thaliana} (exp=-1; wgp=0; cg=0), partial (19%);	signal transduction		0.474161
TC59282	Tentative consensus: similar to (Q42884) Chorismate synthase 1 chloroplast precursor, partial (86%);	secondary metab.	3.73403																					TC52531	Tentative consensus: homologue to (O04834) GTP-binding protein SAR1A, complete;	signal transduction		2.21268
CF515834	EST sequence: Q9LL47 SAG101.;	secondary metab.	3.77833			2.42039																		CN006834	EST sequence: Q1SVR0 Helix-loop-helix DNA-binding.;	signal transduction		2.4357
CN545755	EST sequence: Q8GWU0 Putative 4-nitrophenylphosphatase (At5g47760).;	secondary metab.	3.86702																					TC67056	Tentative consensus: homologue to ADP-ribosylation factor {Vigna unguiculata} (exp=-1; wgp=0; cg=0), partial (22%); homologue to (Q7F2H4) ADP-ribosylation factor, partial (49%);	signal transduction		2.53901
TC65935	Tentative consensus: weakly similar to cinnamoyl CoA reductase-like protein {Arabidopsis thaliana} (exp=0; wgp=1; cg=0), partial (13%);	secondary metab.	4.19535																					TC67850	Tentative consensus: similar to Contains similarity to gb|Y13720 Hap2a transcription factor from {Arabidopsis thaliana}, partial (19%); similar to Contains similarity to gb|Y13720 Hap2a transcription factor from {Arabidopsis thaliana}, partial (51%);	signal transduction		2.61694
TC62307	Tentative consensus: similar to (Q30CZ6) Putative chorismate mutase, partial (42%);	secondary metab.	4.62811																					TC54456	MYB transcription factor {Arabidopsis thaliana} (exp=-1; wgp=0; cg=0), partial (30%);	signal transduction	0.449177
TC70715	Tentative consensus: homologue to (Q3HM04) Cinnamate-4-hydroxylse, complete; homologue to (Q3HM04) Cinnamate-4-hydroxylse, complete; None; homologue to (Q3HM04) Cinnamate-4-hydroxylse, partial (60%);	secondary metab.	4.74978																					TC53395	extracellular calcium sensing receptor {Arabidopsis thaliana} (exp=-1; wgp=0; cg=0), partial (75%);	signal transduction	0.453297
TC63533	Tentative consensus: weakly similar to (Q9LFB5) Anthranilate N-benzoyltransferase-like protein (AT5g01210/F7J8_190), partial (21%);	secondary metab.	4.845																					TC54853	Rac GTPase activating protein 3 (Fragment), partial (39%); None;	signal transduction	0.469296
TC68369	Tentative consensus: homologue to (Q3HM04) Cinnamate-4-hydroxylse, partial (60%); homologue to (Q3HM04) Cinnamate-4-hydroxylse, partial (60%); homologue to (Q3HM04) Cinnamate-4-hydroxylse, complete; None;	secondary metab.	5.02696																					TC62084	Regulatory protein LacI:Periplasmic binding protein/LacI transcriptional regulator, partial (4%);	signal transduction	0.473233
TC70703	Tentative consensus: similar to (Q9M4U0) Cinnamate 4-hydroxylase CYP73, partial (62%); None;	secondary metab.	5.72336																					TC63432	Calmodulin, partial (22%); (Q8VYQ2) Calmodulin, complete; homologue to calmodulin {Helianthus annuus} (exp=-1; wgp=0; cg=0), partial (95%);	signal transduction	2.01567
TC54354	Tentative consensus: weakly similar to (Q6TDS6) Secretory laccase (EC 1.10.3.2), partial (25%);	secondary metab.	8.09396																					TC67240	Putative receptor protein kinase, partial (28%);	signal transduction	2.01669
TC53641	Tentative consensus: homologue to (Q6JJ29) Prephenate dehydratase, partial (80%);	secondary metab.	8.28998																					TC58570	VPS10 domain receptor protein SORCS {Mus musculus} (exp=-1; wgp=0; cg=0), partial (1%);	signal transduction	2.02665
TC53437	Tentative consensus: weakly similar to (Q336P0) Cinnamoyl-CoA reductase putative, partial (70%);	secondary metab.	10.2678			3.8025																		TC66246	Serine/threonine protein phosphatase 1, partial (97%);	signal transduction	2.02868
TC57545	Tentative consensus: weakly similar to cinnamoyl CoA reductase-like protein {Arabidopsis thaliana} (exp=0; wgp=1; cg=0), partial (25%);	secondary metab.	14.3729																					TC63479	Signal recognition particle receptor protein (Fragment), partial (91%);	signal transduction	2.03904
CN006776	EST sequence: Q9LL47 SAG101.;	secondary metab.				2.65472																		TC65481	Putative phosphatase, partial (51%); weakly similar to (Q8GT55) Putative phosphatase, partial (97%);	signal transduction	2.03989
TC69585	Tentative consensus: homologue to (P45735) Phenylalanine ammonia-lyase (Fragment) (EC 4.3.1.5 EC 4.3.1.5), partial (90%);	secondary metab.				3.63974																		TC53802	TGA-type basic leucine zipper protein TGA2.2, partial (5%);	signal transduction	2.04849
TC70162	Tentative consensus: similar to (Q6GLS0) Pcsk2-A protein, partial (2%);	secondary metab.	25.9204	8.61398	4.06858	3.1869																		TC64756	receptor-like protein kinase-like protein {Arabidopsis thaliana} (exp=0; wgp=1; cg=0), partial (56%);	signal transduction	2.05349
TC53734	Tentative consensus: similar to (Q6RZW9) Putative WRKY4 transcription factor, partial (36%);	signal transduction	20.2665	5.83034	4.13584	2.95905																		TC68940	zinc finger-containing protein ZIGA3 (Fragment), partial (8%);	signal transduction	2.05422
CN006814	EST sequence: Q9LRJ9 Similarity to receptor kinase (At3g22060) (Hypothetical protein At3g22060).;	signal transduction			4.94141	4.35656																		TC68044	MAP kinase phosphatase 1, partial (16%); None;	signal transduction	2.05938
TC57604	Tentative consensus: weakly similar to (Q2PJR9) WRKY78, partial (74%);	signal transduction	12.2346	4.1874	5.05205	3.4525																		TC57280	TGA-type basic leucine zipper protein TGA2.2, partial (69%);	signal transduction	2.06331
TC64050	Tentative consensus: similar to (Q9M6E1) DNA-binding protein 3, partial (26%);	signal transduction	4.31473		5.38675	3.92595																		TC58505	Putative SSR alpha subunit, partial (84%);	signal transduction	2.06989
TC62118	Tentative consensus: homologue to (Q8L5N7) Myb-related transcription factor VlMYBB1-2, partial (38%);	signal transduction	21.9548	4.48796	6.11684	4.08542																		TC53101	Calreticulin precursor, partial (66%); None;	signal transduction	2.07188
TC54887	Tentative consensus: similar to (Q40090) SPF1 protein, partial (64%);	signal transduction	5.11745		2.0606																			TC55244	Serine/threonine protein kinase-like protein (At5g42440), partial (30%);	signal transduction	2.11609
TC53615	Tentative consensus: similar to (Q6ZXI3) Putative calmodulin-like protein, partial (78%);	signal transduction	4.29517		2.08913																			CN547920	Signal recognition particle receptor-like protein (AT4g30600/F17I23_60).;	signal transduction	2.15319
TC58017	Tentative consensus: similar to (Q40090) SPF1 protein, partial (33%); similar to (Q40090) SPF1 protein, partial (64%);	signal transduction	6.00787		2.1993																			TC59601	Copine III-like, partial (27%);	signal transduction	2.19435
TC66456	Tentative consensus: (Q6RZW9) Putative WRKY4 transcription factor, partial (9%);	signal transduction	6.66163		2.24267																			TC63220	Calcium-binding allergen Ole e 8 (PCA18/PCA23), partial (76%);	signal transduction	2.20665
TC68615	Tentative consensus: homologue to (Q5DJU0) WRKY transcription factor-b, partial (61%); None;	signal transduction	22.1902	5.82312	2.74529																			TC54199	calcium ion binding {Arabidopsis thaliana} (exp=-1; wgp=0; cg=0), partial (46%);	signal transduction	2.20667
TC71038	Tentative consensus: homologue to (Q9XHY3) Putative WRKY DNA binding protein, partial (29%);	signal transduction	9.13797		2.8363																			TC69549	Tentative consensus: None; weakly similar to (Q6QLL5) WAK-like kinase, partial (15%);	signal transduction	2.21199
TC57516	Tentative consensus: similar to (Q56X19) Leucine-rich repeat receptor-like kinase At1g09970, partial (55%); None;	signal transduction	5.75278		2.85576																			TC62930	Tentative consensus: (Q6TKQ8) Putative mitogen-activated protein kinase kinase, complete; None;	signal transduction	2.26214
TC62196	Tentative consensus: weakly similar to (Q27J98) Dirigent-like protein pDIR14, partial (39%);	signal transduction			3.18291																			DV939092	EST sequence: Q6YVY8 Putative receptor-like protein kinase.;	signal transduction	2.28367
BQ800205	WRKY DNA binding domain containing protein, expressed (Os12g0597700 protein).;	signal transduction	2.06627	2.84994																				TC56783	Tentative consensus: similar to (Q2HW76) HMG-I and HMG-Y DNA-binding, partial (8%);	signal transduction	2.30587
TC64843	NAC family protein, partial (82%);	signal transduction	2.12036	2.37665																				TC57768	Tentative consensus: weakly similar to (Q9FF29) Receptor serine/threonine kinase, partial (35%);	signal transduction	2.30598
TC70781	Tentative consensus: weakly similar to (Q6UY58) Lectin-like receptor kinase 7;3, partial (14%);	signal transduction	2.13357	2.41447																				TC58091	Tentative consensus: similar to putative receptor-like protein kinase {Oryza sativa (japonica cultivar-group)} (exp=-1; wgp=0; cg=0), partial (37%);	signal transduction	2.31437
TC58158	Putative SSR alpha subunit, partial (30%); weakly similar to (Q5Z9P6) Putative SSR alpha subunit, partial (84%);	signal transduction	2.16983	2.14953																				TC64024	Tentative consensus: similar to (Q25WV8) Regulatory protein LuxR:Tetratricopeptide TPR_4, partial (2%);	signal transduction	2.32118
TC56494	serine/threonine kinase GDBrPK (Fragment), complete;	signal transduction	2.19107	2.40814																				TC66426	Tentative consensus: weakly similar to (Q49N12) Putative receptor-like protein kinase 2, partial (12%);	signal transduction	2.33354
TC59515	Tentative consensus: similar to (Q5JML8) DNA-binding protein-related-like, partial (91%);	signal transduction	2.48829	3.06637																				TC64769	Tentative consensus: similar to (P93370) Calmodulin-binding protein, partial (11%); similar to (P93370) Calmodulin-binding protein, partial (54%);	signal transduction	2.34351
TC55564	Tentative consensus: homologue to (Q7F2H4) ADP-ribosylation factor, partial (49%);	signal transduction	2.49571	2.77902																				TC57710	Tentative consensus: similar to (Q9LU89) Serine/threonine protein phosphatase 2A 59 kDa regulatory subunit B' eta isoform, partial (76%);	signal transduction	2.39239
TC59238	Tentative consensus: similar to catalytic/ protein phosphatase type 2C {Arabidopsis thaliana} (exp=-1; wgp=0; cg=0), partial (48%);	signal transduction	2.65598	2.20904																				TC59357	Tentative consensus: similar to (P93370) Calmodulin-binding protein, partial (54%);	signal transduction	2.40541
TC61436	Tentative consensus: similar to (Q8GT86) Mitogen-activated protein kinase (Fragment), partial (51%);	signal transduction	3.22536	2.56816		2.22671																		TC67980	Tentative consensus: similar to (Q2QN36) Protein phosphatase 2C putative, partial (20%);	signal transduction	2.40699
TC63665	Tentative consensus: similar to (Q9SUJ6) SGP1 monomeric G-protein, partial (47%);	signal transduction	3.54339	2.44534																				BQ798061	EST sequence: Q6BE26 Somatic embryogenesis receptor kinase 1.;	signal transduction	2.47304
TC62978	Tentative consensus: similar to (O04086) Ser/Thr protein kinase isolog; 46094-44217, partial (37%);	signal transduction	4.07562	2.14513																				TC70745	Tentative consensus: weakly similar to (Q9FNR3) Leucine zipper protein-like (AT5g61010/maf19_10), partial (30%);	signal transduction	2.48031
BQ799084	EST sequence: similar to putative calreticulin {Oryza sativa (japonica cultivar-group)}, partial (29%);	signal transduction	4.7032	3.23264		2.59517																		TC53375	Tentative consensus: homologue to (Q9SE40) Putative integral membrane protein, complete;	signal transduction	2.48385
CN006649	EST sequence: Q9ZR08 Putative receptor kinase.;	signal transduction	5.86262	3.16667																				TC52633	Tentative consensus: similar to (Q2TE73) Ring zinc finger protein, partial (61%);	signal transduction	2.50732
TC69892	Tentative consensus: similar to (Q8LJ85) Putative calreticulin, partial (13%); similar to putative calreticulin {Oryza sativa (japonica cultivar-group)}, partial (29%);	signal transduction	7.63626	2.72035		2.66354																		TC60214	Tentative consensus: similar to calcium-transporting ATPase/ calmodulin binding {Arabidopsis thaliana} (exp=-1; wgp=0; cg=0), partial (3%);	signal transduction	2.52761
TC68932	Tentative consensus: homologue to (Q2MV72) MYB-like protein (Fragment), complete;	signal transduction	8.51302	5.52919		4.33248																		TC55447	Tentative consensus: (Q6TKQ8) Putative mitogen-activated protein kinase kinase, partial (29%); None;	signal transduction	2.54244
TC61048	Tentative consensus: similar to (Q9SLT1) Myb-related transcription factor LBM2, partial (46%);	signal transduction	9.97432	4.00175		2.74671																		TC60492	Tentative consensus: similar to (Q9LPG0) T3F20.24 protein, partial (23%);	signal transduction	2.55834
TC57147	Tentative consensus: similar to (Q9FKG6) Receptor kinase-like protein, partial (14%);	signal transduction	13.5082	11.1229		3.06058																		TC56432	Tentative consensus: homologue to (Q9FVE7) Plasma membrane Ca2+-ATPase, partial (21%);	signal transduction	2.56078
TC55892	Tentative consensus: similar to (Q69VA2) Putative leucine rich repeat protein, partial (6%); similar to (Q69VA2) Putative leucine rich repeat protein, partial (6%); similar to AIR9; protein binding {Arabidopsis thaliana} (exp=-1; wgp=0; cg=0), partial	signal transduction		0.286172		0.467491																		TC65876	Tentative consensus: homologue to (Q8LPV8) Calmodulin-like-domain protein kinase CPK2, partial (10%);	signal transduction	2.57395
TC54925	Tentative consensus: homologue to putative leucine zipper protein {Gossypium hirsutum} (exp=-1; wgp=0; cg=0), partial (68%); homologue to putative leucine zipper protein {Gossypium hirsutum} (exp=-1; wgp=0; cg=0), partial (88%);	signal transduction		0.350702																				TC62587	Tentative consensus: homologue to (Q6RZW7) Putative ethylene response factor 5, complete;	signal transduction	2.64557
TC60883	Tentative consensus: similar to 'unknown protein contains IQ calmodulin-binding motif' {Oryza sativa (japonica cultivar-group)}, partial (10%);	signal transduction		0.4023																				TC57121	Tentative consensus: weakly similar to (Q9SWU6) Receptor-like kinase (Fragment), partial (12%);	signal transduction	2.69412
TC70771	Tentative consensus: homologue to (Q2HUL6) Helix-loop-helix DNA-binding, partial (44%);	signal transduction		0.422302																				TC62840	Tentative consensus: weakly similar to (O22677) BZIP DNA-binding protein, partial (71%);	signal transduction	2.69816
TC59700	Tentative consensus: similar to signal transducer {Arabidopsis thaliana} (exp=-1; wgp=0; cg=0), partial (19%);	signal transduction		0.474161																				TC60231	Tentative consensus: similar to (Q75GV0) Putative leucine-rich repeat receptor kinase (Leucine Rich Repeat putative), partial (3%);	signal transduction	2.70644
TC52531	Tentative consensus: homologue to (O04834) GTP-binding protein SAR1A, complete;	signal transduction		2.21268																				TC56399	Tentative consensus: homologue to (Q6RZW8) Putative ethylene response factor 4, complete; (Q6RZW8) Putative ethylene response factor 4, partial (47%);	signal transduction	2.71537
CN006834	EST sequence: Q1SVR0 Helix-loop-helix DNA-binding.;	signal transduction		2.4357																				TC64854	Tentative consensus: similar to (Q851U1) Putative leucine-rich repeat protein, partial (55%); similar to (Q851U1) Putative leucine-rich repeat protein, partial (86%); similar to (Q851U1) Putative leucine-rich repeat protein, partial (80%); similar to (	signal transduction	2.74193
TC67056	Tentative consensus: homologue to ADP-ribosylation factor {Vigna unguiculata} (exp=-1; wgp=0; cg=0), partial (22%); homologue to (Q7F2H4) ADP-ribosylation factor, partial (49%);	signal transduction		2.53901																				TC62829	Tentative consensus: similar to (Q9LUZ4) Zinc finger transcription factor-like protein (AT5g58620/mzn1_70), partial (43%);	signal transduction	2.76625
TC67850	Tentative consensus: similar to Contains similarity to gb|Y13720 Hap2a transcription factor from {Arabidopsis thaliana}, partial (19%); similar to Contains similarity to gb|Y13720 Hap2a transcription factor from {Arabidopsis thaliana}, partial (51%);	signal transduction		2.61694																				TC60322	Tentative consensus: similar to (Q52QR2) NAC domain protein NAC4, partial (66%);	signal transduction	2.81446
TC54456	MYB transcription factor {Arabidopsis thaliana} (exp=-1; wgp=0; cg=0), partial (30%);	signal transduction	0.449177																					TC55642	Tentative consensus: (Q9FVI7) Putative serine/threonine kinase GDBrPK (Fragment), partial (61%); (Q9FVI7) Putative serine/threonine kinase GDBrPK (Fragment), complete;	signal transduction	2.8484
TC53395	extracellular calcium sensing receptor {Arabidopsis thaliana} (exp=-1; wgp=0; cg=0), partial (75%);	signal transduction	0.453297																					TC68311	Tentative consensus: similar to catalytic/ protein phosphatase type 2C {Arabidopsis thaliana} (exp=-1; wgp=0; cg=0), partial (90%);	signal transduction	2.91042
TC54853	Rac GTPase activating protein 3 (Fragment), partial (39%); None;	signal transduction	0.469296																					TC63622	Tentative consensus: similar to transcription factor {Arabidopsis thaliana} (exp=-1; wgp=0; cg=0), partial (6%);	signal transduction	2.97412
TC62084	Regulatory protein LacI:Periplasmic binding protein/LacI transcriptional regulator, partial (4%);	signal transduction	0.473233																					TC60897	Tentative consensus: Q9ZSI7 Probable WRKY transcription factor 47 (WRKY DNA-binding protein 47).;	signal transduction	2.98434
TC63432	Calmodulin, partial (22%); (Q8VYQ2) Calmodulin, complete; homologue to calmodulin {Helianthus annuus} (exp=-1; wgp=0; cg=0), partial (95%);	signal transduction	2.01567																					TC51831	Tentative consensus: similar to (Q2PJR6) WRKY54, partial (36%);	signal transduction	3.05729
TC67240	Putative receptor protein kinase, partial (28%);	signal transduction	2.01669																					TC52610	Tentative consensus: similar to (Q851U1) Putative leucine-rich repeat protein, partial (80%); similar to (Q851U1) Putative leucine-rich repeat protein, partial (86%); similar to (Q851U1) Putative leucine-rich repeat protein, partial (86%);	signal transduction	3.06605
TC58570	VPS10 domain receptor protein SORCS {Mus musculus} (exp=-1; wgp=0; cg=0), partial (1%);	signal transduction	2.02665																					TC54167	Tentative consensus: similar to (Q9LUZ4) Zinc finger transcription factor-like protein (AT5g58620/mzn1_70), partial (15%);	signal transduction	3.16779
TC66246	Serine/threonine protein phosphatase 1, partial (97%);	signal transduction	2.02868																					TC53469	Tentative consensus: similar to (Q66MH6) MAPKK, partial (87%);	signal transduction	3.17141
TC63479	Signal recognition particle receptor protein (Fragment), partial (91%);	signal transduction	2.03904																					TC68871	Tentative consensus: similar to (Q6RZW8) Putative ethylene response factor 4, partial (13%);	signal transduction	3.20443
TC65481	Putative phosphatase, partial (51%); weakly similar to (Q8GT55) Putative phosphatase, partial (97%);	signal transduction	2.03989																					TC52484	Tentative consensus: similar to (Q8LK24) SOS2-like protein kinase, partial (69%);	signal transduction	3.21729
TC53802	TGA-type basic leucine zipper protein TGA2.2, partial (5%);	signal transduction	2.04849																					CF405673	EST sequence: Q9SSA4 Hypothetical protein F4P13.4 (Protein kinase like protein) (Hypothetical protein At3g01490) (AT3g01490/F4P13_4).;	signal transduction	3.34756
TC64756	receptor-like protein kinase-like protein {Arabidopsis thaliana} (exp=0; wgp=1; cg=0), partial (56%);	signal transduction	2.05349																					TC62381	Tentative consensus: similar to (Q2AA66) Hypothetical protein, partial (10%); similar to transcription factor {Arabidopsis thaliana} (exp=-1; wgp=0; cg=0), partial (6%);	signal transduction	3.65277
TC68940	zinc finger-containing protein ZIGA3 (Fragment), partial (8%);	signal transduction	2.05422																					TC51732	Tentative consensus: similar to (Q3SAJ9) WRKY-A1244, partial (57%);	signal transduction	3.6622
TC68044	MAP kinase phosphatase 1, partial (16%); None;	signal transduction	2.05938																					TC53072	Tentative consensus: similar to (Q9SXP4) DNA-binding protein NtWRKY3, partial (37%);	signal transduction	3.66886
TC57280	TGA-type basic leucine zipper protein TGA2.2, partial (69%);	signal transduction	2.06331																					TC62155	Tentative consensus: homologue to protein kinase {Medicago sativa} (exp=-1; wgp=0; cg=0), complete; None;	signal transduction	3.74894
TC58505	Putative SSR alpha subunit, partial (84%);	signal transduction	2.06989																					TC55407	Tentative consensus: similar to (Q2Z1Y1) NAC family protein, partial (65%);	signal transduction	3.79336
TC53101	Calreticulin precursor, partial (66%); None;	signal transduction	2.07188																					TC62008	Tentative consensus: similar to (Q7XA38) Putative receptor protein kinase, partial (14%);	signal transduction	3.79749
TC55244	Serine/threonine protein kinase-like protein (At5g42440), partial (30%);	signal transduction	2.11609																					TC66543	Tentative consensus: similar to (Q8RYK2) Putative phosphatidylglycerol specific phospholipase C, partial (28%);	signal transduction	3.82183
CN547920	Signal recognition particle receptor-like protein (AT4g30600/F17I23_60).;	signal transduction	2.15319																					TC62897	Tentative consensus: homologue to (Q75UJ4) ERF-like protein, partial (42%);	signal transduction	3.89781
TC59601	Copine III-like, partial (27%);	signal transduction	2.19435																					TC68126	Tentative consensus: (Q6TKQ4) Putative ethylene response factor ERF3a, partial (91%); homologue to (Q6TKQ4) Putative ethylene response factor ERF3a, partial (69%);	signal transduction	3.934
TC63220	Calcium-binding allergen Ole e 8 (PCA18/PCA23), partial (76%);	signal transduction	2.20665																					TC63450	Tentative consensus: homologue to (Q6TKQ4) Putative ethylene response factor ERF3a, partial (65%); None;	signal transduction	3.99569
TC54199	calcium ion binding {Arabidopsis thaliana} (exp=-1; wgp=0; cg=0), partial (46%);	signal transduction	2.20667																					TC55553	Tentative consensus: homologue to (Q5DJU0) WRKY transcription factor-b, partial (35%);	signal transduction	3.99961
TC69549	Tentative consensus: None; weakly similar to (Q6QLL5) WAK-like kinase, partial (15%);	signal transduction	2.21199																					TC53214	Tentative consensus: similar to (Q5EE13) Calcineurin B-like protein, complete; None;	signal transduction	4.08439
TC62930	Tentative consensus: (Q6TKQ8) Putative mitogen-activated protein kinase kinase, complete; None;	signal transduction	2.26214																					TC66292	Tentative consensus: similar to (Q5IV18) Mitogen-activated protein kinase 3, partial (39%);	signal transduction	4.30067
DV939092	EST sequence: Q6YVY8 Putative receptor-like protein kinase.;	signal transduction	2.28367																					TC61487	Tentative consensus: homologue to (Q6TKQ4) Putative ethylene response factor ERF3a, partial (69%); None;	signal transduction	4.30737
TC56783	Tentative consensus: similar to (Q2HW76) HMG-I and HMG-Y DNA-binding, partial (8%);	signal transduction	2.30587																					TC61394	Tentative consensus: weakly similar to (Q9FQ21) Putative Hs1pro-1-like receptor, partial (36%);	signal transduction	4.33987
TC57768	Tentative consensus: weakly similar to (Q9FF29) Receptor serine/threonine kinase, partial (35%);	signal transduction	2.30598																					TC66231	Tentative consensus: similar to (O49741) GATA transcription factor 2 (AtGATA-2), partial (31%);	signal transduction	4.48193
TC58091	Tentative consensus: similar to putative receptor-like protein kinase {Oryza sativa (japonica cultivar-group)} (exp=-1; wgp=0; cg=0), partial (37%);	signal transduction	2.31437																					TC52664	Tentative consensus: similar to calmodulin-like protein {Arabidopsis thaliana} (exp=-1; wgp=0; cg=0), partial (29%);	signal transduction	4.48334
TC64024	Tentative consensus: similar to (Q25WV8) Regulatory protein LuxR:Tetratricopeptide TPR_4, partial (2%);	signal transduction	2.32118																					TC65763	Tentative consensus: similar to (Q6ZXI3) Putative calmodulin-like protein, partial (76%);	signal transduction	4.56423
TC66426	Tentative consensus: weakly similar to (Q49N12) Putative receptor-like protein kinase 2, partial (12%);	signal transduction	2.33354																					TC61568	Tentative consensus: similar to catalytic/ protein phosphatase type 2C/ protein serine/threonine phosphatase {Arabidopsis thaliana} , partial (78%);	signal transduction	4.64802
TC64769	Tentative consensus: similar to (P93370) Calmodulin-binding protein, partial (11%); similar to (P93370) Calmodulin-binding protein, partial (54%);	signal transduction	2.34351																					TC54670	Tentative consensus: similar to (Q9FY93) NAM-like protein (AT5g13180/T19L5_140), partial (42%); None;	signal transduction	4.75923
TC57710	Tentative consensus: similar to (Q9LU89) Serine/threonine protein phosphatase 2A 59 kDa regulatory subunit B' eta isoform, partial (76%);	signal transduction	2.39239																					TC67089	Tentative consensus: (Q37A02) Calcium-binding EF-hand, partial (3%); homologue to (Q6RK07) UDP-glucose dehydrogenase, complete;	signal transduction	4.84923
TC59357	Tentative consensus: similar to (P93370) Calmodulin-binding protein, partial (54%);	signal transduction	2.40541																					TC51932	Tentative consensus: weakly similar to putative receptor kinase {Oryza sativa (japonica cultivar-group)} (exp=-1; wgp=0; cg=0), partial (20%);	signal transduction	5.07643
TC67980	Tentative consensus: similar to (Q2QN36) Protein phosphatase 2C putative, partial (20%);	signal transduction	2.40699																					CF519015	EST sequence: Q9FHA5 Protein kinase-like protein.;	signal transduction	5.24163
BQ798061	EST sequence: Q6BE26 Somatic embryogenesis receptor kinase 1.;	signal transduction	2.47304																					TC64282	Tentative consensus: homologue to (Q6R7N3) Putative WRKY transcription factor 30, complete;	signal transduction	5.29226
TC70745	Tentative consensus: weakly similar to (Q9FNR3) Leucine zipper protein-like (AT5g61010/maf19_10), partial (30%);	signal transduction	2.48031																					TC55261	Tentative consensus: similar to ribonuclease/ transcriptional repressor {Arabidopsis thaliana} (exp=-1; wgp=0; cg=0), partial (87%);	signal transduction	5.58043
TC53375	Tentative consensus: homologue to (Q9SE40) Putative integral membrane protein, complete;	signal transduction	2.48385																					CN547478	EST sequence: Q1S4Z1 Protein tyrosine kinase, putative.;	signal transduction	5.72076
TC52633	Tentative consensus: similar to (Q2TE73) Ring zinc finger protein, partial (61%);	signal transduction	2.50732																					TC53821	Tentative consensus: homologue to (Q5S004) Ethylene response factor 3, partial (40%);	signal transduction	5.74549
TC60214	Tentative consensus: similar to calcium-transporting ATPase/ calmodulin binding {Arabidopsis thaliana} (exp=-1; wgp=0; cg=0), partial (3%);	signal transduction	2.52761																					TC55066	Tentative consensus: similar to (Q851P3) Putative serine/threonine kinase, partial (5%);	signal transduction	5.99227
TC55447	Tentative consensus: (Q6TKQ8) Putative mitogen-activated protein kinase kinase, partial (29%); None;	signal transduction	2.54244																					TC58325	Tentative consensus: similar to (Q9FQ21) Putative Hs1pro-1-like receptor, partial (28%);	signal transduction	6.05949
TC55586	Tentative consensus: similar to (Q75WU3) Leucine-rich repeat receptor-like protein kinase 1, partial (12%);	signal transduction	2.54559			2.56628																		TC59359	Tentative consensus: weakly similar to (Q84KA9) RING/C3HC4/PHD zinc finger-like protein, partial (26%);	signal transduction	6.25203
TC60492	Tentative consensus: similar to (Q9LPG0) T3F20.24 protein, partial (23%);	signal transduction	2.55834																					TC68878	Tentative consensus: similar to calmodulin binding {Arabidopsis thaliana} (exp=-1; wgp=0; cg=0), partial (63%); similar to calmodulin binding {Arabidopsis thaliana} (exp=-1; wgp=0; cg=0), partial (63%); None;	signal transduction	7.18509
TC56432	Tentative consensus: homologue to (Q9FVE7) Plasma membrane Ca2+-ATPase, partial (21%);	signal transduction	2.56078																					TC52109	Tentative consensus: similar to (Q9LVH4) GTPase activating protein-like (At3g17980), partial (91%);	signal transduction	7.71005
TC65876	Tentative consensus: homologue to (Q8LPV8) Calmodulin-like-domain protein kinase CPK2, partial (10%);	signal transduction	2.57395																					TC61342	Tentative consensus: similar to (Q84KA9) RING/C3HC4/PHD zinc finger-like protein, partial (31%);	signal transduction	8.09038
TC62587	Tentative consensus: homologue to (Q6RZW7) Putative ethylene response factor 5, complete;	signal transduction	2.64557																					TC68895	Tentative consensus: weakly similar to (Q84KA9) RING/C3HC4/PHD zinc finger-like protein, partial (8%);	signal transduction	8.12371
TC57121	Tentative consensus: weakly similar to (Q9SWU6) Receptor-like kinase (Fragment), partial (12%);	signal transduction	2.69412																					TC56256	Tentative consensus: similar to (Q84MI4) Mitogen-activated protein kinase 3, partial (24%);	signal transduction	8.13062
TC62840	Tentative consensus: weakly similar to (O22677) BZIP DNA-binding protein, partial (71%);	signal transduction	2.69816																					TC66990	Tentative consensus: similar to (Q38XT3) Putative serine/threonine protein kinase (EC 2.7.1.37), partial (2%); similar to (Q5ICP0) RING-H2 subgroup RHE protein, partial (47%);	signal transduction	11.3264
TC60231	Tentative consensus: similar to (Q75GV0) Putative leucine-rich repeat receptor kinase (Leucine Rich Repeat putative), partial (3%);	signal transduction	2.70644																					TC62707	Tentative consensus: homologue to (Q5TJD5) Zinc finger DNA-binding protein, partial (43%);	signal transduction	11.8035
TC56399	Tentative consensus: homologue to (Q6RZW8) Putative ethylene response factor 4, complete; (Q6RZW8) Putative ethylene response factor 4, partial (47%);	signal transduction	2.71537																					TC55668	Tentative consensus: similar to (Q9XEU0) Zinc-finger protein 1, partial (56%); similar to (Q9XEU0) Zinc-finger protein 1, partial (68%);	signal transduction	14.4618
TC64854	Tentative consensus: similar to (Q851U1) Putative leucine-rich repeat protein, partial (55%); similar to (Q851U1) Putative leucine-rich repeat protein, partial (86%); similar to (Q851U1) Putative leucine-rich repeat protein, partial (80%); similar to (	signal transduction	2.74193																					TC67755	Tentative consensus: similar to (Q4AEC3) Cys2-His2 type zinc finger protein, partial (31%); similar to (O65150) Osmotic stress-induced zinc-finger protein, partial (52%);	signal transduction	16.001
TC62829	Tentative consensus: similar to (Q9LUZ4) Zinc finger transcription factor-like protein (AT5g58620/mzn1_70), partial (43%);	signal transduction	2.76625																					TC60752	Tentative consensus: similar to (Q9XEU0) Zinc-finger protein 1, partial (68%);	signal transduction	16.3143
TC60322	Tentative consensus: similar to (Q52QR2) NAC domain protein NAC4, partial (66%);	signal transduction	2.81446																					TC52467	Tentative consensus: similar to (Q08671) Peroxidase precursor (EC 1.11.1.7), partial (95%); similar to (Q08671) Peroxidase precursor (EC 1.11.1.7), partial (95%); homologue to (Q9FXL6) Secretory peroxidase, partial (44%);	stress response		0.228479
TC55642	Tentative consensus: (Q9FVI7) Putative serine/threonine kinase GDBrPK (Fragment), partial (61%); (Q9FVI7) Putative serine/threonine kinase GDBrPK (Fragment), complete;	signal transduction	2.8484																					TC53287	Tentative consensus: similar to heat shock protein binding {Arabidopsis thaliana} (exp=-1; wgp=0; cg=0), partial (49%);	stress response		0.379942
TC68311	Tentative consensus: similar to catalytic/ protein phosphatase type 2C {Arabidopsis thaliana} (exp=-1; wgp=0; cg=0), partial (90%);	signal transduction	2.91042																					TC57142	Tentative consensus: homologue to (Q6QPJ6) Peroxiredoxin Q, partial (75%); similar to (Q6QPJ6) Peroxiredoxin Q, complete;	stress response		0.408287
TC63622	Tentative consensus: similar to transcription factor {Arabidopsis thaliana} (exp=-1; wgp=0; cg=0), partial (6%);	signal transduction	2.97412																					TC67902	Tentative consensus: similar to (P37900) Heat shock 70 kDa protein mitochondrial precursor, partial (47%);	stress response		2.30032
TC60897	Tentative consensus: Q9ZSI7 Probable WRKY transcription factor 47 (WRKY DNA-binding protein 47).;	signal transduction	2.98434																					TC67756	Tentative consensus: homologue to (Q5QHW7) Chloroplast thylakoid-bound ascorbate peroxidase, partial (34%); similar to (O81333) Thylakoid-bound L-ascorbate peroxidase (EC 1.11.1.11), partial (86%);	stress response		2.91098
TC51831	Tentative consensus: similar to (Q2PJR6) WRKY54, partial (36%);	signal transduction	3.05729																					TC53487	Tentative consensus: similar to (Q43621) Glutathione reductase cytosolic (GR) (GRase) (GOR2) (EC 1.8.1.7 EC 1.8.1.7), partial (22%);	stress response		3.24616
TC52610	Tentative consensus: similar to (Q851U1) Putative leucine-rich repeat protein, partial (80%); similar to (Q851U1) Putative leucine-rich repeat protein, partial (86%); similar to (Q851U1) Putative leucine-rich repeat protein, partial (86%);	signal transduction	3.06605																					TC57692	Tentative consensus: homologue to (Q9M4H3) Putative metallothionein-like protein, complete; similar to (Q9LHE6) Arabidopsis thaliana genomic DNA chromosome 3 P1 clone: MZE19, partial (78%);	stress response	2.06406
TC54167	Tentative consensus: similar to (Q9LUZ4) Zinc finger transcription factor-like protein (AT5g58620/mzn1_70), partial (15%);	signal transduction	3.16779																					TC56467	Tentative consensus: weakly similar to (O80432) Mitochondrial small heat shock protein, partial (68%);	stress response	2.10479
TC53469	Tentative consensus: similar to (Q66MH6) MAPKK, partial (87%);	signal transduction	3.17141																					TC61116	Tentative consensus: homologue to (O22329) Heat shock cognate protein, partial (28%); homologue to (Q9M4E7) Heat shock protein 70, partial (57%); homologue to (Q5QHT3) 70 kDa heat shock cognate protein 2, partial (86%);	stress response	2.10563
TC68871	Tentative consensus: similar to (Q6RZW8) Putative ethylene response factor 4, partial (13%);	signal transduction	3.20443																					TC69282	Tentative consensus: homologue to (Q5QHT2) 70 kDa heat shock cognate protein 3, partial (13%); homologue to (Q5QHT3) 70 kDa heat shock cognate protein 2, partial (86%); homologue to (Q6L9F6) Heat shock protein 70 (Fragment), partial (44%); similar to (	stress response	2.11665
TC52484	Tentative consensus: similar to (Q8LK24) SOS2-like protein kinase, partial (69%);	signal transduction	3.21729																					TC63827	Tentative consensus: similar to (Q7XYV1) P58IPK, partial (28%);	stress response	2.22932
CF405673	EST sequence: Q9SSA4 Hypothetical protein F4P13.4 (Protein kinase like protein) (Hypothetical protein At3g01490) (AT3g01490/F4P13_4).;	signal transduction	3.34756																					TC67492	Tentative consensus: homologue to (Q5QHT3) 70 kDa heat shock cognate protein 2, partial (86%); homologue to (Q6L9F6) Heat shock protein 70 (Fragment), pa	stress response	2.37223
TC62381	Tentative consensus: similar to (Q2AA66) Hypothetical protein, partial (10%); similar to transcription factor {Arabidopsis thaliana} (exp=-1; wgp=0; cg=0), partial (6%);	signal transduction	3.65277																					TC58971	Tentative consensus: similar to (Q700A7) Putative universal stress protein, partial (94%);	stress response	2.42598
TC51732	Tentative consensus: similar to (Q3SAJ9) WRKY-A1244, partial (57%);	signal transduction	3.6622																					TC62594	Tentative consensus: weakly similar to (Q8LBN6) Cystatin-like protein, partial (46%);	stress response	2.67723
TC53072	Tentative consensus: similar to (Q9SXP4) DNA-binding protein NtWRKY3, partial (37%);	signal transduction	3.66886																					TC55357	Tentative consensus: homologue to (Q9M4E7) Heat shock protein 70, partial (57%); homologue to (Q5QHT3) 70 kDa heat shock cognate protein 2, partial (86%); homologue to (Q9M4E6) Heat shock protein 70, complete;	stress response	2.74662
TC62155	Tentative consensus: homologue to protein kinase {Medicago sativa} (exp=-1; wgp=0; cg=0), complete; None;	signal transduction	3.74894																					TC55731	Tentative consensus: similar to (Q69VG1) Chitin-inducible gibberellin-responsive protein 1, partial (26%);	stress response	2.96504
TC55407	Tentative consensus: similar to (Q2Z1Y1) NAC family protein, partial (65%);	signal transduction	3.79336																					TC70154	Tentative consensus: similar to (Q40152) Heat shock factor protein HSF8 (Heat shock transcription factor 8) (HSTF 8), partial (24%);	stress response	3.2864
TC62008	Tentative consensus: similar to (Q7XA38) Putative receptor protein kinase, partial (14%);	signal transduction	3.79749																					TC66390	Tentative consensus: similar to (P22335) Heat shock factor protein HSF24 (Heat shock transcription factor 24) (HSTF 24), partial (65%);	stress response	3.56886
TC66543	Tentative consensus: similar to (Q8RYK2) Putative phosphatidylglycerol specific phospholipase C, partial (28%);	signal transduction	3.82183																					TC69314	Tentative consensus: homologue to (Q9M4H3) Putative metallothionein-like protein, complete; None;	stress response	4.2877
TC62897	Tentative consensus: homologue to (Q75UJ4) ERF-like protein, partial (42%);	signal transduction	3.89781																					TC59704	Tentative consensus: similar to (Q8LP45) Pleiotropic drug resistance like protein, partial (20%);	stress response	5.07522
TC68126	Tentative consensus: (Q6TKQ4) Putative ethylene response factor ERF3a, partial (91%); homologue to (Q6TKQ4) Putative ethylene response factor ERF3a, partial (69%);	signal transduction	3.934																					TC63188	Tentative consensus: similar to (O65150) Osmotic stress-induced zinc-finger protein, partial (52%);	stress response	6.48729
TC63450	Tentative consensus: homologue to (Q6TKQ4) Putative ethylene response factor ERF3a, partial (65%); None;	signal transduction	3.99569																					TC66880	Tentative consensus: similar to (Q9LNT0) T20H2.19 protein, partial (47%);	stress response	7.31336
TC55553	Tentative consensus: homologue to (Q5DJU0) WRKY transcription factor-b, partial (35%);	signal transduction	3.99961																					TC60496	Glutathione S-transferase/peroxidase, partial (86%); similar to (Q5GMM5) Glutathione S-transferase/peroxidase, complete;	stress response	2.01593
TC53214	Tentative consensus: similar to (Q5EE13) Calcineurin B-like protein, complete; None;	signal transduction	4.08439																					NP864089	Genomic sequence: GB|AY156050.1|AAN85828.1 glutathione S-transferase [Vitis vinifera];	stress response	2.61817
TC66292	Tentative consensus: similar to (Q5IV18) Mitogen-activated protein kinase 3, partial (39%);	signal transduction	4.30067																					TC65784	Tentative consensus: similar to (Q9FZK2) F17L21.12, partial (92%);	stress response	4.79368
TC61487	Tentative consensus: homologue to (Q6TKQ4) Putative ethylene response factor ERF3a, partial (69%); None;	signal transduction	4.30737																					TC55300	Tentative consensus: similar to (Q5MBH8) Aquaporin, partial (72%);	transport		0.173189
TC61394	Tentative consensus: weakly similar to (Q9FQ21) Putative Hs1pro-1-like receptor, partial (36%);	signal transduction	4.33987																					TC57143	Tentative consensus: similar to (Q94CA7) Putative permease 1 (Fragment), partial (51%); similar to (Q9FM07) Permease 1 (Protein At5g62890), partial (73%);	transport		0.441856
TC66231	Tentative consensus: similar to (O49741) GATA transcription factor 2 (AtGATA-2), partial (31%);	signal transduction	4.48193																					TC52226	Tentative consensus: homologue to (Q9FS46) Putative aquaporin, partial (85%); None; (Q9FS46) Putative aquaporin, complete;	transport		2.31845
TC52664	Tentative consensus: similar to calmodulin-like protein {Arabidopsis thaliana} (exp=-1; wgp=0; cg=0), partial (29%);	signal transduction	4.48334																					TC63246	Tentative consensus: similar to (Q9LD96) Putative amino acid permease, partial (7%);	transport		2.38462
TC65763	Tentative consensus: similar to (Q6ZXI3) Putative calmodulin-like protein, partial (76%);	signal transduction	4.56423																					TC64713	Tentative consensus: similar to (P92962) Proline transporter 2 (At3g55740), partial (28%);	transport		2.41625
TC61568	Tentative consensus: similar to catalytic/ protein phosphatase type 2C/ protein serine/threonine phosphatase {Arabidopsis thaliana} , partial (78%);	signal transduction	4.64802																					TC53897	Tentative consensus: similar to oligopeptide transporter {Arabidopsis thaliana} (exp=-1; wgp=0; cg=0), partial (51%);	transport		2.83513
TC54670	Tentative consensus: similar to (Q9FY93) NAM-like protein (AT5g13180/T19L5_140), partial (42%); None;	signal transduction	4.75923																					TC60555	Potassium channel 2, partial (34%);	transport	0.373349
TC67089	Tentative consensus: (Q37A02) Calcium-binding EF-hand, partial (3%); homologue to (Q6RK07) UDP-glucose dehydrogenase, complete;	signal transduction	4.84923																					TC57726	Putative sulfate transporter ATST1, partial (44%);	transport	0.407421
TC51932	Tentative consensus: weakly similar to putative receptor kinase {Oryza sativa (japonica cultivar-group)} (exp=-1; wgp=0; cg=0), partial (20%);	signal transduction	5.07643																					TC61733	Tentative consensus: similar to (Q9MSB6) Triose phosphate/phosphate translocator, partial (75%);	transport	0.488552
CF519015	EST sequence: Q9FHA5 Protein kinase-like protein.;	signal transduction	5.24163																					TC56297	Tentative consensus: similar to (Q8LAE3) Proline transporter 1, partial (46%);	transport	2.08782
TC64282	Tentative consensus: homologue to (Q6R7N3) Putative WRKY transcription factor 30, complete;	signal transduction	5.29226																					TC68459	Tentative consensus: similar to (Q8GW61) Sugar transport protein 14 (Hexose transporter 14), partial (22%);	transport	2.09089
TC55261	Tentative consensus: similar to ribonuclease/ transcriptional repressor {Arabidopsis thaliana} (exp=-1; wgp=0; cg=0), partial (87%);	signal transduction	5.58043																					TC65162	Tentative consensus: similar to (Q8LLN6) Putative peptide transporter protein, partial (33%);	transport	2.14573
TC69599	Tentative consensus: weakly similar to (Q2QWU6) Leucine Rich Repeat putative, partial (14%);	signal transduction	5.71656			4.37401																		TC70576	Tentative consensus: similar to (Q84MA5) At4g21120, partial (42%);	transport	2.16138
CN547478	EST sequence: Q1S4Z1 Protein tyrosine kinase, putative.;	signal transduction	5.72076																					TC52235	Tentative consensus: similar to (O23144) Proton pump interactor (AT4g27500/F27G19_100), partial (33%);	transport	2.20166
TC53821	Tentative consensus: homologue to (Q5S004) Ethylene response factor 3, partial (40%);	signal transduction	5.74549																					CF371983	EST sequence: Q53WP9 Putative anion/sugar transporter.;	transport	2.41577
TC59548	Tentative consensus: weakly similar to (Q5QJ44) WRKY6, partial (11%);	signal transduction	5.93135			2.59071																		TC63869	Tentative consensus: similar to (Q8LJR4) Syntaxin, partial (39%);	transport	2.54119
TC55066	Tentative consensus: similar to (Q851P3) Putative serine/threonine kinase, partial (5%);	signal transduction	5.99227																					TC63255	Tentative consensus: similar to zinc transporter {Oryza sativa (japonica cultivar-group)} (exp=-1; wgp=0; cg=0), partial (46%);	transport	2.84033
TC58325	Tentative consensus: similar to (Q9FQ21) Putative Hs1pro-1-like receptor, partial (28%);	signal transduction	6.05949																					TC56008	Tentative consensus: similar to (Q9S7P9) SNAP25 homologous protein SNAP33 (AtSNAP33) (Synaptosomal-associated protein SNAP25-like 1), partial (74%);	transport	3.78383
TC59359	Tentative consensus: weakly similar to (Q84KA9) RING/C3HC4/PHD zinc finger-like protein, partial (26%);	signal transduction	6.25203																					TC53305	Tentative consensus: similar to (Q9SYQ1) Inorganic phosphate transporter 1-8 (AtPht1;8) (H(+)/Pi cotransporter), partial (21%);	transport	3.86947
TC68878	Tentative consensus: similar to calmodulin binding {Arabidopsis thaliana} (exp=-1; wgp=0; cg=0), partial (63%); similar to calmodulin binding {Arabidopsis thaliana} (exp=-1; wgp=0; cg=0), partial (63%); None;	signal transduction	7.18509																					TC69843	Tentative consensus: similar to (Q94IH6) CjMDR1, partial (15%);	transport	3.88826
TC56397	Tentative consensus: similar to (Q40090) SPF1 protein, partial (29%); similar to (Q40090) SPF1 protein, partial (64%);	signal transduction	7.4926			2.10495																		TC53986	Tentative consensus: similar to (Q5EEP3) SNAP1, partial (46%); similar to (Q9S7P9) SNAP25 homologous protein SNAP33 (AtSNAP33) (Synaptosomal-associated protein SNAP25-like 1), partial (74%);	transport	4.08701
TC52109	Tentative consensus: similar to (Q9LVH4) GTPase activating protein-like (At3g17980), partial (91%);	signal transduction	7.71005																					NP880335	Genomic sequence: GB|AY159558.1|AAO12868.1 putative ABC transporter [Vitis vinifera];	transport	5.25835
TC61342	Tentative consensus: similar to (Q84KA9) RING/C3HC4/PHD zinc finger-like protein, partial (31%);	signal transduction	8.09038																					TC52844	Tentative consensus: similar to (Q949G3) ABC1 protein, partial (22%);	transport	6.34597
TC68895	Tentative consensus: weakly similar to (Q84KA9) RING/C3HC4/PHD zinc finger-like protein, partial (8%);	signal transduction	8.12371																					TC66844	Tentative consensus: homologue to (Q54EF7) Hypothetical protein, partial (20%); None;	unknown		0.166416
TC56256	Tentative consensus: similar to (Q84MI4) Mitogen-activated protein kinase 3, partial (24%);	signal transduction	8.13062																					TC61493	Tentative consensus: similar to (O04477) F5I14.13 protein, partial (42%);	unknown		0.274589
TC66990	Tentative consensus: similar to (Q38XT3) Putative serine/threonine protein kinase (EC 2.7.1.37), partial (2%); similar to (Q5ICP0) RING-H2 subgroup RHE protein, partial (47%);	signal transduction	11.3264																					TC67832	Tentative consensus: similar to AIR9; protein binding {Arabidopsis thaliana} (exp=-1; wgp=0; cg=0), partial (18%); similar to AIR9; protein binding {Arabidopsis thaliana} (exp=-1; wgp=0; cg=0), partial (18%); similar to (Q69VA2) Putative leucine rich re	unknown		0.304328
TC62707	Tentative consensus: homologue to (Q5TJD5) Zinc finger DNA-binding protein, partial (43%);	signal transduction	11.8035																					GSVIVT00019299001	Genomic sequence: None;	unknown		0.340371
TC55668	Tentative consensus: similar to (Q9XEU0) Zinc-finger protein 1, partial (56%); similar to (Q9XEU0) Zinc-finger protein 1, partial (68%);	signal transduction	14.4618																					TC68951	Tentative consensus: similar to unknown protein {Arabidopsis thaliana} (exp=0; wgp=1; cg=0), partial (28%); similar to unknown protein {Arabidopsis thaliana} (exp=0; wgp=1; cg=0), partial (82%);	unknown		0.358973
TC67755	Tentative consensus: similar to (Q4AEC3) Cys2-His2 type zinc finger protein, partial (31%); similar to (O65150) Osmotic stress-induced zinc-finger protein, partial (52%);	signal transduction	16.001																					TC68897	Tentative consensus: similar to unknown protein {Arabidopsis thaliana} (exp=0; wgp=1; cg=0), partial (43%);	unknown		0.361937
TC60752	Tentative consensus: similar to (Q9XEU0) Zinc-finger protein 1, partial (68%);	signal transduction	16.3143																					GSVIVT00019881001	Genomic sequence: None;	unknown		0.372601
TC64560	Tentative consensus: similar to (P93378) Tumor-related protein, partial (75%); similar to (P93378) Tumor-related protein, partial (81%);	signal transduction				5.17247																		TC63970	Tentative consensus: weakly similar to unknown protein {Arabidopsis thaliana} (exp=0; wgp=1; cg=0), partial (26%);	unknown		0.377165
TC59784	Tentative consensus: similar to osmotin-like {Theobroma cacao} (exp=-1; wgp=0; cg=0), partial (89%); similar to (Q7XAU7) Thaumatin-like protein, complete;	stress response	2.96257	3.67296	4.02783	2.65148																		TC60205	Tentative consensus: similar to (Q9FXI1) F6F9.12 protein, partial (2%);	unknown		0.382655
TC55988	Tentative consensus: similar to (Q9XGV6) Bacterial-induced peroxidase precursor (EC 1.11.1.7), partial (55%); None;	stress response			7.24798	4.20874																		TC63597	Tentative consensus: similar to (Q9FXA1) F14J22.4 protein (At1g49750), partial (7%); similar to protein binding {Arabidopsis thaliana} (exp=-1; wgp=0; cg=0), partial (49%);	unknown		0.389321
TC64174	Tentative consensus: similar to (Q9LPC3) F22M8.11 protein, partial (64%);	stress response	8.45776	4.15536	2.37094																			TC57932	Tentative consensus: similar to unknown protein {Arabidopsis thaliana} (exp=0; wgp=1; cg=0), partial (14%); weakly similar to unknown protein {Arabidopsis thaliana} (exp=0; wgp=1; cg=0), partial (53%);	unknown		0.394588
TC61375	Tentative consensus: similar to (P22195) Cationic peroxidase 1 precursor (PNPC1) (EC 1.11.1.7 EC 1.11.1.7), partial (48%); similar to (P22195) Cationic peroxidase 1 precursor (PNPC1) (EC 1.11.1.7 EC 1.11.1.7), partial (43%);	stress response			2.69659																			CF405455	EST sequence: None;	unknown		0.435627
TC68630	Tentative consensus: homologue to (P93621) Osmotin-like protein precursor, partial (28%);	stress response	2.27662	2.19908																				TC64794	Tentative consensus: similar to (Q9LZJ9) Hypothetical protein F26K9_90, partial (77%);	unknown		0.44597
TC57896	Tentative consensus: similar to (Q688X8) 'putative heat shock protein hsp40', partial (88%);	stress response	2.33191	2.52706																				TC52632	Tentative consensus: weakly similar to unknown protein {Oryza sativa (japonica cultivar-group)} (exp=0; wgp=1; cg=0), partial (49%);	unknown		0.450211
TC65983	Tentative consensus: similar to (Q7XYV1) P58IPK, partial (28%);	stress response	3.64133	3.1858																				GSVIVT00006240001	Genomic sequence: None;	unknown		0.463165
TC53058	Tentative consensus: homologue to (Q9M4E8) Heat shock protein 70, complete;	stress response	4.19604	5.30496																				TC67488	Tentative consensus: similar to (Q9SII5) Expressed protein (At2g17230/T23A1.9), partial (75%);	unknown		0.465334
TC52279	Tentative consensus: weakly similar to (Q9M663) Harpin inducing protein (Hin1), partial (86%);	stress response	12.4749	13.7132																				CN547709	EST sequence: None;	unknown		0.480625
TC52467	Tentative consensus: similar to (Q08671) Peroxidase precursor (EC 1.11.1.7), partial (95%); similar to (Q08671) Peroxidase precursor (EC 1.11.1.7), partial (95%); homologue to (Q9FXL6) Secretory peroxidase, partial (44%);	stress response		0.228479																				GSVIVT00009267001	Genomic sequence: None;	unknown		0.485087
TC53287	Tentative consensus: similar to heat shock protein binding {Arabidopsis thaliana} (exp=-1; wgp=0; cg=0), partial (49%);	stress response		0.379942																				GSVIVT00015295001	Genomic sequence: None;	unknown		2.01103
TC57142	Tentative consensus: homologue to (Q6QPJ6) Peroxiredoxin Q, partial (75%); similar to (Q6QPJ6) Peroxiredoxin Q, complete;	stress response		0.408287																				CB344685	EST sequence: Q7XQN0 OSJNBa0089K21.6 protein (Os04g0470700 protein).;	unknown		2.1198
TC67902	Tentative consensus: similar to (P37900) Heat shock 70 kDa protein mitochondrial precursor, partial (47%);	stress response		2.30032																				GSVIVT00034234001	Genomic sequence: None;	unknown		2.13327
TC67756	Tentative consensus: homologue to (Q5QHW7) Chloroplast thylakoid-bound ascorbate peroxidase, partial (34%); similar to (O81333) Thylakoid-bound L-ascorbate peroxidase (EC 1.11.1.11), partial (86%);	stress response		2.91098																				TC57975	Tentative consensus: similar to unknown protein {Oryza sativa (japonica cultivar-group)} (exp=0; wgp=1; cg=0), partial (50%);	unknown		2.14404
TC53487	Tentative consensus: similar to (Q43621) Glutathione reductase cytosolic (GR) (GRase) (GOR2) (EC 1.8.1.7 EC 1.8.1.7), partial (22%);	stress response		3.24616																				TC68123	Tentative consensus: homologue to OJ1234_B11.18 gene product {Oryza sativa (japonica cultivar-group)} (exp=-1; wgp=0; cg=0), partial (47%);	unknown		2.18461
TC57692	Tentative consensus: homologue to (Q9M4H3) Putative metallothionein-like protein, complete; similar to (Q9LHE6) Arabidopsis thaliana genomic DNA chromosome 3 P1 clone: MZE19, partial (78%);	stress response	2.06406																					TC67444	Tentative consensus: similar to At5g64750 {Arabidopsis thaliana} (exp=-1; wgp=0; cg=0), partial (6%);	unknown		2.20051
TC56467	Tentative consensus: weakly similar to (O80432) Mitochondrial small heat shock protein, partial (68%);	stress response	2.10479																					TC65323	Tentative consensus: homologue to (Q9SLL0) F20D21.4 protein, partial (4%);	unknown		2.23125
TC61116	Tentative consensus: homologue to (O22329) Heat shock cognate protein, partial (28%); homologue to (Q9M4E7) Heat shock protein 70, partial (57%); homologue to (Q5QHT3) 70 kDa heat shock cognate protein 2, partial (86%);	stress response	2.10563																					TC68171	Tentative consensus: similar to OSJNBa0033D24.29 gene product {Oryza sativa (japonica cultivar-group)} (exp=-1; wgp=0; cg=0), partial (25%); None; similar to OSJNBa0033D24.29 gene product {Oryza sativa (japonica cultivar-group)} (exp=-1; wgp=0; cg=0), p	unknown		2.48099
TC69282	Tentative consensus: homologue to (Q5QHT2) 70 kDa heat shock cognate protein 3, partial (13%); homologue to (Q5QHT3) 70 kDa heat shock cognate protein 2, partial (86%); homologue to (Q6L9F6) Heat shock protein 70 (Fragment), partial (44%); similar to (	stress response	2.11665																					GSVIVT00004243001	Genomic sequence: None; None;	unknown		2.61882
TC63827	Tentative consensus: similar to (Q7XYV1) P58IPK, partial (28%);	stress response	2.22932																					GSVIVT00005201001	Genomic sequence: None;	unknown		3.20724
TC67492	Tentative consensus: homologue to (Q5QHT3) 70 kDa heat shock cognate protein 2, partial (86%); homologue to (Q6L9F6) Heat shock protein 70 (Fragment), pa	stress response	2.37223																					TC51977	Tentative consensus: similar to (O22979) T19F6.8 protein, partial (37%); similar to (O22979) T19F6.8 protein, partial (48%);	unknown		3.39514
TC58971	Tentative consensus: similar to (Q700A7) Putative universal stress protein, partial (94%);	stress response	2.42598																					GSVIVT00015271001	Genomic sequence: None;	unknown		3.40308
TC62594	Tentative consensus: weakly similar to (Q8LBN6) Cystatin-like protein, partial (46%);	stress response	2.67723																					TC67806	Tentative consensus: weakly similar to At2g41380 {Arabidopsis thaliana} (exp=-1; wgp=0; cg=0), partial (52%);	unknown		3.44381
TC55357	Tentative consensus: homologue to (Q9M4E7) Heat shock protein 70, partial (57%); homologue to (Q5QHT3) 70 kDa heat shock cognate protein 2, partial (86%); homologue to (Q9M4E6) Heat shock protein 70, complete;	stress response	2.74662																					GSVIVT00000525001	Genomic sequence: None;	unknown		4.49784
TC55731	Tentative consensus: similar to (Q69VG1) Chitin-inducible gibberellin-responsive protein 1, partial (26%);	stress response	2.96504																					TC59568	Tentative consensus: similar to At3g13310 {Arabidopsis thaliana} (exp=-1; wgp=0; cg=0), partial (28%);	unknown		6.71554
TC70154	Tentative consensus: similar to (Q40152) Heat shock factor protein HSF8 (Heat shock transcription factor 8) (HSTF 8), partial (24%);	stress response	3.2864																					TC64788	unknown protein {Arabidopsis thaliana} (exp=0; wgp=1; cg=0), partial (60%);	unknown	0.318943
TC66390	Tentative consensus: similar to (P22335) Heat shock factor protein HSF24 (Heat shock transcription factor 24) (HSTF 24), partial (65%);	stress response	3.56886																					TC59306	F6F3.11 protein, partial (45%); weakly similar to unknown protein {Arabidopsis thaliana} (exp=0; wgp=1; cg=0), partial (46%);	unknown	0.328276
TC69314	Tentative consensus: homologue to (Q9M4H3) Putative metallothionein-like protein, complete; None;	stress response	4.2877																					TC69211	F28N24.24 protein, partial (20%); weakly similar to unknown protein {Arabidopsis thaliana} (exp=0; wgp=1; cg=0), partial (60%);	unknown	0.453924
TC59704	Tentative consensus: similar to (Q8LP45) Pleiotropic drug resistance like protein, partial (20%);	stress response	5.07522																					TC55379	unknown protein {Oryza sativa (japonica cultivar-group)} (exp=0; wgp=1; cg=0), partial (8%);	unknown	0.458801
TC63188	Tentative consensus: similar to (O65150) Osmotic stress-induced zinc-finger protein, partial (52%);	stress response	6.48729																					TC67631	Epicotyl-specific tissue protein (Fragment), partial (39%);	unknown	0.459635
TC66880	Tentative consensus: similar to (Q9LNT0) T20H2.19 protein, partial (47%);	stress response	7.31336																					GSVIVT00003505001	Genomic sequence: None;	unknown	0.461153
TC57559	Tentative consensus: homologue to (Q8GSN4) Non-cell-autonomous heat shock cognate protein 70, partial (31%);	stress response				2.01296																		GSVIVT00023692001	Genomic sequence: None;	unknown	0.480833
TC61059	Tentative consensus: similar to (O49235) 2 4-D inducible glutathione S-transferase (EC 2.5.1.18), complete;	stress response	4.43729		2.48189																			TC61926	At1g15980/T24D18_8 {Arabidopsis thaliana} (exp=-1; wgp=0; cg=0), partial (35%);	unknown	0.486623
TC64904	Tentative consensus: similar to (Q84ZT5) Peroxidase precursor (EC 1.11.1.7), partial (55%);	stress response	4.54826	4.51446	3.12198																			TC55575	Tentative consensus: homologue to unknown protein {Arabidopsis thaliana} (exp=0; wgp=1; cg=0), partial (20%);	unknown	0.49477
TC60924	Tentative consensus: similar to (O81333) Thylakoid-bound L-ascorbate peroxidase (EC 1.11.1.11), partial (86%);	stress response	2.05105	3.53288																				CD802154	EST sequence: None;	unknown	2.00046
TC67111	Tentative consensus: similar to (Q84ZT5) Peroxidase precursor (EC 1.11.1.7), partial (45%);	stress response	2.8272	4.07961																				TC69708	putative protein {Arabidopsis thaliana} (exp=0; wgp=1; cg=0), partial (12%);	unknown	2.00252
TC61062	Tentative consensus: weakly similar to (Q9FQE4) Glutathione S-transferase GST 14 (Fragment) (EC 2.5.1.18), partial (91%); None;	stress response	3.06076	2.22805																				TC63821	unknown protein {Arabidopsis thaliana} (exp=0; wgp=1; cg=0), partial (18%); None;	unknown	2.00353
TC61235	Tentative consensus: similar to (Q84UA9) Peroxidase 1, partial (95%);	stress response	3.22967	3.00252																				TC69608	unknown {Arabidopsis thaliana} (exp=0; wgp=1; cg=0), partial (18%);	unknown	2.0145
TC67486	Tentative consensus: weakly similar to (Q9FT20) Putative glutathione S-transferase T4, partial (48%); weakly similar to (Q9FT20) Putative glutathione S-transferase T4, partial (96%);	stress response	3.75755	3.11403		2.59731																		TC58362	unknown {Arabidopsis thaliana} (exp=0; wgp=1; cg=0), partial (84%);	unknown	2.03384
TC55724	Tentative consensus: weakly similar to (Q9FT20) Putative glutathione S-transferase T4, partial (96%); None;	stress response	4.75482	4.10731																				TC61894	F20D21.4 protein, partial (34%);	unknown	2.04197
TC52643	Tentative consensus: weakly similar to (Q8H9E5) Glutathione S-transferase, partial (73%);	stress response	9.30045	4.00553																				CF403249	EST sequence: None;	unknown	2.04521
TC60496	Glutathione S-transferase/peroxidase, partial (86%); similar to (Q5GMM5) Glutathione S-transferase/peroxidase, complete;	stress response	2.01593																					TC56506	Tentative consensus: similar to unknown protein {Arabidopsis thaliana} (exp=0; wgp=1; cg=0), partial (40%);	unknown	2.05662
NP864089	Genomic sequence: GB|AY156050.1|AAN85828.1 glutathione S-transferase [Vitis vinifera];	stress response	2.61817																					TC57877	Tentative consensus: weakly similar to unknown protein; 17658-16304 {Arabidopsis thaliana} (exp=0; wgp=1; cg=0), partial (10%);	unknown	2.07138
TC65784	Tentative consensus: similar to (Q9FZK2) F17L21.12, partial (92%);	stress response	4.79368																					TC65308	Tentative consensus: similar to unknown protein {Arabidopsis thaliana} (exp=0; wgp=1; cg=0), partial (56%);	unknown	2.0784
TC69915	Tentative consensus: similar to (Q8VZK3) Putative peptide transporter protein, partial (20%);	transport	7.14977	9.52318	5.32683	2.94191																		TC60811	Tentative consensus: None;	unknown	2.1094
TC64610	Tentative consensus: similar to ATPase coupled to transmembrane movement of ions phosphorylative mechanism {Arabidopsis thaliana} , partial (19%);	transport	8.47356	4.6267	2.31055																			TC66890	Tentative consensus: similar to unknown protein {Arabidopsis thaliana} (exp=0; wgp=1; cg=0), partial (30%);	unknown	2.11
TC63143	Tentative consensus: similar to (Q6K4D2) Putative ABC transporter, partial (8%);	transport			2.89681																			TC58347	Tentative consensus: similar to (O23197) Hypothetical protein AT4g36860, partial (24%);	unknown	2.11279
TC57022	Tentative consensus: similar to (Q9LEG2) Putative sugar transporter, partial (47%);	transport	2.19219	2.45422																				GSVIVT00038367001	Genomic sequence: None;	unknown	2.15783
TC54008	Tentative consensus: similar to (O80414) Mitochondrial phosphate transporter, partial (41%);	transport	2.34096	2.83595																				TC54005	Tentative consensus: similar to At3g62600/F26K9_30 {Arabidopsis thaliana} (exp=-1; wgp=0; cg=0), partial (54%);	unknown	2.16275
TC53234	Tentative consensus: similar to (Q941P4) Zinc transporter protein ZIP1, partial (89%); None;	transport	2.42127	2.15383		2.04517																		CF414824	EST sequence: Q6YXX9 Hypothetical protein OSJNBa0026E05.11-1.;	unknown	2.17008
TC55022	Tentative consensus: similar to (O22055) Phosphate transporter, partial (73%);	transport	2.76592	3.99625																				TC68471	Tentative consensus: similar to unknown protein {Arabidopsis thaliana} (exp=0; wgp=1; cg=0), partial (11%);	unknown	2.1809
TC62825	Tentative consensus: similar to (Q655Y8) Putative vacuolar sorting receptor protein, partial (5%); similar to calcium ion binding {Arabidopsis thaliana} (exp=-1; wgp=0; cg=0), partial (46%);	transport	4.4084	3.83801		2.80994																		GSVIVT00024896001	Genomic sequence: None;	unknown	2.18789
TC52994	Tentative consensus: similar to (Q9FKS8) Amino acid permease (AT5g40780/K1B16_3), partial (75%);	transport	8.08101	6.70131		4.21387																		TC62631	Tentative consensus: weakly similar to unknown protein {Arabidopsis thaliana} (exp=0; wgp=1; cg=0), partial (6%);	unknown	2.20051
CK906448	EST sequence: Q1SRT2 Amino acid/polyamine transporter II.;	transport	8.50225	4.61001		2.74588																		TC69152	Tentative consensus: similar to unknown protein {Arabidopsis thaliana} (exp=0; wgp=1; cg=0), partial (34%);	unknown	2.2247
TC55300	Tentative consensus: similar to (Q5MBH8) Aquaporin, partial (72%);	transport		0.173189																				TC67763	Tentative consensus: similar to (O65752) Hypothetical protein, partial (21%);	unknown	2.22921
TC57143	Tentative consensus: similar to (Q94CA7) Putative permease 1 (Fragment), partial (51%); similar to (Q9FM07) Permease 1 (Protein At5g62890), partial (73%);	transport		0.441856																				TC59636	Tentative consensus: similar to At2g17220/T23A1.8 {Arabidopsis thaliana} (exp=-1; wgp=0; cg=0), partial (35%);	unknown	2.22961
TC52226	Tentative consensus: homologue to (Q9FS46) Putative aquaporin, partial (85%); None; (Q9FS46) Putative aquaporin, complete;	transport		2.31845																				TC52141	Tentative consensus: unknown {Arabidopsis thaliana} (exp=0; wgp=1; cg=0), partial (26%);	unknown	2.24095
TC63246	Tentative consensus: similar to (Q9LD96) Putative amino acid permease, partial (7%);	transport		2.38462																				TC64932	Tentative consensus: similar to (Q7XI54) Putative transmembrane protein, partial (80%);	unknown	2.24217
TC64713	Tentative consensus: similar to (P92962) Proline transporter 2 (At3g55740), partial (28%);	transport		2.41625																				GSVIVT00026386001	Genomic sequence: None;	unknown	2.24304
TC53897	Tentative consensus: similar to oligopeptide transporter {Arabidopsis thaliana} (exp=-1; wgp=0; cg=0), partial (51%);	transport		2.83513																				TC63583	Tentative consensus: weakly similar to (Q7XJP6) At2g37820 protein (PHD domain protein), partial (31%);	unknown	2.25821
TC60555	Potassium channel 2, partial (34%);	transport	0.373349																					TC67892	Tentative consensus: weakly similar to unknown protein {Oryza sativa (japonica cultivar-group)} (exp=0; wgp=1; cg=0), partial (9%); weakly similar to (Q54WX7) Hypothetical protein, partial (16%);	unknown	2.29016
TC57726	Putative sulfate transporter ATST1, partial (44%);	transport	0.407421																					TC63419	Tentative consensus: similar to (Q9VN36) CG12586-PA, partial (11%); similar to (Q9VN36) CG12586-PA, partial (11%); weakly similar to (O18465) Tractin, partial (4%); weakly similar to (Q9VN36) CG12586-PA, partial (12%);	unknown	2.29197
TC61733	Tentative consensus: similar to (Q9MSB6) Triose phosphate/phosphate translocator, partial (75%);	transport	0.488552																					TC70813	Tentative consensus: (Q8IIW1) Hypothetical protein, partial (3%);	unknown	2.2925
TC56297	Tentative consensus: similar to (Q8LAE3) Proline transporter 1, partial (46%);	transport	2.08782																					TC62257	Tentative consensus: weakly similar to unknown protein {Oryza sativa (japonica cultivar-group)} (exp=0; wgp=1; cg=0), partial (33%);	unknown	2.30119
TC68459	Tentative consensus: similar to (Q8GW61) Sugar transport protein 14 (Hexose transporter 14), partial (22%);	transport	2.09089																					TC59041	Tentative consensus: similar to unknown protein {Arabidopsis thaliana} (exp=0; wgp=1; cg=0), partial (96%);	unknown	2.30243
TC65162	Tentative consensus: similar to (Q8LLN6) Putative peptide transporter protein, partial (33%);	transport	2.14573																					TC55406	Tentative consensus: similar to unknown protein {Arabidopsis thaliana} (exp=0; wgp=1; cg=0), partial (65%); similar to (Q7XR81) OSJNBa0043A12.4 protein, partial (52%);	unknown	2.3221
TC70576	Tentative consensus: similar to (Q84MA5) At4g21120, partial (42%);	transport	2.16138																					GSVIVT00020833001	Genomic sequence: None;	unknown	2.32739
TC52235	Tentative consensus: similar to (O23144) Proton pump interactor (AT4g27500/F27G19_100), partial (33%);	transport	2.20166																					TC65852	Tentative consensus: similar to (Q8H3G4) Hypothetical protein OSJNBb0062D12.125, partial (10%);	unknown	2.35808
CF371983	EST sequence: Q53WP9 Putative anion/sugar transporter.;	transport	2.41577																					TC68374	Tentative consensus: weakly similar to (Q9SFG3) F2O10.5 protein (At3g05990), partial (37%);	unknown	2.3626
TC63869	Tentative consensus: similar to (Q8LJR4) Syntaxin, partial (39%);	transport	2.54119																					TC61120	Tentative consensus: similar to (Q9S7I6) Hypothetical protein F1C9.8 (Hypothetical protein F14P3.22), partial (11%);	unknown	2.36955
TC63255	Tentative consensus: similar to zinc transporter {Oryza sativa (japonica cultivar-group)} (exp=-1; wgp=0; cg=0), partial (46%);	transport	2.84033																					TC60003	Tentative consensus: homologue to unknown protein {Arabidopsis thaliana} (exp=0; wgp=1; cg=0), partial (14%);	unknown	2.37935
TC56008	Tentative consensus: similar to (Q9S7P9) SNAP25 homologous protein SNAP33 (AtSNAP33) (Synaptosomal-associated protein SNAP25-like 1), partial (74%);	transport	3.78383																					TC68736	Tentative consensus: None; None;	unknown	2.38301
TC53305	Tentative consensus: similar to (Q9SYQ1) Inorganic phosphate transporter 1-8 (AtPht1;8) (H(+)/Pi cotransporter), partial (21%);	transport	3.86947																					TC69971	Tentative consensus: weakly similar to unknown protein {Arabidopsis thaliana} (exp=0; wgp=1; cg=0), partial (51%);	unknown	2.38338
TC69843	Tentative consensus: similar to (Q94IH6) CjMDR1, partial (15%);	transport	3.88826																					GSVIVT00016257001	Genomic sequence: None;	unknown	2.38365
TC53986	Tentative consensus: similar to (Q5EEP3) SNAP1, partial (46%); similar to (Q9S7P9) SNAP25 homologous protein SNAP33 (AtSNAP33) (Synaptosomal-associated protein SNAP25-like 1), partial (74%);	transport	4.08701																					TC59222	Tentative consensus: similar to unknown {Pisum sativum} (exp=0; wgp=1; cg=0), partial (80%);	unknown	2.41458
TC59092	Tentative consensus: similar to MRP-like ABC transporter {Arabidopsis thaliana} (exp=-1; wgp=0; cg=0), partial (9%); None;	transport	4.82696			2.65126																		TC64976	Tentative consensus: similar to At2g24300 {Arabidopsis thaliana} (exp=-1; wgp=0; cg=0), partial (19%);	unknown	2.41831
NP880335	Genomic sequence: GB|AY159558.1|AAO12868.1 putative ABC transporter [Vitis vinifera];	transport	5.25835																					TC64566	Tentative consensus: homologue to unknown protein {Arabidopsis thaliana} (exp=0; wgp=1; cg=0), partial (37%);	unknown	2.42381
TC52844	Tentative consensus: similar to (Q949G3) ABC1 protein, partial (22%);	transport	6.34597																					TC58904	Tentative consensus: similar to (Q9SNJ6) EST AU070346(S12172) corresponds to a region of the predicted gene, partial (45%);	unknown	2.42981
GSVIVT00010704001	Genomic sequence: None;	unknown	5.35908		2.18373	2.31463																		TC53014	Tentative consensus: similar to unknown protein {Oryza sativa (japonica cultivar-group)} (exp=0; wgp=1; cg=0), partial (80%);	unknown	2.46084
GSVIVT00015478001	Genomic sequence: None;	unknown			2.20861	2.38137																		TC53963	Tentative consensus: similar to unknown protein {Arabidopsis thaliana} (exp=0; wgp=1; cg=0), partial (93%);	unknown	2.48166
GSVIVT00032120001	Genomic sequence: None;	unknown	5.46074		2.22893	2.91108																		BQ796837	EST sequence: weakly similar to hypothetical protein F5K20.80 - Arabidopsis thaliana, partial (44%);	unknown	2.49542
TC54771	Tentative consensus: weakly similar to (Q9FZ71) F13B4.4 protein, partial (11%);	unknown	7.41254		2.40624	2.42367																		GSVIVT00028567001	Genomic sequence: None;	unknown	2.50058
TC60372	Tentative consensus: similar to (Q9SA91) T5I8.21 protein, partial (59%);	unknown	6.27709	4.22053	2.63599	2.09445																		TC58596	Tentative consensus: similar to B1008E06.13 gene product {Oryza sativa (japonica cultivar-group)} (exp=-1; wgp=0; cg=0), complete;	unknown	2.52115
CN006437	EST sequence: None;	unknown	4.53484		2.87083	3.33633																		TC69937	Tentative consensus: None;	unknown	2.52611
GSVIVT00036968001	Genomic sequence: None;	unknown			3.00418	3.16944																		TC53929	Tentative consensus: similar to (Q9FKJ0) Emb|CAB55405.1, partial (36%);	unknown	2.53327
CF372580	EST sequence: Q3LVR0 TO26-13 (Fragment).;	unknown			3.37211	3.06365																		TC64502	Tentative consensus: similar to G1p {Arabidopsis thaliana} (exp=-1; wgp=0; cg=0), partial (46%);	unknown	2.55048
GSVIVT00032109001	Genomic sequence: None;	unknown	4.02008		3.5283	3.72666																		TC67554	Tentative consensus: similar to (Q9MA90) T12H1.26 protein (AT3g05290/T12H1_26), partial (92%);	unknown	2.55232
TC58552	Tentative consensus: similar to unknown protein {Oryza sativa (japonica cultivar-group)} (exp=0; wgp=1; cg=0), partial (82%);	unknown			4.19651	3.67209																		TC67938	Tentative consensus: None;	unknown	2.57194
TC56227	Tentative consensus: similar to (Q6ZXG7) Hypothetical protein ORF (Fragment), partial (28%);	unknown	24.5578	6.62988	4.34196	3.39526																		TC62802	Tentative consensus: similar to unknown protein {Oryza sativa (japonica cultivar-group)} (exp=0; wgp=1; cg=0), partial (30%);	unknown	2.57568
TC64106	Tentative consensus: similar to (Q9AR57) Putative membrane protein, partial (10%);	unknown	11.8145		4.64324	2.96701																		GSVIVT00026997001	Genomic sequence: None;	unknown	2.63768
TC70009	Tentative consensus: None;	unknown			5.29937	5.71482																		GSVIVT00030540001	Genomic sequence: None;	unknown	2.65786
TC69926	Tentative consensus: None;	unknown			5.83389	5.18736																		GSVIVT00019308001	Genomic sequence: None;	unknown	2.65834
GSVIVT00009242001	Genomic sequence: None;	unknown	33.3488		9.76545	7.9178																		TC65927	Tentative consensus: similar to putative protein {Arabidopsis thaliana} (exp=0; wgp=1; cg=0), partial (31%);	unknown	2.65984
GSVIVT00018698001	Genomic sequence: None;	unknown	23.7048	8.39226	11.2923	3.84497																		TC58282	Tentative consensus: similar to (Q67U40) Hypothetical protein OJ1123_B08.37 (Hypothetical protein OJ1596_C06.2), partial (23%);	unknown	2.65999
GSVIVT00024744001	Genomic sequence: None;	unknown	57.463	26.6999	15.7215	4.94094																		TC66557	Tentative consensus: weakly similar to (Q7XLZ1) OSJNBa0086O06.18 protein, partial (11%);	unknown	2.69717
GSVIVT00013924001	Genomic sequence: None; None;	unknown	68.911		16.7566	9.48326																		GSVIVT00000326001	Genomic sequence: None;	unknown	2.70635
TC52597	Tentative consensus: similar to At3g62600/F26K9_30 {Arabidopsis thaliana} (exp=-1; wgp=0; cg=0), partial (91%);	unknown	3.40286	4.42629	2.0634																			CN548036	EST sequence: None;	unknown	2.70968
TC66600	Tentative consensus: weakly similar to unknown {Arabidopsis thaliana} (exp=0; wgp=1; cg=0), partial (18%);	unknown	3.5848	2.76957	2.06713																			TC63712	Tentative consensus: similar to (Q5Z5Q6) Zinc knuckle domain-like, partial (11%);	unknown	2.73853
TC54879	Tentative consensus: homologue to Hypothetical protein {Arabidopsis thaliana} (exp=0; wgp=1; cg=0), partial (36%);	unknown			2.16928																			GSVIVT00021395001	Genomic sequence: None;	unknown	2.74836
GSVIVT00000677001	Genomic sequence: None;	unknown	3.50623	6.19741	2.25217																			TC59554	Tentative consensus: homologue to (Q6CB24) Similar to sp|CAD60713 Podospora anserina, partial (4%);	unknown	2.75103
TC64861	Tentative consensus: weakly similar to AT5g01750/T20L15_20 {Arabidopsis thaliana} (exp=-1; wgp=0; cg=0), partial (80%);	unknown	3.84195		2.30851																			GSVIVT00029295001	Genomic sequence: None;	unknown	2.75893
GSVIVT00035921001	Genomic sequence: None;	unknown	5.578	4.57541	2.30965																			TC57849	Tentative consensus: similar to (Q9SGP6) F3M18.8 (At1g28480), partial (65%);	unknown	2.76478
GSVIVT00015034001	Genomic sequence: None;	unknown	4.20608	2.4895	2.31319																			TC64513	Tentative consensus: weakly similar to (Q7XTD2) OSJNBb0022F16.13 protein (OSJNBa0071I13.8 protein), partial (5%);	unknown	2.78144
TC60409	Tentative consensus: weakly similar to unknown protein {Arabidopsis thaliana} (exp=0; wgp=1; cg=0), partial (67%);	unknown	11.0148	5.44826	2.43619																			GSVIVT00017940001	Genomic sequence: None;	unknown	2.79413
GSVIVT00020976001	Genomic sequence: None;	unknown			2.50558																			GSVIVT00023223001	Genomic sequence: None;	unknown	2.79697
TC55925	Tentative consensus: (Q46DK2) Hypothetical protein, partial (12%);	unknown			2.50843																			GSVIVT00018121001	Genomic sequence: None;	unknown	2.80658
TC67730	Tentative consensus: similar to At2g34600 {Arabidopsis thaliana} (exp=-1; wgp=0; cg=0), partial (16%); similar to (Q69NY7) Hypothetical protein OSJNBb0050B07.2, partial (24%);	unknown	6.73028	3.55618	2.52602																			GSVIVT00037493001	Genomic sequence: None;	unknown	2.82126
CN545589	EST sequence: None;	unknown	7.95356		2.54618																			CD799025	EST sequence: None;	unknown	2.85437
GSVIVT00017585001	Genomic sequence: None;	unknown	11.0767	13.4254	2.6639																			CF413630	EST sequence: None;	unknown	2.87444
TC69001	Tentative consensus: similar to unknown protein {Arabidopsis thaliana} (exp=0; wgp=1; cg=0), partial (22%);	unknown			2.66412																			TC66064	Tentative consensus: similar to unknown protein {Arabidopsis thaliana} (exp=0; wgp=1; cg=0), partial (91%);	unknown	2.8752
TC65678	Tentative consensus: homologue to (Q7XNY3) OSJNBb0015N08.8 protein, partial (30%);	unknown	8.48476		2.70423																			GSVIVT00012561001	Genomic sequence: None;	unknown	2.8806
TC66813	Tentative consensus: weakly similar to unknown {Prunus armeniaca} (exp=0; wgp=1; cg=0), partial (40%);	unknown	2.04413		2.71828																			GSVIVT00034013001	Genomic sequence: None;	unknown	2.89734
GSVIVT00018537001	Genomic sequence: None;	unknown	4.88683		2.74174																			TC63705	Tentative consensus: similar to (Q6CS22) Kluyveromyces lactis strain NRRL Y-1140 chromosome D of strain NRRL Y-1140 of, partial (0%);	unknown	2.90579
TC67946	Tentative consensus: similar to (O04517) F21M12.36 protein, partial (2%); similar to (Q56X19) Leucine-rich repeat receptor-like kinase At1g09970, partial (55%);	unknown			2.92542																			GSVIVT00030125001	Genomic sequence: None;	unknown	2.91206
TC70671	Tentative consensus: similar to unknown {Arabidopsis thaliana} (exp=0; wgp=1; cg=0), partial (50%);	unknown	5.95395	6.18605	3.53673																			TC60820	Tentative consensus: similar to unknown {Arabidopsis thaliana} (exp=0; wgp=1; cg=0), partial (70%);	unknown	2.91482
CN006265	EST sequence: None;	unknown	9.06824	13.2987	3.78788																			TC60828	Tentative consensus: similar to (Q3E8V7) Protein At5g28830, partial (52%);	unknown	2.98722
GSVIVT00019973001	Genomic sequence: None;	unknown	3.57696	6.01445	4.20232																			TC54714	Tentative consensus: similar to At5g12010/F14F18_180 {Arabidopsis thaliana} (exp=-1; wgp=0; cg=0), partial (32%); None;	unknown	3.00295
GSVIVT00033074001	Genomic sequence: None;	unknown	2.97528		4.20762																			TC63708	Tentative consensus: homologue to (Q5JZR1) N-rich protein, partial (23%); similar to unknown protein {Arabidopsis thaliana} (exp=0; wgp=1; cg=0), partial (53%);	unknown	3.00429
GSVIVT00017017001	Genomic sequence: None;	unknown	22.1108		6.75467																			TC62298	Tentative consensus: similar to (Q53PX7) Expressed protein, partial (19%);	unknown	3.01083
TC66599	hypothetical protein {Magnaporthe grisea 70-15} (exp=0; wgp=1; cg=0), partial (2%);	unknown	2.0198		7.20199																			TC65779	Tentative consensus: None;	unknown	3.02238
TC59673	similar to OJ1699_E05.18 gene product {Oryza sativa (japonica cultivar-group)} (exp=-1; wgp=0; cg=0), partial (77%);	unknown	0.371127	0.252532																				GSVIVT00003758001	Genomic sequence: None;	unknown	3.02361
TC53135	Tentative consensus: similar to At2g01140 {Arabidopsis thaliana} (exp=-1; wgp=0; cg=0), partial (91%);	unknown	2.12512	2.69374																				GSVIVT00010254001	Genomic sequence: None;	unknown	3.0474
TC70897	Tentative consensus: similar to (Q9SYB5) T13M11.15 protein, partial (37%); weakly similar to (Q94I55) Hypothetical protein OSJNBa0084C09.17, partial (80%);	unknown	2.1834	2.88683																				TC56840	Tentative consensus: similar to unknown {Arabidopsis thaliana} (exp=0; wgp=1; cg=0), partial (52%); similar to unknown {Arabidopsis thaliana} (exp=0; wgp=1; cg=0), partial (52%);	unknown	3.06164
TC60448	Tentative consensus: similar to (Q5QM64) Hypothetical protein P0485B12.22 (Hypothetical protein P0703B11.31), partial (36%); None;	unknown	2.41929	2.13959																				GSVIVT00038151001	Genomic sequence: None;	unknown	3.06181
TC64571	Tentative consensus: weakly similar to unknown protein {Arabidopsis thaliana} (exp=0; wgp=1; cg=0), partial (21%);	unknown	2.42028	3.42751																				TC64533	Tentative consensus: weakly similar to (Q2EAC4) VrrB, partial (26%); weakly similar to (Q9KI87) Putative VrrB (Fragment), partial (13%);	unknown	3.08295
TC59752	Tentative consensus: similar to (Q9ZVQ5) Expressed protein (At2g02370/T16F16.16), partial (37%);	unknown	2.46438	2.04971																				TC52911	Tentative consensus: weakly similar to At2g32240/F22D22.1 {Arabidopsis thaliana} (exp=-1; wgp=0; cg=0), partial (35%);	unknown	3.11032
TC59383	Tentative consensus: similar to (Q9FKJ0) Emb|CAB55405.1, partial (54%);	unknown	2.47359	2.4428																				TC68351	Tentative consensus: similar to (Q8I232) Hypothetical protein PFA0550w, partial (3%);	unknown	3.15238
TC56112	Tentative consensus: weakly similar to (Q9SRX8) F22D16.15 protein, partial (22%); weakly similar to (Q9SRX8) F22D16.15 protein, partial (85%);	unknown	2.49322	7.25434																				TC52288	Tentative consensus: similar to At1g68440/T2E12_1 {Arabidopsis thaliana} (exp=-1; wgp=0; cg=0), partial (12%);	unknown	3.16705
CN545356	EST sequence: Q9FWY4 T14P4.6 protein.;	unknown	2.50514	2.7489																				TC62895	Tentative consensus: similar to unknown protein {Arabidopsis thaliana} (exp=0; wgp=1; cg=0), partial (31%);	unknown	3.17591
TC70280	Tentative consensus: similar to unknown protein {Arabidopsis thaliana} (exp=0; wgp=1; cg=0), partial (22%);	unknown	2.53165	2.34072																				TC66863	Tentative consensus: weakly similar to (Q7XLZ1) OSJNBa0086O06.18 protein, partial (9%); weakly similar to (Q7XLZ1) OSJNBa0086O06.18 protein, partial (11%); similar to transcription factor {Arabidopsis thaliana} (exp=-1; wgp=0; cg=0), partial (27%);	unknown	3.20185
TC62470	Tentative consensus: similar to unknown {Hordeum vulgare subsp. vulgare} (exp=0; wgp=1; cg=0), partial (82%); similar to unknown protein {Arabidopsis thaliana} (exp=0; wgp=1; cg=0), partial (87%);	unknown	2.54504	2.82356																				TC63228	Tentative consensus: similar to unknown protein {Arabidopsis thaliana} (exp=0; wgp=1; cg=0), partial (6%); similar to (Q2HUU6) VQ, partial (31%);	unknown	3.21601
TC62055	Tentative consensus: similar to (Q7XQN7) OSJNBa0084A10.18 protein, partial (9%); similar to phosphoserine transaminase/ transaminase {Arabidopsis thaliana} (exp=-1; wgp=0; cg=0), partial (32%);	unknown	2.58371	4.56645																				TC60852	Tentative consensus: similar to unknown {Arabidopsis thaliana} (exp=0; wgp=1; cg=0), partial (54%);	unknown	3.2846
TC56205	Tentative consensus: similar to (Q7XLC5) OSJNBa0070C17.24 protein, partial (94%);	unknown	2.62004	3.81564																				TC53153	Tentative consensus: similar to (Q84WY9) Hypothetical protein At2g35200/T4C15.13, partial (38%); similar to (Q6NNH5) At1g32690, partial (43%);	unknown	3.31598
TC58483	Tentative consensus: similar to armadillo repeat containing X-linked 1 variant {Homo sapiens} (exp=-1; wgp=0; cg=0), partial (3%);	unknown	2.70958	2.56736																				GSVIVT00016500001	Genomic sequence: None;	unknown	3.32393
TC65741	Tentative consensus: similar to (Q7XMP6) OSJNBb0059K02.15 protein, partial (14%);	unknown	2.89671	5.34229																				TC58326	Tentative consensus: similar to (Q6ZH46) Hypothetical protein OJ1217_F02.5, partial (40%);	unknown	3.32782
TC56244	Tentative consensus: weakly similar to (Q7X6W1) OSJNBb0065L13.14 protein (OSJNBa0004N05.2 protein), partial (43%);	unknown	3.32527	2.47048																				TC56967	Tentative consensus: similar to (Q8L7U7) AT4g39670/T19P19_60, partial (64%);	unknown	3.34786
TC56271	Tentative consensus: similar to (Q9SLK2) F20D21.14 protein (At1g54320/F20D21_50), partial (64%);	unknown	3.3389	2.45773																				GSVIVT00015250001	Genomic sequence: None;	unknown	3.34946
CN545556	EST sequence: Q27GK9 Protein At3g06690.;	unknown	3.44266	3.35373																				CF403736	EST sequence: None;	unknown	3.35122
GSVIVT00035062001	Genomic sequence: None;	unknown	3.46579	3.67923																				TC63042	Tentative consensus: similar to unknown protein {Arabidopsis thaliana} (exp=0; wgp=1; cg=0), partial (49%);	unknown	3.35291
TC60640	Tentative consensus: homologue to (Q8VWN8) Reversibly glycosylated polypeptide, partial (58%); homologue to (Q8VWN8) Reversibly glycosylated polypeptide, partial (94%);	unknown	3.54588	2.10703																				BQ798834	EST sequence: similar to unknown protein {Arabidopsis thaliana}, partial (47%);	unknown	3.36274
TC68602	Tentative consensus: similar to (Q3ECS1) Protein At1g51920, partial (30%);	unknown	3.83541	6.37598																				GSVIVT00023633001	Genomic sequence: None;	unknown	3.36433
TC70045	Tentative consensus: None;	unknown	4.08739	2.76246																				TC69485	Tentative consensus: similar to (Q9SVK5) Putative mitochondrial protein, partial (50%); None;	unknown	3.43172
TC63623	Tentative consensus: similar to (Q9SGP6) F3M18.8 (At1g28480), partial (62%);	unknown	4.35691	2.61185																				TC66782	Tentative consensus: weakly similar to unknown protein {Oryza sativa (japonica cultivar-group)} (exp=0; wgp=1; cg=0), partial (65%);	unknown	3.43237
TC53067	Tentative consensus: weakly similar to unknown protein {Arabidopsis thaliana} (exp=0; wgp=1; cg=0), partial (45%);	unknown	4.4971	2.85827																				TC59029	Tentative consensus: similar to unknown protein {Oryza sativa (japonica cultivar-group)} (exp=0; wgp=1; cg=0), partial (16%);	unknown	3.43304
TC61802	Tentative consensus: (Q8IK72) Hypothetical protein, partial (6%);	unknown	4.57746	3.7334																				TC60515	Tentative consensus: similar to (Q94AA4) AT4g26270/T25K17_80, partial (66%);	unknown	3.44109
TC64219	Tentative consensus: similar to unknown protein {Arabidopsis thaliana} (exp=0; wgp=1; cg=0), partial (9%); similar to unknown protein {Arabidopsis thaliana} (exp=0; wgp=1; cg=0), complete;	unknown	4.65087	2.4096																				TC53060	Tentative consensus: similar to (Q93ZE8) Stromal cell-derived factor 2-like protein precursor (SDF2-like protein), partial (87%);	unknown	3.45466
TC64182	Tentative consensus: similar to ESTs gb|H37641 and gb|AA651422 come from this gene. {Arabidopsis thaliana} (exp=0; wgp=1; cg=0), partial (40%);	unknown	5.48105	6.26525																				TC64550	Tentative consensus: similar to unknown protein {Oryza sativa (japonica cultivar-group)} (exp=0; wgp=1; cg=0), partial (55%);	unknown	3.47015
GSVIVT00002074001	Genomic sequence: None;	unknown	5.74952	11.562																				GSVIVT00025782001	Genomic sequence: None;	unknown	3.51343
TC69361	Tentative consensus: similar to unknown protein {Arabidopsis thaliana} (exp=0; wgp=1; cg=0), partial (51%);	unknown	5.92408	3.08168																				TC65399	Tentative consensus: similar to unknown {Arabidopsis thaliana} (exp=0; wgp=1; cg=0), partial (75%);	unknown	3.54833
TC61828	Tentative consensus: similar to unknown {Populus tremuloides} (exp=0; wgp=1; cg=0), partial (84%); similar to Unknown (protein for MGC:78286) {Mus musculus} (exp=0; wgp=1; cg=0), partial (55%);	unknown	7.16527	2.50275																				TC55128	Tentative consensus: weakly similar to (Q9LPG0) T3F20.24 protein, partial (7%);	unknown	3.56417
TC67502	Tentative consensus: similar to unknown protein {Oryza sativa (japonica cultivar-group)} (exp=0; wgp=1; cg=0), partial (36%);	unknown	7.31458	3.71258																				GSVIVT00026286001	Genomic sequence: None;	unknown	3.63338
GSVIVT00000686001	Genomic sequence: None;	unknown	7.48085	4.43239																				TC64216	Tentative consensus: similar to unknown protein {Oryza sativa (japonica cultivar-group)} (exp=0; wgp=1; cg=0), partial (25%); similar to unknown protein {Oryza sativa (japonica cultivar-group)} (exp=0; wgp=1; cg=0), partial (25%);	unknown	3.83104
TC64446	Tentative consensus: (Q5AK71) Hypothetical protein, partial (12%);	unknown	8.20426	8.9276		2.49699																		GSVIVT00014932001	Genomic sequence: None;	unknown	3.83141
TC52130	Tentative consensus: similar to (Q3E701) Protein At1g28960, partial (63%);	unknown	9.47581	5.2412																				GSVIVT00036130001	Genomic sequence: None;	unknown	3.92196
TC56222	Tentative consensus: similar to unknown protein {Arabidopsis thaliana} (exp=0; wgp=1; cg=0), partial (53%);	unknown	9.99097	5.75181																				GSVIVT00015510001	Genomic sequence: None;	unknown	3.96051
CD798708	EST sequence: None;	unknown	10.2026	4.27497																				TC57661	Tentative consensus: similar to (Q9SS90) F4P13.19 protein, partial (67%);	unknown	3.97228
TC63371	Tentative consensus: similar to unknown protein {Arabidopsis thaliana} (exp=0; wgp=1; cg=0), partial (66%);	unknown	12.6545	5.80943		2.28618																		GSVIVT00027869001	Genomic sequence: None;	unknown	3.99439
TC64701	Tentative consensus: None;	unknown	14.1025	13.125		5.71115																		TC66561	Tentative consensus: similar to AT5g64260/MSJ1_10 {Arabidopsis thaliana} (exp=-1; wgp=0; cg=0), partial (31%); similar to (Q7Y0S8) Erg-1, partial (30%);	unknown	4.03812
TC70570	Tentative consensus: weakly similar to (Q7XJV6) OSJNBa0016O02.14 protein, partial (16%);	unknown	15.1857	4.35665																				GSVIVT00033989001	Genomic sequence: None;	unknown	4.21557
GSVIVT00007524001	Genomic sequence: None;	unknown	15.3995	3.30778																				TC52016	Tentative consensus: homologue to (Q8VWN8) Reversibly glycosylated polypeptide, partial (94%);	unknown	4.22724
CN545606	EST sequence: Q1SGY4 Hypothetical protein.;	unknown	23.0269	9.77577																				TC71079	Tentative consensus: similar to metal ion binding {Arabidopsis thaliana} (exp=-1; wgp=0; cg=0), partial (56%);	unknown	4.25106
TC63282	Tentative consensus: None;	unknown	25.17	8.89504																				TC63404	Tentative consensus: weakly similar to unknown {Arabidopsis thaliana} (exp=0; wgp=1; cg=0), partial (41%);	unknown	4.27223
TC66844	Tentative consensus: homologue to (Q54EF7) Hypothetical protein, partial (20%); None;	unknown		0.166416																				TC63592	Tentative consensus: similar to contains EST C91729(E31432) unknown protein {Oryza sativa (japonica cultivar-group)}, partial (15%);	unknown	4.40493
TC61493	Tentative consensus: similar to (O04477) F5I14.13 protein, partial (42%);	unknown		0.274589																				TC66099	Tentative consensus: None;	unknown	4.47046
TC67832	Tentative consensus: similar to AIR9; protein binding {Arabidopsis thaliana} (exp=-1; wgp=0; cg=0), partial (18%); similar to AIR9; protein binding {Arabidopsis thaliana} (exp=-1; wgp=0; cg=0), partial (18%); similar to (Q69VA2) Putative leucine rich re	unknown		0.304328																				TC65749	Tentative consensus: similar to (Q9LMN0) F22L4.5 protein, partial (21%); similar to unknown protein {Arabidopsis thaliana} (exp=0; wgp=1; cg=0), partial (58%); similar to (Q9LMN0) F22L4.5 protein, partial (36%);	unknown	4.55585
GSVIVT00019299001	Genomic sequence: None;	unknown		0.340371																				TC62626	Tentative consensus: homologue to (Q8VWN8) Reversibly glycosylated polypeptide, partial (37%); homologue to (Q8VWN8) Reversibly glycosylated polypeptide, partial (94%);	unknown	4.56657
TC68951	Tentative consensus: similar to unknown protein {Arabidopsis thaliana} (exp=0; wgp=1; cg=0), partial (28%); similar to unknown protein {Arabidopsis thaliana} (exp=0; wgp=1; cg=0), partial (82%);	unknown		0.358973																				TC52723	Tentative consensus: similar to unknown protein {Arabidopsis thaliana} (exp=0; wgp=1; cg=0), partial (77%);	unknown	4.60501
TC68897	Tentative consensus: similar to unknown protein {Arabidopsis thaliana} (exp=0; wgp=1; cg=0), partial (43%);	unknown		0.361937																				TC67509	Tentative consensus: homologue to unknown protein {Arabidopsis thaliana} (exp=0; wgp=1; cg=0), partial (19%); homologue to unknown protein {Arabidopsis thaliana} (exp=0; wgp=1; cg=0), partial (38%); homologue to unknown protein {Arabidopsis thaliana} (e	unknown	4.68695
GSVIVT00019881001	Genomic sequence: None;	unknown		0.372601																				TC66010	Tentative consensus: weakly similar to (Q9FK94) Arabidopsis thaliana genomic DNA chromosome 5 P1 clone:MIJ24, partial (39%);	unknown	4.78274
TC63970	Tentative consensus: weakly similar to unknown protein {Arabidopsis thaliana} (exp=0; wgp=1; cg=0), partial (26%);	unknown		0.377165																				TC68420	Tentative consensus: similar to (Q9M9A2) F27J15.21 (At1g49000), partial (30%);	unknown	4.82255
TC60205	Tentative consensus: similar to (Q9FXI1) F6F9.12 protein, partial (2%);	unknown		0.382655																				TC68876	Tentative consensus: similar to {Locusta migratoria} (exp=-1; wgp=0; cg=1), partial (2%);	unknown	4.85764
TC63597	Tentative consensus: similar to (Q9FXA1) F14J22.4 protein (At1g49750), partial (7%); similar to protein binding {Arabidopsis thaliana} (exp=-1; wgp=0; cg=0), partial (49%);	unknown		0.389321																				GSVIVT00034068001	Genomic sequence: None;	unknown	4.93564
TC57932	Tentative consensus: similar to unknown protein {Arabidopsis thaliana} (exp=0; wgp=1; cg=0), partial (14%); weakly similar to unknown protein {Arabidopsis thaliana} (exp=0; wgp=1; cg=0), partial (53%);	unknown		0.394588																				TC67837	Tentative consensus: similar to unknown protein {Arabidopsis thaliana} (exp=0; wgp=1; cg=0), partial (43%);	unknown	4.9538
CF405455	EST sequence: None;	unknown		0.435627																				GSVIVT00031595001	Genomic sequence: None;	unknown	4.96631
TC64794	Tentative consensus: similar to (Q9LZJ9) Hypothetical protein F26K9_90, partial (77%);	unknown		0.44597																				TC65390	Tentative consensus: homologue to unknown protein {Arabidopsis thaliana} (exp=0; wgp=1; cg=0), partial (38%); homologue to unknown protein {Arabidopsis thaliana} (exp=0; wgp=1; cg=0), partial (19%); homologue to unknown protein {Arabidopsis thaliana} (e	unknown	5.02071
TC52632	Tentative consensus: weakly similar to unknown protein {Oryza sativa (japonica cultivar-group)} (exp=0; wgp=1; cg=0), partial (49%);	unknown		0.450211																				TC62328	Tentative consensus: None;	unknown	5.07627
GSVIVT00006240001	Genomic sequence: None;	unknown		0.463165																				TC56421	Tentative consensus: similar to (Q7XSP9) OSJNBa0084K11.20 protein, partial (59%);	unknown	5.30358
TC67488	Tentative consensus: similar to (Q9SII5) Expressed protein (At2g17230/T23A1.9), partial (75%);	unknown		0.465334																				GSVIVT00034185001	Genomic sequence: None;	unknown	5.3156
CN547709	EST sequence: None;	unknown		0.480625																				GSVIVT00019956001	Genomic sequence: None;	unknown	5.34635
GSVIVT00009267001	Genomic sequence: None;	unknown		0.485087																				TC70778	Tentative consensus: weakly similar to unknown {Arabidopsis thaliana} (exp=0; wgp=1; cg=0), partial (19%);	unknown	5.5064
GSVIVT00015295001	Genomic sequence: None;	unknown		2.01103																				TC59424	Tentative consensus: similar to At5g12010/F14F18_180 {Arabidopsis thaliana} (exp=-1; wgp=0; cg=0), partial (56%);	unknown	5.59847
CB344685	EST sequence: Q7XQN0 OSJNBa0089K21.6 protein (Os04g0470700 protein).;	unknown		2.1198																				TC52070	Tentative consensus: weakly similar to unknown protein 3' partial; 383-1 {Arabidopsis thaliana} (exp=0; wgp=1; cg=0), partial (53%); weakly similar to unknown protein 3' partial; 383-1 {Arabidopsis thaliana} (exp=0; wgp=1; cg=0), partial (53%);	unknown	5.63232
GSVIVT00034234001	Genomic sequence: None;	unknown		2.13327																				TC59517	Tentative consensus: similar to (Q9AR57) Putative membrane protein, partial (30%);	unknown	5.86133
TC57975	Tentative consensus: similar to unknown protein {Oryza sativa (japonica cultivar-group)} (exp=0; wgp=1; cg=0), partial (50%);	unknown		2.14404																				GSVIVT00006122001	Genomic sequence: None;	unknown	5.92153
TC68123	Tentative consensus: homologue to OJ1234_B11.18 gene product {Oryza sativa (japonica cultivar-group)} (exp=-1; wgp=0; cg=0), partial (47%);	unknown		2.18461																				TC62955	Tentative consensus: similar to (Q60IR7) Hypothetical protein CBG24857, partial (3%);	unknown	6.01666
TC67444	Tentative consensus: similar to At5g64750 {Arabidopsis thaliana} (exp=-1; wgp=0; cg=0), partial (6%);	unknown		2.20051																				TC68945	Tentative consensus: similar to (Q9LHE8) Arabidopsis thaliana genomic DNA chromosome 3 P1 clone: MZE19 (AT3g19970/MZE19_2), partial (36%);	unknown	6.0443
TC65323	Tentative consensus: homologue to (Q9SLL0) F20D21.4 protein, partial (4%);	unknown		2.23125																				TC53391	Tentative consensus: similar to unknown protein {Arabidopsis thaliana} (exp=0; wgp=1; cg=0), partial (58%);	unknown	6.25605
TC68171	Tentative consensus: similar to OSJNBa0033D24.29 gene product {Oryza sativa (japonica cultivar-group)} (exp=-1; wgp=0; cg=0), partial (25%); None; similar to OSJNBa0033D24.29 gene product {Oryza sativa (japonica cultivar-group)} (exp=-1; wgp=0; cg=0), p	unknown		2.48099																				TC67275	Tentative consensus: similar to unknown protein {Arabidopsis thaliana} (exp=0; wgp=1; cg=0), partial (32%);	unknown	6.5423
GSVIVT00004243001	Genomic sequence: None; None;	unknown		2.61882																				TC65010	Tentative consensus: weakly similar to unknown protein {Oryza sativa (japonica cultivar-group)} (exp=0; wgp=1; cg=0), partial (38%);	unknown	6.60818
GSVIVT00005201001	Genomic sequence: None;	unknown		3.20724																				GSVIVT00033321001	Genomic sequence: None;	unknown	6.62593
TC51977	Tentative consensus: similar to (O22979) T19F6.8 protein, partial (37%); similar to (O22979) T19F6.8 protein, partial (48%);	unknown		3.39514																				TC58126	Tentative consensus: similar to Unknown protein {Arabidopsis thaliana} (exp=0; wgp=1; cg=0), partial (45%);	unknown	6.70808
GSVIVT00015271001	Genomic sequence: None;	unknown		3.40308																				TC66878	Tentative consensus: similar to (Q93WI1) At1g32920/F9L11_25, partial (35%);	unknown	6.77616
TC67806	Tentative consensus: weakly similar to At2g41380 {Arabidopsis thaliana} (exp=-1; wgp=0; cg=0), partial (52%);	unknown		3.44381																				GSVIVT00017266001	Genomic sequence: None;	unknown	7.00724
GSVIVT00000525001	Genomic sequence: None;	unknown		4.49784																				TC63106	Tentative consensus: similar to At2g41380 {Arabidopsis thaliana} (exp=-1; wgp=0; cg=0), partial (54%);	unknown	7.56508
TC59568	Tentative consensus: similar to At3g13310 {Arabidopsis thaliana} (exp=-1; wgp=0; cg=0), partial (28%);	unknown		6.71554																				TC65008	Tentative consensus: similar to unknown {Zea mays} (exp=0; wgp=1; cg=0), partial (26%);	unknown	8.01076
TC64788	unknown protein {Arabidopsis thaliana} (exp=0; wgp=1; cg=0), partial (60%);	unknown	0.318943																					TC60563	Tentative consensus: similar to hypothetical protein similar to Arabidopsis thaliana chromosome 2 AC007236_3, partial (12%);	unknown	8.23837
TC59306	F6F3.11 protein, partial (45%); weakly similar to unknown protein {Arabidopsis thaliana} (exp=0; wgp=1; cg=0), partial (46%);	unknown	0.328276																					TC64460	Tentative consensus: weakly similar to (Q5BDT1) Hypothetical protein, partial (2%); similar to (Q60IR7) Hypothetical protein CBG24857, partial (3%);	unknown	8.25153
TC69211	F28N24.24 protein, partial (20%); weakly similar to unknown protein {Arabidopsis thaliana} (exp=0; wgp=1; cg=0), partial (60%);	unknown	0.453924																					GSVIVT00004742001	Genomic sequence: None;	unknown	8.37052
TC55379	unknown protein {Oryza sativa (japonica cultivar-group)} (exp=0; wgp=1; cg=0), partial (8%);	unknown	0.458801																					TC52206	Tentative consensus: similar to Unknown (protein for MGC:78286) {Mus musculus} (exp=0; wgp=1; cg=0), partial (55%); similar to (Q9LMN0) F22L4.5 protein, partial (36%);	unknown	8.44438
TC67631	Epicotyl-specific tissue protein (Fragment), partial (39%);	unknown	0.459635																					TC66401	Tentative consensus: similar to unknown protein {Arabidopsis thaliana} (exp=0; wgp=1; cg=0), partial (44%);	unknown	10.8676
GSVIVT00003505001	Genomic sequence: None;	unknown	0.461153																					TC65295	Tentative consensus: None;	unknown	11.6449
GSVIVT00023692001	Genomic sequence: None;	unknown	0.480833																					CF372580	EST sequence: Q3LVR0 TO26-13 (Fragment).;	unknown	13.2414
TC61926	At1g15980/T24D18_8 {Arabidopsis thaliana} (exp=-1; wgp=0; cg=0), partial (35%);	unknown	0.486623																					TC63682	Tentative consensus: similar to (Q9FLC4) Gb|AAF01528.1, partial (18%);	unknown	13.3991
TC55575	Tentative consensus: homologue to unknown protein {Arabidopsis thaliana} (exp=0; wgp=1; cg=0), partial (20%);	unknown	0.49477																					GSVIVT00008717001	Genomic sequence: None;	unknown	22.5234
CD802154	EST sequence: None;	unknown	2.00046
TC69708	putative protein {Arabidopsis thaliana} (exp=0; wgp=1; cg=0), partial (12%);	unknown	2.00252
TC63821	unknown protein {Arabidopsis thaliana} (exp=0; wgp=1; cg=0), partial (18%); None;	unknown	2.00353
TC69608	unknown {Arabidopsis thaliana} (exp=0; wgp=1; cg=0), partial (18%);	unknown	2.0145
TC58362	unknown {Arabidopsis thaliana} (exp=0; wgp=1; cg=0), partial (84%);	unknown	2.03384
TC61894	F20D21.4 protein, partial (34%);	unknown	2.04197
CF403249	EST sequence: None;	unknown	2.04521
TC56506	Tentative consensus: similar to unknown protein {Arabidopsis thaliana} (exp=0; wgp=1; cg=0), partial (40%);	unknown	2.05662
TC57877	Tentative consensus: weakly similar to unknown protein; 17658-16304 {Arabidopsis thaliana} (exp=0; wgp=1; cg=0), partial (10%);	unknown	2.07138
TC65308	Tentative consensus: similar to unknown protein {Arabidopsis thaliana} (exp=0; wgp=1; cg=0), partial (56%);	unknown	2.0784
GSVIVT00008216001	Genomic sequence: None; None;	unknown	2.08346			2.52817
TC60811	Tentative consensus: None;	unknown	2.1094
TC66890	Tentative consensus: similar to unknown protein {Arabidopsis thaliana} (exp=0; wgp=1; cg=0), partial (30%);	unknown	2.11
TC58347	Tentative consensus: similar to (O23197) Hypothetical protein AT4g36860, partial (24%);	unknown	2.11279
GSVIVT00038367001	Genomic sequence: None;	unknown	2.15783
TC54005	Tentative consensus: similar to At3g62600/F26K9_30 {Arabidopsis thaliana} (exp=-1; wgp=0; cg=0), partial (54%);	unknown	2.16275
CF414824	EST sequence: Q6YXX9 Hypothetical protein OSJNBa0026E05.11-1.;	unknown	2.17008
TC68471	Tentative consensus: similar to unknown protein {Arabidopsis thaliana} (exp=0; wgp=1; cg=0), partial (11%);	unknown	2.1809
GSVIVT00024896001	Genomic sequence: None;	unknown	2.18789
TC62631	Tentative consensus: weakly similar to unknown protein {Arabidopsis thaliana} (exp=0; wgp=1; cg=0), partial (6%);	unknown	2.20051
TC69152	Tentative consensus: similar to unknown protein {Arabidopsis thaliana} (exp=0; wgp=1; cg=0), partial (34%);	unknown	2.2247
TC67763	Tentative consensus: similar to (O65752) Hypothetical protein, partial (21%);	unknown	2.22921
TC59636	Tentative consensus: similar to At2g17220/T23A1.8 {Arabidopsis thaliana} (exp=-1; wgp=0; cg=0), partial (35%);	unknown	2.22961
GSVIVT00018786001	Genomic sequence: None;	unknown	2.23427			2.44173
TC52141	Tentative consensus: unknown {Arabidopsis thaliana} (exp=0; wgp=1; cg=0), partial (26%);	unknown	2.24095
TC64932	Tentative consensus: similar to (Q7XI54) Putative transmembrane protein, partial (80%);	unknown	2.24217
GSVIVT00026386001	Genomic sequence: None;	unknown	2.24304
TC63583	Tentative consensus: weakly similar to (Q7XJP6) At2g37820 protein (PHD domain protein), partial (31%);	unknown	2.25821
TC67892	Tentative consensus: weakly similar to unknown protein {Oryza sativa (japonica cultivar-group)} (exp=0; wgp=1; cg=0), partial (9%); weakly similar to (Q54WX7) Hypothetical protein, partial (16%);	unknown	2.29016
TC63419	Tentative consensus: similar to (Q9VN36) CG12586-PA, partial (11%); similar to (Q9VN36) CG12586-PA, partial (11%); weakly similar to (O18465) Tractin, partial (4%); weakly similar to (Q9VN36) CG12586-PA, partial (12%);	unknown	2.29197
TC70813	Tentative consensus: (Q8IIW1) Hypothetical protein, partial (3%);	unknown	2.2925
TC62257	Tentative consensus: weakly similar to unknown protein {Oryza sativa (japonica cultivar-group)} (exp=0; wgp=1; cg=0), partial (33%);	unknown	2.30119
TC59041	Tentative consensus: similar to unknown protein {Arabidopsis thaliana} (exp=0; wgp=1; cg=0), partial (96%);	unknown	2.30243
TC55406	Tentative consensus: similar to unknown protein {Arabidopsis thaliana} (exp=0; wgp=1; cg=0), partial (65%); similar to (Q7XR81) OSJNBa0043A12.4 protein, partial (52%);	unknown	2.3221
GSVIVT00020833001	Genomic sequence: None;	unknown	2.32739
TC65852	Tentative consensus: similar to (Q8H3G4) Hypothetical protein OSJNBb0062D12.125, partial (10%);	unknown	2.35808
TC68374	Tentative consensus: weakly similar to (Q9SFG3) F2O10.5 protein (At3g05990), partial (37%);	unknown	2.3626
TC61120	Tentative consensus: similar to (Q9S7I6) Hypothetical protein F1C9.8 (Hypothetical protein F14P3.22), partial (11%);	unknown	2.36955
TC60003	Tentative consensus: homologue to unknown protein {Arabidopsis thaliana} (exp=0; wgp=1; cg=0), partial (14%);	unknown	2.37935
TC68736	Tentative consensus: None; None;	unknown	2.38301
TC69971	Tentative consensus: weakly similar to unknown protein {Arabidopsis thaliana} (exp=0; wgp=1; cg=0), partial (51%);	unknown	2.38338
GSVIVT00016257001	Genomic sequence: None;	unknown	2.38365
TC59222	Tentative consensus: similar to unknown {Pisum sativum} (exp=0; wgp=1; cg=0), partial (80%);	unknown	2.41458
TC64976	Tentative consensus: similar to At2g24300 {Arabidopsis thaliana} (exp=-1; wgp=0; cg=0), partial (19%);	unknown	2.41831
TC64566	Tentative consensus: homologue to unknown protein {Arabidopsis thaliana} (exp=0; wgp=1; cg=0), partial (37%);	unknown	2.42381
TC58904	Tentative consensus: similar to (Q9SNJ6) EST AU070346(S12172) corresponds to a region of the predicted gene, partial (45%);	unknown	2.42981
TC53014	Tentative consensus: similar to unknown protein {Oryza sativa (japonica cultivar-group)} (exp=0; wgp=1; cg=0), partial (80%);	unknown	2.46084
TC53963	Tentative consensus: similar to unknown protein {Arabidopsis thaliana} (exp=0; wgp=1; cg=0), partial (93%);	unknown	2.48166
BQ796837	EST sequence: weakly similar to hypothetical protein F5K20.80 - Arabidopsis thaliana, partial (44%);	unknown	2.49542
GSVIVT00028567001	Genomic sequence: None;	unknown	2.50058
TC58596	Tentative consensus: similar to B1008E06.13 gene product {Oryza sativa (japonica cultivar-group)} (exp=-1; wgp=0; cg=0), complete;	unknown	2.52115
TC69937	Tentative consensus: None;	unknown	2.52611
TC53929	Tentative consensus: similar to (Q9FKJ0) Emb|CAB55405.1, partial (36%);	unknown	2.53327
TC64502	Tentative consensus: similar to G1p {Arabidopsis thaliana} (exp=-1; wgp=0; cg=0), partial (46%);	unknown	2.55048
TC67554	Tentative consensus: similar to (Q9MA90) T12H1.26 protein (AT3g05290/T12H1_26), partial (92%);	unknown	2.55232
TC67938	Tentative consensus: None;	unknown	2.57194
TC62802	Tentative consensus: similar to unknown protein {Oryza sativa (japonica cultivar-group)} (exp=0; wgp=1; cg=0), partial (30%);	unknown	2.57568
GSVIVT00026997001	Genomic sequence: None;	unknown	2.63768
GSVIVT00030540001	Genomic sequence: None;	unknown	2.65786
GSVIVT00019308001	Genomic sequence: None;	unknown	2.65834
TC65927	Tentative consensus: similar to putative protein {Arabidopsis thaliana} (exp=0; wgp=1; cg=0), partial (31%);	unknown	2.65984
TC58282	Tentative consensus: similar to (Q67U40) Hypothetical protein OJ1123_B08.37 (Hypothetical protein OJ1596_C06.2), partial (23%);	unknown	2.65999
TC66557	Tentative consensus: weakly similar to (Q7XLZ1) OSJNBa0086O06.18 protein, partial (11%);	unknown	2.69717
GSVIVT00000326001	Genomic sequence: None;	unknown	2.70635
CN548036	EST sequence: None;	unknown	2.70968
TC63712	Tentative consensus: similar to (Q5Z5Q6) Zinc knuckle domain-like, partial (11%);	unknown	2.73853
GSVIVT00021395001	Genomic sequence: None;	unknown	2.74836
TC59554	Tentative consensus: homologue to (Q6CB24) Similar to sp|CAD60713 Podospora anserina, partial (4%);	unknown	2.75103
GSVIVT00029295001	Genomic sequence: None;	unknown	2.75893
TC57849	Tentative consensus: similar to (Q9SGP6) F3M18.8 (At1g28480), partial (65%);	unknown	2.76478
TC64513	Tentative consensus: weakly similar to (Q7XTD2) OSJNBb0022F16.13 protein (OSJNBa0071I13.8 protein), partial (5%);	unknown	2.78144
GSVIVT00017940001	Genomic sequence: None;	unknown	2.79413
GSVIVT00023223001	Genomic sequence: None;	unknown	2.79697
GSVIVT00018121001	Genomic sequence: None;	unknown	2.80658
GSVIVT00037493001	Genomic sequence: None;	unknown	2.82126
CD799025	EST sequence: None;	unknown	2.85437
CF413630	EST sequence: None;	unknown	2.87444
TC66064	Tentative consensus: similar to unknown protein {Arabidopsis thaliana} (exp=0; wgp=1; cg=0), partial (91%);	unknown	2.8752
GSVIVT00012561001	Genomic sequence: None;	unknown	2.8806
GSVIVT00034013001	Genomic sequence: None;	unknown	2.89734
TC63705	Tentative consensus: similar to (Q6CS22) Kluyveromyces lactis strain NRRL Y-1140 chromosome D of strain NRRL Y-1140 of, partial (0%);	unknown	2.90579
GSVIVT00030125001	Genomic sequence: None;	unknown	2.91206
TC60820	Tentative consensus: similar to unknown {Arabidopsis thaliana} (exp=0; wgp=1; cg=0), partial (70%);	unknown	2.91482
TC60828	Tentative consensus: similar to (Q3E8V7) Protein At5g28830, partial (52%);	unknown	2.98722
TC54714	Tentative consensus: similar to At5g12010/F14F18_180 {Arabidopsis thaliana} (exp=-1; wgp=0; cg=0), partial (32%); None;	unknown	3.00295
TC63708	Tentative consensus: homologue to (Q5JZR1) N-rich protein, partial (23%); similar to unknown protein {Arabidopsis thaliana} (exp=0; wgp=1; cg=0), partial (53%);	unknown	3.00429
TC62298	Tentative consensus: similar to (Q53PX7) Expressed protein, partial (19%);	unknown	3.01083
TC65779	Tentative consensus: None;	unknown	3.02238
GSVIVT00003758001	Genomic sequence: None;	unknown	3.02361
GSVIVT00010254001	Genomic sequence: None;	unknown	3.0474
TC56840	Tentative consensus: similar to unknown {Arabidopsis thaliana} (exp=0; wgp=1; cg=0), partial (52%); similar to unknown {Arabidopsis thaliana} (exp=0; wgp=1; cg=0), partial (52%);	unknown	3.06164
GSVIVT00038151001	Genomic sequence: None;	unknown	3.06181
TC64533	Tentative consensus: weakly similar to (Q2EAC4) VrrB, partial (26%); weakly similar to (Q9KI87) Putative VrrB (Fragment), partial (13%);	unknown	3.08295
TC52911	Tentative consensus: weakly similar to At2g32240/F22D22.1 {Arabidopsis thaliana} (exp=-1; wgp=0; cg=0), partial (35%);	unknown	3.11032
GSVIVT00036345001	Genomic sequence: None;	unknown	3.1444			2.31623
TC68351	Tentative consensus: similar to (Q8I232) Hypothetical protein PFA0550w, partial (3%);	unknown	3.15238
TC52288	Tentative consensus: similar to At1g68440/T2E12_1 {Arabidopsis thaliana} (exp=-1; wgp=0; cg=0), partial (12%);	unknown	3.16705
TC62895	Tentative consensus: similar to unknown protein {Arabidopsis thaliana} (exp=0; wgp=1; cg=0), partial (31%);	unknown	3.17591
TC66863	Tentative consensus: weakly similar to (Q7XLZ1) OSJNBa0086O06.18 protein, partial (9%); weakly similar to (Q7XLZ1) OSJNBa0086O06.18 protein, partial (11%); similar to transcription factor {Arabidopsis thaliana} (exp=-1; wgp=0; cg=0), partial (27%);	unknown	3.20185
TC63228	Tentative consensus: similar to unknown protein {Arabidopsis thaliana} (exp=0; wgp=1; cg=0), partial (6%); similar to (Q2HUU6) VQ, partial (31%);	unknown	3.21601
TC60852	Tentative consensus: similar to unknown {Arabidopsis thaliana} (exp=0; wgp=1; cg=0), partial (54%);	unknown	3.2846
TC53153	Tentative consensus: similar to (Q84WY9) Hypothetical protein At2g35200/T4C15.13, partial (38%); similar to (Q6NNH5) At1g32690, partial (43%);	unknown	3.31598
GSVIVT00016500001	Genomic sequence: None;	unknown	3.32393
TC58326	Tentative consensus: similar to (Q6ZH46) Hypothetical protein OJ1217_F02.5, partial (40%);	unknown	3.32782
TC56967	Tentative consensus: similar to (Q8L7U7) AT4g39670/T19P19_60, partial (64%);	unknown	3.34786
GSVIVT00015250001	Genomic sequence: None;	unknown	3.34946
CF403736	EST sequence: None;	unknown	3.35122
TC63042	Tentative consensus: similar to unknown protein {Arabidopsis thaliana} (exp=0; wgp=1; cg=0), partial (49%);	unknown	3.35291
BQ798834	EST sequence: similar to unknown protein {Arabidopsis thaliana}, partial (47%);	unknown	3.36274
GSVIVT00023633001	Genomic sequence: None;	unknown	3.36433
TC69485	Tentative consensus: similar to (Q9SVK5) Putative mitochondrial protein, partial (50%); None;	unknown	3.43172
TC66782	Tentative consensus: weakly similar to unknown protein {Oryza sativa (japonica cultivar-group)} (exp=0; wgp=1; cg=0), partial (65%);	unknown	3.43237
TC59029	Tentative consensus: similar to unknown protein {Oryza sativa (japonica cultivar-group)} (exp=0; wgp=1; cg=0), partial (16%);	unknown	3.43304
TC60515	Tentative consensus: similar to (Q94AA4) AT4g26270/T25K17_80, partial (66%);	unknown	3.44109
TC53060	Tentative consensus: similar to (Q93ZE8) Stromal cell-derived factor 2-like protein precursor (SDF2-like protein), partial (87%);	unknown	3.45466
TC64550	Tentative consensus: similar to unknown protein {Oryza sativa (japonica cultivar-group)} (exp=0; wgp=1; cg=0), partial (55%);	unknown	3.47015
CF405831	EST sequence: None;	unknown	3.4711			2.37556
GSVIVT00025782001	Genomic sequence: None;	unknown	3.51343
TC65399	Tentative consensus: similar to unknown {Arabidopsis thaliana} (exp=0; wgp=1; cg=0), partial (75%);	unknown	3.54833
TC55128	Tentative consensus: weakly similar to (Q9LPG0) T3F20.24 protein, partial (7%);	unknown	3.56417
GSVIVT00026286001	Genomic sequence: None;	unknown	3.63338
GSVIVT00015269001	Genomic sequence: None;	unknown	3.71361			2.31469
TC64216	Tentative consensus: similar to unknown protein {Oryza sativa (japonica cultivar-group)} (exp=0; wgp=1; cg=0), partial (25%); similar to unknown protein {Oryza sativa (japonica cultivar-group)} (exp=0; wgp=1; cg=0), partial (25%);	unknown	3.83104
GSVIVT00014932001	Genomic sequence: None;	unknown	3.83141
GSVIVT00036130001	Genomic sequence: None;	unknown	3.92196
GSVIVT00015510001	Genomic sequence: None;	unknown	3.96051
TC57661	Tentative consensus: similar to (Q9SS90) F4P13.19 protein, partial (67%);	unknown	3.97228
GSVIVT00027869001	Genomic sequence: None;	unknown	3.99439
TC66561	Tentative consensus: similar to AT5g64260/MSJ1_10 {Arabidopsis thaliana} (exp=-1; wgp=0; cg=0), partial (31%); similar to (Q7Y0S8) Erg-1, partial (30%);	unknown	4.03812
GSVIVT00007685001	Genomic sequence: None; None;	unknown	4.2067			2.71346
GSVIVT00033989001	Genomic sequence: None;	unknown	4.21557
TC52016	Tentative consensus: homologue to (Q8VWN8) Reversibly glycosylated polypeptide, partial (94%);	unknown	4.22724
TC71079	Tentative consensus: similar to metal ion binding {Arabidopsis thaliana} (exp=-1; wgp=0; cg=0), partial (56%);	unknown	4.25106
TC63404	Tentative consensus: weakly similar to unknown {Arabidopsis thaliana} (exp=0; wgp=1; cg=0), partial (41%);	unknown	4.27223
TC63592	Tentative consensus: similar to contains EST C91729(E31432) unknown protein {Oryza sativa (japonica cultivar-group)}, partial (15%);	unknown	4.40493
TC66099	Tentative consensus: None;	unknown	4.47046
TC65749	Tentative consensus: similar to (Q9LMN0) F22L4.5 protein, partial (21%); similar to unknown protein {Arabidopsis thaliana} (exp=0; wgp=1; cg=0), partial (58%); similar to (Q9LMN0) F22L4.5 protein, partial (36%);	unknown	4.55585
TC62626	Tentative consensus: homologue to (Q8VWN8) Reversibly glycosylated polypeptide, partial (37%); homologue to (Q8VWN8) Reversibly glycosylated polypeptide, partial (94%);	unknown	4.56657
TC52723	Tentative consensus: similar to unknown protein {Arabidopsis thaliana} (exp=0; wgp=1; cg=0), partial (77%);	unknown	4.60501
TC67509	Tentative consensus: homologue to unknown protein {Arabidopsis thaliana} (exp=0; wgp=1; cg=0), partial (19%); homologue to unknown protein {Arabidopsis thaliana} (exp=0; wgp=1; cg=0), partial (38%); homologue to unknown protein {Arabidopsis thaliana} (e	unknown	4.68695
TC66010	Tentative consensus: weakly similar to (Q9FK94) Arabidopsis thaliana genomic DNA chromosome 5 P1 clone:MIJ24, partial (39%);	unknown	4.78274
TC68420	Tentative consensus: similar to (Q9M9A2) F27J15.21 (At1g49000), partial (30%);	unknown	4.82255
TC68876	Tentative consensus: similar to {Locusta migratoria} (exp=-1; wgp=0; cg=1), partial (2%);	unknown	4.85764
GSVIVT00034068001	Genomic sequence: None;	unknown	4.93564
TC67837	Tentative consensus: similar to unknown protein {Arabidopsis thaliana} (exp=0; wgp=1; cg=0), partial (43%);	unknown	4.9538
GSVIVT00031595001	Genomic sequence: None;	unknown	4.96631
TC65390	Tentative consensus: homologue to unknown protein {Arabidopsis thaliana} (exp=0; wgp=1; cg=0), partial (38%); homologue to unknown protein {Arabidopsis thaliana} (exp=0; wgp=1; cg=0), partial (19%); homologue to unknown protein {Arabidopsis thaliana} (e	unknown	5.02071
TC62328	Tentative consensus: None;	unknown	5.07627
TC56421	Tentative consensus: similar to (Q7XSP9) OSJNBa0084K11.20 protein, partial (59%);	unknown	5.30358
GSVIVT00034185001	Genomic sequence: None;	unknown	5.3156
GSVIVT00019956001	Genomic sequence: None;	unknown	5.34635
TC70778	Tentative consensus: weakly similar to unknown {Arabidopsis thaliana} (exp=0; wgp=1; cg=0), partial (19%);	unknown	5.5064
GSVIVT00034309001	Genomic sequence: None;	unknown	5.54792			2.77018
TC59424	Tentative consensus: similar to At5g12010/F14F18_180 {Arabidopsis thaliana} (exp=-1; wgp=0; cg=0), partial (56%);	unknown	5.59847
TC52070	Tentative consensus: weakly similar to unknown protein 3' partial; 383-1 {Arabidopsis thaliana} (exp=0; wgp=1; cg=0), partial (53%); weakly similar to unknown protein 3' partial; 383-1 {Arabidopsis thaliana} (exp=0; wgp=1; cg=0), partial (53%);	unknown	5.63232
TC59517	Tentative consensus: similar to (Q9AR57) Putative membrane protein, partial (30%);	unknown	5.86133
GSVIVT00006122001	Genomic sequence: None;	unknown	5.92153
TC62955	Tentative consensus: similar to (Q60IR7) Hypothetical protein CBG24857, partial (3%);	unknown	6.01666
TC68945	Tentative consensus: similar to (Q9LHE8) Arabidopsis thaliana genomic DNA chromosome 3 P1 clone: MZE19 (AT3g19970/MZE19_2), partial (36%);	unknown	6.0443
TC53391	Tentative consensus: similar to unknown protein {Arabidopsis thaliana} (exp=0; wgp=1; cg=0), partial (58%);	unknown	6.25605
CD799386	EST sequence: None;	unknown	6.27225			3.55839
TC67275	Tentative consensus: similar to unknown protein {Arabidopsis thaliana} (exp=0; wgp=1; cg=0), partial (32%);	unknown	6.5423
TC65010	Tentative consensus: weakly similar to unknown protein {Oryza sativa (japonica cultivar-group)} (exp=0; wgp=1; cg=0), partial (38%);	unknown	6.60818
GSVIVT00033321001	Genomic sequence: None;	unknown	6.62593
TC58126	Tentative consensus: similar to Unknown protein {Arabidopsis thaliana} (exp=0; wgp=1; cg=0), partial (45%);	unknown	6.70808
TC66878	Tentative consensus: similar to (Q93WI1) At1g32920/F9L11_25, partial (35%);	unknown	6.77616
GSVIVT00034508001	Genomic sequence: None;	unknown	6.8525			2.24008
GSVIVT00017266001	Genomic sequence: None;	unknown	7.00724
TC68288	Tentative consensus: similar to (Q3LVF4) TO118-23rc (Fragment), partial (62%);	unknown	7.36395			3.97376
TC63106	Tentative consensus: similar to At2g41380 {Arabidopsis thaliana} (exp=-1; wgp=0; cg=0), partial (54%);	unknown	7.56508
TC65008	Tentative consensus: similar to unknown {Zea mays} (exp=0; wgp=1; cg=0), partial (26%);	unknown	8.01076
TC60563	Tentative consensus: similar to hypothetical protein similar to Arabidopsis thaliana chromosome 2 AC007236_3, partial (12%);	unknown	8.23837
TC64460	Tentative consensus: weakly similar to (Q5BDT1) Hypothetical protein, partial (2%); similar to (Q60IR7) Hypothetical protein CBG24857, partial (3%);	unknown	8.25153
GSVIVT00004742001	Genomic sequence: None;	unknown	8.37052
TC52206	Tentative consensus: similar to Unknown (protein for MGC:78286) {Mus musculus} (exp=0; wgp=1; cg=0), partial (55%); similar to (Q9LMN0) F22L4.5 protein, partial (36%);	unknown	8.44438
TC66401	Tentative consensus: similar to unknown protein {Arabidopsis thaliana} (exp=0; wgp=1; cg=0), partial (44%);	unknown	10.8676
TC65295	Tentative consensus: None;	unknown	11.6449
CF372580	EST sequence: Q3LVR0 TO26-13 (Fragment).;	unknown	13.2414
TC63682	Tentative consensus: similar to (Q9FLC4) Gb|AAF01528.1, partial (18%);	unknown	13.3991
TC67481	Tentative consensus: similar to unknown protein {Arabidopsis thaliana} (exp=0; wgp=1; cg=0), partial (29%);	unknown	13.4542			2.49545
GSVIVT00008717001	Genomic sequence: None;	unknown	22.5234
GSVIVT00008740001	Genomic sequence: None;	unknown				8.71285
GSVIVT00010116001	Genomic sequence: None; None;	unknown				5.04162
GSVIVT00032125001	Genomic sequence: None;	unknown				2.39992
GSVIVT00032335001	Genomic sequence: None;	unknown				2.91679
TC52033	Tentative consensus: (Q5AS50) Hypothetical protein, partial (0%); weakly similar to (Q84TL6) Legumin-like protein, partial (38%);	unknown				2.7184
TC66397	Tentative consensus: similar to unknown protein {Arabidopsis thaliana} (exp=0; wgp=1; cg=0), partial (41%);	unknown				0.388322
