# Supplementary material for: General and species-specific transcriptional responses to downy mildew infection in a susceptible (Vitis vinifera) and a resistant (V. riparia) grapevine species
Source: BMC Genomics. 2010 Feb 18;11:117. doi: 10.1186/1471-2164-11-117 (PMC2831845; doi:10.1186/1471-2164-11-117)
Supplement: Additional file 7 — Representative V. riparia and V. vinifera transcripts modulated after infection with P. viticola. A selection of representative transcripts modulated in both species ('common') or specifically in V. riparia (Vr) or V. vinifera (Vv) after infection with P. viticola. Target descriptions are provided, corresponding to gene annotations in the source databases, along with the corresponding functional category and the microarray fold change (FC) value for each time point. [file 1471-2164-11-117-S7.XLS]

## Sheet: Foglio1
Name	Target Description	Functional Category	Vr 12h FC	Vr 24h FC	Vv 12h FC	Vv 24h FC
	COMMON GENES
TC56057	homologue to (Q3L7K5) Cell wall apoplastic invertase, partial (82%)	Metabolism	9.53	7.18	3.19	2.21
TC61685	similar to (Q9M432) Alternative oxidase. partial (86%)	Metabolism	27.32	7.17	4.39	3.40
TC55242	homologue to (Q32291) Chlorophyll A/B binding protein precursor	photosynthesis		0.10		0.22
TC70886	homologue to (P12333) Chlorophyll a-b binding protein chloroplast precursor (LHCII type I CAB) (LHCP)	photosynthesis		0.11		0.27
TC52907	homologue to (Q2HY10) Resveratrol synthase. complete; (Q9FRW2) Stilbene synthase. partial (38%)	Resistance	5.15		8.73	6.36
TC64623	similar to (Q8S932) 1-aminocyclopropane-1-carboxylate oxidase (ACC oxidase) (Ethylene-forming enzyme) (EFE)	Resistance	20.04	4.34	3.20	3.61
TC67020	(P28343) Stilbene synthase 1 (Resveratrol synthase 1) (Trihydroxystilbene synthase 1) (PSV25). complete	Resistance	34.03	8.22	12.54	6.64
TC63535	similar to (Q9ZWF3) Lycopersicon esculentum DNA similar to hsr203J complete cds. partial (60%)	Resistance	40.08	11.35	5.57	3.63
TC62913	homologue to (Q7XAU7) Thaumatin-like protein. partial (69%)	Resistance	46.23	50.81	7.05	6.32
TC54664	(Q6BAG8) Stilbene synthase (Fragment). complete	Resistance	48.90		3.29	4.29
TC61642	(Q6BAB9) Stilbene synthase (Fragment). complete	Resistance	61.82	15.98	5.17	4.21
TC53888	(Q6BAW0) Stilbene synthase (Fragment). complete	Resistance	80.40	46.67	15.18	4.77
TC66967	(Q7XAU6) Class IV chitinase. partial (51%)	Resistance	83.58	59.47	8.31	4.11
TC55986	(Q9FS42) Pathogenesis-related protein 10. complete	Resistance	89.14	34.25	31.00	8.12
TC55328	similar to (Q56R03) EDS1. partial (23%)	Resistance	6.12	4.80	2.24	2.43
TC69514	similar to (Q56R03) EDS1. partial (18%)	Resistance	5.61			2.97
TC55586	similar to (Q75WU3) Leucine-rich repeat receptor-like protein kinase 1. partial (12%)	signal transduction	2.55			2.57
TC57516	similar to (Q56X19) Leucine-rich repeat receptor-like kinase At1g09970. partial (55%)	signal transduction	5.75		2.86
TC57147	similar to (Q9FKG6) Receptor kinase-like protein. partial (14%)	signal transduction	13.51	11.12		3.06
TC61436	similar to (Q8GT86) Mitogen-activated protein kinase (Fragment). partial (51%)	signal transduction	3.23	2.57		2.23
TC59548	weakly similar to (Q5QJ44) WRKY6. partial (11%)	signal transduction	5.93			2.59
TC66456	(Q6RZW9) Putative WRKY4 transcription factor. partial (9%)	signal transduction	6.66		2.24
TC71038	homologue to (Q9XHY3) Putative WRKY DNA binding protein. partial (29%)	signal transduction	9.14		2.84
TC57604	weakly similar to (Q2PJR9) WRKY78. partial (74%)	signal transduction	12.23	4.19	5.05	3.45
TC53734	similar to (Q6RZW9) Putative WRKY4 transcription factor. partial (36%)	signal transduction	20.27	5.83	4.14	2.96
TC68615	Tentative consensus: homologue to (Q5DJU0) WRKY transcription factor-b. partial (61%)	signal transduction	22.19	5.82	2.75
TC68932	homologue to (Q2MV72) MYB-like protein (Fragment). complete	signal transduction	8.51	5.53		4.33
TC61048	similar to (Q9SLT1) Myb-related transcription factor LBM2. partial (46%)	signal transduction	9.97	4.00		2.75
TC62118	homologue to (Q8L5N7) Myb-related transcription factor VlMYBB1-2. partial (38%)	signal transduction	21.95	4.49	6.12	4.09
TC61436	similar to (Q8GT86) Mitogen-activated protein kinase (Fragment). partial (51%)	signal transduction	3.23	2.57		2.23
	V. riparia SPECIFIC GENES
TC64043	homologue to (Q95JD1) Basic proline-rich protein. partial (6%)	cell wall	5.26	4.38
TC68942	similar to (Q8RU06) Putative Glucan 1 3-beta-glucosidase (Cellulase putative). partial (69%)	cell wall	9.30	5.26
TC63465	homologue to (Q6QGY1) Merlot proline-rich protein 2. partial (67%)	cell wall		11.17
TC51974	similar to (O22407) Plastidic 3-deoxy-D-arabino-heptulosonate 7-phosphate synthase 2. partial (40%)	Metabolism	6.36
TC57386	similar to (Q30D02) Putative 3-deoxy-D-arabino-heptulosonate 7-phosphate synthase 3. partial (48%)	Metabolism	30.71
TC69753	similar to acyl-CoA oxidase ACX3 {Arabidopsis thaliana}. partial (28%)	Metabolism	3.37	3.94
TC52144	similar to putative oxalyl-CoA decarboxylase {Oryza sativa (japonica cultivar-group)}. partial (61%)	Metabolism	3.43
TC55711	similar to (Q69X62) Putative beta-ketoacyl-CoA synthase. partial (52%)	Metabolism	3.76
TC54311	similar to (Q2V823) Acetyl-CoA carboxylase (Fragment). partial (90%)	Metabolism	4.87
CN548666	Q0GYN4 Chloroplast omega-3 fatty acid desaturase	metabolism	3.21
TC70959	similar to (Q2LAH0) Chloroplast photosystem II 22 kDa component. partial (81%)	photosynthesis		0.33
TC69133	similar to (Q9XF63) RING-H2 finger protein ATL1P (RING-H2 finger protein ATL3). partial (7%)	Proteolysis	12.18
TC59118	similar to (Q5ICP0) RING-H2 subgroup RHE protein. partial (47%)	Proteolysis	14.58
TC58431	similar to (Q6U1L7) Bax inhibitor. complete	Resistance	2.28	2.06
TC63023	similar to (Q6UNT3) Hypersensitive-induced response protein. complete	Resistance	2.78
TC63883	(Q6YCG8) Putative hypersensitive-induced response protein (Fragment). complete	Resistance	2.68
TC69809	similar to (O24371) 13-lipoxygenase (EC 1.13.11.12). partial (29%)	Resistance	3.62
TC63609	similar to (Q5MJW5) Avr9/Cf-9 rapidly elicited protein 76 (Fragment). partial (84%)	Resistance	3.22
TC61603	similar to (Q5MJX0) Avr9/Cf-9 rapidly elicited protein 20 (Fragment). partial (88%)	Resistance	3.87
TC68015	similar to (Q84V85) Allene oxide synthase. partial (26%)	Resistance	4.49	3.69
TC69555	similar to (Q8L6H4) Allene oxide cyclase (EC 5.3.99.6). partial (52%)	Resistance	3.50
TC52790	(Q6BAI3) Stilbene synthase (Fragment). complete	Resistance	26.34	21.22
TC64616	similar to (Q8GSM7) Hydroxycinnamoyl transferase. partial (35%)	secondary metab.	2.85
TC57545	weakly similar to cinnamoyl CoA reductase-like protein {Arabidopsis thaliana}. partial (25%)	secondary metab.	14.37
GSVIVT00013936001	similar to gb_ABM67591.1 phenylalanin ammonia-lyase [Vitis vinifera]	secondary metab.	22.89	10.09
TC53293	similar to (Q42884) Chorismate synthase 1 chloroplast precursor. partial (56%)	secondary metab.	4.91	7.62
TC62307	similar to (Q30CZ6) Putative chorismate mutase. partial (42%)	secondary metab.	4.63
TC59282	similar to (Q42884) Chorismate synthase 1 chloroplast precursor. partial (86%)	secondary metab.	3.73
BQ800205	WRKY DNA binding domain containing protein. expressed (Os12g0597700 protein)	signal transduction	2.07	2.85
TC60897	Q9ZSI7 Probable WRKY transcription factor 47 (WRKY DNA-binding protein 47)	signal transduction	2.98
TC51831	similar to (Q2PJR6) WRKY54. partial (36%)	signal transduction	3.06
TC51732	similar to (Q3SAJ9) WRKY-A1244. partial (57%)	signal transduction	3.66
TC53072	similar to (Q9SXP4) DNA-binding protein NtWRKY3. partial (37%)	signal transduction	3.67
TC55553	homologue to (Q5DJU0) WRKY transcription factor-b. partial (35%)	signal transduction	4.00
TC64282	homologue to (Q6R7N3) Putative WRKY transcription factor 30. complete	signal transduction	5.29
TC62930	(Q6TKQ8) Putative mitogen-activated protein kinase kinase. complete	signal transduction	2.26
TC53469	similar to (Q66MH6) MAPKK, partial (87%);	signal transduction	3.17
TC66292	similar to (Q5IV18) Mitogen-activated protein kinase 3. partial (39%)	signal transduction	4.30
TC56256	similar to (Q84MI4) Mitogen-activated protein kinase 3. partial (24%)	signal transduction	8.13
TC52279	weakly similar to (Q9M663) Harpin inducing protein (Hin1). partial (86%)	stress response	12.47	13.71
TC68459	similar to (Q8GW61) Sugar transport protein 14 (Hexose transporter 14). partial (22%)	Transport	2.09
	V. vinifera SPECIFIC GENES
TC69114	homologue to (Q9FSG1) Putative extensin precursor. partial (25%)	cell wall			4.05	3.31
TC54622	homologue to (P12333) Chlorophyll a-b binding protein chloroplast precursor (LHCII type I CAB) (LHCP). partial (85%)	photosynthesis				0.25
TC69585	homologue to (P45735) Phenylalanine ammonia-lyase (Fragment). partial (90%)	secondary metab.				3.64
