# Supplementary material for: General and species-specific transcriptional responses to downy mildew infection in a susceptible (Vitis vinifera) and a resistant (V. riparia) grapevine species
Source: BMC Genomics. 2010 Feb 18;11:117. doi: 10.1186/1471-2164-11-117 (PMC2831845; doi:10.1186/1471-2164-11-117)
Supplement: Additional file 9 — Details of the Real-Time RT-PCR analysis. The file contains: the sequence ID of each gene analyzed by Real-Time RT-PCR; the corresponding primer pairs used for the amplification (FOR = forward primer, REV = reverse primer); an indication of the region amplified by each primer pair (3' UTR = 3'untranslated region; CDS = coding sequence; CDS-probe = region of the coding sequence covered by the microarray probe; CDS-3' UTR = region between the coding sequence and the 3'untranslated region); the time point after treatment at which the leaves were sampled; the Real-Time RT-PCR results, reported as fold change (FC) relative to the untreated control sample and with the standard error (SE), for each species (Vv = V. vinifera Vr = V. riparia) and divided in biological replicates (1, 2 and 3); the mean values of the FC for the three replicates for each genotype. The corresponding microarray results for the same transcripts are also reported as fold change at the end of the list. [file 1471-2164-11-117-S9.XLS]

## Sheet: Real-Time RT-PCR
sequence ID	target description	Primers for Real-Time RT-PCR				RealTime RT-PCR Results															Microarray Results
		FOR	REV	amplified region	time point	Vv1		Vv2		Vv3		Vr1		Vr2		Vr3		mean Vv	mean Vr		FC Vv	FC Vr
						FC	SE	FC	SE	FC	SE	FC	SE	FC	SE	FC	SE
TC52279	Tentative consensus: weakly similar to (Q9M663) Harpin inducing protein (Hin1), partial (86%);	TCCACTTCGTTGTTGATTTCTT	CGTCTAAACCATCCCTACAAA	3'utr	12h	2.09994	0.202576	3.80931	0.381942	1.43667	0.0819685	29.3888	9.77732	16.2643	4.25417	75.1766	25.6567	2.44864	40.2766		-	12.4749
TC61342	Tentative consensus: similar to (Q84KA9) RING/C3HC4/PHD zinc finger-like protein, partial (31%);	TGAATGAGTTTGAGGATAATGAA	CGAAGCCAGCCAAGCATC	cds-probe	12h	9.48245	1.3827	3.73441	0.206072	1.60311	0.0630191	4.42995	0.620772	6.27063	0.702192	11.8605	1.38305	4.93999	7.52037		-	8.09038
TC63535	Tentative consensus: similar to (Q9ZWF3) Lycopersicon esculentum DNA similar to hsr203J complete cds, partial (60%);	GAGAACCTTGCTGACCACC	CCAATACCACACTCAAATCAC	cds-3'utr	12h	1.87774	0.147811	8.21504	0.995288	1.26779	0.0518838	17.7201	3.43948	31.5113	5.89487	72.5509	14.5125	3.78686	40.5941		-	40.0842
TC69514	Tentative consensus: similar to (Q56R03) EDS1, partial (18%);	TGTCGTAAGGAACTCTAATGC	CTCTCTTGTATTTCATCTTTGTA	cds	12h	1.77944	0.175016	2.04876	0.276589	3.42365	0.296596	5.84253	0.896915	6.91249	0.804237	9.78879	1.66145	2.41728	7.5146		-	5.60618
TC56057	Tentative consensus: homologue to (Q3L7K5) Cell wall apoplastic invertase, partial (82%); None;	ACATTGGCTATTGACGGTGAA	ACTCACAACTCTACATACATCT	cds-3'utr	12h	4.45293	0.418444	1.78306	0.226913	6.2182	0.460606	6.99523	1.24361	8.07217	1.14581	24.4222	3.25256	4.15139	13.1632		3.19216	9.53266
GSVIVT00024744001	Genomic sequence: None;	ATGGTAGCACATTCACTGTATT	CAAATCGGAAAAGCCCACTG	cds	24h	3.3885	0.731869	4.6677	0.449265	1.65621	0.208858	9.12651	1.31169	11.7709	1.75061	13.1621	2.39169	3.23747	11.3532		4.94094	26.6999
TC55242	Tentative consensus: homologue to (Q32291) Chlorophyll A/B binding protein precursor, partial (73%); homologue to (Q32291) Chlorophyll A/B binding protein precursor, partial (80%); homologue to (P12333) Chlorophyll a-b binding protein chloroplast precu	CGTGAGAGTCGAGCGGAG	TCGGGCAGGTTATTGGGTG	3'utr	24h	0.266395	0.0434206	0.930645	0.13891	0.330158	0.0620548	0.115913	0.0473161	0.421013	0.103067	0.398848	0.0304347	0.509066	0.311925		0.223149	0.0977905
TC55986	Tentative consensus: (Q9FS42) Pathogenesis-related protein 10, complete;	TATCAGTCTCAATAAGTTTGGC	TAGAACATCACAAATACTCCGA	3'utr	24h	3.68684	0.693601	21.6439	5.19328	8.90212	2.28989	82.7201	32.2723	20.7066	6.09727	37.0796	13.7082	11.4109	46.8354		8.11536	34.2464
TC56057	Tentative consensus: homologue to (Q3L7K5) Cell wall apoplastic invertase, partial (82%); None;	ACATTGGCTATTGACGGTGAA	ACTCACAACTCTACATACATCT	cds-3'utr	24h	3.84583	0.33307	1.50261	0.207367	2.20992	0.261279	9.13583	1.75494	4.40918	0.818812	8.48803	1.94408	2.51945	7.34435		2.20746	7.17739
TC62958	Tentative consensus: (Q7XAU7) Thaumatin-like protein, complete;	ATGCTACAGATTACTCAAGGTT	TAGATTTATGGGCAGAAGACAA	cds	24h	7.04429	0.859483	9.14283	1.28796	4.76608	0.444207	144.484	40.0964	56.926	14.8714	45.3486	12.1715	6.9844	82.2528		5.71384	26.0953
TC81781	actin	ATTCCTCACCATCATCAGCA	GACCCCCTCCTACTAAAACT	cds
